# Supplementary material for: Orthogonal proteogenomic analysis identifies the druggable PA2G4-MYC axis in 3q26 AML
Source: Nat Commun. 2024 Jun 4;15:4739. doi: 10.1038/s41467-024-48953-3 (PMC11150407; doi:10.1038/s41467-024-48953-3)
Supplement: Supplementary file 4 — Supplementary Data 1 [file 41467_2024_48953_MOESM4_ESM.xlsx]

## Sheet: Table S1-1
Table S1-1: Primary Small molecule screening (MOLM1 and UCSD/AML1 cell lines)
Category	Parameters	Descriptions
Assay	Type of assay	Cell viability in vitro assay
	Target	MECOM/EVI1 (KEGG ID: T01001)
	Primary measurement	Luminescence
	Key reagents	RPMI, 20% FBS, GM-CSF 10ng/ml, 1% P/S and 1ug/ml Puromycin, 384 well/format plates (Corning), DMSO, Cell Titer-Glo (Promega Corporation)
	Assay protocol	Day1: Compound transfer and cell seeding - Prepare predulition plate with 40 ul medium/well. - In negative control column, place 40 ul medium/well with 125 uM Etoposide using the dispenser - Compound transfer: - From compound mother plate with compounds at 1 mM in DMSO, transfer 0.2 ul into predilution plate (-> giving 5 uM compound at 0.5% DMSO in the predilution plate) - Vortex VVD-plate, centr…
Library	Library size	5349 compounds
	Library composition	FDA/EMA-approved drugs, natural products, molecules in preclinical stages, bioactive compounds with known anti-cancer activity and natural derivative compounds
	Source	Spectrum Collection library (MicroSource Discovery System, Inc., Gaylordsville, CT, USA), anti-cancer compound library (Selleck Chemicals, Houston, TX, USA) and NDL-3000 library (TimTec, Tampa, FL, USA)
Screen	Format	384/well
	Concentration(s) tested	1 μM
	Plate controls	DMSO and etoposide (5 μM) treated cells were used as negative (vehicle) and positive controls,
	Reagent/ compound dispensing system	Titer-Glo (Promega Corporation, Madison, WI, USA, #G7573), Tecan Evo200 (Tecan, Switzerland)
	Detection instrument and software	Safire2 plate reader (excitation 560 nm/ 10 nm bandwith, emission 590 nm/10 nm bandwith, integration time 40 usec, Gain 60)
	Assay validation/QC	A Pilot Screen was run to establish the assay protocol, data evaluation and the test for robustness of the assay against compound-induced measurement artifacts (as frequently caused by cytotoxicity, auto-fluorescence or aggregation). Up to 10 plates was measured in the pilot screen at 10 μM compound concentration. In the absence of any z-score based primary hit the screening campaign would have b…
	Correction factors	Cellular viability was presented as a percentage of viable cells over control (POC). A ∆POC was defined on the basis of the average of duplicates using the following formula: [negative controls luminescence (DMSO) – sample luminescence]/[negative controls luminescence (DMSO)] x 100. POC_molecule values for each compound have been compared to the DMSO control values (n=24) using an ANOVA test appl…
	Normalization	P-values were adjusted for the multiple comparisons using the Benjamini & Hochberg (BH or FDR) method included in the p.adjust function implemented in the stats R package.
Post-HTS analysis	Hit criteria	Molecules with the highest ∆POC index (> 84%, Adj.P ≤ 2 x 10-33)
	Hit rate	Top n=40 compounds
	Additional assay(s)	Compounds hits (n=40) have ben counter-screened in additional cell lines (HNT34, NOMO1, and THP1) in a six-log [concentrations] dilution ranging from 10 μM to 30 nM
molecules	∆POC	POC_molecules	POC_ctrl	p-value (one-side ANOVA)	Benjamini-Hochberg (BH)-adjusted pvalue	library		∆POC = [(POC_molecules - POC_ctrl)/POC_ctr] x 100
AR-42 (HDAC-42)	99.5413	0.458907	100	7.68563e-37	1.51661e-34	Anticancer		POC_molecules = Avaraged POC between technical replicates (n = 2)
PYRROMYCIN	99.238	0.762263	100	8.24408e-37	1.51661e-34	MS		POC_ctrl = Avaraged POC between DMSO controls (n = 24)
Bortezomib (Velcade)	99.1389	0.861323	100	8.43548e-37	1.51661e-34	Anticancer
Geldanamycin	99.1351	0.865139	100	8.44295e-37	1.51661e-34	Anticancer
GENTIAN VIOLET	99.0583	0.941896	100	8.59458e-37	1.51661e-34	MS
PCI-24781	98.9932	1.00706	100	8.72554e-37	1.51661e-34	Anticancer
BAY 11-7082 (BAY 11-7821)	98.9879	1.01236	100	8.73628e-37	1.51661e-34	Anticancer
GAMBOGIC ACID	98.9436	1.05668	100	8.82667e-37	1.51661e-34	MS
Quisinostat (JNJ-26481585) 2HCl	98.9407	1.05957	100	8.8326e-37	1.51661e-34	Anticancer
MLN9708	98.8406	1.15964	100	9.0404e-37	1.51661e-34	Anticancer
PHENYLMERCURIC ACETATE	98.831	1.16922	100	9.06057e-37	1.51661e-34	MS
Elesclomol	98.7669	1.23334	100	9.19671e-37	1.51661e-34	Anticancer
THIRAM	98.7084	1.29184	100	9.32278e-37	1.51661e-34	MS
Disulfiram (Antabuse)	98.6668	1.33348	100	9.41363e-37	1.51661e-34	Anticancer
Flavopiridol (Alvocidib) HCl	98.6431	1.35719	100	9.46575e-37	1.51661e-34	Anticancer
Daunorubicin HCl (Daunomycin HCl)	98.6174	1.38288	100	9.52258e-37	1.51661e-34	Anticancer
Ixazomib (MLN2238)	98.6075	1.3927	100	9.5444e-37	1.51661e-34	Anticancer
CAMPTOTHECIN	98.5759	1.42434	100	9.61505e-37	1.51661e-34	MS
Idarubicin HCl	98.5116	1.48866	100	9.76038e-37	1.51661e-34	Anticancer
Trichostatin A (TSA)	98.4776	1.52268	100	9.83814e-37	1.51661e-34	Anticancer
TETRACHLOROISOPHTHALONITRILE	98.449	1.55129	100	9.90405e-37	1.51661e-34	MS
SB939 (Pracinostat)	98.4264	1.57386	100	9.95637e-37	1.51661e-34	Anticancer
Doxorubicin (Adriamycin)	98.3926	1.60762	100	1.00352e-36	1.51661e-34	Anticancer
PATULIN	98.3921	1.60816	100	1.00365e-36	1.51661e-34	MS
Epirubicin Hydrochloride	98.3368	1.66349	100	1.0167e-36	1.51661e-34	Anticancer
DOXORUBICIN	98.3259	1.6743	100	1.01928e-36	1.51661e-34	MS
PERUVOSIDE	98.2466	1.75367	100	1.03837e-36	1.51661e-34	MS
ST031276	98.1736	1.82667	100	1.05626e-36	1.51661e-34	NDL
CONVALLATOXIN	98.1657	1.83453	100	1.0582e-36	1.51661e-34	MS
DAUNORUBICIN	98.1543	1.84596	100	1.06104e-36	1.51661e-34	MS
Belinostat (PXD101)	98.14	1.8602	100	1.06458e-36	1.51661e-34	Anticancer
OUABAIN	98.0608	1.93942	100	1.08452e-36	1.51661e-34	MS
DACTINOMYCIN	98.0433	1.95696	100	1.08899e-36	1.51661e-34	MS
PROSCILLARIDIN	97.9913	2.00894	100	1.10234e-36	1.51661e-34	MS
Topotecan HCl	97.881	2.11928	100	1.13126e-36	1.51661e-34	Anticancer
Luminespib (AUY-922, NVP-AUY922)	97.8702	2.13004	100	1.13412e-36	1.51661e-34	Anticancer
Mitoxantrone Hydrochloride	97.847	2.15322	100	1.14031e-36	1.51661e-34	Anticancer
Triptolide	97.7953	2.20497	100	1.15426e-36	1.51661e-34	Anticancer
GITOXIGENIN DIACETATE	97.712	2.28824	100	1.17707e-36	1.51661e-34	MS
17-DMAG HCl (Alvespimycin)	97.6854	2.31488	100	1.18447e-36	1.51661e-34	Anticancer
ST029675	97.6077	2.39255	100	1.20632e-36	1.51661e-34	NDL
DIGITOXIN	97.5644	2.43589	100	1.2187e-36	1.51661e-34	MS
Ganetespib (STA-9090)	97.5151	2.48513	100	1.23292e-36	1.51661e-34	Anticancer
ST038696	97.3342	2.66607	100	1.28668e-36	1.51661e-34	NDL
ST095788	97.3244	2.6758	100	1.28964e-36	1.51661e-34	NDL
SNS-032 (BMS-387032)	97.1926	2.80762	100	1.33044e-36	1.52584e-34	Anticancer
DIGOXIN	96.9751	3.02514	100	1.40073e-36	1.52584e-34	MS
ST092696	96.8944	3.10587	100	1.4278e-36	1.52584e-34	NDL
ST080679	96.8537	3.14654	100	1.44164e-36	1.52584e-34	NDL
STROPHANTHIDIN	96.8537	3.14657	100	1.44165e-36	1.52584e-34	MS
ANISOMYCIN	96.4062	3.59404	100	1.60353e-36	1.63548e-34	MS
ST034309	96.2238	3.77645	100	1.67486e-36	1.63548e-34	NDL
CYMARIN	96.1928	3.80742	100	1.68729e-36	1.63548e-34	MS
GITOXIN	96.1779	3.8223	100	1.6933e-36	1.63548e-34	MS
LANATOSIDE C	96.1112	3.88904	100	1.72053e-36	1.63548e-34	MS
YM155 (Sepantronium Bromide)	96.0723	3.92791	100	1.7366e-36	1.63548e-34	Anticancer
ST057361	96.0127	3.98758	100	1.76157e-36	1.63548e-34	NDL
Ponatinib (AP24534)	95.6887	4.31156	100	1.90385e-36	1.7371e-34	Anticancer
ST088397	95.4983	4.50197	100	1.99302e-36	1.78764e-34	NDL
BIIB021	95.1968	4.80341	100	2.1432e-36	1.88185e-34	Anticancer
Mocetinostat (MGCD0103)	95.1469	4.8533	100	2.16917e-36	1.88185e-34	Anticancer
ST034304	95.0181	4.98209	100	2.23775e-36	1.91003e-34	NDL
ST034310	94.8704	5.12989	100	2.31925e-36	1.94817e-34	NDL
STROPHANTHIDINIC ACID LACTONE ACETATE	94.7669	5.23335	100	2.37814e-36	1.96642e-34	MS
Cladribine	94.326	5.67423	100	2.64712e-36	2.07294e-34	Anticancer
ANCITABINE HYDROCHLORIDE	94.2305	5.76978	100	2.7095e-36	2.07294e-34	MS
DISULFIRAM	94.1772	5.82299	100	2.74489e-36	2.07294e-34	MS
AZD7762	94.1584	5.84181	100	2.75752e-36	2.07294e-34	Anticancer
EPIRUBICIN HYDROCHLORIDE	94.1451	5.85517	100	2.76654e-36	2.07294e-34	MS
GRAMICIDIN	94.1425	5.8577	100	2.76824e-36	2.07294e-34	MS
KINETIN RIBOSIDE	94.1235	5.87676	100	2.78115e-36	2.07294e-34	MS
PODOPHYLLOTOXIN ACETATE	93.9603	6.03993	100	2.89428e-36	2.12729e-34	MS
PODOFILOX	93.8308	6.16947	100	2.98751e-36	2.16574e-34	MS
ABT-263 (Navitoclax)	93.7678	6.23246	100	3.03396e-36	2.16969e-34	Anticancer
Clofarabine	93.2849	6.71537	100	3.41616e-36	2.39832e-34	Anticancer
COLCHICINE	93.2516	6.74867	100	3.4443e-36	2.39832e-34	MS
Cytarabine	92.9758	7.02446	100	3.68688e-36	2.5243e-34	Anticancer
ALEXIDINE HYDROCHLORIDE	92.929	7.07122	100	3.72975e-36	2.5243e-34	MS
VINBLASTINE SULFATE	92.8575	7.14276	100	3.79634e-36	2.5243e-34	MS
ST034307	92.8366	7.16366	100	3.81602e-36	2.5243e-34	NDL
10-HYDROXYCAMPTOTHECIN	92.6769	7.32331	100	3.96997e-36	2.59372e-34	MS
ST081567	92.549	7.45125	100	4.09801e-36	2.64472e-34	NDL
Vincristine Sulfate	92.1705	7.82976	100	4.50268e-36	2.87086e-34	Anticancer
3,4-DIMETHOXYDALBERGIONE	91.9525	8.04771	100	4.7544e-36	2.99527e-34	MS
MITOXANTHRONE HYDROCHLORIDE	91.7272	8.27305	100	5.03016e-36	3.13172e-34	MS
Vinblastine	91.5738	8.42646	100	5.2274e-36	3.21667e-34	Anticancer
CYTARABINE	91.3054	8.69485	100	5.59211e-36	3.40154e-34	MS
Gemcitabine (Gemzar)	91.2065	8.79376	100	5.73313e-36	3.435e-34	Anticancer
KX2-391	91.1763	8.82397	100	5.77693e-36	3.435e-34	Anticancer
Torin 2	89.9896	10.0107	100	7.80606e-36	4.58997e-34	Anticancer
ST035320	89.3275	10.6728	100	9.2496e-36	5.379e-34	NDL
Gemcitabine HCl (Gemzar)	89.1829	10.8174	100	9.60039e-36	5.52231e-34	Anticancer
Temsirolimus (CCI-779, NSC 683864)	88.952	11.0482	100	1.01894e-35	5.7981e-34	Anticancer
VINCRISTINE SULFATE	88.663	11.3372	100	1.09806e-35	6.18184e-34	MS
DIHYDROCELASTROL	88.509	11.4913	100	1.14282e-35	6.36611e-34	MS
PACLITAXEL	88.2998	11.7005	100	1.20667e-35	6.65175e-34	MS
BIBF1120 (Vargatef)	88.1115	11.8888	100	1.26734e-35	6.91417e-34	Anticancer
APO866 (FK866)	88.0123	11.9879	100	1.30055e-35	7.02298e-34	Anticancer
4prime-DEMETHYLEPIPODOPHYLLOTOXIN	87.8081	12.1922	100	1.37186e-35	7.33322e-34	MS
Paclitaxel (Taxol)	87.7348	12.2655	100	1.39844e-35	7.34251e-34	Anticancer
PICROPODOPHYLLOTOXIN	87.7268	12.2734	100	1.40135e-35	7.34251e-34	MS
ALBENDAZOLE	87.6204	12.3798	100	1.44098e-35	7.45146e-34	MS
Omipalisib (GSK2126458, GSK458)	87.5927	12.4075	100	1.45148e-35	7.45146e-34	Anticancer
Teniposide (Vumon)	87.559	12.4413	100	1.46438e-35	7.45146e-34	Anticancer
ST076978	87.4766	12.5237	100	1.49641e-35	7.54189e-34	NDL
Entinostat (MS-275, SNDX-275)	87.4344	12.5658	100	1.51308e-35	7.55401e-34	Anticancer
DEOXYSAPPANONE B 7,4prime-DIMETHYL ETHER	87.21	12.7902	100	1.60511e-35	7.90992e-34	MS
AMSACRINE	87.184	12.8163	100	1.61617e-35	7.90992e-34	MS
ST065321	87.1534	12.8468	100	1.62922e-35	7.90992e-34	NDL
MITOMYCIN C	87.0278	12.9724	100	1.68411e-35	8.02264e-34	MS
Irinotecan	86.9864	13.0138	100	1.70263e-35	8.02264e-34	Anticancer
Fedratinib (SAR302503, TG101348)	86.9714	13.0288	100	1.70937e-35	8.02264e-34	Anticancer
TYROTHRICIN	86.9633	13.037	100	1.71307e-35	8.02264e-34	MS
BI 2536	86.7762	13.224	100	1.79994e-35	8.33117e-34	Anticancer
GAMBOGIC ACID AMIDE	86.7543	13.246	100	1.81044e-35	8.33117e-34	MS
AT7519	86.6824	13.3178	100	1.84523e-35	8.3827e-34	Anticancer
Nocodazole	86.6659	13.3343	100	1.85332e-35	8.3827e-34	Anticancer
SB 743921	86.6257	13.3746	100	1.87321e-35	8.39977e-34	Anticancer
Danusertib (PHA-739358)	86.5753	13.4249	100	1.89841e-35	8.39977e-34	Anticancer
Epothilone B (EPO906)	86.5628	13.4374	100	1.90471e-35	8.39977e-34	Anticancer
ST071112	86.4708	13.5295	100	1.95184e-35	8.53649e-34	NDL
2-Methoxyestradiol	86.2625	13.7378	100	2.06305e-35	8.94888e-34	Anticancer
ST070345	86.2099	13.7904	100	2.09216e-35	9.0014e-34	NDL
Pelitinib (EKB-569)	85.5991	14.4012	100	2.46344e-35	1.05133e-33	Anticancer
BI6727 (Volasertib)	85.5349	14.4654	100	2.50626e-35	1.06105e-33	Anticancer
ST048321	85.3165	14.6837	100	2.65785e-35	1.11322e-33	NDL
Docetaxel (Taxotere)	85.2955	14.7048	100	2.67297e-35	1.11322e-33	Anticancer
Neratinib (HKI-272)	85.2683	14.7319	100	2.69259e-35	1.11322e-33	Anticancer
2,3-DICHLORO-5,8-DIHYDROXYNAPTHOQUINONE	85.1562	14.8441	100	2.77523e-35	1.13333e-33	MS
ST078267	85.1444	14.8558	100	2.78406e-35	1.13333e-33	NDL
Ispinesib (SB-715992)	84.7022	15.2981	100	3.13788e-35	1.26761e-33	Anticancer
DEOXYSAPPANONE B 7,3prime-DIMETHYL ETHER ACETATE	84.594	15.4062	100	3.23134e-35	1.29547e-33	MS
ST083398	84.5521	15.4482	100	3.26839e-35	1.30047e-33	NDL
AZD6244 (Selumetinib)	84.4632	15.5371	100	3.34834e-35	1.32234e-33	Anticancer
Irinotecan HCl Trihydrate (Campto)	84.0904	15.9098	100	3.70646e-35	1.45293e-33	Anticancer
MEBENDAZOLE	83.2467	16.7535	100	4.67271e-35	1.81631e-33	MS
ST094822	83.224	16.7762	100	4.70208e-35	1.81631e-33	NDL
AT9283	82.5014	17.4988	100	5.74507e-35	2.20311e-33	Anticancer
ST095790	82.4117	17.5885	100	5.89051e-35	2.24263e-33	NDL
ST001801	82.3444	17.6558	100	6.00211e-35	2.2688e-33	NDL
SAPPANONE A DIMETHYL ETHER	81.7358	18.2645	100	7.11737e-35	2.67129e-33	MS
ST070396	81.6985	18.3017	100	7.19226e-35	2.68038e-33	NDL
CYCLOHEXIMIDE	81.6488	18.3515	100	7.29365e-35	2.69916e-33	MS
Epothilone A	81.4592	18.5411	100	7.69375e-35	2.82745e-33	Anticancer
Obatoclax mesylate (GX15-070)	81.3436	18.6567	100	7.94888e-35	2.90107e-33	Anticancer
DIGOXIGENIN	81.2787	18.7216	100	8.096e-35	2.93452e-33	MS
ST075135	81.0386	18.9616	100	8.6652e-35	3.11947e-33	NDL
Axitinib	80.934	19.0662	100	8.92605e-35	3.19166e-33	Anticancer
MK-1775	80.753	19.2473	100	9.39735e-35	3.31849e-33	Anticancer
ANTHOTHECOL	80.7497	19.2506	100	9.40615e-35	3.31849e-33	MS
GSK461364	80.4683	19.5319	100	1.01914e-34	3.56415e-33	Anticancer
BEZ235 (NVP-BEZ235)	80.4526	19.5476	100	1.02372e-34	3.56415e-33	Anticancer
ENMD-2076	80.1079	19.8924	100	1.12985e-34	3.90794e-33	Anticancer
PF-03814735	79.8095	20.1908	100	1.23098e-34	4.23011e-33	Anticancer
Torin 1	79.2488	20.7515	100	1.4474e-34	4.94169e-33	Anticancer
SALINOMYCIN, SODIUM	79.0998	20.9005	100	1.51134e-34	5.12692e-33	MS
ST013044	78.7322	21.268	100	1.68198e-34	5.66943e-33	NDL
Bosutinib (SKI-606)	78.6699	21.3303	100	1.71285e-34	5.73695e-33	Anticancer
Crizotinib (PF-02341066)	78.5786	21.4216	100	1.75916e-34	5.85503e-33	Anticancer
ST095202	78.443	21.5572	100	1.83033e-34	6.03652e-33	NDL
ST093461	78.4315	21.5687	100	1.83651e-34	6.03652e-33	NDL
INK 128 (MLN0128)	78.3852	21.6151	100	1.86162e-34	6.08129e-33	Anticancer
Vorinostat (SAHA)	78.0034	21.9969	100	2.08258e-34	6.76135e-33	Anticancer
VX-680 (MK-0457, Tozasertib)	77.9691	22.0312	100	2.10371e-34	6.78832e-33	Anticancer
ST077356	77.9386	22.0617	100	2.12272e-34	6.80815e-33	NDL
CUDC-101	77.8191	22.1812	100	2.19886e-34	7.00987e-33	Anticancer
ST092296	77.5268	22.4734	100	2.39737e-34	7.59694e-33	NDL
ST070736	76.9076	23.0927	100	2.88225e-34	9.07907e-33	NDL
AZD8055	76.444	23.5562	100	3.31159e-34	1.03698e-32	Anticancer
NVP-BSK805 2HCl	75.359	24.6412	100	4.5986e-34	1.42693e-32	Anticancer
DCC-2036 (Rebastinib)	75.3503	24.6499	100	4.61083e-34	1.42693e-32	Anticancer
TAK-733	75.1617	24.8385	100	4.88399e-34	1.50268e-32	Anticancer
BENZALKONIUM CHLORIDE	74.3263	25.6739	100	6.31336e-34	1.92632e-32	MS
Masitinib (AB1010)	74.3159	25.6844	100	6.33372e-34	1.92632e-32	Anticancer
PI-103	74.2966	25.7036	100	6.37149e-34	1.92674e-32	Anticancer
WYE-354	74.0647	25.9356	100	6.84593e-34	2.05845e-32	Anticancer
ROTENONE	73.6189	26.3813	100	7.86398e-34	2.3512e-32	MS
MONENSIN SODIUM (monensin A is shown)	73.5605	26.4397	100	8.00864e-34	2.381e-32	MS
ST034308	73.3694	26.6309	100	8.50175e-34	2.51348e-32	NDL
PF-04217903	73.3029	26.6974	100	8.68067e-34	2.55212e-32	Anticancer
Dovitinib (TKI-258)	73.2741	26.7261	100	8.75924e-34	2.56099e-32	Anticancer
ZSTK474	73.1725	26.8278	100	9.043e-34	2.62943e-32	Anticancer
BKM120 (NVP-BKM120)	73.0777	26.9225	100	9.31608e-34	2.69403e-32	Anticancer
GSK1120212 (Trametinib)	72.7327	27.2676	100	1.03858e-33	2.98704e-32	Anticancer
TENIPOSIDE	72.4945	27.5057	100	1.11982e-33	3.20329e-32	MS
Regorafenib (BAY 73-4506)	71.143	28.8572	100	1.72515e-33	4.90834e-32	Anticancer
17-AAG (Tanespimycin)	70.941	29.0592	100	1.84155e-33	5.2115e-32	Anticancer
Crenolanib (CP-868596)	70.8273	29.173	100	1.91069e-33	5.37839e-32	Anticancer
PYRVINIUM PAMOATE	70.7196	29.2806	100	1.97859e-33	5.54005e-32	MS
ST037430	70.6592	29.341	100	2.01779e-33	5.62008e-32	NDL
Dasatinib (BMS-354825)	70.4838	29.5165	100	2.13636e-33	5.91918e-32	Anticancer
ST056918	70.3963	29.6039	100	2.19813e-33	6.05859e-32	NDL
Ku-0063794	69.9175	30.0827	100	2.57108e-33	7.04367e-32	Anticancer
CELASTROL	69.9044	30.0958	100	2.58215e-33	7.04367e-32	MS
TAE684 (NVP-TAE684)	69.2799	30.7203	100	3.173e-33	8.61104e-32	Anticancer
Triciribine (Triciribine phosphate)	68.8737	31.1265	100	3.63169e-33	9.80557e-32	Anticancer
Tivozanib (AV-951)	68.172	31.8282	100	4.5943e-33	1.23416e-31	Anticancer
ST094981	67.7176	32.2827	100	5.35694e-33	1.43176e-31	NDL
ABT-737	67.6626	32.3377	100	5.45781e-33	1.45139e-31	Anticancer
ST074304	67.3647	32.6356	100	6.03976e-33	1.59812e-31	NDL
ST094856	67.2237	32.7765	100	6.33727e-33	1.6685e-31	NDL
Sunitinib Malate (Sutent)	67.0672	32.9331	100	6.68575e-33	1.75153e-31	Anticancer
ST092286	67.0072	32.9931	100	6.82457e-33	1.77909e-31	NDL
CI-1040 (PD184352)	66.7516	33.2487	100	7.45035e-33	1.93271e-31	Anticancer
CEP33779	66.7331	33.2671	100	7.49781e-33	1.93553e-31	Anticancer
PICROPODOPHYLLOTOXIN ACETATE	65.1452	34.8551	100	1.30332e-32	3.34814e-31	MS
ST034078	63.9601	36.0402	100	1.98647e-32	5.07845e-31	NDL
Tipifarnib (Zarnestra)	63.4509	36.5493	100	2.38646e-32	6.07171e-31	Anticancer
PD173074	63.1543	36.846	100	2.65749e-32	6.72892e-31	Anticancer
Streptozotocin (Zanosar)	62.5963	37.4039	100	3.25786e-32	8.20981e-31	Anticancer
ST071169	62.2912	37.709	100	3.64453e-32	9.14069e-31	NDL
Imatinib Mesylate	62.2453	37.7549	100	3.70669e-32	9.25275e-31	Anticancer
LDN193189	62.1521	37.8482	100	3.83648e-32	9.53176e-31	Anticancer
NONOXYNOL-9	62.0921	37.9081	100	3.92242e-32	9.69975e-31	MS
AKLAVINE HYDROCHLORIDE	61.5183	38.482	100	4.85398e-32	1.19476e-30	MS
MK-2206 dihydrochloride	61.3546	38.6456	100	5.16e-32	1.2642e-30	Anticancer
ST092552	60.122	39.8783	100	8.2211e-32	2.00489e-30	NDL
ST070178	59.9945	40.0057	100	8.63145e-32	2.09531e-30	NDL
CHLORAMPHENICOL HEMISUCCINATE	59.7951	40.2051	100	9.3166e-32	2.2513e-30	MS
Oxaliplatin (Eloxatin)	58.7044	41.2958	100	1.42142e-31	3.40817e-30	Anticancer
Decitabine	58.7011	41.2992	100	1.42329e-31	3.40817e-30	Anticancer
Rigosertib (ON-01910)	58.6144	41.3858	100	1.47236e-31	3.50979e-30	Anticancer
Rapamycin (Sirolimus)	58.5096	41.4906	100	1.53406e-31	3.64048e-30	Anticancer
FENBENDAZOLE	58.1329	41.8674	100	1.77917e-31	4.2033e-30	MS
TPCA-1	57.7415	42.2588	100	2.07749e-31	4.88625e-30	Anticancer
ST077036	57.6479	42.3524	100	2.1563e-31	5.04917e-30	NDL
Mycophenolic (Mycophenolate)	57.5983	42.4019	100	2.19924e-31	5.12704e-30	Anticancer
AZ628	57.3055	42.6947	100	2.47203e-31	5.73772e-30	Anticancer
OSI-420 (Desmethyl Erlotinib)	57.0829	42.9173	100	2.70294e-31	6.24626e-30	Anticancer
JNJ 26854165 (Serdemetan)	56.5806	43.4197	100	3.31067e-31	7.61741e-30	Anticancer
CETRIMONIUM BROMIDE	56.2933	43.7069	100	3.72073e-31	8.52386e-30	MS
MYCOPHENOLIC ACID	56.0184	43.9818	100	4.16289e-31	9.4957e-30	MS
SIROLIMUS	56.007	43.9933	100	4.1825e-31	9.49948e-30	MS
Fludarabine Phosphate (Fludara)	55.7812	44.2191	100	4.58867e-31	1.03774e-29	Anticancer
Vatalanib dihydrochloride (PTK787)	55.4224	44.5778	100	5.32059e-31	1.19815e-29	Anticancer
OXAPROZIN	54.4582	45.5421	100	7.95813e-31	1.78451e-29	MS
LY2603618 (IC-83)	53.8892	46.111	100	1.0126e-30	2.26104e-29	Anticancer
ACRISORCIN	53.6303	46.3699	100	1.13084e-30	2.51446e-29	MS
CHLOROPHYLLIDE Cu COMPLEX Na SALT	53.5003	46.5	100	1.19561e-30	2.64734e-29	MS
CYC116	53.3145	46.6858	100	1.29492e-30	2.8553e-29	Anticancer
ST067672	52.8322	47.168	100	1.59494e-30	3.50207e-29	NDL
PD 0332991 (Palbociclib) HCl	52.8228	47.1774	100	1.60148e-30	3.50207e-29	Anticancer
CH5132799	52.5453	47.4549	100	1.80707e-30	3.93541e-29	Anticancer
BX-795	52.409	47.5913	100	1.91802e-30	4.1599e-29	Anticancer
Saracatinib (AZD0530)	52.2796	47.7206	100	2.02984e-30	4.38446e-29	Anticancer
Imiquimod	52.112	47.8882	100	2.18499e-30	4.70039e-29	Anticancer
ERGOTAMINE TARTRATE	51.7915	48.2088	100	2.51707e-30	5.39285e-29	MS
PHA-793887	50.6314	49.3688	100	4.23135e-30	9.02915e-29	Anticancer
ABT-751	50.5527	49.4475	100	4.38498e-30	9.31941e-29	Anticancer
PD0325901	50.5045	49.4957	100	4.48194e-30	9.48737e-29	Anticancer
ST052856	50.4476	49.5526	100	4.59925e-30	9.69691e-29	NDL
MLN8237 (Alisertib)	50.4348	49.5654	100	4.6261e-30	9.71481e-29	Anticancer
GSK1904529A	49.8423	50.1579	100	6.06574e-30	1.26877e-28	Anticancer
Everolimus (RAD001)	49.8099	50.1904	100	6.15693e-30	1.28278e-28	Anticancer
Procarbazine hydrochloride (Matulane)	49.5922	50.4081	100	6.80736e-30	1.41273e-28	Anticancer
OXFENDAZOLE	49.5031	50.4971	100	7.09372e-30	1.4664e-28	MS
ST013299	49.4768	50.5234	100	7.18063e-30	1.4786e-28	NDL
Nilotinib (AMN-107)	49.4371	50.5631	100	7.3139e-30	1.5002e-28	Anticancer
PIPLARTINE	49.2697	50.7305	100	7.90526e-30	1.61524e-28	MS
Quizartinib (AC220)	49.1447	50.8556	100	8.3795e-30	1.70555e-28	Anticancer
Dacomitinib (PF299804, PF-00299804)	49.0995	50.9007	100	8.55811e-30	1.73523e-28	Anticancer
DOXAZOSIN MESYLATE	49.0311	50.9691	100	8.83587e-30	1.78471e-28	MS
Vandetanib (Zactima)	48.9974	51.0028	100	8.97618e-30	1.80616e-28	Anticancer
Pictilisib (GDC-0941)	48.9343	51.0659	100	9.2454e-30	1.85328e-28	Anticancer
Momelotinib (CYT387)	48.6031	51.3971	100	1.08028e-29	2.15731e-28	Anticancer
PEFLOXACINE MESYLATE	48.5894	51.4109	100	1.0873e-29	2.16316e-28	MS
AMG 900	48.5154	51.4849	100	1.12596e-29	2.23167e-28	Anticancer
AMITRAZ	48.3247	51.6755	100	1.2323e-29	2.43333e-28	MS
ST093460	47.7457	52.2546	100	1.62447e-29	3.19579e-28	NDL
ST055809	47.4251	52.5751	100	1.89565e-29	3.71547e-28	NDL
YM201636	47.3406	52.6596	100	1.97473e-29	3.85618e-28	Anticancer
Afatinib (BIBW2992)	47.0779	52.9223	100	2.2433e-29	4.36454e-28	Anticancer
Fludarabine (Fludara)	47.029	52.9712	100	2.29741e-29	4.45344e-28	Anticancer
Mycophenolate mofetil (CellCept)	47.0171	52.9831	100	2.31075e-29	4.46296e-28	Anticancer
ASPARTAME	46.7319	53.2684	100	2.65653e-29	5.11212e-28	MS
AEE788 (NVP-AEE788)	46.6147	53.3856	100	2.81391e-29	5.39537e-28	Anticancer
Tie2 kinase inhibitor	46.6005	53.3997	100	2.83352e-29	5.40999e-28	Anticancer
ST024093	46.5945	53.4058	100	2.84198e-29	5.40999e-28	NDL
Tamoxifen Citrate (Nolvadex)	46.3569	53.6433	100	3.19514e-29	6.06046e-28	Anticancer
JNJ-7706621	46.2265	53.7737	100	3.40811e-29	6.44133e-28	Anticancer
GSK690693	46.0484	53.9518	100	3.72338e-29	7.01214e-28	Anticancer
TW-37	45.2079	54.7923	100	5.67848e-29	1.06562e-27	Anticancer
Rosiglitazone (Avandia)	44.9367	55.0636	100	6.51777e-29	1.2188e-27	Anticancer
AVOCADYNE	44.9015	55.0988	100	6.63588e-29	1.23652e-27	MS
ST084442	44.4739	55.5263	100	8.26193e-29	1.53411e-27	NDL
CAL-101 (GS-1101)	44.0578	55.9424	100	1.02469e-28	1.89603e-27	Anticancer
ST085907	43.9477	56.0525	100	1.08515e-28	2.00091e-27	NDL
NU7441(KU-57788)	43.9021	56.0981	100	1.11126e-28	2.04194e-27	Anticancer
CROTAMITON	43.6742	56.3261	100	1.25197e-28	2.29253e-27	MS
Olaparib (AZD2281)	43.4635	56.5367	100	1.39854e-28	2.5521e-27	Anticancer
PIK-93	43.3681	56.6322	100	1.47078e-28	2.67469e-27	Anticancer
PF-3845	43.2764	56.7239	100	1.54382e-28	2.79791e-27	Anticancer
R406(free base)	43.1561	56.8442	100	1.64546e-28	2.97193e-27	Anticancer
ST073808	42.9986	57.0017	100	1.78918e-28	3.22053e-27	NDL
Dexamethasone	42.6928	57.3074	100	2.10682e-28	3.77941e-27	Anticancer
WP1130	42.2236	57.7767	100	2.71346e-28	4.85122e-27	Anticancer
ST033593	42.1624	57.8378	100	2.80506e-28	4.99811e-27	NDL
SENNOSIDE A	42.0049	57.9954	100	3.0561e-28	5.42715e-27	MS
E7080 (Lenvatinib)	41.9773	58.0229	100	3.10235e-28	5.49084e-27	Anticancer
Celecoxib	41.8567	58.1435	100	3.31357e-28	5.84514e-27	Anticancer
R935788 (Fostamatinib disodium)	41.7302	58.2701	100	3.55141e-28	6.24387e-27	Anticancer
BENAZEPRIL HYDROCHLORIDE	41.5134	58.4869	100	4.00125e-28	7.01147e-27	MS
PF-562271	41.356	58.6442	100	4.36458e-28	7.62288e-27	Anticancer
Betapar (Meprednisone)	40.9983	59.002	100	5.32503e-28	9.26975e-27	Anticancer
ST059828	40.9067	59.0935	100	5.60454e-28	9.72434e-27	NDL
ETOPOSIDE	40.6008	59.3994	100	6.65506e-28	1.15093e-26	MS
PROPRANOLOL HYDROCHLORIDE (+/-)	40.4427	59.5575	100	7.27671e-28	1.25434e-26	MS
Sorafenib (Nexavar)	40.2636	59.7366	100	8.05488e-28	1.38398e-26	Anticancer
ST086951	40.2152	59.7851	100	8.27978e-28	1.41801e-26	NDL
Medroxyprogesterone acetate	40.149	59.8512	100	8.59763e-28	1.4677e-26	Anticancer
ANTIMYCIN A (A1 shown)	40.1392	59.8611	100	8.64615e-28	1.47124e-26	MS
SNS-314 Mesylate	39.9805	60.0198	100	9.46672e-28	1.6057e-26	Anticancer
Pazopanib	39.9411	60.0592	100	9.6827e-28	1.63709e-26	Anticancer
Sotrastaurin (AEB071)	39.7695	60.2308	100	1.06852e-27	1.80083e-26	Anticancer
PCI-32765 (Ibrutinib)	39.7238	60.2765	100	1.09702e-27	1.843e-26	Anticancer
ST054368	39.6894	60.3109	100	1.11899e-27	1.87396e-26	NDL
ST024784	39.1191	60.8811	100	1.55826e-27	2.60137e-26	NDL
ST074819	38.9493	61.051	100	1.72137e-27	2.86461e-26	NDL
ST095417	38.7124	61.2879	100	1.97921e-27	3.28337e-26	NDL
DESOXYMETASONE	38.5627	61.4375	100	2.16255e-27	3.57631e-26	MS
PD153035 HCl	38.2102	61.79	100	2.66809e-27	4.3986e-26	Anticancer
CETYLPYRIDINIUM CHLORIDE	37.7455	62.2548	100	3.52984e-27	5.80122e-26	MS
ST086116	37.3268	62.6735	100	4.55556e-27	7.46379e-26	NDL
ISOLIQUIRITIGENIN	37.27	62.7303	100	4.71703e-27	7.70448e-26	MS
SU11274	37.1637	62.8366	100	5.03539e-27	8.19916e-26	Anticancer
Dexamethasone acetate	36.5984	63.4019	100	7.14889e-27	1.16049e-25	Anticancer
ST057647	35.9694	64.0308	100	1.06251e-26	1.7195e-25	NDL
ST013038	35.9428	64.0574	100	1.08062e-26	1.74348e-25	NDL
ST024094	35.8103	64.1899	100	1.17581e-26	1.8913e-25	NDL
Fluvastatin sodium (Lescol)	35.8051	64.1952	100	1.17977e-26	1.89192e-25	Anticancer
PIK-90	35.6961	64.3041	100	1.26486e-26	2.02225e-25	Anticancer
Floxuridine	35.6462	64.3541	100	1.30599e-26	2.08171e-25	Anticancer
ST088177	35.6224	64.3779	100	1.32607e-26	2.10738e-25	NDL
PHENETHYL CAFFEATE (CAPE)	35.4586	64.5416	100	1.47333e-26	2.33176e-25	MS
ST013043	35.4557	64.5445	100	1.47608e-26	2.33176e-25	NDL
TAME	35.3847	64.6155	100	1.5453e-26	2.43384e-25	Anticancer
Lapatinib	35.34	64.6602	100	1.5906e-26	2.49145e-25	Anticancer
ST070145	35.3393	64.6609	100	1.59129e-26	2.49145e-25	NDL
OSI-930	35.3203	64.6799	100	1.61097e-26	2.51483e-25	Anticancer
Aminoglutethimide (Cytadren)	35.2548	64.7455	100	1.68084e-26	2.61618e-25	Anticancer
AMINACRINE	34.9858	65.0144	100	2.00229e-26	3.10736e-25	MS
6alpha-METHYLPREDNISOLONE ACETATE	34.9806	65.0196	100	2.00911e-26	3.10884e-25	MS
Desmethyl Erlotinib (CP-473420)	34.8685	65.1317	100	2.16197e-26	3.33562e-25	Anticancer
TOMATINE	34.7869	65.2134	100	2.28093e-26	3.50891e-25	MS
HARMINE	34.6731	65.3272	100	2.45825e-26	3.77074e-25	MS
DESONIDE	34.5921	65.4082	100	2.59314e-26	3.96615e-25	MS
CLOBETASOL PROPIONATE	34.2741	65.7261	100	3.20221e-26	4.88361e-25	MS
ST010196	34.2492	65.751	100	3.25576e-26	4.951e-25	NDL
ZOLMITRIPTAN	34.2385	65.7617	100	3.27911e-26	4.97222e-25	MS
DEXAMETHASONE ACETATE	34.1758	65.8245	100	3.41941e-26	5.17014e-25	MS
BETAMETHASONE 17,21-DIPROPIONATE	34.0159	65.9844	100	3.80606e-26	5.73837e-25	MS
CLOFAZIMINE	33.8901	66.1102	100	4.14213e-26	6.22732e-25	MS
Linifanib (ABT-869)	33.861	66.1393	100	4.22422e-26	6.33273e-25	Anticancer
Cediranib (AZD2171)	33.6868	66.3134	100	4.75214e-26	7.10404e-25	Anticancer
ST030406	33.5899	66.4104	100	5.07556e-26	7.56615e-25	NDL
ST012885	33.5746	66.4256	100	5.12835e-26	7.62338e-25	NDL
Ubenimex (Bestatin)	33.5303	66.4699	100	5.28541e-26	7.83485e-25	Anticancer
CP-466722	33.0085	66.9918	100	7.56183e-26	1.11469e-24	Anticancer
ST072322	32.7181	67.2821	100	9.25192e-26	1.36003e-24	NDL
Bleomycin sulfate	32.6622	67.3381	100	9.62032e-26	1.41027e-24	Anticancer
SIMVASTATIN	32.4803	67.52	100	1.09284e-25	1.5976e-24	MS
ST016598	32.4584	67.5419	100	1.10981e-25	1.61793e-24	NDL
PREGABALIN	32.3288	67.6714	100	1.21588e-25	1.7677e-24	MS
ST055853	32.2037	67.7966	100	1.32842e-25	1.92603e-24	NDL
NAPHAZOLINE HYDROCHLORIDE	32.1952	67.805	100	1.33637e-25	1.93226e-24	MS
METHYLPREDNISOLONE	32.1601	67.8402	100	1.37011e-25	1.97565e-24	MS
ST069919	32.0953	67.905	100	1.43466e-25	2.0631e-24	NDL
S-Ruxolitinib	31.8577	68.1425	100	1.69973e-25	2.43766e-24	Anticancer
ST072383	31.6158	68.3845	100	2.02264e-25	2.89293e-24	NDL
Salinomycin (Procoxacin)	31.5966	68.4037	100	2.05091e-25	2.92544e-24	Anticancer
ST026972	31.5636	68.4367	100	2.10038e-25	2.98796e-24	NDL
AT-406	31.5369	68.4633	100	2.14128e-25	3.03798e-24	Anticancer
ST075178	31.3523	68.648	100	2.44818e-25	3.46411e-24	NDL
Simvastatin (Zocor)	30.9031	69.0971	100	3.40245e-25	4.80154e-24	Anticancer
NORGESTREL	30.7017	69.2986	100	3.9497e-25	5.55899e-24	MS
KU-55933	30.5703	69.4299	100	4.35553e-25	6.11392e-24	Anticancer
BECLOMETHASONE DIPROPIONATE	30.41	69.5902	100	4.91023e-25	6.87433e-24	MS
ST055622	30.3514	69.6488	100	5.131e-25	7.14559e-24	NDL
FLUOCINONIDE	30.3466	69.6537	100	5.14969e-25	7.1528e-24	MS
HALCINONIDE	30.2246	69.7756	100	5.64488e-25	7.79966e-24	MS
ST070111	30.1686	69.8317	100	5.8889e-25	8.11565e-24	NDL
BETAMETHASONE	30.1286	69.8716	100	6.06936e-25	8.34261e-24	MS
ST046012	29.8783	70.1219	100	7.34062e-25	1.00639e-23	NDL
BETAMETHASONE ACETATE	29.8663	70.1339	100	7.40836e-25	1.01305e-23	MS
FLUMETHAZONE PIVALATE	29.8467	70.1535	100	7.51986e-25	1.02565e-23	MS
ST033644	29.7009	70.2994	100	8.40825e-25	1.14387e-23	NDL
NAPROXEN(+)	29.5529	70.4473	100	9.42196e-25	1.27849e-23	MS
ST029812	29.4896	70.5106	100	9.89364e-25	1.33906e-23	NDL
Triamcinolone Acetonide	29.3643	70.636	100	1.09021e-24	1.47179e-23	Anticancer
FLURANDRENOLIDE	29.2529	70.7473	100	1.18881e-24	1.6008e-23	MS
ST077388	29.2279	70.7723	100	1.2122e-24	1.62816e-23	NDL
BETAMETHASONE VALERATE	29.1914	70.8088	100	1.24721e-24	1.67095e-23	MS
ST012891	29.1835	70.8168	100	1.25496e-24	1.67709e-23	NDL
AZ 3146	29.1552	70.845	100	1.28297e-24	1.7102e-23	Anticancer
MK-0752	29.0275	70.9727	100	1.41787e-24	1.88527e-23	Anticancer
ST015143	29.0017	70.9986	100	1.44696e-24	1.91912e-23	NDL
ORLISTAT	28.9529	71.0473	100	1.50351e-24	1.98915e-23	MS
TRIAMCINOLONE ACETONIDE	28.8783	71.1219	100	1.59451e-24	2.10428e-23	MS
ST056228	28.855	71.1452	100	1.62413e-24	2.13803e-23	NDL
Zibotentan (ZD4054)	28.7941	71.2061	100	1.70422e-24	2.23236e-23	Anticancer
FLUOCINOLONE ACETONIDE	28.775	71.2252	100	1.73012e-24	2.26069e-23	MS
NAFCILLIN SODIUM	28.3472	71.6531	100	2.43366e-24	3.16435e-23	MS
ST093534	28.3038	71.6964	100	2.51995e-24	3.26852e-23	NDL
Tofacitinib (CP-690550, Tasocitinib)	27.8696	72.1306	100	3.58308e-24	4.63611e-23	Anticancer
ST009494	27.8536	72.1466	100	3.6301e-24	4.68548e-23	NDL
ST005187	27.7853	72.2149	100	3.83878e-24	4.94277e-23	NDL
BETAMETHAZONE SODIUM PHOSPHATE	27.7418	72.2584	100	3.97824e-24	5.10992e-23	MS
ST029892	27.7202	72.2801	100	4.04956e-24	5.18893e-23	NDL
ST074390	27.3964	72.6038	100	5.29087e-24	6.73059e-23	NDL
ISOETHARINE MESYLATE	27.2516	72.7486	100	5.96869e-24	7.57465e-23	MS
ST002906	27.2094	72.7908	100	6.18305e-24	7.82792e-23	NDL
DEXAMETHASONE	27.0363	72.9639	100	7.14912e-24	9.02939e-23	MS
Ruxolitinib (INCB018424)	26.9008	73.0994	100	8.0147e-24	1.00985e-22	Anticancer
ST065554	26.858	73.1422	100	8.31032e-24	1.04214e-22	NDL
Tandutinib (MLN518)	26.4074	73.5928	100	1.22107e-23	1.52763e-22	Anticancer
ST078679	26.205	73.7953	100	1.45454e-23	1.81543e-22	NDL
LY294002	26.1856	73.8146	100	1.47913e-23	1.84105e-22	Anticancer
RG108	26.1834	73.8169	100	1.48203e-23	1.84105e-22	Anticancer
HELENINE	26.0458	73.9545	100	1.67061e-23	2.06562e-22	MS
ST074303	25.978	74.0222	100	1.7725e-23	2.1865e-22	NDL
Barasertib (AZD1152-HQPA)	25.7868	74.2135	100	2.09666e-23	2.57783e-22	Anticancer
Isotretinoin	25.7852	74.215	100	2.09948e-23	2.57783e-22	Anticancer
Nutlin-3	25.7818	74.2184	100	2.10584e-23	2.57801e-22	Anticancer
ST069027	25.7799	74.2203	100	2.10937e-23	2.57801e-22	NDL
ST095787	25.7252	74.2751	100	2.21373e-23	2.69933e-22	NDL
Busulfan (Myleran, Busulfex)	25.6817	74.3186	100	2.30048e-23	2.79866e-22	Anticancer
FLUDARABINE PHOSPHATE	25.5841	74.4162	100	2.50839e-23	3.04459e-22	MS
ST085955	25.5543	74.4459	100	2.57564e-23	3.11906e-22	NDL
ST024083	25.4922	74.508	100	2.72204e-23	3.28882e-22	NDL
ST026922	25.4694	74.5308	100	2.77795e-23	3.34873e-22	NDL
PLUMBAGIN	25.393	74.6072	100	2.97409e-23	3.57702e-22	MS
ST077135	25.1715	74.8287	100	3.62887e-23	4.35465e-22	NDL
All-trans Retinoic Acid (Tretinoin)	24.9075	75.0927	100	4.61066e-23	5.52028e-22	Anticancer
DEOXYGEDUNIN	24.9013	75.0989	100	4.63668e-23	5.5389e-22	MS
AMCINONIDE	24.8905	75.1097	100	4.68264e-23	5.5812e-22	MS
PREDNISOLONE ACETATE	24.7704	75.2299	100	5.22635e-23	6.21524e-22	MS
FLUOROMETHOLONE	24.7043	75.296	100	5.55323e-23	6.58917e-22	MS
SULFISOXAZOLE ACETYL	24.6232	75.377	100	5.98314e-23	7.08339e-22	MS
SERTRALINE HYDROCHLORIDE	24.4633	75.537	100	6.93705e-23	8.19439e-22	MS
NOBILETIN	24.4454	75.5548	100	7.05287e-23	8.31265e-22	MS
ST060103	24.3755	75.6247	100	7.52663e-23	8.85132e-22	NDL
TRIAMCINOLONE	24.3223	75.678	100	7.90957e-23	9.28103e-22	MS
ST079546	23.9932	76.007	100	1.07734e-22	1.25579e-21	NDL
ST026815	23.99	76.0103	100	1.08065e-22	1.25687e-21	NDL
Erlotinib(OSI-744)	23.949	76.0513	100	1.12339e-22	1.30372e-21	Anticancer
DAPT (GSI-IX)	23.9189	76.0813	100	1.15588e-22	1.33849e-21	Anticancer
SB590885	23.8985	76.1017	100	1.17844e-22	1.36164e-21	Anticancer
FLUNISOLIDE	23.4066	76.5936	100	1.88843e-22	2.16781e-21	MS
Fingolimod (FTY720)	23.2772	76.723	100	2.14122e-22	2.44737e-21	Anticancer
RISEDRONATE SODIUM HYDRATE	23.1759	76.8244	100	2.36377e-22	2.69277e-21	MS
ST058410	23.162	76.8383	100	2.39614e-22	2.72111e-21	NDL
ST051582	23.0346	76.9657	100	2.71515e-22	3.07679e-21	NDL
PREDNISOLONE HEMISUCCINATE	22.8477	77.1525	100	3.26527e-22	3.69227e-21	MS
ST082265	22.7376	77.2627	100	3.643e-22	4.10186e-21	NDL
ST077236	22.6984	77.3019	100	3.7882e-22	4.2563e-21	NDL
ST082266	22.6653	77.3349	100	3.91523e-22	4.38971e-21	NDL
AZACITIDINE	22.5625	77.4378	100	4.33986e-22	4.8555e-21	MS
Tosedostat (CHR2797)	22.4755	77.5247	100	4.73642e-22	5.27687e-21	Anticancer
ST001875	22.4283	77.5719	100	4.96715e-22	5.51073e-21	NDL
ERYTHROSINE SODIUM	22.4204	77.5798	100	5.00717e-22	5.5435e-21	MS
PREDNISOLONE	22.3829	77.6174	100	5.20063e-22	5.74567e-21	MS
ST095414	22.3647	77.6355	100	5.29708e-22	5.84003e-21	NDL
DIHYDROROTENONE	22.2388	77.7615	100	6.01921e-22	6.60865e-21	MS
ST074394	22.1363	77.8639	100	6.68223e-22	7.30627e-21	NDL
Amuvatinib (MP-470)	22.1253	77.8749	100	6.7581e-22	7.37399e-21	Anticancer
ST073000	22.0896	77.9106	100	7.00927e-22	7.63232e-21	NDL
THIOSTREPTON	21.9006	78.0996	100	8.51323e-22	9.25092e-21	MS
ISOFLUPREDNONE ACETATE	21.8896	78.1106	100	8.61073e-22	9.33704e-21	MS
APRAMYCIN	21.8877	78.1125	100	8.62777e-22	9.33704e-21	MS
Bexarotene	21.8731	78.1271	100	8.75897e-22	9.45969e-21	Anticancer
DEXAMETHASONE SODIUM PHOSPHATE	21.8571	78.1431	100	8.90502e-22	9.59783e-21	MS
ST072980	21.7493	78.251	100	9.95937e-22	1.0669e-20	NDL
ST086948	21.7222	78.2781	100	1.02438e-21	1.09515e-20	NDL
HYCANTHONE	21.6836	78.3167	100	1.06643e-21	1.13324e-20	MS
BROMPERIDOL	21.6283	78.3719	100	1.12974e-21	1.19812e-20	MS
TRIAMCINOLONE DIACETATE	21.595	78.4052	100	1.16985e-21	1.23817e-20	MS
MELENGESTROL ACETATE	21.5384	78.4618	100	1.24135e-21	1.31122e-20	MS
HUPERZINE A	21.341	78.6593	100	1.52862e-21	1.60505e-20	MS
beta-ESCIN	21.1776	78.8227	100	1.81855e-21	1.89818e-20	MS
ST024767	21.1072	78.893	100	1.9606e-21	2.04242e-20	NDL
ST095413	21.066	78.9342	100	2.04899e-21	2.13031e-20	NDL
ROSUVASTATIN CALCIUM	21.0025	78.9977	100	2.1936e-21	2.27331e-20	MS
Estrone	21.0019	78.9984	100	2.19513e-21	2.27331e-20	Anticancer
BMS 777607	20.971	79.0293	100	2.26937e-21	2.3456e-20	Anticancer
4-METHOXYDALBERGIONE	20.7966	79.2036	100	2.74016e-21	2.82669e-20	MS
ST056203	20.7616	79.2386	100	2.84637e-21	2.92486e-20	NDL
ST074299	20.743	79.2573	100	2.90481e-21	2.97726e-20	NDL
ST034305	20.7418	79.2585	100	2.90862e-21	2.97726e-20	NDL
ST005200	20.7368	79.2635	100	2.92445e-21	2.98768e-20	NDL
TIOCONAZOLE	20.5935	79.4067	100	3.41993e-21	3.48714e-20	MS
PAC-1	20.5595	79.4407	100	3.54978e-21	3.60565e-20	Anticancer
ST057725	20.4112	79.5891	100	4.18006e-21	4.22962e-20	NDL
ETOMIDATE	20.3882	79.6121	100	4.2878e-21	4.33035e-20	MS
CLOPAMIDE	20.365	79.6353	100	4.39935e-21	4.43455e-20	MS
ST071258	20.3459	79.6543	100	4.49329e-21	4.51205e-20	NDL
ST065924	20.3089	79.6914	100	4.68186e-21	4.6925e-20	NDL
ST024026	20.1847	79.8155	100	5.37636e-21	5.36824e-20	NDL
ST005184	20.1719	79.8284	100	5.45403e-21	5.42532e-20	NDL
ST055353	20.1334	79.8669	100	5.6941e-21	5.6535e-20	NDL
Pamidronate Disodium	20.0882	79.9121	100	5.99021e-21	5.93637e-20	Anticancer
SGI-1776 free base	20.0325	79.9677	100	6.37679e-21	6.29589e-20	Anticancer
ST070242	19.9802	80.0201	100	6.76448e-21	6.66623e-20	NDL
DEGUELIN(-)	19.9668	80.0334	100	6.86733e-21	6.755e-20	MS
SANGUINARINE SULFATE	19.9599	80.0404	100	6.92137e-21	6.79553e-20	MS
CICLOPIROX OLAMINE	19.9071	80.0931	100	7.34645e-21	7.18621e-20	MS
BUDESONIDE	19.8071	80.1932	100	8.23039e-21	8.03602e-20	MS
SIBUTRAMINE HYDROCHLORIDE	19.7838	80.2164	100	8.45115e-21	8.23637e-20	MS
DEMETHYLNOBILETIN	19.7813	80.2189	100	8.47526e-21	8.24468e-20	MS
ST024526	19.7376	80.2626	100	8.90834e-21	8.63424e-20	NDL
ST031675	19.7161	80.2842	100	9.13007e-21	8.81685e-20	NDL
ST069782	19.6811	80.3191	100	9.50274e-21	9.16002e-20	NDL
ST059353	19.6655	80.3348	100	9.67459e-21	9.30871e-20	NDL
cx-4945 (Silmitasertib)	19.4535	80.5467	100	1.23487e-20	1.18172e-19	Anticancer
PREGNENOLONE SUCCINATE	19.4419	80.5584	100	1.2517e-20	1.19566e-19	MS
ST044904	19.3424	80.6578	100	1.40494e-20	1.33722e-19	NDL
ST024616	19.2682	80.7321	100	1.53201e-20	1.45293e-19	NDL
4prime-METHOXYFLAVONE	19.2314	80.7688	100	1.59926e-20	1.51401e-19	MS
ST005930	19.1504	80.8499	100	1.75873e-20	1.65904e-19	NDL
DIBENZOYLMETHANE	19.129	80.8712	100	1.80349e-20	1.69824e-19	MS
ST074300	19.106	80.8943	100	1.85307e-20	1.74182e-19	NDL
ST074270	19.0918	80.9085	100	1.88433e-20	1.76806e-19	NDL
ST001455	19.0848	80.9155	100	1.89992e-20	1.77954e-19	NDL
PAROXETINE HYDROCHLORIDE	19.0439	80.9564	100	1.99384e-20	1.8642e-19	MS
HARMOL HYDROCHLORIDE	19.0087	80.9915	100	2.07858e-20	1.93659e-19	MS
ST075866	18.9065	81.0938	100	2.34662e-20	2.18248e-19	NDL
GINKGOLIC ACID	18.8335	81.1667	100	2.55977e-20	2.36824e-19	MS
ST027415	18.8232	81.1771	100	2.5917e-20	2.39359e-19	NDL
ST043224	18.8073	81.1929	100	2.64124e-20	2.43342e-19	NDL
ST055915	18.7969	81.2033	100	2.67431e-20	2.45277e-19	NDL
ST070841	18.7849	81.2154	100	2.7131e-20	2.48403e-19	NDL
HYDROCORTISONE VALERATE	18.7764	81.2239	100	2.74087e-20	2.50512e-19	MS
ST037435	18.7536	81.2467	100	2.81675e-20	2.57004e-19	NDL
Hydrocortisone (Cortisol)	18.7178	81.2824	100	2.94022e-20	2.67348e-19	Anticancer
MELPHALAN	18.7033	81.2969	100	2.99188e-20	2.71113e-19	MS
CEPHARANTHINE	18.5145	81.4857	100	3.75827e-20	3.38245e-19	MS
ST038702	18.4876	81.5127	100	3.88333e-20	3.48907e-19	NDL
SINOMENINE	18.4714	81.5289	100	3.96064e-20	3.55249e-19	MS
NADIDE	18.3744	81.6258	100	4.45782e-20	3.97821e-19	MS
ACRIFLAVINIUM HYDROCHLORIDE	18.3724	81.6278	100	4.46853e-20	3.98105e-19	MS
ST088645	18.3237	81.6766	100	4.74338e-20	4.21882e-19	NDL
ST001592	18.3076	81.6926	100	4.8378e-20	4.29558e-19	NDL
TETRANDRINE	18.2977	81.7025	100	4.8969e-20	4.34077e-19	MS
ISOROTENONE	18.2732	81.7271	100	5.04667e-20	4.45859e-19	MS
GW 4064	18.2418	81.7584	100	5.24503e-20	4.61842e-19	Anticancer
MUPIROCIN	18.2223	81.7779	100	5.37285e-20	4.72311e-19	MS
HYDROCORTISONE	18.1534	81.8469	100	5.84992e-20	5.12546e-19	MS
Prednisone (Adasone)	18.1475	81.8527	100	5.89247e-20	5.1542e-19	Anticancer
ST074305	18.1313	81.869	100	6.01223e-20	5.25028e-19	NDL
ST075199	18.0996	81.9007	100	6.2531e-20	5.45163e-19	NDL
ST055924	18.0701	81.9302	100	6.48618e-20	5.63626e-19	NDL
ST024746	18.0379	81.9623	100	6.75068e-20	5.85649e-19	NDL
3alpha-ACETOXYDIHYDRODEOXYGEDUNIN	17.991	82.0092	100	7.15697e-20	6.18868e-19	MS
2prime,5prime-DIHYDROXY-4-METHOXYCHALCONE	17.8736	82.1267	100	8.28985e-20	7.12173e-19	MS
ST008990	17.8434	82.1569	100	8.61048e-20	7.37325e-19	NDL
MUNDULONE	17.8343	82.166	100	8.70961e-20	7.44608e-19	MS
CARMUSTINE	17.7808	82.2194	100	9.31628e-20	7.95189e-19	MS
XL147 analogue	17.7019	82.2983	100	1.0293e-19	8.73222e-19	Anticancer
SGX-523	17.701	82.2992	100	1.0305e-19	8.73222e-19	Anticancer
ST068908	17.7004	82.2998	100	1.0313e-19	8.73222e-19	NDL
ST037662	17.6776	82.3226	100	1.06156e-19	8.97409e-19	NDL
3-DESHYDROXYSAPPANOL TRIMETHYL ETHER	17.6626	82.3377	100	1.08198e-19	9.13209e-19	MS
ST086886	17.5438	82.4565	100	1.25875e-19	1.05735e-18	NDL
BENZYDAMINE HYDROCHLORIDE	17.531	82.4693	100	1.27948e-19	1.07306e-18	MS
ST095418	17.4889	82.5113	100	1.35021e-19	1.12702e-18	NDL
ST070262	17.4796	82.5206	100	1.36644e-19	1.13878e-18	NDL
PARAROSANILINE PAMOATE	17.4708	82.5295	100	1.38202e-19	1.14995e-18	MS
ST077405	17.4566	82.5436	100	1.40731e-19	1.16915e-18	NDL
ST005199	17.425	82.5753	100	1.46575e-19	1.21388e-18	NDL
ROLITETRACYCLINE	17.4151	82.5852	100	1.48451e-19	1.22751e-18	MS
ST058664	17.324	82.6763	100	1.66962e-19	1.37413e-18	NDL
ST074308	17.2893	82.711	100	1.74628e-19	1.43276e-18	NDL
ST013021	17.211	82.7892	100	1.93307e-19	1.58112e-18	NDL
ST045862	17.194	82.8063	100	1.97636e-19	1.61403e-18	NDL
ST051247	17.1922	82.808	100	1.98088e-19	1.61523e-18	NDL
GEDUNIN	17.1758	82.8244	100	2.02374e-19	1.64763e-18	MS
ST069437	17.1175	82.8828	100	2.18393e-19	1.7726e-18	NDL
ICARIIN	17.0022	82.9981	100	2.54046e-19	2.05568e-18	MS
DIOSMETIN	16.9814	83.0189	100	2.61107e-19	2.10958e-18	MS
ST086950	16.969	83.0312	100	2.65401e-19	2.14101e-18	NDL
LUPININE	16.9675	83.0328	100	2.65938e-19	2.14208e-18	MS
Flutamide (Eulexin)	16.9559	83.0444	100	2.70033e-19	2.17175e-18	Anticancer
ST042968	16.9473	83.053	100	2.73121e-19	2.19325e-18	NDL
FLOXURIDINE	16.8655	83.1348	100	3.04331e-19	2.43281e-18	MS
HYDROQUINONE	16.863	83.1372	100	3.05325e-19	2.43708e-18	MS
BMS 794833	16.8183	83.182	100	3.24029e-19	2.58247e-18	Anticancer
MOXALACTAM DISODIUM	16.7998	83.2004	100	3.32066e-19	2.63462e-18	MS
CANRENONE	16.7776	83.2226	100	3.42047e-19	2.70975e-18	MS
ST086887	16.7689	83.2313	100	3.46043e-19	2.73731e-18	NDL
RALOXIFENE HYDROCHLORIDE	16.7384	83.2618	100	3.6041e-19	2.8467e-18	MS
ST081613	16.7358	83.2644	100	3.6165e-19	2.85224e-18	NDL
PF 573228	16.692	83.3082	100	3.83485e-19	3.01098e-18	Anticancer
KHIVORIN	16.6589	83.3414	100	4.009e-19	3.14306e-18	MS
ST006037	16.6299	83.3703	100	4.16789e-19	3.25798e-18	NDL
CHRYSIN	16.5976	83.4026	100	4.35321e-19	3.39782e-18	MS
ST051792	16.5719	83.4283	100	4.50629e-19	3.51212e-18	NDL
ARIPIPRAZOLE	16.5556	83.4446	100	4.60649e-19	3.57967e-18	MS
BTZ043 racemate	16.5417	83.4585	100	4.69384e-19	3.6422e-18	Anticancer
ST060140	16.5098	83.4905	100	4.90123e-19	3.79201e-18	NDL
HYDROCORTISONE BUTYRATE	16.505	83.4952	100	4.93268e-19	3.81076e-18	MS
ST078664	16.4359	83.5643	100	5.41725e-19	4.16687e-18	NDL
ST088864	16.4153	83.5849	100	5.57101e-19	4.26654e-18	NDL
XYLOCARPUS A	16.3949	83.6053	100	5.72822e-19	4.37428e-18	MS
SOLANESOL	16.3551	83.6452	100	6.04784e-19	4.60506e-18	MS
ST074316	16.3285	83.6717	100	6.2716e-19	4.76173e-18	NDL
ST078565	16.3177	83.6825	100	6.36469e-19	4.82549e-18	NDL
ST059081	16.2483	83.7519	100	7.00019e-19	5.29972e-18	NDL
SUCRALOSE	16.2114	83.7889	100	7.36479e-19	5.56778e-18	MS
CHOL-11-ENIC ACID	16.2067	83.7935	100	7.41233e-19	5.59573e-18	MS
ST032142	16.1864	83.8138	100	7.62208e-19	5.74587e-18	NDL
RIBOFLAVIN 5-PHOSPHATE SODIUM	16.1641	83.8362	100	7.86097e-19	5.90913e-18	MS
ETHYNODIOL DIACETATE	16.1556	83.8447	100	7.95381e-19	5.97044e-18	MS
PURPURIN	16.1528	83.8474	100	7.98393e-19	5.98455e-18	MS
ST072284	16.1155	83.8848	100	8.4075e-19	6.29314e-18	NDL
ST077403	16.0824	83.9178	100	8.80159e-19	6.56953e-18	NDL
BUTYL PARABEN	16.0367	83.9635	100	9.37767e-19	6.97984e-18	MS
Quercetin (Sophoretin)	15.9675	84.0327	100	1.03271e-18	7.66497e-18	Anticancer
ALISKIREN HEMIFUMARATE	15.9627	84.0375	100	1.03967e-18	7.7058e-18	MS
ST077414	15.9011	84.0992	100	1.13334e-18	8.36489e-18	NDL
ITRACONAZOLE	15.8676	84.1327	100	1.18786e-18	8.7429e-18	MS
ST077406	15.8499	84.1503	100	1.21776e-18	8.95057e-18	NDL
ST071376	15.8459	84.1543	100	1.22459e-18	8.98824e-18	NDL
Azacitidine (Vidaza)	15.8039	84.1963	100	1.29924e-18	9.50977e-18	Anticancer
PREDNISOLONE SODIUM PHOSPHATE	15.7781	84.2221	100	1.34736e-18	9.82125e-18	MS
FLOPROPIONE	15.7198	84.2805	100	1.46329e-18	1.05933e-17	MS
ST095129	15.7002	84.3001	100	1.50452e-18	1.08769e-17	NDL
SELEGILINE HYDROCHLORIDE	15.6532	84.3471	100	1.60841e-18	1.15963e-17	MS
PROTRYPTYLINE HYDROCHLORIDE	15.6396	84.3607	100	1.63984e-18	1.18068e-17	MS
ERYSOLIN	15.6158	84.3844	100	1.69633e-18	1.21475e-17	MS
ARISTOLOCHIC ACID	15.5735	84.4268	100	1.80201e-18	1.28521e-17	MS
ST095121	15.4867	84.5135	100	2.04058e-18	1.44756e-17	NDL
ST045065	15.4693	84.531	100	2.09244e-18	1.48037e-17	NDL
ST012882	15.4178	84.5824	100	2.25346e-18	1.58792e-17	NDL
ST094825	15.3816	84.6186	100	2.37439e-18	1.67092e-17	NDL
ASARININ (-)	15.3729	84.6274	100	2.40462e-18	1.68994e-17	MS
ST010647	15.3714	84.6288	100	2.40963e-18	1.69122e-17	NDL
ST086528	15.3604	84.6398	100	2.44842e-18	1.71614e-17	NDL
ST068825	15.3514	84.6488	100	2.48045e-18	1.73174e-17	NDL
ST075038	15.3257	84.6746	100	2.57479e-18	1.79523e-17	NDL
ST076889	15.312	84.6882	100	2.62626e-18	1.82871e-17	NDL
ISOFORMONONETIN	15.3108	84.6894	100	2.63094e-18	1.82956e-17	MS
GUAIAZULENE	15.3059	84.6943	100	2.64961e-18	1.83991e-17	MS
DEACETOXY-7-OXOGEDUNIN	15.3051	84.6951	100	2.65278e-18	1.83991e-17	MS
ST078135	15.2559	84.7443	100	2.84959e-18	1.96647e-17	NDL
ST078029	15.2558	84.7444	100	2.85011e-18	1.96647e-17	NDL
ST060182	15.2231	84.7772	100	2.98945e-18	2.05191e-17	NDL
ST055909	15.1865	84.8138	100	3.15391e-18	2.15918e-17	NDL
ST074315	15.1707	84.8296	100	3.22766e-18	2.20113e-17	NDL
ST058412	15.1179	84.8823	100	3.4874e-18	2.3752e-17	NDL
BISOPROLOL FUMARATE	15.1124	84.8879	100	3.51588e-18	2.39152e-17	MS
DARIFENACIN HYDROBROMIDE	15.1	84.9002	100	3.58039e-18	2.43227e-17	MS
Gefitinib (Iressa)	15.0818	84.9184	100	3.67764e-18	2.49514e-17	Anticancer
RABEPRAZOLE SODIUM	15.0688	84.9314	100	3.74885e-18	2.54019e-17	MS
QUETIAPINE	15.0469	84.9533	100	3.87187e-18	2.6202e-17	MS
BATYL ALCOHOL	15.0211	84.9792	100	4.02252e-18	2.71867e-17	MS
ST051365	15.0176	84.9826	100	4.04318e-18	2.72914e-17	NDL
ST074314	14.9991	85.0012	100	4.15557e-18	2.79787e-17	NDL
MEDRYSONE	14.95	85.0503	100	4.46936e-18	3.0015e-17	MS
BIRB 796 (Doramapimod)	14.9336	85.0667	100	4.57961e-18	3.06776e-17	Anticancer
ST005213	14.9323	85.068	100	4.58835e-18	3.06973e-17	NDL
ST075206	14.9254	85.0748	100	4.63538e-18	3.09622e-17	NDL
ST059073	14.9248	85.0754	100	4.63965e-18	3.09622e-17	NDL
ST088977	14.917	85.0833	100	4.69398e-18	3.1246e-17	NDL
ST078656	14.896	85.1043	100	4.84332e-18	3.21996e-17	NDL
ST075446	14.8922	85.108	100	4.87052e-18	3.23398e-17	NDL
ST089001	14.8325	85.1677	100	5.32448e-18	3.52214e-17	NDL
ST058680	14.7995	85.2007	100	5.59413e-18	3.68669e-17	NDL
ST069984	14.7882	85.212	100	5.68987e-18	3.74512e-17	NDL
ST076340	14.7797	85.2206	100	5.7632e-18	3.78867e-17	NDL
ST077413	14.7509	85.2493	100	6.01758e-18	3.951e-17	NDL
TACROLIMUS	14.7468	85.2534	100	6.05487e-18	3.97056e-17	MS
CARBOFURAN	14.7147	85.2856	100	6.35514e-18	4.1623e-17	MS
CITICOLINE	14.7126	85.2877	100	6.37534e-18	4.17037e-17	MS
DESOXYPEGANINE HYDROCHLORIDE	14.6959	85.3044	100	6.53795e-18	4.27146e-17	MS
ST074282	14.6767	85.3235	100	6.72962e-18	4.38585e-17	NDL
ST012886	14.6735	85.3267	100	6.76225e-18	4.4017e-17	NDL
ST030518	14.6633	85.337	100	6.86767e-18	4.46483e-17	NDL
ST055810	14.6618	85.3385	100	6.88323e-18	4.46946e-17	NDL
PHYTONADIONE	14.6012	85.399	100	7.54488e-18	4.88709e-17	MS
ST069900	14.5937	85.4066	100	7.63173e-18	4.9373e-17	NDL
ST058444	14.5702	85.43	100	7.90856e-18	5.1078e-17	NDL
HYDROCORTISONE HEMISUCCINATE	14.5636	85.4366	100	7.9885e-18	5.14296e-17	MS
ST074268	14.5566	85.4437	100	8.07431e-18	5.19189e-17	NDL
KHAYANTHONE	14.5526	85.4477	100	8.1237e-18	5.21731e-17	MS
ST034735	14.5251	85.4752	100	8.47124e-18	5.43391e-17	NDL
PENFLURIDOL	14.5072	85.493	100	8.70545e-18	5.56392e-17	MS
ST073598	14.4912	85.509	100	8.92125e-18	5.69496e-17	NDL
ST074403	14.4268	85.5734	100	9.84615e-18	6.2552e-17	NDL
NIFENAZONE	14.3887	85.6115	100	1.04392e-17	6.61609e-17	MS
Turofexorate Isopropyl (XL335)	14.3838	85.6165	100	1.05191e-17	6.65877e-17	Anticancer
CHRYSANTHEMIC ACID	14.3697	85.6305	100	1.0749e-17	6.79614e-17	MS
ST092585	14.3635	85.6367	100	1.08526e-17	6.85346e-17	NDL
GOSSYPOL	14.3551	85.6452	100	1.09951e-17	6.93517e-17	MS
ST044561	14.3374	85.6629	100	1.12993e-17	7.11007e-17	NDL
ELETRIPTAN HYDROBROMIDE	14.3311	85.6692	100	1.14098e-17	7.16259e-17	MS
ST076085	14.3225	85.6778	100	1.15621e-17	7.2496e-17	NDL
UBIDECARENEONE	14.2823	85.7179	100	1.23033e-17	7.69611e-17	MS
DONEPEZIL HYDROCHLORIDE	14.2561	85.7441	100	1.28136e-17	8.00584e-17	MS
TOREMIPHENE CITRATE	14.2456	85.7546	100	1.3024e-17	8.12769e-17	MS
ST069883	14.2297	85.7705	100	1.33493e-17	8.32092e-17	NDL
ST069891	14.2092	85.791	100	1.37826e-17	8.58086e-17	NDL
ST017091	14.1982	85.802	100	1.40207e-17	8.71884e-17	NDL
ST025422	14.1854	85.8149	100	1.43037e-17	8.88439e-17	NDL
ST012883	14.1842	85.816	100	1.43301e-17	8.89036e-17	NDL
Aprepitant (MK-0869)	14.1825	85.8178	100	1.43688e-17	8.90394e-17	Anticancer
PERPHENAZINE	14.1687	85.8315	100	1.46804e-17	9.06518e-17	MS
ST058433	14.1115	85.8888	100	1.6055e-17	9.89092e-17	NDL
ST065916	14.1081	85.8922	100	1.61411e-17	9.92088e-17	NDL
ST076533	14.1015	85.8987	100	1.63072e-17	1.00114e-16	NDL
LEVOFLOXACIN	14.0796	85.9206	100	1.68769e-17	1.03328e-16	MS
ST074273	14.0792	85.9211	100	1.68893e-17	1.03328e-16	NDL
BEPHENIUM HYDROXYNAPTHOATE	14.0761	85.9242	100	1.69723e-17	1.03715e-16	MS
ST043268	14.0654	85.9349	100	1.72588e-17	1.05344e-16	NDL
CEDRELONE	14.0624	85.9378	100	1.73394e-17	1.05715e-16	MS
ST008364	14.0592	85.941	100	1.74265e-17	1.06123e-16	NDL
RESVERATROL 4prime-METHYL ETHER	14.0171	85.9831	100	1.86212e-17	1.13138e-16	MS
ST012799	14.0145	85.9857	100	1.86979e-17	1.13338e-16	NDL
ERYTHROMYCIN ETHYLSUCCINATE	14.0138	85.9864	100	1.87184e-17	1.13338e-16	MS
ST050054	14.0113	85.9889	100	1.87927e-17	1.13658e-16	NDL
HYDROCORTISONE ACETATE	14.0036	85.9967	100	1.90235e-17	1.14923e-16	MS
ST058908	13.9844	86.0158	100	1.96071e-17	1.18178e-16	NDL
BAICALEIN	13.9794	86.0209	100	1.9764e-17	1.18989e-16	MS
ST024725	13.9715	86.0288	100	2.00127e-17	1.20213e-16	NDL
THIOTEPA	13.9657	86.0346	100	2.01962e-17	1.21177e-16	MS
ST076331	13.9618	86.0385	100	2.03219e-17	1.21793e-16	NDL
3,16-DIDEOXYMEXICANOLIDE-3beta-DIOL	13.947	86.0533	100	2.08033e-17	1.24537e-16	MS
ST088396	13.9416	86.0586	100	2.098e-17	1.25453e-16	NDL
ST050140	13.9314	86.0688	100	2.13215e-17	1.27351e-16	NDL
Motesanib Diphosphate	13.9176	86.0827	100	2.17962e-17	1.3004e-16	Anticancer
ST076341	13.91	86.0903	100	2.20603e-17	1.3132e-16	NDL
OLANZAPINE	13.8984	86.1019	100	2.24713e-17	1.33466e-16	MS
ST080500	13.8902	86.11	100	2.27639e-17	1.3475e-16	NDL
ST072837	13.8593	86.141	100	2.39131e-17	1.41237e-16	NDL
ST051585	13.8468	86.1534	100	2.43921e-17	1.43585e-16	NDL
DIHYDROJASMONIC ACID	13.8292	86.1711	100	2.50882e-17	1.47519e-16	MS
3-HYDROXY-3prime,4prime-DIMETHOXYFLAVONE	13.825	86.1752	100	2.52553e-17	1.48337e-16	MS
ST086721	13.8139	86.1863	100	2.57077e-17	1.50659e-16	NDL
ST049567	13.8015	86.1988	100	2.62235e-17	1.53512e-16	NDL
Dacarbazine (DTIC-Dome)	13.7961	86.2041	100	2.64497e-17	1.54665e-16	Anticancer
ST005135	13.7782	86.2221	100	2.7219e-17	1.58988e-16	NDL
ST041875	13.7568	86.2434	100	2.8167e-17	1.64163e-16	NDL
WZ4002	13.7177	86.2825	100	2.99927e-17	1.74419e-16	Anticancer
ST085789	13.7109	86.2894	100	3.03234e-17	1.76149e-16	NDL
ST047749	13.6935	86.3068	100	3.11859e-17	1.80564e-16	NDL
ST074348	13.6854	86.3149	100	3.15951e-17	1.82733e-16	NDL
ST078573	13.5967	86.4035	100	3.6461e-17	2.0973e-16	NDL
ST059434	13.5628	86.4375	100	3.85269e-17	2.21373e-16	NDL
LOVASTATIN	13.5383	86.4619	100	4.00888e-17	2.29848e-16	MS
ST070879	13.5307	86.4696	100	4.05931e-17	2.32488e-16	NDL
PHENFORMIN HYDROCHLORIDE	13.5173	86.483	100	4.14897e-17	2.37366e-16	MS
ALTRENOGEST	13.448	86.5522	100	4.64584e-17	2.65219e-16	MS
ST049846	13.4177	86.5826	100	4.88256e-17	2.78133e-16	NDL
ST069115	13.3795	86.6208	100	5.19898e-17	2.95521e-16	NDL
TRICHLORFON	13.315	86.6853	100	5.7824e-17	3.27979e-16	MS
ST076323	13.3092	86.6911	100	5.83802e-17	3.3078e-16	NDL
DALBERGIONE, 4-METHOXY-4prime-HYDROXY-	13.2897	86.7105	100	6.02918e-17	3.41245e-16	MS
ST012887	13.2664	86.7339	100	6.26675e-17	3.53934e-16	NDL
ST095762	13.2576	86.7426	100	6.35837e-17	3.58726e-16	NDL
ST080648	13.2425	86.7577	100	6.51987e-17	3.67446e-16	NDL
MADECASSIC ACID	13.2271	86.7731	100	6.68868e-17	3.76559e-16	MS
ST074298	13.2246	86.7756	100	6.71636e-17	3.77715e-16	NDL
RHODOCLADONIC ACID	13.2091	86.7911	100	6.89186e-17	3.86353e-16	MS
ENOXAPARIN SODIUM (1% wt/vol in 10%aq DMSO)	13.2067	86.7936	100	6.92006e-17	3.87523e-16	MS
MINOXIDIL	13.1866	86.8137	100	7.15581e-17	3.99457e-16	MS
ALFLUZOSIN	13.1722	86.8281	100	7.32943e-17	4.08718e-16	MS
ST058289	13.1554	86.8449	100	7.53842e-17	4.19929e-16	NDL
ST074787	13.1258	86.8745	100	7.92053e-17	4.40751e-16	NDL
ST005208	13.122	86.8783	100	7.97107e-17	4.43098e-16	NDL
ST031858	13.1214	86.8789	100	7.97956e-17	4.43104e-16	NDL
Lonidamine	13.1073	86.8929	100	8.16941e-17	4.53171e-16	Anticancer
ST092704	13.0907	86.9096	100	8.40074e-17	4.65515e-16	NDL
ST005136	13.0655	86.9348	100	8.76415e-17	4.85145e-16	NDL
7-DESACETOXY-6,7-DEHYDROGEDUNIN	13.0627	86.9376	100	8.80503e-17	4.86899e-16	MS
CYPROHEPTADINE HYDROCHLORIDE	13.045	86.9552	100	9.07072e-17	5.01067e-16	MS
ISOTRETINON	13.0424	86.9579	100	9.11143e-17	5.02791e-16	MS
ST038384	13.0328	86.9674	100	9.25868e-17	5.10385e-16	NDL
ST059035	13.0277	86.9725	100	9.33924e-17	5.13755e-16	NDL
ST051579	13.0132	86.9871	100	9.57114e-17	5.2542e-16	NDL
ST066885	13.0124	86.9879	100	9.58402e-17	5.25581e-16	NDL
ECONAZOLE NITRATE	13.0038	86.9964	100	9.72341e-17	5.32123e-16	MS
ST074406	12.9939	87.0064	100	9.88798e-17	5.4057e-16	NDL
CLONAZEPAM	12.979	87.0213	100	1.014e-16	5.53777e-16	MS
ST078301	12.9682	87.0321	100	1.0327e-16	5.62828e-16	NDL
ST055268	12.9533	87.047	100	1.0591e-16	5.76619e-16	NDL
ST013170	12.9524	87.0479	100	1.06072e-16	5.76911e-16	NDL
ST058867	12.9317	87.0685	100	1.09847e-16	5.96216e-16	NDL
ST020197	12.9281	87.0722	100	1.10534e-16	5.99332e-16	NDL
ST071653	12.9182	87.0821	100	1.12409e-16	6.08875e-16	NDL
ST089108	12.9054	87.0949	100	1.1488e-16	6.21619e-16	NDL
MERBROMIN	12.9021	87.0982	100	1.15524e-16	6.24467e-16	MS
ST077398	12.901	87.0993	100	1.15745e-16	6.25023e-16	NDL
ST095791	12.8905	87.1097	100	1.17822e-16	6.35591e-16	NDL
Palomid 529	12.8834	87.1168	100	1.19251e-16	6.42642e-16	Anticancer
PIPAMPERONE	12.8612	87.139	100	1.23847e-16	6.66058e-16	MS
Itraconazole (Sporanox)	12.8514	87.1489	100	1.25951e-16	6.76685e-16	Anticancer
HOMOSALATE	12.8255	87.1748	100	1.31644e-16	7.05835e-16	MS
ST074313	12.8156	87.1847	100	1.33896e-16	7.17185e-16	NDL
ST074557	12.8145	87.1857	100	1.34131e-16	7.17718e-16	NDL
ST092582	12.8107	87.1895	100	1.35009e-16	7.21684e-16	NDL
ST077421	12.8081	87.1921	100	1.35617e-16	7.24202e-16	NDL
INDOLE-3-CARBINOL	12.7842	87.216	100	1.41273e-16	7.49865e-16	MS
ST076727	12.7444	87.2559	100	1.51286e-16	7.99804e-16	NDL
ST077397	12.736	87.2642	100	1.53469e-16	8.10539e-16	NDL
ST020193	12.7343	87.2659	100	1.5393e-16	8.12159e-16	NDL
AVOBENZONE	12.7257	87.2746	100	1.56227e-16	8.23462e-16	MS
PODOTOTARIN	12.7165	87.2837	100	1.5872e-16	8.34937e-16	MS
ST071254	12.7157	87.2845	100	1.58924e-16	8.35178e-16	NDL
ST024782	12.7063	87.294	100	1.61545e-16	8.48111e-16	NDL
ACARBOSE	12.6804	87.3198	100	1.68918e-16	8.83593e-16	MS
PIPENZOLATE BROMIDE	12.6802	87.32	100	1.68971e-16	8.83593e-16	MS
ST026921	12.679	87.3213	100	1.69339e-16	8.84641e-16	NDL
ST017140	12.6742	87.326	100	1.70737e-16	8.91065e-16	NDL
ST074026	12.6666	87.3336	100	1.72982e-16	9.01891e-16	NDL
DENATONIUM BENZOATE	12.631	87.3692	100	1.83987e-16	9.57383e-16	MS
ST095120	12.6112	87.389	100	1.90409e-16	9.87885e-16	NDL
ST077948	12.6082	87.3921	100	1.9142e-16	9.92158e-16	NDL
ST023988	12.6063	87.394	100	1.92062e-16	9.94512e-16	NDL
Hydroxyurea (Cytodrox)	12.5981	87.4021	100	1.94795e-16	1.00571e-15	Anticancer
ST037249	12.5779	87.4223	100	2.01768e-16	1.0407e-15	NDL
ST087014	12.5381	87.4622	100	2.16272e-16	1.11117e-15	NDL
ST086489	12.5259	87.4743	100	2.20896e-16	1.13383e-15	NDL
LITHOCHOLIC ACID	12.5196	87.4806	100	2.23358e-16	1.14536e-15	MS
ESTRADIOL DIACETATE	12.5155	87.4848	100	2.24976e-16	1.15254e-15	MS
PH-797804	12.5024	87.4978	100	2.30181e-16	1.17806e-15	Anticancer
3,4-DIHYDROXYCARANE	12.4871	87.5131	100	2.36426e-16	1.20769e-15	MS
CHOLEST-5-EN-3-ONE	12.4689	87.5313	100	2.44079e-16	1.24438e-15	MS
Carboplatin	12.4668	87.5334	100	2.44983e-16	1.24778e-15	Anticancer
AMYGDALIN	12.4641	87.5361	100	2.46142e-16	1.25248e-15	MS
CYPROTERONE	12.4614	87.5389	100	2.47334e-16	1.25734e-15	MS
ST074924	12.4606	87.5396	100	2.47655e-16	1.25776e-15	NDL
ST077404	12.4467	87.5535	100	2.5377e-16	1.28759e-15	NDL
LANSOPRAZOLE	12.446	87.5543	100	2.54123e-16	1.28814e-15	MS
RITANSERIN	12.4198	87.5805	100	2.66101e-16	1.34499e-15	MS
ST070700	12.39	87.6102	100	2.80423e-16	1.41468e-15	NDL
ST070750	12.3872	87.613	100	2.81812e-16	1.42033e-15	NDL
ST001922	12.3615	87.6388	100	2.94911e-16	1.48353e-15	NDL
1,7-DIDEACETOXY-1,7-DIOXO-3-DEACETYLKHIVORIN	12.3534	87.6469	100	2.99166e-16	1.5035e-15	MS
ST070482	12.3491	87.6511	100	3.01415e-16	1.51337e-15	NDL
ST078655	12.3441	87.6561	100	3.04112e-16	1.52546e-15	NDL
5-HYDROXY-2prime,4prime,7,8-TETRAMETHOXYFLAVONE	12.3314	87.6689	100	3.11041e-16	1.55874e-15	MS
ALLOPREGNANOLONE	12.3097	87.6906	100	3.23239e-16	1.61834e-15	MS
ST050032	12.3018	87.6984	100	3.27775e-16	1.63949e-15	NDL
CONIFERYL ALCOHOL	12.2842	87.716	100	3.38187e-16	1.68838e-15	MS
DINITOLMIDE	12.2766	87.7236	100	3.42802e-16	1.70981e-15	MS
ST023941	12.275	87.7252	100	3.43757e-16	1.71135e-15	NDL
DIPHENYLUREA	12.2671	87.7332	100	3.48669e-16	1.73417e-15	MS
ST074307	12.2628	87.7375	100	3.51352e-16	1.74587e-15	NDL
ST067355	12.2477	87.7525	100	3.60888e-16	1.79157e-15	NDL
HETEROPEUCENIN, METHYL ETHER	12.2405	87.7598	100	3.65583e-16	1.81318e-15	MS
ST071826	12.2324	87.7678	100	3.70859e-16	1.83554e-15	NDL
PICROTIN	12.232	87.7682	100	3.71131e-16	1.83554e-15	MS
PRIDINOL METHANESULFONATE	12.1995	87.8007	100	3.93334e-16	1.93991e-15	MS
ARTHONIOIC ACID	12.1879	87.8123	100	4.01582e-16	1.97691e-15	MS
ST056230	12.1815	87.8187	100	4.062e-16	1.99778e-15	NDL
CAPERATIC ACID	12.1743	87.8259	100	4.11472e-16	2.02026e-15	MS
PERINDOPRIL ERBUMINE	12.1742	87.826	100	4.11535e-16	2.02026e-15	MS
ST077408	12.1298	87.8705	100	4.45737e-16	2.18613e-15	NDL
ST072299	12.1291	87.8711	100	4.4627e-16	2.18672e-15	NDL
HARMANE	12.1248	87.8754	100	4.49701e-16	2.2015e-15	MS
ST072247	12.105	87.8953	100	4.66076e-16	2.27883e-15	NDL
ST086477	12.1046	87.8956	100	4.66358e-16	2.27883e-15	NDL
ST074378	12.0981	87.9021	100	4.71871e-16	2.30151e-15	NDL
ST070268	12.0912	87.9091	100	4.77822e-16	2.32839e-15	NDL
ST078268	12.0733	87.9269	100	4.93449e-16	2.39792e-15	NDL
ST066892	12.042	87.9582	100	5.22157e-16	2.53277e-15	NDL
ST071374	12.0283	87.9719	100	5.35272e-16	2.59401e-15	NDL
ST074404	12.0049	87.9954	100	5.58548e-16	2.70433e-15	NDL
CEFDINIR	11.9983	88.002	100	5.65244e-16	2.73425e-15	MS
6-AMINONICOTINAMIDE	11.9969	88.0034	100	5.66686e-16	2.73873e-15	MS
ST074770	11.9863	88.0139	100	5.7765e-16	2.78916e-15	NDL
HYDRASTINE (1R, 9S)	11.9739	88.0264	100	5.90912e-16	2.8506e-15	MS
IC-87114	11.9526	88.0477	100	6.14252e-16	2.9578e-15	Anticancer
ST086712	11.9482	88.052	100	6.1917e-16	2.97877e-15	NDL
ST074031	11.9469	88.0533	100	6.20615e-16	2.98301e-15	NDL
ST026558	11.9417	88.0585	100	6.26544e-16	3.00877e-15	NDL
ST024013	11.9224	88.0778	100	6.48951e-16	3.11073e-15	NDL
ST060391	11.9103	88.0899	100	6.63456e-16	3.17738e-15	NDL
PERILLYL ALCOHOL	11.901	88.0992	100	6.74871e-16	3.2233e-15	MS
ST088333	11.8945	88.1057	100	6.82956e-16	3.25604e-15	NDL
DERACOXIB	11.8788	88.1214	100	7.02865e-16	3.34493e-15	MS
OLMESARTAN MEDOXOMIL	11.8709	88.1293	100	7.13122e-16	3.38808e-15	MS
ST056109	11.8689	88.1313	100	7.15722e-16	3.39391e-15	NDL
ST022313	11.8677	88.1325	100	7.17284e-16	3.39827e-15	NDL
HECOGENIN ACETATE	11.8603	88.1399	100	7.27091e-16	3.44165e-15	MS
DIHYDROFISSINOLIDE	11.8561	88.1442	100	7.328e-16	3.46557e-15	MS
ST080922	11.8271	88.1731	100	7.72831e-16	3.64512e-15	NDL
ST076406	11.8223	88.1779	100	7.79687e-16	3.67225e-15	NDL
ST074532	11.8221	88.1781	100	7.79972e-16	3.67225e-15	NDL
ST029862	11.8131	88.1871	100	7.9294e-16	3.72707e-15	NDL
TOPIRAMATE	11.8131	88.1872	100	7.93024e-16	3.72707e-15	MS
METHYLBENZETHONIUM CHLORIDE	11.7913	88.209	100	8.25507e-16	3.87286e-15	MS
CEFPODOXIME PROXETIL	11.7722	88.2281	100	8.55168e-16	4.00491e-15	MS
ST077138	11.7666	88.2337	100	8.64055e-16	4.04295e-15	NDL
FRAXETIN	11.7422	88.258	100	9.03827e-16	4.22158e-15	MS
ST070847	11.7196	88.2806	100	9.42475e-16	4.39434e-15	NDL
ST076325	11.7111	88.2892	100	9.57573e-16	4.45297e-15	NDL
ST001581	11.7083	88.292	100	9.62515e-16	4.47202e-15	NDL
LEVOTHYROXINE	11.627	88.3732	100	1.11967e-15	5.17495e-15	MS
ST078654	11.6114	88.3888	100	1.15272e-15	5.32303e-15	NDL
ST077846	11.6092	88.3911	100	1.15764e-15	5.33642e-15	NDL
COLISTIN SULFATE	11.5922	88.408	100	1.195e-15	5.49906e-15	MS
FEXOFENADINE HYDROCHLORIDE	11.58	88.4202	100	1.22256e-15	5.61613e-15	MS
ST073742	11.5524	88.4479	100	1.2876e-15	5.8899e-15	NDL
ST074396	11.5523	88.4479	100	1.28772e-15	5.8899e-15	NDL
PARTHENOLIDE	11.5421	88.4581	100	1.31261e-15	5.99854e-15	MS
KHAYASIN C	11.5392	88.4611	100	1.31993e-15	6.0268e-15	MS
NARINGENIN	11.5341	88.4661	100	1.33257e-15	6.07926e-15	MS
RHETSININE	11.5296	88.4706	100	1.34391e-15	6.12574e-15	MS
ST085343	11.5259	88.4744	100	1.35342e-15	6.16376e-15	NDL
AVOCADYNE ACETATE	11.5025	88.4978	100	1.41433e-15	6.43561e-15	MS
PHENTOLAMINE HYDROCHLORIDE	11.4961	88.5041	100	1.43141e-15	6.49104e-15	MS
1,3-DIDEACETYL-7-DEACETOXY-7-OXOKHIVORIN	11.4829	88.5174	100	1.4677e-15	6.64422e-15	MS
CLIOQUINOL	11.4818	88.5185	100	1.47074e-15	6.65229e-15	MS
KU-60019	11.451	88.5492	100	1.55865e-15	7.03185e-15	Anticancer
CLINDAMYCIN HYDROCHLORIDE	11.443	88.5572	100	1.58244e-15	7.12706e-15	MS
ST084741	11.4381	88.5621	100	1.59726e-15	7.18766e-15	NDL
ST076527	11.4199	88.5803	100	1.65329e-15	7.42718e-15	NDL
ST077139	11.4064	88.5938	100	1.69632e-15	7.60247e-15	NDL
CARMOFUR	11.4063	88.5939	100	1.69662e-15	7.60247e-15	MS
ST076316	11.4025	88.5978	100	1.709e-15	7.65148e-15	NDL
ADENINE	11.39	88.6102	100	1.74987e-15	7.82782e-15	MS
TILORONE	11.3888	88.6114	100	1.75392e-15	7.8393e-15	MS
ST088881	11.3879	88.6124	100	1.75707e-15	7.84678e-15	NDL
ST079085	11.3866	88.6136	100	1.76134e-15	7.85919e-15	NDL
PANCURONIUM BROMIDE	11.3737	88.6266	100	1.80519e-15	8.04806e-15	MS
ST012102	11.3496	88.6506	100	1.88996e-15	8.41181e-15	NDL
ST060145	11.349	88.6513	100	1.89224e-15	8.4149e-15	NDL
ST055840	11.333	88.6673	100	1.95091e-15	8.66126e-15	NDL
ST076326	11.3293	88.6709	100	1.96459e-15	8.71466e-15	NDL
MUNDULONE ACETATE	11.32	88.6802	100	1.99981e-15	8.85605e-15	MS
ST074702	11.3074	88.6929	100	2.04873e-15	9.06511e-15	NDL
ST057804	11.2769	88.7233	100	2.17177e-15	9.5775e-15	NDL
ST059648	11.2444	88.7559	100	2.31195e-15	1.01872e-14	NDL
PENTETIC ACID	11.2341	88.7661	100	2.35805e-15	1.03731e-14	MS
CARVEDILOL	11.217	88.7832	100	2.43702e-15	1.07115e-14	MS
ST076515	11.2029	88.7973	100	2.50408e-15	1.0988e-14	NDL
KETOTIFEN FUMARATE	11.1692	88.831	100	2.67262e-15	1.16888e-14	MS
ST049114	11.1643	88.8359	100	2.69797e-15	1.179e-14	NDL
FLUROTHYL	11.1582	88.842	100	2.73008e-15	1.19204e-14	MS
ST005138	11.1478	88.8524	100	2.78573e-15	1.21434e-14	NDL
ST024059	11.1318	88.8684	100	2.87359e-15	1.25161e-14	NDL
ST077396	11.1311	88.8692	100	2.87754e-15	1.2523e-14	NDL
ST086108	11.1214	88.8788	100	2.93195e-15	1.27388e-14	NDL
NICARDIPINE HYDROCHLORIDE	11.1201	88.8802	100	2.93976e-15	1.27623e-14	MS
ST075797	11.1157	88.8846	100	2.96485e-15	1.28606e-14	NDL
ST077344	11.1112	88.889	100	2.9906e-15	1.29617e-14	NDL
CANDESARTAN CILEXTIL	11.0633	88.937	100	3.28336e-15	1.41725e-14	MS
PALMATINE	11.0573	88.9429	100	3.32182e-15	1.43269e-14	MS
ST073935	11.0491	88.9512	100	3.37567e-15	1.45473e-14	NDL
PAPAVERINE HYDROCHLORIDE	11.0368	88.9634	100	3.45735e-15	1.48872e-14	MS
ST076334	11.0362	88.964	100	3.46151e-15	1.48929e-14	NDL
GDC-0879	11.0299	88.9704	100	3.50489e-15	1.50551e-14	Anticancer
ST068845	10.9957	89.0045	100	3.74734e-15	1.60705e-14	NDL
ST076861	10.9809	89.0193	100	3.85753e-15	1.65296e-14	NDL
8beta-HYDROXYCARAPIN, 3,8-HEMIACETAL	10.9674	89.0329	100	3.96185e-15	1.69355e-14	MS
ST055886	10.9637	89.0365	100	3.99036e-15	1.70436e-14	NDL
ST077849	10.9631	89.0371	100	3.99505e-15	1.70498e-14	NDL
ST092782	10.9514	89.0488	100	4.08805e-15	1.74327e-14	NDL
ST074714	10.9413	89.0589	100	4.17023e-15	1.77545e-14	NDL
PROTOVERATRINE A	10.9289	89.0714	100	4.27354e-15	1.81506e-14	MS
Rucaparib (AG-014699 , PF-01367338)	10.911	89.0893	100	4.42717e-15	1.87729e-14	Anticancer
ST038459	10.9096	89.0907	100	4.4395e-15	1.88101e-14	NDL
ST089017	10.8927	89.1075	100	4.58999e-15	1.94322e-14	NDL
ST074401	10.8872	89.113	100	4.63982e-15	1.96118e-14	NDL
CINEOLE	10.8801	89.1202	100	4.70629e-15	1.98768e-14	MS
ST074786	10.8752	89.125	100	4.75169e-15	2.00526e-14	NDL
BETULIN	10.8513	89.149	100	4.98248e-15	2.10098e-14	MS
ST011566	10.8447	89.1556	100	5.04823e-15	2.12701e-14	NDL
ST074375	10.8273	89.173	100	5.22607e-15	2.20019e-14	NDL
ST053197	10.815	89.1852	100	5.3546e-15	2.25251e-14	NDL
ST035454	10.7979	89.2023	100	5.5403e-15	2.32878e-14	NDL
ST055817	10.792	89.2082	100	5.6059e-15	2.35448e-14	NDL
MESALAMINE	10.7904	89.2098	100	5.62351e-15	2.36e-14	MS
ST076342	10.7889	89.2114	100	5.64099e-15	2.36546e-14	NDL
ST077437	10.7837	89.2166	100	5.7001e-15	2.38836e-14	NDL
LEVALBUTEROL HYDROCHLORIDE	10.7754	89.2248	100	5.79446e-15	2.42406e-14	MS
ETHAVERINE HYDROCHLORIDE	10.7526	89.2476	100	6.06474e-15	2.53312e-14	MS
TRIPTOPHENOLIDE	10.7332	89.267	100	6.30446e-15	2.62702e-14	MS
Adrucil (Fluorouracil)	10.728	89.2723	100	6.37137e-15	2.65073e-14	Anticancer
ST052109	10.7227	89.2775	100	6.43864e-15	2.67661e-14	NDL
MEROGEDUNIN	10.7194	89.2808	100	6.48165e-15	2.69238e-14	MS
ST076318	10.7176	89.2826	100	6.50501e-15	2.69996e-14	NDL
ST077382	10.716	89.2843	100	6.52649e-15	2.70675e-14	NDL
NITRENDIPINE	10.6983	89.302	100	6.76275e-15	2.80035e-14	MS
ST077389	10.6972	89.303	100	6.77679e-15	2.80301e-14	NDL
LAGOCHILIN	10.697	89.3032	100	6.77976e-15	2.80301e-14	MS
ST074554	10.695	89.3053	100	6.80736e-15	2.80784e-14	NDL
ST073732	10.6902	89.31	100	6.87245e-15	2.83248e-14	NDL
3-HYDROXYTYRAMINE	10.6884	89.3118	100	6.89792e-15	2.84076e-14	MS
BERBERINE CHLORIDE	10.6822	89.318	100	6.98461e-15	2.87423e-14	MS
ST073733	10.6753	89.325	100	7.0826e-15	2.91229e-14	NDL
TUAMINOHEPTANE SULFATE	10.6739	89.3264	100	7.10267e-15	2.91827e-14	MS
ST086505	10.6669	89.3333	100	7.20234e-15	2.95693e-14	NDL
TRIACETYLRESVERATROL	10.6585	89.3418	100	7.32636e-15	3.00318e-14	MS
METHYLPHENIDATE HYDROCHLORIDE	10.6551	89.3452	100	7.37668e-15	3.02147e-14	MS
ST039132	10.6542	89.346	100	7.3893e-15	3.0243e-14	NDL
2prime,3-DIHYDROXY-4,4prime,6prime-TRIMETHOXYCHALCONE	10.6534	89.3468	100	7.40104e-15	3.02676e-14	MS
ST076307	10.6526	89.3476	100	7.41365e-15	3.02958e-14	NDL
ALGESTERONE ACETOPHENIDE	10.648	89.3523	100	7.48336e-15	3.0557e-14	MS
ST051369	10.6462	89.354	100	7.50996e-15	3.0642e-14	NDL
HEDERAGENIN	10.622	89.3783	100	7.88633e-15	3.21281e-14	MS
ST075617	10.5773	89.423	100	8.63392e-15	3.50658e-14	NDL
2prime,4-DIHYDROXY-3,4prime,6prime-TRIMETHOXYCHALCONE	10.5744	89.4258	100	8.68392e-15	3.52148e-14	MS
ST092777	10.5627	89.4376	100	8.89343e-15	3.60092e-14	NDL
ST074778	10.5583	89.442	100	8.97299e-15	3.62758e-14	NDL
MEPIVACAINE HYDROCHLORIDE	10.5576	89.4427	100	8.98564e-15	3.62992e-14	MS
ALPRENOLOL	10.5543	89.446	100	9.04654e-15	3.65174e-14	MS
ST076344	10.5268	89.4735	100	9.56722e-15	3.85603e-14	NDL
TRYPTOPHAN	10.5256	89.4746	100	9.5891e-15	3.86191e-14	MS
ST075389	10.5245	89.4757	100	9.61142e-15	3.86796e-14	NDL
ST095663	10.512	89.4882	100	9.8595e-15	3.96177e-14	NDL
ST077134	10.5044	89.4959	100	1.00138e-14	4.02073e-14	NDL
METHACHOLINE CHLORIDE	10.5009	89.4994	100	1.00863e-14	4.04675e-14	MS
CARYOPHYLLENE [t(-)]	10.4971	89.5031	100	1.01634e-14	4.07462e-14	MS
TRIMEPRAZINE TARTRATE	10.4913	89.509	100	1.02857e-14	4.1205e-14	MS
7,2prime-DIHYDROXYFLAVONE	10.4874	89.5128	100	1.03674e-14	4.15008e-14	MS
PROPARACAINE HYDROCHLORIDE	10.4811	89.5192	100	1.05026e-14	4.19786e-14	MS
1,4-NAPHTHOQUINONE	10.4777	89.5225	100	1.05747e-14	4.22351e-14	MS
NATEGLINIDE	10.4601	89.5401	100	1.0962e-14	4.36501e-14	MS
ST048658	10.4564	89.5439	100	1.10467e-14	4.39541e-14	NDL
HEDERACOSIDE C	10.4529	89.5473	100	1.1125e-14	4.42325e-14	MS
CYSTEAMINE HYDROCHLORIDE	10.4451	89.5551	100	1.1305e-14	4.48806e-14	MS
Brivanib (BMS-540215)	10.438	89.5622	100	1.14699e-14	4.55015e-14	Anticancer
ST072700	10.4252	89.5751	100	1.17774e-14	4.66511e-14	NDL
ST074775	10.4123	89.588	100	1.20934e-14	4.77954e-14	NDL
ST077035	10.4086	89.5916	100	1.21851e-14	4.81221e-14	NDL
ST074446	10.3973	89.603	100	1.24723e-14	4.92017e-14	NDL
ST054863	10.384	89.6163	100	1.28198e-14	5.04028e-14	NDL
ST025320	10.38	89.6202	100	1.29247e-14	5.07778e-14	NDL
CAFESTOL	10.3734	89.6268	100	1.31007e-14	5.14308e-14	MS
FUCOSTANOL	10.3706	89.6296	100	1.31767e-14	5.16144e-14	MS
ST065341	10.365	89.6353	100	1.33318e-14	5.21833e-14	NDL
L(+/-)-ALLIIN	10.3613	89.6389	100	1.34318e-14	5.2536e-14	MS
TELMISARTAN	10.3467	89.6536	100	1.38456e-14	5.40745e-14	MS
ST077168	10.3327	89.6676	100	1.42522e-14	5.55683e-14	NDL
ST043173	10.3324	89.6678	100	1.42596e-14	5.55683e-14	NDL
NALIDIXIC ACID	10.3247	89.6756	100	1.44902e-14	5.64255e-14	MS
CARNOSINE	10.3226	89.6776	100	1.45512e-14	5.66214e-14	MS
DICYCLOMINE HYDROCHLORIDE	10.3216	89.6787	100	1.45835e-14	5.67052e-14	MS
ST011982	10.3139	89.6863	100	1.4816e-14	5.75671e-14	NDL
ST071152	10.2997	89.7005	100	1.52602e-14	5.92494e-14	NDL
ST069862	10.2965	89.7037	100	1.53617e-14	5.95238e-14	NDL
ST012361	10.2691	89.7312	100	1.62634e-14	6.28676e-14	NDL
ST074777	10.2661	89.7341	100	1.63628e-14	6.31597e-14	NDL
ST088626	10.2475	89.7527	100	1.70112e-14	6.56147e-14	NDL
ST032128	10.2372	89.763	100	1.73796e-14	6.69867e-14	NDL
SULFACHLORPYRIDAZINE	10.2294	89.7709	100	1.76661e-14	6.80417e-14	MS
ST041015	10.2248	89.7754	100	1.78351e-14	6.85924e-14	NDL
ST077972	10.2134	89.7868	100	1.82645e-14	7.00913e-14	NDL
ST074284	10.2124	89.7878	100	1.83045e-14	7.01939e-14	NDL
ST065925	10.2109	89.7893	100	1.83605e-14	7.03577e-14	NDL
DEACETOXY(7)-7-OXOKHIVORINIC ACID	10.2041	89.7961	100	1.86242e-14	7.13166e-14	MS
ST077393	10.1954	89.8049	100	1.89688e-14	7.25836e-14	NDL
ASIATIC ACID	10.1801	89.8202	100	1.95867e-14	7.48397e-14	MS
3,7-DIMETHOXYFLAVONE	10.1683	89.832	100	2.00775e-14	7.66045e-14	MS
ST049022	10.1679	89.8324	100	2.00934e-14	7.66096e-14	NDL
ST058411	10.1556	89.8447	100	2.06194e-14	7.85325e-14	NDL
ST065428	10.1554	89.8448	100	2.06274e-14	7.85325e-14	NDL
ERYTHROMYCIN ESTOLATE	10.1522	89.848	100	2.07647e-14	7.89984e-14	MS
TRYPTAMINE	10.1493	89.8509	100	2.08914e-14	7.94232e-14	MS
ST086601	10.1222	89.878	100	2.21178e-14	8.3965e-14	NDL
FELBAMATE	10.1078	89.8924	100	2.28e-14	8.64928e-14	MS
ST073411	10.1037	89.8966	100	2.30013e-14	8.71315e-14	NDL
THIAMYLAL SODIUM	10.1009	89.8994	100	2.31366e-14	8.75813e-14	MS
ST074746	10.0979	89.9024	100	2.32842e-14	8.80771e-14	NDL
ST071105	10.0928	89.9075	100	2.35374e-14	8.89078e-14	NDL
ST085828	10.0906	89.9096	100	2.36443e-14	8.92481e-14	NDL
TANGERITIN	10.0876	89.9126	100	2.37952e-14	8.97514e-14	MS
ST018357	10.0856	89.9146	100	2.38937e-14	8.99326e-14	NDL
METERGOLINE	10.0853	89.915	100	2.39116e-14	8.99362e-14	MS
ST032792	10.0766	89.9237	100	2.43562e-14	9.15432e-14	NDL
ST077819	10.0625	89.9377	100	2.50911e-14	9.41051e-14	NDL
PROPARGITE	10.0603	89.94	100	2.52116e-14	9.44901e-14	MS
ST078275	10.0582	89.942	100	2.53205e-14	9.48309e-14	NDL
ST024086	10.0578	89.9424	100	2.53411e-14	9.48409e-14	NDL
Mifepristone (Mifeprex)	10.0452	89.9551	100	2.60316e-14	9.73564e-14	Anticancer
ST037628	10.0425	89.9578	100	2.61803e-14	9.78434e-14	NDL
CEFTIBUTEN	10.0338	89.9665	100	2.66684e-14	9.95971e-14	MS
ESTRADIOL BENZOATE	10.0259	89.9743	100	2.71173e-14	1.01131e-13	MS
ST074779	10.0221	89.9781	100	2.73357e-14	1.01873e-13	NDL
ST050382	10.0204	89.9799	100	2.74384e-14	1.02184e-13	NDL
TRIPELENNAMINE CITRATE	10.017	89.9832	100	2.76337e-14	1.02839e-13	MS
ST074722	10.0035	89.9967	100	2.84405e-14	1.05767e-13	NDL
PANTHENOL	10.0002	90	100	2.8641e-14	1.06438e-13	MS
ST017050	9.97625	90.024	100	3.01415e-14	1.11779e-13	NDL
METHYLPREDNISOLONE SODIUM SUCCINATE	9.9701	90.0301	100	3.05391e-14	1.13174e-13	MS
ST048386	9.96666	90.0336	100	3.07647e-14	1.13931e-13	NDL
ST024095	9.96237	90.0379	100	3.10476e-14	1.14898e-13	NDL
ST076330	9.96204	90.0382	100	3.10696e-14	1.14899e-13	NDL
ST038804	9.96144	90.0388	100	3.11091e-14	1.14965e-13	NDL
ST092794	9.95494	90.0453	100	3.1544e-14	1.16409e-13	NDL
ST003334	9.95373	90.0465	100	3.1626e-14	1.16631e-13	NDL
ST092340	9.94962	90.0506	100	3.19049e-14	1.17577e-13	NDL
TRIPROLIDINE HYDROCHLORIDE	9.94415	90.0561	100	3.22804e-14	1.18878e-13	MS
ST024793	9.91825	90.082	100	3.41215e-14	1.25396e-13	NDL
RAMIPRIL	9.90981	90.0904	100	3.47449e-14	1.27599e-13	MS
ST076522	9.89667	90.1036	100	3.5739e-14	1.31068e-13	NDL
ST025101	9.88935	90.1109	100	3.63055e-14	1.33053e-13	NDL
Dalcetrapib��JTT-705��	9.88459	90.1156	100	3.66783e-14	1.34249e-13	Anticancer
ST058452	9.88454	90.1157	100	3.66826e-14	1.34249e-13	NDL
ST002794	9.87964	90.1206	100	3.70715e-14	1.35579e-13	NDL
ST029446	9.87554	90.1247	100	3.73993e-14	1.36683e-13	NDL
ST074515	9.86839	90.1318	100	3.79794e-14	1.38673e-13	NDL
GEMIFLOXACIN MESYLATE	9.85792	90.1423	100	3.88459e-14	1.41514e-13	MS
ST072245	9.85781	90.1424	100	3.88547e-14	1.41514e-13	NDL
ST078265	9.84462	90.1556	100	3.9976e-14	1.45298e-13	NDL
ST060234	9.8428	90.1574	100	4.01335e-14	1.4577e-13	NDL
ST075216	9.83622	90.164	100	4.07077e-14	1.47754e-13	NDL
ST075163	9.83482	90.1654	100	4.08304e-14	1.48098e-13	NDL
DIHYDROMYRISTICIN	9.82992	90.1703	100	4.12646e-14	1.49468e-13	MS
ST065983	9.8287	90.1715	100	4.13741e-14	1.49659e-13	NDL
OXYBENZONE	9.82823	90.172	100	4.14156e-14	1.49671e-13	MS
TROPICAMIDE	9.8213	90.1789	100	4.20411e-14	1.51761e-13	MS
ST002232	9.81982	90.1804	100	4.21758e-14	1.5213e-13	NDL
CHRYSIN DIMETHYL ETHER	9.81954	90.1807	100	4.22007e-14	1.5213e-13	MS
NIALAMIDE	9.81487	90.1854	100	4.26293e-14	1.5357e-13	MS
EVOXINE	9.81405	90.1862	100	4.2705e-14	1.53738e-13	MS
ST074801	9.81019	90.1901	100	4.30633e-14	1.54922e-13	NDL
ST077137	9.80395	90.1963	100	4.36484e-14	1.56863e-13	NDL
ST074306	9.79229	90.2079	100	4.47648e-14	1.60716e-13	NDL
WARFARIN	9.7898	90.2104	100	4.50077e-14	1.61369e-13	MS
OXYBUTYNIN CHLORIDE	9.76324	90.237	100	4.76774e-14	1.70594e-13	MS
ST078665	9.73574	90.2645	100	5.06168e-14	1.80657e-13	NDL
CHLORMADINONE ACETATE	9.72228	90.278	100	5.21231e-14	1.85623e-13	MS
beta-DIHYDROGEDUNOL	9.71716	90.2831	100	5.27083e-14	1.87581e-13	MS
ST078053	9.71549	90.2848	100	5.29017e-14	1.88142e-13	NDL
ST085671	9.70449	90.2958	100	5.41867e-14	1.92454e-13	NDL
ST009820	9.69116	90.3091	100	5.57881e-14	1.98009e-13	NDL
3-Methyladenine (3-MA)	9.67166	90.3286	100	5.82204e-14	2.06226e-13	Anticancer
ST072327	9.65326	90.347	100	6.06157e-14	2.14138e-13	NDL
ST067700	9.65067	90.3496	100	6.09613e-14	2.15215e-13	NDL
TOTAROL	9.64746	90.3528	100	6.13919e-14	2.16591e-13	MS
ST024082	9.62235	90.3779	100	6.48739e-14	2.28418e-13	NDL
ALENDRONATE SODIUM	9.62188	90.3784	100	6.4941e-14	2.28503e-13	MS
ST094732	9.62103	90.3792	100	6.50623e-14	2.28777e-13	NDL
ST001576	9.61903	90.3812	100	6.53498e-14	2.29636e-13	NDL
PTAEROXYLIN	9.61484	90.3854	100	6.59547e-14	2.31607e-13	MS
FLUOROURACIL	9.61174	90.3885	100	6.64067e-14	2.32885e-13	MS
CLAVULANATE LITHIUM	9.60224	90.398	100	6.781e-14	2.37649e-13	MS
AZTREONAM	9.55641	90.4438	100	7.50303e-14	2.62259e-13	MS
Andarine (GTX-007)	9.5451	90.4551	100	7.69321e-14	2.68375e-13	Anticancer
IRIGENIN	9.51661	90.4836	100	8.19485e-14	2.85123e-13	MS
MOLSIDOMINE	9.50361	90.4966	100	8.43492e-14	2.92898e-13	MS
ST012892	9.47306	90.5272	100	9.02836e-14	3.12684e-13	NDL
CAFFEIC ACID	9.47087	90.5294	100	9.07256e-14	3.14009e-13	MS
VANCOMYCIN HYDROCHLORIDE	9.44949	90.5508	100	9.51582e-14	3.29135e-13	MS
ST086511	9.43858	90.5617	100	9.75054e-14	3.37034e-13	NDL
ST078054	9.42646	90.5738	100	1.00185e-13	3.46069e-13	NDL
CLOFOCTOL	9.42533	90.5749	100	1.00439e-13	3.46719e-13	MS
EMETINE	9.39674	90.6035	100	1.07083e-13	3.68453e-13	MS
ST078458	9.39632	90.6039	100	1.07185e-13	3.68567e-13	NDL
ST071372	9.39021	90.61	100	1.08664e-13	3.73408e-13	NDL
ST070191	9.38499	90.6153	100	1.09945e-13	3.77566e-13	NDL
ST042161	9.37943	90.6208	100	1.11326e-13	3.81814e-13	NDL
ST095128	9.36624	90.634	100	1.14677e-13	3.92542e-13	NDL
ST077033	9.35539	90.6449	100	1.17513e-13	4.0147e-13	NDL
ST070457	9.33673	90.6635	100	1.2256e-13	4.18443e-13	NDL
ST074730	9.3262	90.674	100	1.25508e-13	4.27957e-13	NDL
ST078484	9.32476	90.6755	100	1.25917e-13	4.29073e-13	NDL
ST076327	9.3072	90.693	100	1.31012e-13	4.45289e-13	NDL
TOLFENAMIC ACID	9.30312	90.6971	100	1.32228e-13	4.49134e-13	MS
ST070990	9.29893	90.7013	100	1.33486e-13	4.53056e-13	NDL
3-AMINOPROPANESULPHONIC ACID	9.28487	90.7154	100	1.37807e-13	4.66884e-13	MS
ST072789	9.28178	90.7185	100	1.38775e-13	4.69864e-13	NDL
Mesna (Uromitexan, Mesnex)	9.27579	90.7245	100	1.40673e-13	4.75987e-13	Anticancer
ST075321	9.27396	90.7263	100	1.41258e-13	4.77661e-13	NDL
ST011968	9.23318	90.7671	100	1.54972e-13	5.2303e-13	NDL
ST078556	9.22342	90.7768	100	1.58454e-13	5.33763e-13	NDL
ST074466	9.21952	90.7807	100	1.59869e-13	5.38185e-13	NDL
ST074349	9.21677	90.7835	100	1.60876e-13	5.41231e-13	NDL
ST074386	9.21452	90.7857	100	1.61704e-13	5.43326e-13	NDL
ST075304	9.20535	90.7949	100	1.65124e-13	5.53761e-13	NDL
ST057564	9.19919	90.8011	100	1.67462e-13	5.61246e-13	NDL
PHENYLBUTYRIC ACID	9.19381	90.8064	100	1.6953e-13	5.67819e-13	MS
ST069036	9.19136	90.8089	100	1.70483e-13	5.70648e-13	NDL
ELLAGIC ACID	9.18551	90.8147	100	1.72777e-13	5.77961e-13	MS
ST078003	9.17927	90.821	100	1.75261e-13	5.859e-13	NDL
SULPIRIDE	9.17685	90.8234	100	1.76235e-13	5.88785e-13	MS
ST074393	9.1741	90.8261	100	1.77348e-13	5.91756e-13	NDL
DEHYDRO (11,12)URSOLIC ACID LACTONE	9.16575	90.8345	100	1.80769e-13	6.02411e-13	MS
ST052224	9.16495	90.8353	100	1.81099e-13	6.03132e-13	NDL
ST070645	9.1603	90.8399	100	1.83039e-13	6.08827e-13	NDL
RANOLAZINE	9.15554	90.8447	100	1.85049e-13	6.15124e-13	MS
ST070820	9.13201	90.8682	100	1.95317e-13	6.4885e-13	NDL
DEOXYADENOSINE	9.12635	90.8739	100	1.97872e-13	6.56513e-13	MS
3,4-DIDESMETHYL-5-DESHYDROXY-3prime-ETHOXYSCLEROIN	9.12304	90.8772	100	1.99385e-13	6.60704e-13	MS
ST076462	9.12147	90.8788	100	2.00103e-13	6.6267e-13	NDL
ST025083	9.08531	90.9149	100	2.17486e-13	7.17989e-13	NDL
ST077411	9.07703	90.9232	100	2.21681e-13	7.30472e-13	NDL
ST074622	9.07501	90.9252	100	2.22716e-13	7.33425e-13	NDL
DIPERODON HYDROCHLORIDE	9.05087	90.9494	100	2.35502e-13	7.7169e-13	MS
ST086968	9.04252	90.9577	100	2.40096e-13	7.86254e-13	NDL
ST074738	9.035	90.9652	100	2.44317e-13	7.99584e-13	NDL
ST078099	9.02651	90.9737	100	2.49175e-13	8.1347e-13	NDL
LY2228820	9.023	90.9772	100	2.5121e-13	8.19608e-13	Anticancer
ST092622	9.01924	90.981	100	2.53409e-13	8.25765e-13	NDL
LITHIUM CITRATE	9.01392	90.9863	100	2.56564e-13	8.35531e-13	MS
ST074715	9.01307	90.9872	100	2.57068e-13	8.36657e-13	NDL
TILMICOSIN	9.00829	90.992	100	2.59942e-13	8.4497e-13	MS
BETA-PROPIOLACTONE	9.00172	90.9985	100	2.6394e-13	8.56915e-13	MS
ST077412	8.99475	91.0055	100	2.68252e-13	8.7038e-13	NDL
ST037793	8.9927	91.0075	100	2.69535e-13	8.74007e-13	NDL
Canagliflozin	8.98778	91.0125	100	2.72638e-13	8.82972e-13	Anticancer
ST030149	8.98056	91.0197	100	2.77261e-13	8.96862e-13	NDL
CIMETIDINE	8.95284	91.0474	100	2.95777e-13	9.55004e-13	MS
ST045374	8.94786	91.0524	100	2.99235e-13	9.6558e-13	NDL
11a-ACETOXYPROGESTERONE	8.94358	91.0567	100	3.02246e-13	9.74107e-13	MS
ST011915	8.93541	91.0648	100	3.08073e-13	9.92283e-13	NDL
ST077813	8.93374	91.0665	100	3.09274e-13	9.9494e-13	NDL
ST077415	8.92366	91.0766	100	3.16661e-13	1.017e-12	NDL
ST074508	8.89386	91.1064	100	3.39574e-13	1.08845e-12	NDL
ST076322	8.89046	91.1098	100	3.42296e-13	1.09584e-12	NDL
ST012714	8.88514	91.1151	100	3.46598e-13	1.10761e-12	NDL
ST074395	8.87769	91.1226	100	3.52724e-13	1.12447e-12	NDL
ST022689	8.86564	91.1346	100	3.62868e-13	1.15264e-12	NDL
GARLICIN	8.85375	91.1465	100	3.73167e-13	1.18464e-12	MS
BERGAPTOL	8.84405	91.1562	100	3.818e-13	1.2106e-12	MS
3beta-ACETOXYDEOXODIHYDROGEDUNIN	8.84027	91.16	100	3.85223e-13	1.22072e-12	MS
ENTANDROPHRAGMIN	8.82277	91.1775	100	4.01473e-13	1.26946e-12	MS
ST086513	8.82267	91.1776	100	4.01565e-13	1.26946e-12	NDL
ST095747	8.8221	91.1781	100	4.02104e-13	1.26965e-12	NDL
GW3965 HCl	8.81905	91.1812	100	4.05019e-13	1.27809e-12	Anticancer
ST004388	8.81398	91.1863	100	4.09903e-13	1.29196e-12	NDL
BAEOMYCESIC ACID	8.79527	91.205	100	4.28465e-13	1.34806e-12	MS
LIDOCAINE HYDROCHLORIDE	8.79366	91.2066	100	4.30105e-13	1.35241e-12	MS
ST076343	8.75221	91.248	100	4.74579e-13	1.48784e-12	NDL
GOSSYPIN	8.74904	91.2512	100	4.78168e-13	1.49643e-12	MS
ST078621	8.7369	91.2633	100	4.92193e-13	1.53669e-12	NDL
ST058803	8.73655	91.2637	100	4.92598e-13	1.53696e-12	NDL
Sodium butyrate	8.73633	91.2639	100	4.92861e-13	1.53696e-12	Anticancer
FLUPHENAZINE HYDROCHLORIDE	8.73423	91.266	100	4.95336e-13	1.54377e-12	MS
ST078659	8.73211	91.2681	100	4.97837e-13	1.54974e-12	NDL
ST072319	8.72722	91.273	100	5.03683e-13	1.56702e-12	NDL
ST005206	8.71654	91.2837	100	5.16669e-13	1.60647e-12	NDL
ST058403	8.71087	91.2894	100	5.2371e-13	1.62741e-12	NDL
METAXALONE	8.70075	91.2995	100	5.36524e-13	1.66527e-12	MS
SR-2640	8.69354	91.3067	100	5.45857e-13	1.69225e-12	MS
Cyclopamine	8.69074	91.3095	100	5.49524e-13	1.70262e-12	Anticancer
ST051349	8.68578	91.3145	100	5.56092e-13	1.72197e-12	NDL
NORGESTIMATE	8.68058	91.3197	100	5.63053e-13	1.7425e-12	MS
ST074706	8.67051	91.3297	100	5.76802e-13	1.78297e-12	NDL
ST086350	8.66829	91.3319	100	5.79875e-13	1.79142e-12	NDL
ST086949	8.64944	91.3508	100	6.06712e-13	1.87105e-12	NDL
ST010178	8.64788	91.3524	100	6.0899e-13	1.87698e-12	NDL
PHENOXYBENZAMINE HYDROCHLORIDE	8.63167	91.3686	100	6.33174e-13	1.95038e-12	MS
ST086988	8.62288	91.3774	100	6.46716e-13	1.98747e-12	NDL
ST072320	8.61352	91.3867	100	6.61459e-13	2.0316e-12	NDL
CILOSTAZOL	8.59972	91.4005	100	6.83838e-13	2.0979e-12	MS
ST074022	8.59329	91.407	100	6.94536e-13	2.12825e-12	NDL
LOSARTAN	8.58618	91.4141	100	7.06559e-13	2.16384e-12	MS
3,7-EPOXYCARYOPHYLLAN-6-OL	8.58019	91.4201	100	7.16872e-13	2.19415e-12	MS
ST071191	8.56406	91.4362	100	7.45392e-13	2.27749e-12	NDL
1,2alpha-EPOXYDEACETOXYDIHYDROGEDUNIN	8.56074	91.4395	100	7.51404e-13	2.29374e-12	MS
CLOZAPINE	8.55688	91.4434	100	7.58463e-13	2.31342e-12	MS
2,6-DIMETHOXYQUINONE	8.54953	91.4507	100	7.72081e-13	2.3536e-12	MS
PEONOL METHYL ETHER	8.54745	91.4528	100	7.7599e-13	2.36415e-12	MS
ST022660	8.54276	91.4575	100	7.84866e-13	2.38845e-12	NDL
ST060362	8.53967	91.4606	100	7.90769e-13	2.40365e-12	NDL
ST024097	8.53617	91.4641	100	7.97507e-13	2.42135e-12	NDL
BUTAMBEN	8.53536	91.4649	100	7.99094e-13	2.42477e-12	MS
ST005222	8.53341	91.4668	100	8.02886e-13	2.43488e-12	NDL
EDOXUDINE	8.53258	91.4677	100	8.04505e-13	2.4384e-12	MS
ST075219	8.53227	91.468	100	8.05108e-13	2.43883e-12	NDL
ST024011	8.51797	91.4823	100	8.33562e-13	2.52358e-12	NDL
ESTRADIOL	8.51115	91.4891	100	8.47517e-13	2.56289e-12	MS
MINOCYCLINE HYDROCHLORIDE	8.49482	91.5054	100	8.81878e-13	2.66528e-12	MS
ST070969	8.49271	91.5075	100	8.86435e-13	2.67752e-12	NDL
ST055419	8.49134	91.5089	100	8.89386e-13	2.6849e-12	NDL
ST058035	8.48652	91.5137	100	8.99902e-13	2.7151e-12	NDL
ST005132	8.47863	91.5216	100	9.17395e-13	2.76472e-12	NDL
ST069392	8.46704	91.5332	100	9.43732e-13	2.83998e-12	NDL
ST076324	8.46693	91.5333	100	9.43976e-13	2.83998e-12	NDL
ST044552	8.43372	91.5665	100	1.02388e-12	3.07399e-12	NDL
ST069390	8.4315	91.5687	100	1.02947e-12	3.08841e-12	NDL
ST073918	8.4222	91.578	100	1.05321e-12	3.15426e-12	NDL
QUINAPRIL HYDROCHLORIDE	8.40645	91.5938	100	1.09473e-12	3.27307e-12	MS
ST086501	8.39621	91.604	100	1.12264e-12	3.34893e-12	NDL
BACCATIN III	8.39061	91.6096	100	1.13822e-12	3.3935e-12	MS
ST073730	8.38625	91.614	100	1.15049e-12	3.42796e-12	NDL
AMBROXOL HYDROCHLORIDE	8.37825	91.622	100	1.17337e-12	3.49044e-12	MS
ST058418	8.37716	91.6231	100	1.17653e-12	3.49786e-12	NDL
ST085623	8.3709	91.6293	100	1.19484e-12	3.54968e-12	NDL
ST076345	8.37074	91.6295	100	1.1953e-12	3.54968e-12	NDL
ST085923	8.36951	91.6307	100	1.19893e-12	3.55845e-12	NDL
ST092863	8.36886	91.6314	100	1.20085e-12	3.56217e-12	NDL
ST029463	8.35949	91.6407	100	1.22893e-12	3.63933e-12	NDL
ALTHIAZIDE	8.35512	91.6451	100	1.24227e-12	3.67679e-12	MS
ST074782	8.34914	91.6511	100	1.26075e-12	3.7294e-12	NDL
ST023990	8.34722	91.653	100	1.26674e-12	3.74502e-12	NDL
ST086969	8.32935	91.6709	100	1.32397e-12	3.90985e-12	NDL
ST078549	8.32879	91.6715	100	1.32583e-12	3.91316e-12	NDL
ARSENIC TRIOXIDE	8.32107	91.6792	100	1.3514e-12	3.98641e-12	MS
PARACHLOROPHENOL	8.31653	91.6837	100	1.36667e-12	4.02922e-12	MS
ST024605	8.29805	91.7022	100	1.43077e-12	4.2135e-12	NDL
ST000096	8.28347	91.7168	100	1.48354e-12	4.35678e-12	NDL
ST073152	8.27822	91.722	100	1.50305e-12	4.40917e-12	NDL
ST077927	8.24252	91.7577	100	1.64288e-12	4.80603e-12	NDL
OXACILLIN SODIUM	8.23424	91.766	100	1.67718e-12	4.90367e-12	MS
ST075111	8.22922	91.771	100	1.69835e-12	4.96008e-12	NDL
ST026983	8.20939	91.7909	100	1.78472e-12	5.19866e-12	NDL
ST028983	8.19868	91.8016	100	1.83322e-12	5.33337e-12	NDL
ST025283	8.19466	91.8056	100	1.85182e-12	5.38452e-12	NDL
ST050151	8.19065	91.8096	100	1.87052e-12	5.43292e-12	NDL
ST071104	8.19033	91.8099	100	1.87201e-12	5.43428e-12	NDL
ST072994	8.18988	91.8104	100	1.87411e-12	5.43739e-12	NDL
MEGESTROL ACETATE	8.17723	91.823	100	1.9346e-12	5.60887e-12	MS
ST086529	8.16515	91.8351	100	1.9942e-12	5.77073e-12	NDL
ST020714	8.1641	91.8361	100	1.99947e-12	5.77933e-12	NDL
beta-AMYRIN	8.16407	91.8362	100	1.99961e-12	5.77933e-12	MS
3beta-HYDROXYISOALLOSPIROST-9(11)-ENE	8.15853	91.8417	100	2.02771e-12	5.85094e-12	MS
ST076857	8.1533	91.8469	100	2.05454e-12	5.92514e-12	NDL
ACACETIN	8.14336	91.8569	100	2.10664e-12	6.06876e-12	MS
TOTAROL ACETATE	8.14097	91.8593	100	2.11936e-12	6.10211e-12	MS
BILIRUBIN	8.13875	91.8615	100	2.13125e-12	6.13298e-12	MS
ST086966	8.12821	91.872	100	2.18867e-12	6.29481e-12	NDL
ST076333	8.1257	91.8745	100	2.20258e-12	6.33138e-12	NDL
ST072321	8.12425	91.876	100	2.21062e-12	6.35103e-12	NDL
ST066983	8.11916	91.8811	100	2.23923e-12	6.42626e-12	NDL
ST070702	8.11585	91.8844	100	2.25802e-12	6.47667e-12	NDL
ST006587	8.11549	91.8848	100	2.26008e-12	6.47906e-12	NDL
ST072120	8.10549	91.8947	100	2.31791e-12	6.64125e-12	NDL
ST077401	8.10521	91.895	100	2.31958e-12	6.64242e-12	NDL
ASTRAGALOSIDE IV	8.09578	91.9045	100	2.37561e-12	6.7992e-12	MS
ST070691	8.08194	91.9183	100	2.46032e-12	7.03785e-12	NDL
ST031841	8.07837	91.9219	100	2.4827e-12	7.09419e-12	NDL
ABAMECTIN	8.05984	91.9404	100	2.60223e-12	7.42773e-12	MS
ST001460	8.05944	91.9408	100	2.60491e-12	7.43136e-12	NDL
ST058909	8.0586	91.9416	100	2.61047e-12	7.44323e-12	NDL
ST086591	8.05731	91.9429	100	2.61902e-12	7.46358e-12	NDL
PURPUROGALLIN	8.04039	91.9598	100	2.73412e-12	7.78321e-12	MS
ST043227	8.03479	91.9655	100	2.77342e-12	7.87967e-12	NDL
ST058074	8.02241	91.9778	100	2.86225e-12	8.12173e-12	NDL
ST074528	8.01925	91.981	100	2.88544e-12	8.18314e-12	NDL
ST070180	8.01748	91.9828	100	2.89846e-12	8.21568e-12	NDL
ST075585	8.01166	91.9886	100	2.9418e-12	8.33405e-12	NDL
ST056202	8.00919	91.9911	100	2.96045e-12	8.3824e-12	NDL
Cyclosporin A (Cyclosporine A)	8.00555	91.9947	100	2.98805e-12	8.45603e-12	Anticancer
GENETICIN	8.00381	91.9964	100	3.00136e-12	8.48915e-12	MS
ST092972	7.99592	92.0043	100	3.06247e-12	8.64352e-12	NDL
CULMORIN	7.98901	92.0112	100	3.11709e-12	8.79298e-12	MS
THERMOPSINE PERCHLORATE	7.988	92.0122	100	3.12512e-12	8.80697e-12	MS
ST071332	7.98441	92.0158	100	3.15394e-12	8.88274e-12	NDL
TRIMETHOPRIM	7.97283	92.0274	100	3.24891e-12	9.13563e-12	MS
ST072244	7.97163	92.0286	100	3.25885e-12	9.1587e-12	NDL
ST058439	7.95947	92.0408	100	3.36208e-12	9.4438e-12	NDL
ST070846	7.93912	92.0611	100	3.5424e-12	9.93449e-12	NDL
AZELAIC ACID	7.93781	92.0624	100	3.55433e-12	9.95926e-12	MS
ST074745	7.93774	92.0625	100	3.555e-12	9.95926e-12	NDL
ST070696	7.92097	92.0793	100	3.71168e-12	1.03762e-11	NDL
ST074762	7.91412	92.0861	100	3.7777e-12	1.05552e-11	NDL
ST077936	7.90548	92.0948	100	3.86285e-12	1.07874e-11	NDL
ST073946	7.90043	92.0998	100	3.91342e-12	1.09171e-11	NDL
PERHEXILINE MALEATE	7.89604	92.1042	100	3.95803e-12	1.10358e-11	MS
RESORCINOL MONOACETATE	7.89166	92.1086	100	4.00308e-12	1.11555e-11	MS
LAMOTRIGINE	7.89126	92.109	100	4.00721e-12	1.11611e-11	MS
L-PHENYLALANINOL	7.89061	92.1096	100	4.01395e-12	1.1174e-11	MS
ST088994	7.88992	92.1103	100	4.02102e-12	1.11878e-11	NDL
PISCIDIC ACID	7.87887	92.1214	100	4.1375e-12	1.14938e-11	MS
PHA-665752	7.86466	92.1356	100	4.2924e-12	1.19178e-11	Anticancer
ST075112	7.85898	92.1413	100	4.35606e-12	1.20819e-11	NDL
NORHARMAN	7.85412	92.1461	100	4.41127e-12	1.22286e-11	MS
ST095135	7.83782	92.1624	100	4.60168e-12	1.27431e-11	NDL
XYLOMETAZOLINE HYDROCHLORIDE	7.83084	92.1694	100	4.68587e-12	1.29627e-11	MS
ST074977	7.81864	92.1816	100	4.83689e-12	1.33735e-11	NDL
ST019740	7.81804	92.1822	100	4.84438e-12	1.33872e-11	NDL
ST050100	7.8163	92.1839	100	4.86633e-12	1.34381e-11	NDL
ST080592	7.80979	92.1904	100	4.94945e-12	1.3649e-11	NDL
THEANINE	7.79531	92.2049	100	5.13977e-12	1.41444e-11	MS
ST046829	7.79033	92.2099	100	5.20693e-12	1.43143e-11	NDL
GLUCITOL-4-GUCOPYANOSIDE	7.77993	92.2203	100	5.35017e-12	1.46928e-11	MS
ST070125	7.77632	92.2239	100	5.40085e-12	1.48167e-11	NDL
ST088591	7.7688	92.2314	100	5.50798e-12	1.51027e-11	NDL
ST071048	7.75998	92.2403	100	5.63645e-12	1.5447e-11	NDL
LIOTHYRONINE	7.75095	92.2493	100	5.77115e-12	1.58079e-11	MS
BETULINIC ACID	7.75055	92.2497	100	5.77725e-12	1.58164e-11	MS
PIMETHIXENE MALEATE	7.75026	92.25	100	5.78155e-12	1.58201e-11	MS
ST019742	7.73802	92.2622	100	5.97008e-12	1.6319e-11	NDL
ST084235	7.72789	92.2724	100	6.13079e-12	1.6741e-11	NDL
3-DEOXO-3beta-ACETOXYDEOXYDIHYDROGEDUNIN	7.7075	92.2927	100	6.468e-12	1.76527e-11	MS
ST012322	7.70501	92.2952	100	6.51044e-12	1.77594e-11	NDL
ST081199	7.70289	92.2973	100	6.54686e-12	1.78496e-11	NDL
ST068357	7.70267	92.2976	100	6.55079e-12	1.78511e-11	NDL
ST093690	7.69485	92.3054	100	6.68685e-12	1.82125e-11	NDL
PSEUDO-ANISATIN	7.65448	92.3458	100	7.43833e-12	2.01968e-11	MS
ST077461	7.6484	92.3518	100	7.55881e-12	2.05134e-11	NDL
ESTROPIPATE	7.64757	92.3527	100	7.57548e-12	2.05482e-11	MS
OMEPRAZOLE	7.6447	92.3555	100	7.63315e-12	2.0694e-11	MS
SILIBININ	7.63611	92.3641	100	7.80873e-12	2.11591e-11	MS
ST078030	7.63327	92.367	100	7.8677e-12	2.1308e-11	NDL
ST074392	7.63025	92.37	100	7.93085e-12	2.14681e-11	NDL
ETIDRONATE DISODIUM	7.60921	92.391	100	8.38596e-12	2.26537e-11	MS
Toremifene Citrate (Fareston, Acapodene)	7.60461	92.3956	100	8.48905e-12	2.29204e-11	Anticancer
ST038608	7.60165	92.3986	100	8.55613e-12	2.30844e-11	NDL
ST078109	7.60135	92.3989	100	8.56288e-12	2.30844e-11	NDL
ST037733	7.58683	92.4134	100	8.89982e-12	2.39684e-11	NDL
NYSTATIN	7.584	92.4162	100	8.9672e-12	2.41376e-11	MS
ST046180	7.58168	92.4186	100	9.02282e-12	2.42749e-11	NDL
ST073206	7.581	92.4192	100	9.03903e-12	2.43062e-11	NDL
DIPYRONE	7.57204	92.4282	100	9.25742e-12	2.48489e-11	MS
ST017060	7.55997	92.4403	100	9.56011e-12	2.56292e-11	NDL
ST069448	7.55813	92.4421	100	9.60738e-12	2.57169e-11	NDL
ST007974	7.54522	92.455	100	9.9443e-12	2.65918e-11	NDL
ST005109	7.53343	92.4668	100	1.02625e-11	2.74151e-11	NDL
Megestrol Acetate	7.5265	92.4737	100	1.04548e-11	2.79145e-11	Anticancer
ST086494	7.51704	92.4832	100	1.07229e-11	2.86016e-11	NDL
CARMINIC ACID	7.50878	92.4915	100	1.09632e-11	2.92131e-11	MS
ST078306	7.50635	92.4939	100	1.10348e-11	2.93891e-11	NDL
ST083600	7.48618	92.5141	100	1.1649e-11	3.09938e-11	NDL
TOLTERODINE TARTRATE	7.48056	92.5197	100	1.18262e-11	3.14494e-11	MS
LIMONIN	7.45885	92.5414	100	1.25382e-11	3.32425e-11	MS
TRIFLUPROMAZINE HYDROCHLORIDE	7.44894	92.5513	100	1.28775e-11	3.40569e-11	MS
GATIFLOXACIN	7.44086	92.5594	100	1.31616e-11	3.4779e-11	MS
ST072062	7.43941	92.5608	100	1.32132e-11	3.48924e-11	NDL
ST071838	7.4259	92.5743	100	1.37047e-11	3.61181e-11	NDL
ST049570	7.42232	92.5779	100	1.38379e-11	3.64166e-11	NDL
AURAPTENE	7.42227	92.578	100	1.38399e-11	3.64166e-11	MS
ST086512	7.42212	92.5781	100	1.38455e-11	3.64166e-11	NDL
ST071108	7.42093	92.5793	100	1.38899e-11	3.65153e-11	NDL
ST088060	7.41401	92.5862	100	1.41524e-11	3.7187e-11	NDL
ST092359	7.41163	92.5886	100	1.4244e-11	3.7409e-11	NDL
ST023394	7.40723	92.593	100	1.44148e-11	3.78307e-11	NDL
PENTOBARBITAL	7.40612	92.5941	100	1.44582e-11	3.79151e-11	MS
ST074794	7.40267	92.5976	100	1.45943e-11	3.82341e-11	NDL
ST055903	7.39932	92.6009	100	1.47274e-11	3.85447e-11	NDL
ST076964	7.37768	92.6226	100	1.56183e-11	4.08158e-11	NDL
ST072285	7.37715	92.6231	100	1.56409e-11	4.08546e-11	NDL
ST092293	7.37328	92.627	100	1.58061e-11	4.12658e-11	NDL
ST095168	7.37187	92.6284	100	1.58667e-11	4.14037e-11	NDL
ST029852	7.36453	92.6357	100	1.61868e-11	4.22181e-11	NDL
METAMPICILLIN SODIUM	7.35824	92.642	100	1.64663e-11	4.29259e-11	MS
ST070729	7.35516	92.6451	100	1.66049e-11	4.3266e-11	NDL
ST007136	7.33982	92.6604	100	1.73141e-11	4.50473e-11	NDL
ST074783	7.33593	92.6643	100	1.74986e-11	4.5505e-11	NDL
MIMOSINE	7.33437	92.6659	100	1.75731e-11	4.56764e-11	MS
ST086967	7.32554	92.6747	100	1.80021e-11	4.67224e-11	NDL
ST055620	7.32443	92.6758	100	1.80568e-11	4.68414e-11	NDL
ST088949	7.31834	92.6819	100	1.83598e-11	4.76041e-11	NDL
ST070595	7.30963	92.6906	100	1.88026e-11	4.87284e-11	NDL
ST089018	7.30622	92.694	100	1.89789e-11	4.91372e-11	NDL
ST074520	7.29622	92.704	100	1.95059e-11	5.04275e-11	NDL
ST028455	7.29241	92.7078	100	1.97103e-11	5.09312e-11	NDL
DIGITONIN	7.29074	92.7095	100	1.98007e-11	5.11397e-11	MS
ST073741	7.28998	92.7103	100	1.98423e-11	5.12223e-11	NDL
PHENACETIN	7.28704	92.7132	100	2.00028e-11	5.15862e-11	MS
ST034022	7.28577	92.7145	100	2.00724e-11	5.17405e-11	NDL
ST029810	7.27154	92.7287	100	2.08722e-11	5.37759e-11	NDL
MUUROLLADIE-3-ONE	7.26458	92.7357	100	2.12752e-11	5.47874e-11	MS
ST059419	7.25099	92.7493	100	2.20853e-11	5.67907e-11	NDL
ST088646	7.24939	92.7509	100	2.21827e-11	5.69858e-11	NDL
6,4prime-DIHYDROXYFLAVONE	7.24435	92.7559	100	2.24925e-11	5.77257e-11	MS
HESPERIDIN	7.23646	92.7638	100	2.29874e-11	5.89386e-11	MS
ST092370	7.23331	92.7669	100	2.31878e-11	5.93948e-11	NDL
ST069882	7.23307	92.7672	100	2.32028e-11	5.94045e-11	NDL
ST074621	7.23181	92.7684	100	2.32835e-11	5.95822e-11	NDL
ST071243	7.22743	92.7728	100	2.35667e-11	6.02488e-11	NDL
ST038790	7.20625	92.794	100	2.49864e-11	6.37496e-11	NDL
ST038647	7.20611	92.7941	100	2.49963e-11	6.37496e-11	NDL
MOXIFLOXACIN HYDROCHLORIDE	7.20064	92.7996	100	2.53772e-11	6.46588e-11	MS
KUHLMANNIN	7.1966	92.8036	100	2.56628e-11	6.53236e-11	MS
ST056239	7.18497	92.8153	100	2.65022e-11	6.7363e-11	NDL
ST077429	7.18394	92.8163	100	2.65783e-11	6.75241e-11	NDL
ST071326	7.17663	92.8236	100	2.7122e-11	6.88393e-11	NDL
SPERMIDINE TRIHYDROCHLORIDE	7.1745	92.8257	100	2.72828e-11	6.9181e-11	MS
FLORFENICOL	7.16871	92.8315	100	2.77251e-11	7.02687e-11	MS
ST068192	7.16271	92.8375	100	2.81905e-11	7.1414e-11	NDL
ANTHRAQUINONE	7.16099	92.8392	100	2.83255e-11	7.17217e-11	MS
2-ACETYLPYRROLE	7.14973	92.8505	100	2.92259e-11	7.3931e-11	MS
ST074754	7.14584	92.8544	100	2.95441e-11	7.47002e-11	NDL
ST070282	7.14173	92.8585	100	2.98836e-11	7.55224e-11	NDL
ST081364	7.12948	92.8708	100	3.09207e-11	7.81062e-11	NDL
RIZATRIPTAN BENZOATE	7.12039	92.8799	100	3.17148e-11	7.99593e-11	MS
LAWSONE	7.11801	92.8822	100	3.19259e-11	8.04151e-11	MS
ST073783	7.11625	92.884	100	3.20834e-11	8.07731e-11	NDL
METHYLTHIOURACIL	7.1092	92.891	100	3.2721e-11	8.23394e-11	MS
PIZOTYLINE MALATE	7.10299	92.8973	100	3.32933e-11	8.366e-11	MS
ST002797	7.10176	92.8985	100	3.34077e-11	8.39078e-11	NDL
6,4prime-DIMETHOXYFLAVONE	7.0952	92.905	100	3.40266e-11	8.54217e-11	MS
MESTRANOL	7.08604	92.9142	100	3.49093e-11	8.75961e-11	MS
ST071248	7.07746	92.9228	100	3.57584e-11	8.96842e-11	NDL
ST088437	7.06241	92.9378	100	3.72997e-11	9.34613e-11	NDL
ST070821	7.04879	92.9514	100	3.87535e-11	9.7012e-11	NDL
ST022487	7.04037	92.9599	100	3.96823e-11	9.92902e-11	NDL
ST076724	7.02755	92.9727	100	4.11395e-11	1.02888e-10	NDL
ST058420	7.02612	92.9741	100	4.13061e-11	1.03256e-10	NDL
LATHOSTEROL	7.02215	92.9781	100	4.17711e-11	1.04368e-10	MS
ST074771	7.01133	92.9889	100	4.3064e-11	1.07548e-10	NDL
ST070666	7.00434	92.9959	100	4.39227e-11	1.09589e-10	NDL
ST071307	7.00095	92.9993	100	4.43442e-11	1.10589e-10	NDL
ST074344	6.99519	93.005	100	4.50715e-11	1.12244e-10	NDL
ST078555	6.99413	93.0061	100	4.52068e-11	1.12528e-10	NDL
ST073174	6.97302	93.0272	100	4.79889e-11	1.19285e-10	NDL
HOMIDIUM BROMIDE	6.96646	93.0338	100	4.88896e-11	1.21467e-10	MS
ST074720	6.95991	93.0403	100	4.98054e-11	1.23626e-10	NDL
ST067892	6.95938	93.0409	100	4.98807e-11	1.23755e-10	NDL
ST059361	6.95567	93.0446	100	5.04078e-11	1.25004e-10	NDL
ST076319	6.94779	93.0525	100	5.15485e-11	1.27713e-10	NDL
ST012395	6.94407	93.0562	100	5.20958e-11	1.28895e-10	NDL
ST024723	6.9419	93.0583	100	5.24173e-11	1.29623e-10	NDL
ST086965	6.93852	93.0617	100	5.29229e-11	1.30808e-10	NDL
ST008985	6.93837	93.0619	100	5.29459e-11	1.30808e-10	NDL
ST092368	6.93482	93.0654	100	5.34825e-11	1.32071e-10	NDL
ST076818	6.90881	93.0914	100	5.75933e-11	1.41892e-10	NDL
ST076309	6.88715	93.1131	100	6.12654e-11	1.50728e-10	NDL
ST057731	6.88113	93.1191	100	6.23291e-11	1.53203e-10	NDL
ST042165	6.87667	93.1236	100	6.31292e-11	1.55097e-10	NDL
PHTHALYLSULFACETAMIDE	6.86469	93.1355	100	6.53303e-11	1.60208e-10	MS
TRANYLCYPROMINE SULFATE	6.86116	93.1391	100	6.59958e-11	1.61765e-10	MS
UREA	6.86097	93.1393	100	6.60303e-11	1.61774e-10	MS
ST027058	6.86068	93.1396	100	6.60858e-11	1.61835e-10	NDL
3,5-DIHYDROXYFLAVONE	6.85829	93.142	100	6.65401e-11	1.62797e-10	MS
LIOTHYRONINE (L- isomer) SODIUM	6.85656	93.1437	100	6.68706e-11	1.6353e-10	MS
HYDROCORTISONE PHOSPHATE TRIETHYLAMINE	6.84989	93.1504	100	6.81624e-11	1.6657e-10	MS
ST029993	6.84955	93.1507	100	6.82286e-11	1.6662e-10	NDL
ST066505	6.84652	93.1537	100	6.88249e-11	1.67921e-10	NDL
ST050139	6.83762	93.1626	100	7.06046e-11	1.72105e-10	NDL
PHENETHICILLIN POTASSIUM	6.82907	93.1712	100	7.2361e-11	1.76224e-10	MS
ST086165	6.82468	93.1756	100	7.32808e-11	1.783e-10	NDL
ALBUTEROL (+/-)	6.82181	93.1784	100	7.3888e-11	1.79695e-10	MS
ST075318	6.8182	93.182	100	7.46582e-11	1.81484e-10	NDL
OCTISALATE	6.80932	93.1909	100	7.65926e-11	1.86016e-10	MS
ST076961	6.80155	93.1987	100	7.83268e-11	1.90053e-10	NDL
SUXIBUZONE	6.79854	93.2017	100	7.90085e-11	1.91531e-10	MS
ST052110	6.796	93.2042	100	7.95897e-11	1.92852e-10	NDL
Coenzyme Q10(CoQ10)	6.78323	93.217	100	8.25767e-11	1.99815e-10	Anticancer
ST076397	6.78062	93.2196	100	8.32022e-11	2.01237e-10	NDL
ST070761	6.77744	93.2228	100	8.39716e-11	2.03005e-10	NDL
TRIMETHADIONE	6.77049	93.2297	100	8.56738e-11	2.07026e-10	MS
ST069294	6.76439	93.2358	100	8.71991e-11	2.10519e-10	NDL
ST071124	6.75344	93.2468	100	9.00093e-11	2.16943e-10	NDL
ST075586	6.75338	93.2469	100	9.00241e-11	2.16943e-10	NDL
MEXILETINE HYDROCHLORIDE	6.75221	93.248	100	9.03308e-11	2.17583e-10	MS
ST078569	6.7519	93.2483	100	9.04104e-11	2.17676e-10	NDL
Temozolomide	6.74674	93.2535	100	9.17731e-11	2.20756e-10	Anticancer
ST093597	6.73973	93.2605	100	9.36593e-11	2.25191e-10	NDL
ST065331	6.73444	93.2658	100	9.51086e-11	2.28468e-10	NDL
15-NORCARYOPHYLLEN-3-ONE	6.7215	93.2787	100	9.87513e-11	2.37003e-10	MS
ST065528	6.71602	93.2842	100	1.00337e-10	2.4059e-10	NDL
ETHYLNOREPINEPHRINE HYDROCHLORIDE	6.71289	93.2873	100	1.01253e-10	2.42677e-10	MS
ACTINONIN	6.69928	93.301	100	1.05346e-10	2.51916e-10	MS
TOMATIDINE HYDROCHLORIDE	6.68924	93.311	100	1.08475e-10	2.59281e-10	MS
ST074713	6.66924	93.331	100	1.14998e-10	2.74624e-10	NDL
HYDROLYSIS PRODUCT OF BUSSEIN	6.66382	93.3364	100	1.16834e-10	2.78884e-10	MS
ST092369	6.65633	93.3439	100	1.19423e-10	2.84806e-10	NDL
ST042976	6.65265	93.3476	100	1.20717e-10	2.87763e-10	NDL
ST012454	6.65173	93.3485	100	1.21044e-10	2.88282e-10	NDL
OBLIQUIN	6.6505	93.3497	100	1.2148e-10	2.89191e-10	MS
ST056241	6.64819	93.352	100	1.22302e-10	2.91017e-10	NDL
ST038325	6.64653	93.3537	100	1.22901e-10	2.92312e-10	NDL
EQUILIN	6.64597	93.3543	100	1.23101e-10	2.92656e-10	MS
ST076332	6.6361	93.3641	100	1.26717e-10	3.00981e-10	NDL
ST092297	6.63235	93.3679	100	1.28118e-10	3.04067e-10	NDL
ST057890	6.63231	93.3679	100	1.28131e-10	3.04067e-10	NDL
ST032483	6.62975	93.3705	100	1.29098e-10	3.05951e-10	NDL
FENBUFEN	6.62349	93.3768	100	1.31492e-10	3.11485e-10	MS
ST076394	6.62201	93.3782	100	1.32066e-10	3.12564e-10	NDL
MEPARTRICIN	6.61356	93.3867	100	1.35384e-10	3.20131e-10	MS
BACAMPICILLIN HYDROCHLORIDE	6.60978	93.3905	100	1.36898e-10	3.23422e-10	MS
ESTRADIOL ACETATE	6.60873	93.3915	100	1.3732e-10	3.24274e-10	MS
ST077394	6.60746	93.3928	100	1.37836e-10	3.25348e-10	NDL
ST078548	6.59609	93.4041	100	1.42524e-10	3.36113e-10	NDL
ST070619	6.58789	93.4124	100	1.46012e-10	3.44031e-10	NDL
ST070085	6.5834	93.4168	100	1.47959e-10	3.48464e-10	NDL
ST082231	6.57494	93.4253	100	1.51698e-10	3.56952e-10	NDL
ST084956	6.57307	93.4272	100	1.52534e-10	3.58747e-10	NDL
ST046798	6.57294	93.4273	100	1.52596e-10	3.58747e-10	NDL
ST092300	6.56919	93.4311	100	1.54295e-10	3.62418e-10	NDL
CARAPIN-8(9)-ENE	6.56595	93.4343	100	1.55777e-10	3.65737e-10	MS
ST019450	6.55433	93.4459	100	1.61223e-10	3.7802e-10	NDL
ST074402	6.54972	93.4505	100	1.63437e-10	3.82873e-10	NDL
ST077395	6.54824	93.452	100	1.64151e-10	3.84205e-10	NDL
ST023898	6.5297	93.4705	100	1.73425e-10	4.05015e-10	NDL
ST022520	6.51962	93.4806	100	1.78687e-10	4.17121e-10	NDL
FUMAZENIL	6.51433	93.4859	100	1.81518e-10	4.23542e-10	MS
ST050052	6.50466	93.4956	100	1.86812e-10	4.35511e-10	NDL
ROBUSTIC ACID	6.50074	93.4995	100	1.89002e-10	4.40421e-10	MS
ST073324	6.50059	93.4997	100	1.89086e-10	4.40423e-10	NDL
NEOSTIGMINE BROMIDE	6.49822	93.502	100	1.90425e-10	4.43347e-10	MS
ST079564	6.47021	93.53	100	2.07e-10	4.81301e-10	NDL
VIOLASTYRENE	6.44812	93.5521	100	2.21121e-10	5.12785e-10	MS
NEROLIDOL	6.44704	93.5532	100	2.21835e-10	5.14215e-10	MS
4-METHYLDAPHNETIN	6.44158	93.5587	100	2.25492e-10	5.22462e-10	MS
ST080126	6.43978	93.5605	100	2.26707e-10	5.25046e-10	NDL
ST072305	6.42578	93.5745	100	2.36419e-10	5.46583e-10	NDL
ST049566	6.42154	93.5787	100	2.39444e-10	5.53336e-10	NDL
HINOKITIOL	6.4156	93.5846	100	2.4375e-10	5.6304e-10	MS
ST050168	6.40393	93.5963	100	2.52449e-10	5.82625e-10	NDL
ST007299	6.40287	93.5974	100	2.53255e-10	5.84232e-10	NDL
OXIDOPAMINE HYDROCHLORIDE	6.40169	93.5986	100	2.54154e-10	5.8605e-10	MS
ST072086	6.39281	93.6074	100	2.61035e-10	6.00868e-10	NDL
Mercaptopurine	6.39047	93.6098	100	2.62873e-10	6.04574e-10	Anticancer
ST024096	6.37918	93.6211	100	2.71969e-10	6.24137e-10	NDL
ST038811	6.37702	93.6232	100	2.73744e-10	6.27937e-10	NDL
ST049489	6.37134	93.6289	100	2.7847e-10	6.38503e-10	NDL
EPHEDRINE (1R,2S) HYDROCHLORIDE	6.36934	93.6309	100	2.80152e-10	6.42081e-10	MS
ST074710	6.36872	93.6315	100	2.80684e-10	6.43021e-10	NDL
LUPANYL ACID HYDROCHLORIDE	6.36438	93.6359	100	2.84382e-10	6.51041e-10	MS
ST035963	6.36432	93.6359	100	2.84431e-10	6.51041e-10	NDL
ST050180	6.36164	93.6386	100	2.86742e-10	6.56049e-10	NDL
ST093694	6.34308	93.6572	100	3.0328e-10	6.92389e-10	NDL
DIOSGENIN	6.3181	93.6821	100	3.27115e-10	7.45518e-10	MS
ST032388	6.31034	93.6899	100	3.34907e-10	7.62292e-10	NDL
ST038741	6.30653	93.6937	100	3.38807e-10	7.70838e-10	NDL
CYCLOLEUCINE	6.30504	93.6952	100	3.40341e-10	7.73994e-10	MS
CITRULLINE	6.30084	93.6994	100	3.44709e-10	7.82919e-10	MS
DAIDZEIN	6.29785	93.7024	100	3.47862e-10	7.89402e-10	MS
ST049936	6.29097	93.7093	100	3.55214e-10	8.05741e-10	NDL
DEHYDROABIETAMIDE	6.28247	93.7178	100	3.64515e-10	8.25776e-10	MS
Ostarine (MK-2866)	6.27561	93.7246	100	3.72214e-10	8.42497e-10	Anticancer
2,5-DIHYDROXY-3,4-DIMETHOXY-4prime-ETHOXYBENZOPHENONE	6.27318	93.7271	100	3.74973e-10	8.48016e-10	MS
ACETYL-L-LEUCINE	6.2659	93.7343	100	3.83392e-10	8.66686e-10	MS
ST095412	6.26351	93.7367	100	3.862e-10	8.72289e-10	NDL
ST052561	6.26066	93.7396	100	3.89564e-10	8.79135e-10	NDL
ST092337	6.25946	93.7408	100	3.90994e-10	8.81986e-10	NDL
ST023393	6.25655	93.7437	100	3.94484e-10	8.891e-10	NDL
QUASSIN	6.25152	93.7487	100	4.00587e-10	9.02471e-10	MS
Ezetimibe (Zetia)	6.23603	93.7642	100	4.20017e-10	9.44235e-10	Anticancer
ST044974	6.23114	93.7691	100	4.26345e-10	9.57646e-10	NDL
ST078673	6.22908	93.7712	100	4.29043e-10	9.63299e-10	NDL
Chrysophanic acid (Chrysophanol)	6.22876	93.7715	100	4.29468e-10	9.63844e-10	Anticancer
ST070419	6.21559	93.7846	100	4.47139e-10	1.00308e-09	NDL
ST080605	6.21538	93.7849	100	4.47435e-10	1.00332e-09	NDL
EX 527	6.20313	93.7971	100	4.64565e-10	1.04041e-09	Anticancer
ANETHOLE	6.20238	93.7979	100	4.65643e-10	1.04238e-09	MS
ST092341	6.16937	93.8309	100	5.15397e-10	1.15132e-09	NDL
ST088973	6.16758	93.8327	100	5.18247e-10	1.1572e-09	NDL
ETHISTERONE	6.15252	93.8477	100	5.42886e-10	1.21171e-09	MS
ST075616	6.15002	93.8502	100	5.47079e-10	1.22055e-09	NDL
ST005185	6.14624	93.854	100	5.53502e-10	1.23384e-09	NDL
BICUCULLINE (+)	6.13182	93.8684	100	5.78734e-10	1.28954e-09	MS
IRIGINOL HEXAACEATATE	6.13014	93.8701	100	5.81748e-10	1.29571e-09	MS
ST076873	6.1284	93.8718	100	5.8489e-10	1.30216e-09	NDL
KHELLIN	6.12717	93.8731	100	5.8712e-10	1.30658e-09	MS
ST077387	6.11551	93.8847	100	6.08699e-10	1.35383e-09	NDL
ST088925	6.11542	93.8848	100	6.08867e-10	1.35383e-09	NDL
ST056231	6.11379	93.8865	100	6.11967e-10	1.36015e-09	NDL
1R,9S-HYDRASTINE	6.10725	93.893	100	6.24501e-10	1.38685e-09	MS
ST075906	6.10396	93.8963	100	6.309e-10	1.39988e-09	NDL
LUFENURON	6.09586	93.9044	100	6.46953e-10	1.4349e-09	MS
VIDARABINE	6.09563	93.9046	100	6.47421e-10	1.43534e-09	MS
ST070865	6.08198	93.9183	100	6.75478e-10	1.49566e-09	NDL
VALSARTAN	6.07979	93.9205	100	6.80087e-10	1.50461e-09	MS
ST076389	6.07142	93.9288	100	6.98035e-10	1.54238e-09	NDL
ST078661	6.06798	93.9323	100	7.05543e-10	1.55832e-09	NDL
ST008666	6.06712	93.9331	100	7.07442e-10	1.56186e-09	NDL
CHAULMOOGRIC ACID	6.05875	93.9415	100	7.26134e-10	1.60179e-09	MS
NORETHINDRONE ACETATE	6.05741	93.9428	100	7.29171e-10	1.60782e-09	MS
ST074454	6.05323	93.947	100	7.38736e-10	1.62824e-09	NDL
ST086882	6.04327	93.957	100	7.62076e-10	1.67828e-09	NDL
ST070866	6.03746	93.9628	100	7.76029e-10	1.70617e-09	NDL
BENZBROMARONE	6.03334	93.9669	100	7.86086e-10	1.72756e-09	MS
VINDOLINE	6.02965	93.9706	100	7.95202e-10	1.74614e-09	MS
2prime,4prime-DIHYDROXY-4-METHOXYCHALCONE	6.02779	93.9725	100	7.99843e-10	1.75561e-09	MS
ENILCONAZOLE	6.02616	93.9741	100	8.03917e-10	1.76309e-09	MS
CHROMOCARB	6.02028	93.98	100	8.18862e-10	1.79512e-09	MS
TRIHEXYPHENIDYL HYDROCHLORIDE	6.01272	93.9875	100	8.38475e-10	1.83583e-09	MS
FISETIN	6.00895	93.9913	100	8.48436e-10	1.85688e-09	MS
ST079499	6.00439	93.9958	100	8.60636e-10	1.8828e-09	NDL
SEMUSTINE	6.00149	93.9987	100	8.68496e-10	1.89921e-09	MS
ST086243	5.97861	94.0216	100	9.33193e-10	2.03564e-09	NDL
ST086510	5.97422	94.026	100	9.46176e-10	2.06311e-09	NDL
ST070123	5.95291	94.0473	100	1.01187e-09	2.20362e-09	NDL
ST088506	5.94776	94.0525	100	1.02843e-09	2.23786e-09	NDL
ST032199	5.9458	94.0544	100	1.03479e-09	2.25077e-09	NDL
QUINOLINIC ACID	5.94127	94.059	100	1.04968e-09	2.28222e-09	MS
PEUCENIN	5.94025	94.06	100	1.0531e-09	2.2887e-09	MS
TETRAHYDROGAMBOGIC ACID	5.93696	94.0633	100	1.06408e-09	2.31163e-09	MS
ST069978	5.93574	94.0645	100	1.06817e-09	2.31956e-09	NDL
ARSANILIC ACID	5.93443	94.0658	100	1.07262e-09	2.32826e-09	MS
ST005223	5.91294	94.0873	100	1.14805e-09	2.48994e-09	NDL
ST023486	5.90577	94.0945	100	1.17441e-09	2.544e-09	NDL
LIPOAMIDE	5.9044	94.0958	100	1.17952e-09	2.55401e-09	MS
FLUCYTOSINE	5.9038	94.0964	100	1.18178e-09	2.55786e-09	MS
PUTRESCINE DIHYDROCHLORIDE	5.90291	94.0973	100	1.18509e-09	2.5619e-09	MS
ST073175	5.89122	94.109	100	1.22987e-09	2.65544e-09	NDL
ST077410	5.89018	94.1101	100	1.23394e-09	2.66315e-09	NDL
ST043353	5.88877	94.1115	100	1.23949e-09	2.67403e-09	NDL
1,4,5,8-TETRAHYDROXY-2,6-DIMETHYLANTHROQUINONE	5.88708	94.1132	100	1.24615e-09	2.68729e-09	MS
SOLASODINE	5.88687	94.1134	100	1.24695e-09	2.68793e-09	MS
QUINAMIDE ISOPROPYLIDENE	5.88084	94.1194	100	1.27108e-09	2.7377e-09	MS
LANOSTEROL ACETATE	5.86957	94.1307	100	1.31744e-09	2.8341e-09	MS
ST076944	5.86896	94.1313	100	1.32e-09	2.83801e-09	NDL
OXANTEL PAMOATE	5.86888	94.1314	100	1.32033e-09	2.83801e-09	MS
ST095784	5.85936	94.1409	100	1.36096e-09	2.9206e-09	NDL
ST046338	5.85886	94.1414	100	1.36312e-09	2.92405e-09	NDL
ST095125	5.85853	94.1417	100	1.36457e-09	2.92596e-09	NDL
ST086238	5.84485	94.1554	100	1.42538e-09	3.05389e-09	NDL
ST070174	5.84294	94.1573	100	1.43407e-09	3.07127e-09	NDL
ST074382	5.8427	94.1575	100	1.43519e-09	3.07242e-09	NDL
GABAPENTIN	5.83327	94.167	100	1.47904e-09	3.16374e-09	MS
ST092764	5.83254	94.1677	100	1.4825e-09	3.16985e-09	NDL
EZETIMIBE	5.83186	94.1684	100	1.48571e-09	3.17544e-09	MS
METHIMAZOLE	5.82603	94.1742	100	1.51362e-09	3.23293e-09	MS
ST050106	5.82599	94.1743	100	1.51383e-09	3.23293e-09	NDL
ST067711	5.81049	94.1897	100	1.59074e-09	3.39171e-09	NDL
ST057344	5.80768	94.1926	100	1.60514e-09	3.42102e-09	NDL
DIRITHROMYCIN	5.79812	94.2021	100	1.65507e-09	3.5246e-09	MS
ST075840	5.79603	94.2042	100	1.66616e-09	3.5468e-09	NDL
ST075059	5.79516	94.2051	100	1.67084e-09	3.55532e-09	NDL
PREDNISONE	5.79419	94.2061	100	1.67603e-09	3.56493e-09	MS
SALSOLIDINE	5.79396	94.2063	100	1.67728e-09	3.56615e-09	MS
ST066294	5.78751	94.2127	100	1.71234e-09	3.63925e-09	NDL
HARMALINE	5.78584	94.2144	100	1.72154e-09	3.65731e-09	MS
TRIOXSALEN	5.78084	94.2194	100	1.74937e-09	3.71198e-09	MS
ST077390	5.77675	94.2235	100	1.77255e-09	3.75966e-09	NDL
SMILAGENIN ACETATE	5.77344	94.2268	100	1.79148e-09	3.79827e-09	MS
QUINACRINE HYDROCHLORIDE	5.76954	94.2307	100	1.81409e-09	3.84468e-09	MS
ST012707	5.76775	94.2325	100	1.82454e-09	3.86528e-09	NDL
RUBESCENSIN A	5.74843	94.2518	100	1.9416e-09	4.10998e-09	MS
ST032169	5.74292	94.2573	100	1.97638e-09	4.17859e-09	NDL
ST007922	5.7374	94.2628	100	2.01188e-09	4.25025e-09	NDL
DEMECLOCYCLINE HYDROCHLORIDE	5.73551	94.2647	100	2.02422e-09	4.2729e-09	MS
AMINOPENTAMIDE	5.73342	94.2668	100	2.03793e-09	4.30013e-09	MS
ST073165	5.73165	94.2686	100	2.04959e-09	4.32301e-09	NDL
ST071109	5.7293	94.2709	100	2.06517e-09	4.35241e-09	NDL
ACAMPROSATE CALCIUM	5.72466	94.2756	100	2.09636e-09	4.41637e-09	MS
METHOTREXATE(+/-)	5.72164	94.2786	100	2.11696e-09	4.45622e-09	MS
Pioglitazone (Actos)	5.71472	94.2855	100	2.16482e-09	4.55336e-09	Anticancer
Lomustine (CeeNU)	5.71292	94.2873	100	2.17744e-09	4.57808e-09	Anticancer
ST058126	5.70394	94.2963	100	2.24164e-09	4.70932e-09	NDL
ST029579	5.70189	94.2984	100	2.25659e-09	4.73508e-09	NDL
ST002799	5.69878	94.3015	100	2.27944e-09	4.78113e-09	NDL
ST086485	5.69675	94.3035	100	2.29447e-09	4.81074e-09	NDL
ST086540	5.69179	94.3084	100	2.33163e-09	4.88479e-09	NDL
alpha-CYANO-3-HYDROXYCINNAMIC ACID	5.68786	94.3124	100	2.36156e-09	4.94163e-09	MS
ST018578	5.6832	94.317	100	2.39752e-09	5.01489e-09	NDL
ST022366	5.65714	94.3431	100	2.60943e-09	5.45168e-09	NDL
OXCARBAZEPINE	5.64956	94.3507	100	2.6746e-09	5.57903e-09	MS
NIACINAMIDE	5.6471	94.3531	100	2.69607e-09	5.6216e-09	MS
ST083131	5.64686	94.3534	100	2.69818e-09	5.62378e-09	NDL
ST095124	5.64164	94.3586	100	2.74452e-09	5.71361e-09	NDL
GINKGOLIDE A	5.63818	94.3621	100	2.77565e-09	5.77388e-09	MS
ST082719	5.63803	94.3622	100	2.77696e-09	5.77433e-09	NDL
DEOXYGEDUNOL ACETATE	5.63776	94.3625	100	2.77941e-09	5.77715e-09	MS
ST068262	5.63046	94.3698	100	2.84643e-09	5.91414e-09	NDL
CLOTRIMAZOLE	5.62108	94.3792	100	2.93489e-09	6.09555e-09	MS
ST038122	5.61992	94.3803	100	2.94603e-09	6.11627e-09	NDL
ST095134	5.61857	94.3817	100	2.95912e-09	6.14104e-09	NDL
18-AMINOABIETA-8,11,13-TRIENE SULFATE	5.61615	94.3841	100	2.98256e-09	6.18726e-09	MS
ST075323	5.60609	94.3942	100	3.08232e-09	6.39171e-09	NDL
PROXYPHYLLINE	5.59791	94.4023	100	3.16597e-09	6.56002e-09	MS
ST093529	5.59634	94.4039	100	3.18232e-09	6.59133e-09	NDL
GUAIOL(-)	5.57574	94.4245	100	3.40461e-09	7.04348e-09	MS
ST002795	5.57309	94.4272	100	3.43437e-09	7.10226e-09	NDL
ST042970	5.57122	94.429	100	3.45555e-09	7.14327e-09	NDL
ST011381	5.57092	94.4293	100	3.45893e-09	7.14747e-09	NDL
ST092333	5.55856	94.4417	100	3.60234e-09	7.44089e-09	NDL
ST086404	5.55726	94.443	100	3.61774e-09	7.46708e-09	NDL
TRIFLUOPERAZINE HYDROCHLORIDE	5.55725	94.443	100	3.61784e-09	7.46708e-09	MS
ST085807	5.55248	94.4478	100	3.67502e-09	7.58215e-09	NDL
ST074311	5.55181	94.4484	100	3.68324e-09	7.59539e-09	NDL
ST079544	5.55172	94.4485	100	3.68431e-09	7.59539e-09	NDL
ST078572	5.54139	94.4589	100	3.81178e-09	7.85512e-09	NDL
ST020536	5.53706	94.4632	100	3.86653e-09	7.96483e-09	NDL
ST074807	5.52518	94.4751	100	4.02107e-09	8.27675e-09	NDL
ST041880	5.5247	94.4755	100	4.0274e-09	8.28654e-09	NDL
ST072415	5.52457	94.4757	100	4.02916e-09	8.28695e-09	NDL
OXYPHENCYCLIMINE HYDROCHLORIDE	5.51023	94.49	100	4.22451e-09	8.67861e-09	MS
ST066507	5.50868	94.4916	100	4.24627e-09	8.71994e-09	NDL
Telatinib (BAY 57-9352)	5.50147	94.4988	100	4.34873e-09	8.91996e-09	Anticancer
ST095820	5.50111	94.4991	100	4.35386e-09	8.92689e-09	NDL
DEOXYKHIVORIN	5.501	94.4992	100	4.35548e-09	8.92689e-09	MS
ST076353	5.49226	94.508	100	4.4833e-09	9.1853e-09	NDL
CHOLINE CHLORIDE	5.48479	94.5154	100	4.59557e-09	9.41167e-09	MS
ST075149	5.47552	94.5247	100	4.73916e-09	9.70198e-09	NDL
ST041685	5.47207	94.5282	100	4.79359e-09	9.80962e-09	NDL
ST032713	5.47194	94.5283	100	4.79576e-09	9.81027e-09	NDL
ST087977	5.47053	94.5297	100	4.81826e-09	9.85248e-09	NDL
ST015025	5.46627	94.534	100	4.88693e-09	9.98519e-09	NDL
ST086020	5.46329	94.537	100	4.93545e-09	1.00804e-08	NDL
CARBENOXOLONE SODIUM	5.46209	94.5381	100	4.95511e-09	1.01167e-08	MS
ST073523	5.45618	94.5441	100	5.05355e-09	1.03097e-08	NDL
ETANIDAZOLE	5.45139	94.5488	100	5.13453e-09	1.04709e-08	MS
ST055882	5.42984	94.5704	100	5.51657e-09	1.12111e-08	NDL
ST066940	5.42739	94.5729	100	5.56181e-09	1.12987e-08	NDL
ST077402	5.42664	94.5736	100	5.57583e-09	1.13228e-08	NDL
ST078351	5.42546	94.5748	100	5.59779e-09	1.13631e-08	NDL
VECURONIUM BROMIDE	5.42172	94.5785	100	5.6681e-09	1.1497e-08	MS
ST078553	5.41904	94.5812	100	5.71886e-09	1.1591e-08	NDL
ST031278	5.41863	94.5816	100	5.72676e-09	1.16026e-08	NDL
ST002796	5.41816	94.5821	100	5.73579e-09	1.16165e-08	NDL
ST083675	5.41792	94.5823	100	5.74043e-09	1.16214e-08	NDL
ST070086	5.40906	94.5912	100	5.91284e-09	1.19659e-08	NDL
ST068909	5.38988	94.6104	100	6.30442e-09	1.27478e-08	NDL
METHYL EVERNINATE	5.38979	94.6105	100	6.30644e-09	1.27478e-08	MS
AMILORIDE HYDROCHLORIDE	5.38282	94.6174	100	6.45541e-09	1.3034e-08	MS
ST088858	5.38111	94.6191	100	6.49231e-09	1.31035e-08	NDL
ST078550	5.3762	94.624	100	6.60025e-09	1.33163e-08	NDL
RETUSIN 7-METHYL ETHER	5.37288	94.6274	100	6.67412e-09	1.34602e-08	MS
ST076848	5.37141	94.6288	100	6.70695e-09	1.35212e-08	NDL
LY2109761	5.37113	94.6291	100	6.7133e-09	1.35289e-08	Anticancer
ST076337	5.36886	94.6314	100	6.76474e-09	1.36221e-08	NDL
LDE225 (NVP-LDE225, Erismodegib)	5.36801	94.6322	100	6.78392e-09	1.36556e-08	Anticancer
ST074429	5.36313	94.6371	100	6.89598e-09	1.38653e-08	NDL
ST076613	5.3614	94.6388	100	6.93619e-09	1.39409e-08	NDL
BOVINOCIDIN (3-nitropropionic acid)	5.35247	94.6478	100	7.14755e-09	1.43493e-08	MS
SITAGLIPTIN	5.33789	94.6624	100	7.50671e-09	1.50589e-08	MS
ST010648	5.33649	94.6638	100	7.54227e-09	1.51245e-08	NDL
RIBAVIRIN	5.33189	94.6684	100	7.6599e-09	1.53546e-08	MS
ST077771	5.33103	94.6692	100	7.68223e-09	1.53936e-08	NDL
ST078570	5.33088	94.6694	100	7.68604e-09	1.53954e-08	NDL
ST074737	5.33034	94.6699	100	7.70005e-09	1.54176e-08	NDL
SCOPOLETIN	5.31115	94.6891	100	8.21498e-09	1.64237e-08	MS
ST092267	5.30974	94.6905	100	8.25407e-09	1.64957e-08	NDL
ST076396	5.3083	94.6919	100	8.29439e-09	1.657e-08	NDL
ST068817	5.30315	94.6971	100	8.43991e-09	1.68353e-08	NDL
ST078547	5.29794	94.7023	100	8.58993e-09	1.71281e-08	NDL
ST043243	5.29147	94.7088	100	8.77989e-09	1.75003e-08	NDL
ST022533	5.28692	94.7133	100	8.91621e-09	1.77653e-08	NDL
ST055531	5.27173	94.7285	100	9.38689e-09	1.8682e-08	NDL
TRETINON	5.26362	94.7366	100	9.64859e-09	1.91884e-08	MS
PIMOZIDE	5.26096	94.7393	100	9.73605e-09	1.93478e-08	MS
ST095119	5.25771	94.7425	100	9.84426e-09	1.95536e-08	NDL
ST045414	5.25231	94.7479	100	1.00262e-08	1.98722e-08	NDL
ST068197	5.2478	94.7524	100	1.01813e-08	2.01644e-08	NDL
ST067113	5.24586	94.7544	100	1.02484e-08	2.02899e-08	NDL
ST039370	5.24417	94.7561	100	1.03075e-08	2.03991e-08	NDL
BROMPHENIRAMINE MALEATE	5.22215	94.7781	100	1.11099e-08	2.19624e-08	MS
SWIETENOLIDE DIACETATE	5.22058	94.7797	100	1.11694e-08	2.20549e-08	MS
ST034730	5.22048	94.7798	100	1.11733e-08	2.20549e-08	NDL
ST071873	5.21842	94.7818	100	1.1252e-08	2.22019e-08	NDL
ST075328	5.21686	94.7834	100	1.13119e-08	2.23118e-08	NDL
SOTALOL HYDROCHLORIDE	5.21577	94.7845	100	1.13541e-08	2.23867e-08	MS
ANTAZOLINE PHOSPHATE	5.21191	94.7883	100	1.15046e-08	2.26665e-08	MS
ST083487	5.20886	94.7914	100	1.16252e-08	2.28956e-08	NDL
ST086620	5.20867	94.7916	100	1.16325e-08	2.28968e-08	NDL
ST065826	5.20648	94.7938	100	1.17198e-08	2.30476e-08	NDL
ST086527	5.19968	94.8006	100	1.19954e-08	2.35546e-08	NDL
ADRENALINE BITARTRATE	5.19645	94.8038	100	1.21284e-08	2.3807e-08	MS
ST022497	5.19005	94.8102	100	1.23964e-08	2.4306e-08	NDL
ST025539	5.18849	94.8118	100	1.24631e-08	2.44276e-08	NDL
ST093489	5.18751	94.8127	100	1.25046e-08	2.44908e-08	NDL
ST024087	5.18399	94.8163	100	1.26564e-08	2.47791e-08	NDL
ST012391	5.18259	94.8177	100	1.27172e-08	2.48889e-08	NDL
ST092332	5.17555	94.8247	100	1.30274e-08	2.54865e-08	NDL
BACITRACIN	5.17221	94.828	100	1.3177e-08	2.57523e-08	MS
ST070458	5.17216	94.8281	100	1.31796e-08	2.57523e-08	NDL
ST075088	5.16654	94.8337	100	1.34358e-08	2.6237e-08	NDL
ST051671	5.16491	94.8353	100	1.35109e-08	2.63739e-08	NDL
ST075876	5.16403	94.8362	100	1.35519e-08	2.64443e-08	NDL
ST076315	5.16386	94.8364	100	1.35597e-08	2.64496e-08	NDL
EPIGALLOCATECHIN-3-MONOGALLATE	5.15576	94.8445	100	1.39416e-08	2.71847e-08	MS
ST077409	5.15142	94.8488	100	1.41511e-08	2.75829e-08	NDL
ST072088	5.14778	94.8525	100	1.43291e-08	2.79092e-08	NDL
PHYSCION	5.14716	94.8531	100	1.43599e-08	2.7959e-08	MS
ST078350	5.14536	94.8549	100	1.44488e-08	2.81218e-08	NDL
2prime,4prime-DIHYDROXYCHALCONE	5.14101	94.8592	100	1.46662e-08	2.85135e-08	MS
ST073157	5.11722	94.883	100	1.59178e-08	3.09241e-08	NDL
ST081608	5.11612	94.8841	100	1.5978e-08	3.10182e-08	NDL
ST076874	5.11586	94.8844	100	1.59924e-08	3.10347e-08	NDL
URSODIOL	5.11439	94.8858	100	1.60736e-08	3.11809e-08	MS
ST076550	5.11262	94.8876	100	1.61722e-08	3.13607e-08	NDL
ST076773	5.11154	94.8887	100	1.62323e-08	3.14657e-08	NDL
ST088565	5.09943	94.9008	100	1.69252e-08	3.27609e-08	NDL
ST005133	5.09914	94.9011	100	1.69423e-08	3.27819e-08	NDL
CEVADINE	5.09845	94.9018	100	1.69826e-08	3.2848e-08	MS
ST015079	5.08875	94.9115	100	1.7561e-08	3.39418e-08	NDL
AMINOHIPPURIC ACID	5.08586	94.9144	100	1.77373e-08	3.42701e-08	MS
21-ACETOXYPREGNENOLONE	5.07776	94.9225	100	1.82416e-08	3.52059e-08	MS
ST070845	5.07609	94.9242	100	1.83475e-08	3.53973e-08	NDL
ST078697	5.07428	94.926	100	1.84624e-08	3.5606e-08	NDL
ST073219	5.06083	94.9394	100	1.93432e-08	3.72352e-08	NDL
S-(1,2-DICARBOXYETHYL)GLUTATHIONE	5.06073	94.9395	100	1.93494e-08	3.72352e-08	MS
ST069229	5.05785	94.9424	100	1.95438e-08	3.75957e-08	NDL
LOGANIN	5.05359	94.9467	100	1.98347e-08	3.81138e-08	MS
TOLAZAMIDE	5.05301	94.9472	100	1.98746e-08	3.81765e-08	MS
ST092364	5.04371	94.9565	100	2.05267e-08	3.94148e-08	NDL
FOSFOMYCIN	5.03511	94.9651	100	2.11495e-08	4.05813e-08	MS
ST065455	5.03452	94.9657	100	2.11929e-08	4.06497e-08	NDL
ST088501	5.02882	94.9714	100	2.1617e-08	4.14333e-08	NDL
ST076329	5.02774	94.9725	100	2.16982e-08	4.15738e-08	NDL
HARPAGOSIDE	5.02541	94.9748	100	2.18747e-08	4.18968e-08	MS
OBTUSAQUINONE	5.01884	94.9814	100	2.23809e-08	4.28508e-08	MS
PRAVASTATIN SODIUM	5.01712	94.9831	100	2.2515e-08	4.30609e-08	MS
NIACIN	5.00108	94.9992	100	2.38103e-08	4.54725e-08	MS
ST078357	4.98652	95.0137	100	2.50512e-08	4.77389e-08	NDL
NITROMIDE	4.97989	95.0204	100	2.56391e-08	4.8824e-08	MS
ST074712	4.96808	95.0322	100	2.67202e-08	5.07914e-08	NDL
ST086622	4.9674	95.0328	100	2.67841e-08	5.08947e-08	NDL
ST023895	4.96615	95.0341	100	2.69009e-08	5.10983e-08	NDL
ST072754	4.95688	95.0434	100	2.7789e-08	5.27662e-08	NDL
ST074767	4.95306	95.0472	100	2.81636e-08	5.34583e-08	NDL
ST085054	4.95076	95.0495	100	2.83916e-08	5.38717e-08	NDL
TRICLOSAN	4.94969	95.0506	100	2.84982e-08	5.40546e-08	MS
GERANYLGERANIOL	4.94856	95.0517	100	2.8612e-08	5.4251e-08	MS
Evista (Raloxifene Hydrochloride)	4.9447	95.0555	100	2.90015e-08	5.497e-08	Anticancer
ST070179	4.94252	95.0577	100	2.92245e-08	5.53727e-08	NDL
FUROSEMIDE	4.94175	95.0585	100	2.93033e-08	5.54823e-08	MS
GLUTATHIONE	4.93822	95.062	100	2.96682e-08	5.61331e-08	MS
ST005092	4.93804	95.0622	100	2.96871e-08	5.61487e-08	NDL
ST018862	4.93044	95.0698	100	3.04904e-08	5.76062e-08	NDL
ST092303	4.92803	95.0722	100	3.07499e-08	5.80552e-08	NDL
FLUCONAZOLE	4.92467	95.0756	100	3.11154e-08	5.87242e-08	MS
ST078557	4.92287	95.0774	100	3.13129e-08	5.90548e-08	NDL
ST078563	4.92242	95.0778	100	3.13625e-08	5.91273e-08	NDL
ST002049	4.92027	95.08	100	3.16012e-08	5.9535e-08	NDL
ST028823	4.91282	95.0874	100	3.24402e-08	6.10287e-08	NDL
ST075799	4.90839	95.0918	100	3.29498e-08	6.19433e-08	NDL
ST078197	4.90508	95.0952	100	3.33369e-08	6.26487e-08	NDL
ST069853	4.90367	95.0966	100	3.35027e-08	6.29379e-08	NDL
ST075087	4.90159	95.0986	100	3.37485e-08	6.33773e-08	NDL
ST071869	4.89762	95.1026	100	3.42247e-08	6.42488e-08	NDL
ST079623	4.88909	95.1112	100	3.52707e-08	6.61419e-08	NDL
OCTODRINE	4.88638	95.1139	100	3.56091e-08	6.67529e-08	MS
MEBEVERINE HYDROCHLORIDE	4.88469	95.1156	100	3.58224e-08	6.71289e-08	MS
AMIKACIN SULFATE	4.87817	95.1221	100	3.6657e-08	6.86443e-08	MS
ST095727	4.87786	95.1224	100	3.6697e-08	6.86949e-08	NDL
IODIPAMIDE	4.87325	95.127	100	3.73e-08	6.97743e-08	MS
ST075588	4.863	95.1372	100	3.86771e-08	7.22227e-08	NDL
ST094739	4.85977	95.1405	100	3.91209e-08	7.30258e-08	NDL
ROFECOXIB	4.85929	95.1409	100	3.91873e-08	7.31239e-08	MS
ACETARSOL	4.85743	95.1428	100	3.94463e-08	7.35812e-08	MS
ST079660	4.8539	95.1463	100	3.99437e-08	7.44304e-08	NDL
ST076305	4.85098	95.1493	100	4.03582e-08	7.51497e-08	NDL
AMINOCYCLOPROPANECARBOXYLIC ACID	4.85013	95.1501	100	4.048e-08	7.535e-08	MS
ST076388	4.84785	95.1524	100	4.08085e-08	7.59347e-08	NDL
ST074734	4.84088	95.1594	100	4.18291e-08	7.77791e-08	NDL
alpha-MANGOSTIN	4.83604	95.1642	100	4.25546e-08	7.90726e-08	MS
ASTEMIZOLE	4.82699	95.1733	100	4.39436e-08	8.15392e-08	MS
ST092784	4.8256	95.1746	100	4.41611e-08	8.1914e-08	NDL
DICTAMNINE	4.81949	95.1808	100	4.5131e-08	8.36836e-08	MS
IRIGENIN, 7-BENZYL ETHER	4.81031	95.1899	100	4.6628e-08	8.64293e-08	MS
ST080081	4.80781	95.1924	100	4.70438e-08	8.71388e-08	NDL
ST057591	4.79525	95.205	100	4.91973e-08	9.10641e-08	NDL
ST043487	4.79115	95.2091	100	4.99207e-08	9.23707e-08	NDL
PIRENZEPINE HYDROCHLORIDE	4.78854	95.2117	100	5.03878e-08	9.32025e-08	MS
CEFTAZIDIME	4.78296	95.2173	100	5.13997e-08	9.50409e-08	MS
ST088503	4.78283	95.2174	100	5.1424e-08	9.50432e-08	NDL
HALOTHANE	4.78276	95.2175	100	5.14368e-08	9.50432e-08	MS
ST088410	4.77447	95.2258	100	5.29818e-08	9.77954e-08	NDL
ST051725	4.77434	95.2259	100	5.30065e-08	9.78071e-08	NDL
Ranolazine (Ranexa)	4.77297	95.2273	100	5.3267e-08	9.82534e-08	Anticancer
ST075254	4.76782	95.2324	100	5.42557e-08	1.00007e-07	NDL
METFORMIN HYDROCHLORIDE	4.76557	95.2347	100	5.46933e-08	1.00779e-07	MS
ST075077	4.76041	95.2398	100	5.57124e-08	1.0255e-07	NDL
ST017131	4.76008	95.2402	100	5.57779e-08	1.0261e-07	NDL
CHOLIC ACID, METHYL ESTER	4.76005	95.2402	100	5.57839e-08	1.0261e-07	MS
ST077942	4.7516	95.2486	100	5.74967e-08	1.05724e-07	NDL
ST065792	4.74054	95.2597	100	5.98194e-08	1.09842e-07	NDL
CLOXACILLIN SODIUM	4.7388	95.2614	100	6.01941e-08	1.10491e-07	MS
BENZYL ISOTHIOCYANATE	4.71459	95.2856	100	6.56564e-08	1.20393e-07	MS
ST086091	4.70778	95.2925	100	6.72842e-08	1.2325e-07	NDL
CLINDAMYCIN PALMITATE HYDROCHLORIDE	4.70411	95.2961	100	6.81765e-08	1.24841e-07	MS
ST034733	4.70369	95.2966	100	6.82812e-08	1.24989e-07	NDL
ST081307	4.6987	95.3015	100	6.95183e-08	1.27166e-07	NDL
ST095122	4.6974	95.3028	100	6.98428e-08	1.27715e-07	NDL
EPOXYGEDUNIN	4.69424	95.306	100	7.06421e-08	1.29088e-07	MS
18alpha-GLYCYRRHETINIC ACID	4.6912	95.309	100	7.14206e-08	1.30465e-07	MS
ST074707	4.69064	95.3096	100	7.15646e-08	1.30683e-07	NDL
RILUZOLE	4.68774	95.3125	100	7.23168e-08	1.3192e-07	MS
ST092285	4.68628	95.314	100	7.26974e-08	1.32569e-07	NDL
ST085913	4.68508	95.3152	100	7.30128e-08	1.33093e-07	NDL
ST077906	4.68499	95.3152	100	7.30353e-08	1.33093e-07	NDL
ST075655	4.68147	95.3188	100	7.3968e-08	1.34668e-07	NDL
ST042763	4.68144	95.3188	100	7.39759e-08	1.34668e-07	NDL
ST034732	4.68038	95.3199	100	7.42587e-08	1.3509e-07	NDL
ZILEUTON	4.67805	95.3222	100	7.48867e-08	1.36186e-07	MS
ST011269	4.67345	95.3268	100	7.61401e-08	1.38418e-07	NDL
ST070281	4.66953	95.3307	100	7.72231e-08	1.40242e-07	NDL
IRIDIN	4.66739	95.3328	100	7.78223e-08	1.41281e-07	MS
OXYQUINOLINE HEMISULFATE	4.659	95.3412	100	8.02166e-08	1.45479e-07	MS
ST074769	4.65797	95.3423	100	8.05179e-08	1.45975e-07	NDL
ETHYL EVERNINATE	4.65565	95.3446	100	8.11953e-08	1.47153e-07	MS
ST039282	4.65458	95.3457	100	8.15087e-08	1.47636e-07	NDL
ST071102	4.65	95.3502	100	8.28701e-08	1.49983e-07	NDL
ST049249	4.64646	95.3538	100	8.39368e-08	1.51809e-07	NDL
ST092833	4.63773	95.3625	100	8.66342e-08	1.56527e-07	NDL
ST074795	4.637	95.3632	100	8.68626e-08	1.56886e-07	NDL
ST074811	4.62644	95.3738	100	9.02499e-08	1.62949e-07	NDL
ST087062	4.62025	95.38	100	9.22974e-08	1.66532e-07	NDL
8-HYDROXYCARAPINIC ACID	4.61773	95.3825	100	9.31453e-08	1.67947e-07	MS
PHYTOL	4.61142	95.3888	100	9.53046e-08	1.71665e-07	MS
ST031151	4.61016	95.3901	100	9.57426e-08	1.72395e-07	NDL
ST069904	4.60948	95.3908	100	9.59777e-08	1.7276e-07	NDL
VERAPAMIL HYDROCHLORIDE	4.60703	95.3932	100	9.68372e-08	1.74188e-07	MS
ST074545	4.59275	95.4075	100	1.01995e-07	1.83216e-07	NDL
ST074438	4.58939	95.4108	100	1.03248e-07	1.85342e-07	NDL
ST074731	4.58757	95.4127	100	1.03934e-07	1.86448e-07	NDL
ST086748	4.58288	95.4174	100	1.05727e-07	1.89471e-07	NDL
ESTRADIOL PROPIONATE	4.57622	95.424	100	1.08321e-07	1.93923e-07	MS
[truncated: 3,314 more rows]

## Sheet: Table S1-2
Table S1-2: Compounds selected for small molecule screening validation (HNT34, NOMO1 and THP1 cell lines)
Compounds
AR-42 (HDAC-42)
10-HYDROXYCAMPTOTHECIN
ABT-263 (Navitoclax)
APO866 (FK866)
AT7519
AZD7762
Belinostat (PXD101)
BI 2536
BI6727 (Volasertib)
BIBF1120 (Vargatef)
BIIB021
Bortezomib (Velcade)
Clofarabine
DACTINOMYCIN
DAUNORUBICIN, Daunorubicin HCl (Daunomycin HCl)
DOXORUBICIN, Doxorubicin (Adriamycin)
Entinostat (MS-275, SNDX-275)
EPIRUBICIN HYDROCHLORIDE, Epirubicin Hydrochloride
Ganetespib (STA-9090)
Idarubicin HCl
Ispinesib (SB-715992)
KX2-391
Luminespib (AUY-922, NVP-AUY922)
MLN9708
Mocetinostat (MGCD0103)
Neratinib (HKI-272)
Omipalisib (GSK2126458, GSK458)
PCI-24781
Pelitinib (EKB-569)
PERUVOSIDE
Quisinostat (JNJ-26481585) 2HCl
SB 743921
SB939 (Pracinostat)
SNS-032 (BMS-387032)
ST029675
ST038696
ST057361
ST065321
Topotecan HCl
Trichostatin A (TSA)

## Sheet: Table S1-3
Table S1-3: in silico small molecule screening (cMap analysis) in TF1 EVI1 siRNA (E-GEOD-16238)
Rank	Rank_Original	Score	Type	ID	Name	Description
1	1	99.08	cp	BRD-A23072235	pheniramine	Histamine receptor antagonist
2	6	98.48	cp	BRD-K69840642	ISOX	HDAC inhibitor
3	11	97.96	cp	BRD-K04466929	Merck60	HDAC inhibitor
4	18	96.66	cp	BRD-K72034655	peucedanin	Apoptosis stimulant
5	19	96.63	cp	BRD-U51951544	ZG-10	JNK inhibitor
6	20	96.54	cp	BRD-K74761218	WT-171	HDAC inhibitor
7	23	95.33	cp	BRD-K02130563	panobinostat	HDAC inhibitor
8	24	95.27	cp	BRD-K11663430	pyroxamide	HDAC inhibitor
9	29	94.25	cp	BRD-K14441456	tyrphostin-AG-556	EGFR inhibitor
10	30	94.18	cp	BRD-A94543220	bifonazole	Sterol demethylase inhibitor
11	31	94.17	cp	BRD-K52751261	TAK-715	p38 MAPK inhibitor
12	32	94.07	cp	BRD-K12102668	nialamide	Monoamine oxidase inhibitor
13	36	93.48	cp	BRD-A19037878	trichostatin-a	CDK activator
14	37	93.42	cp	BRD-K52313696	tacedinaline	HDAC inhibitor
15	38	93.08	cp	BRD-K61691971	avrainvillamide-analog-1	nucleophosmin inhibitor
16	42	92.64	cp	BRD-K11558771	droxinostat	HDAC inhibitor
17	46	92.3	cp	BRD-K13533483	cyclosporin-a	-
18	49	91.89	cp	BRD-K81418486	vorinostat	HDAC inhibitor
19	52	91.25	cp	BRD-K64606589	apicidin	HDAC inhibitor
20	55	91.1	cp	BRD-K20285085	fostamatinib	SYK inhibitor
21	60	90.71	cp	BRD-A39646320	HC-toxin	HDAC inhibitor
22	63	90.02	cp	BRD-K69328504	L-690488	Inositol monophosphatase inhibitor
23	64	90	cp	BRD-A69815203	cyclosporin-a	-
24	65	89.95	cp	BRD-K68202742	trichostatin-a	HDAC inhibitor
25	67	89.71	cp	BRD-A64290322	cyclosporin-a	-
26	74	89.23	cp	BRD-K68077509	brucine	-
27	77	89.18	cp	BRD-K03319035	maprotiline	Norepinephrine reuptake inhibitor
28	78	89.1	cp	BRD-K22503835	scriptaid	HDAC inhibitor
29	81	88.7	cp	BRD-K70490179	rimcazole	Sigma receptor antagonist
30	87	88.35	cp	BRD-K68336408	tyrphostin-AG-1478	EGFR inhibitor
31	88	88.32	cp	BRD-A17065207	brefeldin-a	Protein synthesis inhibitor
32	91	88.16	cp	BRD-K13566078	BMS-345541	IKK inhibitor
33	92	88.15	cp	BRD-K56301217	ABT-737	BCL inhibitor
34	96	87.8	cp	BRD-A42423104	benproperine	Antitussive
35	97	87.79	cp	BRD-K30097969	pitavastatin	HMGCR inhibitor
36	98	87.77	cp	BRD-A13133631	fluorometholone	Glucocorticoid receptor agonist
37	108	86.62	cp	BRD-K66404838	nalbuphine	-
38	119	85.54	cp	BRD-A72711497	lasalocid	Bacterial permeability inducer
39	120	85.42	cp	BRD-A52530684	doxorubicin	-
40	122	85.17	cp	BRD-K52522949	NCH-51	HDAC inhibitor
41	126	85.03	cp	BRD-A81772229	simvastatin	HMGCR inhibitor
42	136	84.27	cp	BRD-K12867552	THM-I-94	HDAC inhibitor
43	137	84.27	cp	BRD-K78633253	EXO-1	ARF inhibitor
44	138	84.19	cp	BRD-A13122391	triptolide	RNA polymerase inhibitor
45	139	84.16	cp	BRD-K09416995	lovastatin	HMGCR inhibitor
46	140	84.15	cp	BRD-K57546357	prunetin	Breast cancer resistance protein inhibitor
47	147	83.71	cp	BRD-K19540840	saracatinib	SRC inhibitor
48	148	83.71	cp	BRD-K35458079	edaravone	Nootropic agent
49	150	83.62	cp	BRD-K77681376	BRD-K77681376	-
50	151	83.48	cp	BRD-K15842202	eudesmic-acid	-666
51	153	83.2	cp	BRD-K56957086	dacinostat	HDAC inhibitor
52	155	83.16	cp	BRD-K23192422	lestaurtinib	FLT3 inhibitor
53	164	82.45	cp	BRD-K50836978	purvalanol-a	CDK inhibitor
54	166	82.38	cp	BRD-A62809825	thapsigargin	ATPase inhibitor
55	169	82.03	cp	BRD-K47983010	BX-795	IKK inhibitor
56	171	81.95	cp	BRD-K69470111	montelukast	-
57	173	81.71	cp	BRD-K95785537	PP-2	SRC inhibitor
58	177	81.56	cp	BRD-K11927976	ER-27319	Mediator release inhibitor
59	178	81.51	cp	BRD-K04548931	pidorubicine	Topoisomerase inhibitor
60	182	81.22	cp	BRD-U82589721	HG-5-113-01	Protein kinase inhibitor
61	185	81.2	cp	BRD-K37080523	isoreserpine	Vesicular monoamine transporter inhibitor
62	191	80.58	cp	BRD-K40992116	parachlorophenol	Anti-infective
63	194	80.37	cp	BRD-K31912990	CGP-71683	Neuropeptide receptor antagonist
64	195	80.35	cp	BRD-K10467831	tibolone	Androgen receptor agonist
65	198	79.97	cp	BRD-K13810148	givinostat	HDAC inhibitor
66	201	79.71	cp	BRD-A61856038	tremulacin	Lipoxygenase inhibitor
67	203	79.54	cp	BRD-K68407802	KIN001-055	EGFR inhibitor
68	206	79.2	cp	BRD-K03440695	boldine	Acetylcholine receptor antagonist
69	207	79.15	cp	BRD-K05350981	oligomycin-c	ATPase inhibitor
70	209	79.05	cp	BRD-A07000685	hydrocortisone	Glucocorticoid receptor agonist
71	210	78.96	cp	BRD-K17743125	belinostat	HDAC inhibitor
72	211	78.94	cp	BRD-K20714604	RS-56812	Serotonin receptor partial agonist
73	217	78.77	cp	BRD-K82216340	medroxyprogesterone	progesterone receptor agonist
74	223	78.48	cp	BRD-A75479906	rimantadine	Antiviral
75	225	78.44	cp	BRD-A84134924	pancuronium	Acetylcholine receptor antagonist
76	226	78.4	cp	BRD-A19633847	perhexiline	Carnitine palmitoyltransferase inhibitor
77	231	78.14	cp	BRD-K24526313	levcromakalim	Potassium channel activator
78	232	78.13	cp	BRD-A30437061	camptothecin	Topoisomerase inhibitor
79	234	78.11	cp	BRD-K04887706	AKT-inhibitor-1-2	AKT inhibitor
80	236	77.99	cp	BRD-K17140735	SCH-79797	Proteasome inhibitor
81	241	77.67	cp	BRD-K18194590	mephentermine	Adrenergic receptor agonist
82	242	77.54	cp	BRD-K47598052	PP-1	SRC inhibitor
83	244	77.46	cp	BRD-K13390322	AT-7519	CDK inhibitor
84	248	77.26	cp	BRD-A70731303	avrainvillamide-analog-5	nucleophosmin inhibitor
85	251	77.22	cp	BRD-K83794624	pirarubicin	Topoisomerase inhibitor
86	257	76.93	cp	BRD-K10573841	tunicamycin	GLCNAC phosphotransferase inhibitor
87	258	76.92	cp	BRD-A62326914	paroxetine	-
88	259	76.84	cp	BRD-K14618467	IKK-16	IKK inhibitor
89	262	76.7	cp	BRD-K05653692	DL-PDMP	Glucosyltransferase inhibitor
90	265	76.41	cp	BRD-A60245366	AS-601245	JNK inhibitor
91	269	76.34	cp	BRD-A22783572	vinblastine	-
92	277	75.77	cp	BRD-A71765365	mepireserpate	Catecholamine depleting sympatholytic
93	282	75.4	cp	BRD-K79877282	PF-543	Sphingosine kinase inhibitor
94	286	75.23	cp	BRD-A67552655	etomoxir	-
95	291	75.04	cp	BRD-K78122587	NNC-55-0396	T-type calcium channel blocker
96	294	74.86	cp	BRD-A76941896	doxorubicin	-
97	296	74.73	cp	BRD-K53987533	fluphenazine	-
98	297	74.67	cp	BRD-K85853281	BRD-K85853281	-
99	299	74.57	cp	BRD-K02965346	SU-11274	Hepatocyte growth factor receptor inhibitor
100	305	74.43	cp	BRD-A38030642	cyclosporin-a	Calcineurin inhibitor
101	306	74.4	cp	BRD-K28168037	fenretinide	Apoptosis stimulant
102	309	74.05	cp	BRD-K08554278	bisbenzimide	DNA binding agent
103	310	74.02	cp	BRD-K48735772	PD-158780	EGFR inhibitor
104	314	73.82	cp	BRD-K85015012	NNC-05-2090	GAT inhibitor
105	315	73.6	cp	BRD-K74305673	IKK-2-inhibitor-V	IKK inhibitor
106	321	73.13	cp	BRD-K43389675	daunorubicin	RNA synthesis inhibitor
107	327	72.44	cp	BRD-A16934955	nalbuphine	Opioid receptor agonist
108	331	72.17	cp	BRD-K62792802	LY-83583	Guanylyl cyclase inhibitor
109	332	72.17	cp	BRD-K63641886	cefuroxime	Bacterial cell wall synthesis inhibitor
110	334	72.04	cp	BRD-K32501161	vanoxerine	Dopamine uptake inhibitor
111	336	72.02	cp	BRD-K05151076	ZK-164015	Estrogen receptor antagonist
112	338	71.86	cp	BRD-K73824630	skatole	Thrombin inhibitor
113	340	71.75	cp	BRD-K33226500	indinavir	HIV protease inhibitor
114	343	71.45	cp	BRD-K10207760	lasalocid	-
115	347	71.27	cp	BRD-A68589262	troxipide	Glucosamine synthetase stimulant
116	349	71.24	cp	BRD-A82590476	SDZ-NKT-343	Tachykinin antagonist
117	350	71.19	cp	BRD-K56800335	guanabenz	-
118	351	71.15	cp	BRD-K34581968	BMS-536924	IGF-1 inhibitor
119	352	71.1	cp	BRD-A50675702	fipronil	GABA gated chloride channel blocker
120	353	71	cp	BRD-K18787491	U-0126	MEK inhibitor
121	354	71	cp	BRD-K07403598	CAY-10470	NFkB pathway inhibitor
122	358	70.81	cp	BRD-K68103045	CGS-20625	Benzodiazepine receptor agonist
123	361	70.64	cp	BRD-K38615104	A-443644	AKT inhibitor
124	371	69.87	cp	BRD-K52397688	amperozide	Dopamine receptor antagonist
125	373	69.85	cp	BRD-K60487568	SU-4312	-
126	374	69.76	cp	BRD-K19796430	erismodegib	Smoothened receptor antagonist
127	376	69.74	cp	BRD-K94441233	mevastatin	HMGCR inhibitor
128	380	69.4	cp	BRD-A71390734	idarubicin	-
129	381	69.38	cp	BRD-A74980173	gatifloxacin	Bacterial DNA gyrase inhibitor
130	382	69.37	cp	BRD-A62336480	niguldipine	-
131	386	69.19	cp	BRD-K46742498	alosetron	Serotonin receptor antagonist
132	387	69.18	cp	BRD-A68009927	daunorubicin	-
133	389	69.14	cp	BRD-K76304753	phenazopyridine	Local anesthetic
134	391	69.06	cp	BRD-K52850071	JAK3-Inhibitor-II	JAK inhibitor
135	392	69.03	cp	BRD-K68997413	PF-3845	FAAH inhibitor
136	393	68.95	cp	BRD-K39484304	triptolide	-
137	402	68.64	cp	BRD-A62025033	temsirolimus	MTOR inhibitor
138	407	68.46	cp	BRD-A09062839	amylocaine	Local anesthetic
139	409	68.41	cp	BRD-A65076780	dihydroergocristine	Adrenergic receptor antagonist
140	412	68.28	cp	BRD-K66019333	oxantel	Anthelmintic
141	413	68.27	cp	BRD-K94832621	Y-134	Estrogen receptor antagonist
142	415	68.09	cp	BRD-K43149758	myricetin	Androgen receptor agonist
143	418	67.91	cp	BRD-K59574735	ubenimex	Leukotriene inhibitor
144	420	67.78	cp	BRD-K38251852	paxilline	Potassium channel blocker
145	423	67.61	cp	BRD-K68488863	ENMD-2076	FLT3 inhibitor
146	424	67.58	cp	BRD-A67981824	cefotaxime	Bacterial cell wall synthesis inhibitor
147	426	67.46	cp	BRD-K49328571	dasatinib	BCR-ABL kinase inhibitor
148	430	67.26	cp	BRD-A77824596	fluocinolone	-
149	433	67.1	cp	BRD-K69023402	thapsigargin	-
150	434	67.07	cp	BRD-K00337317	NU-7441	DNA dependent protein kinase inhibitor
151	435	67.04	cp	BRD-K34776109	glimepiride	Insulin secretagogue
152	439	66.83	cp	BRD-A65440446	cimaterol	Adrenergic receptor agonist
153	441	66.76	cp	BRD-K01567962	pyrazolanthrone	JNK inhibitor
154	445	66.62	cp	BRD-K06753942	nobiletin	MEK inhibitor
155	447	66.52	cp	BRD-A59985574	topotecan	Topoisomerase inhibitor
156	450	66.38	cp	BRD-A32349859	methyl-angolensate	Apoptosis inhibitor
157	455	66.24	cp	BRD-K74117820	nelfinavir	-
158	457	66	cp	BRD-K82795137	loratadine	Histamine receptor antagonist
159	458	65.99	cp	BRD-K57954781	BRD-K57954781	-
160	459	65.91	cp	BRD-K11911061	GR-127935	Serotonin receptor antagonist
161	461	65.82	cp	BRD-K40227168	vinburnine	Adrenergic receptor antagonist
162	469	65.28	cp	BRD-K06543683	bisindolylmaleimide-ix	CDK inhibitor
163	480	64.81	cp	BRD-K69650333	idarubicin	Topoisomerase inhibitor
164	481	64.8	cp	BRD-K39256324	rottlerin	-
165	483	64.66	cp	BRD-K17674993	diflorasone	Corticosteroid agonist
166	486	64.49	cp	BRD-A27489425	rolitetracycline	Bacterial 30S ribosomal subunit inhibitor
167	487	64.43	cp	BRD-K92428153	mycophenolate-mofetil	Dehydrogenase inhibitor
168	489	64.35	cp	BRD-K63430059	methoxsalen	DNA synthesis inhibitor
169	490	64.34	cp	BRD-K24201553	SB-269970	Serotonin receptor antagonist
170	492	64.33	cp	BRD-A08003242	rhodomyrtoxin-b	sodium fluorescein uptake inhibitor
171	495	64.25	cp	BRD-K74733595	APHA-compound-8	HDAC inhibitor
172	499	63.98	cp	BRD-A19248578	latrunculin-b	Actin polymerization inhibitor
173	500	63.96	cp	BRD-M41783010	acamprosate	Glutamate receptor antagonist
174	503	63.89	cp	BRD-K71726959	BRD-K71726959	-
175	511	63.61	cp	BRD-A43331270	niguldipine	Calcium channel blocker
176	517	63.25	cp	BRD-K50140147	NVP-TAE684	ALK inhibitor
177	518	63.14	cp	BRD-A15079084	phorbol-12-myristate-13-acetate	PKC activator
178	519	63.13	cp	BRD-A64933752	CV-1808	Adenosine receptor agonist
179	520	63.04	cp	BRD-K80334323	noretynodrel	-
180	522	63.03	cp	BRD-K08219523	5-nonyloxytryptamine	Serotonin receptor agonist
181	525	62.93	cp	BRD-K76840893	RS-17053	Adrenergic receptor antagonist
182	531	62.83	cp	BRD-K03816923	rottlerin	MAP kinase inhibitor
183	536	62.5	cp	BRD-A44701612	dihydroergocristine	-
184	539	62.26	cp	BRD-K70578146	dactinomycin	-
185	540	62.22	cp	BRD-K10860596	granisetron	Serotonin receptor antagonist
186	541	62.17	cp	BRD-K11129031	gemfibrozil	Lipoprotein lipase activator
187	542	61.96	cp	BRD-A37052580	physostigmine	Acetylcholinesterase inhibitor
188	543	61.96	cp	BRD-K55044200	amoxicillin	Penicillin binding protein inhibitor
189	550	61.68	cp	BRD-K38197229	bumetanide	Solute carrier family member inhibitor
190	551	61.64	cp	BRD-K53959060	indirubin	CDK inhibitor
191	554	61.51	cp	BRD-A30977374	nifedipine	-
192	555	61.43	cp	BRD-U66370498	androstanol	CAR antagonist
193	556	61.41	cp	BRD-K06335600	tizanidine	Adrenergic receptor agonist
194	562	61.15	cp	BRD-K98143437	SB-239063	-
195	569	60.5	cp	BRD-K39520573	GW-5074	Leucine rich repeat kinase inhibitor
196	571	60.5	cp	BRD-K50398167	meclofenamic-acid	Cyclooxygenase inhibitor
197	573	60.48	cp	BRD-K15108141	gemcitabine	Ribonucleotide reductase inhibitor
198	574	60.48	cp	BRD-A18763547	BAX-channel-blocker	Cytochrome C release inhibitor
199	581	60.27	cp	BRD-M16762496	PIK-75	DNA protein kinase inhibitor
200	584	60.14	cp	BRD-K95763993	trapidil	PDGFR receptor inhibitor
201	586	60.09	cp	BRD-K78084463	W-12	Calmodulin antagonist
202	589	60.05	cp	BRD-K55696337	topotecan	-
203	590	59.93	cp	BRD-K30677119	PP-30	RAF inhibitor
204	591	59.92	cp	BRD-A72483914	spiroxatrine	Serotonin receptor antagonist
205	597	59.45	cp	BRD-A59943784	fluticasone	-
206	598	59.33	cp	BRD-A34205397	suloctidil	Adrenergic receptor antagonist
207	600	59.22	cp	BRD-K71059170	cefixime	-
208	602	59.07	cp	BRD-K73610817	BRD-K73610817	-
209	603	59.05	cp	BRD-K21680192	mitoxantrone	Topoisomerase inhibitor
210	606	59	cp	BRD-A01317026	7
211	609	58.91	cp	BRD-K68392338	ZK-93426	Benzodiazepine receptor antagonist
212	610	58.91	cp	BRD-K13646352	midostaurin	FLT3 inhibitor
213	618	58.74	cp	BRD-A94297859	BRD-A94297859	-
214	625	58.44	cp	BRD-K97309399	thiothixene	Dopamine receptor antagonist
215	628	58.26	cp	BRD-K90553655	testosterone	-
216	635	57.82	cp	BRD-K35377380	I-OMe-AG-538	IGF-1 inhibitor
217	639	57.57	cp	BRD-K31987754	oleylethanolamide	Cannabinoid receptor agonist
218	647	57.35	cp	BRD-A79768653	sirolimus	MTOR inhibitor
219	648	57.34	cp	BRD-A16820783	BRD-A16820783	-
220	649	57.29	cp	BRD-K15409150	penfluridol	T-type calcium channel blocker
221	658	56.99	cp	BRD-M86331534	pyrvinium-pamoate	AKT inhibitor
222	663	56.87	cp	BRD-K46469693	SCH-442416	Adenosine receptor antagonist
223	666	56.83	cp	BRD-K87909389	alvocidib	CDK inhibitor
224	669	56.79	cp	BRD-K70914287	BIBX-1382	EGFR inhibitor
225	675	56.53	cp	BRD-K55055802	BRD-K55055802	-
226	676	56.53	cp	BRD-A44448661	pentobarbital	Barbiturate antiepileptic
227	677	56.51	cp	BRD-A02481876	importazole	Importin-beta transport receptor inhibitor
228	678	56.45	cp	BRD-K77793136	hydroxyfasudil	Rho associated kinase inhibitor
229	680	56.41	cp	BRD-K59773493	benzohydroxamic-acid	Antifungal
230	681	56.37	cp	BRD-K66412701	pazufloxacin	Topoisomerase inhibitor
231	682	56.33	cp	BRD-K84895041	BMY-45778	IP1 prostacyclin receptor agonist
232	684	56.24	cp	BRD-A10420615	cyclopiazonic-acid	ATPase inhibitor
233	690	56.02	cp	BRD-K03981224	ethisterone	Progestogen hormone
234	691	55.94	cp	BRD-A11702965	chromomycin-a3	DNA binding agent
235	696	55.76	cp	BRD-K15891719	tenofovir	Reverse transcriptase inhibitor
236	700	55.71	cp	BRD-K04923131	GSK-3-inhibitor-IX	Glycogen synthase kinase inhibitor
237	705	55.54	cp	BRD-A69951442	dexamethasone	-
238	707	55.5	cp	BRD-A32836748	leu-enkephalin	Opioid receptor agonist
239	708	55.47	cp	BRD-A23226398	estradiol	-
240	718	54.95	cp	BRD-K79353516	indolophenanthridine	CALY activator
241	721	54.94	cp	BRD-A88774919	doxycycline	Bacterial 30S ribosomal subunit inhibitor
242	722	54.91	cp	BRD-K90733503	cefalexin	Bacterial cell wall synthesis inhibitor
243	725	54.86	cp	BRD-K48427617	U-0124	MEK inhibitor
244	727	54.72	cp	BRD-A07765530	epinephrine	carbonic anhydrase activator
245	728	54.7	cp	BRD-A35989968	megestrol	Progesterone receptor agonist
246	730	54.65	cp	BRD-K28761384	zuclopenthixol	Dopamine receptor antagonist
247	740	54.22	cp	BRD-K72783841	tyrphostin-AG-555	EGFR inhibitor
248	745	54.14	cp	BRD-K19985802	BRD-K19985802	-
249	746	54.14	cp	BRD-K69837166	trap-101	Nociceptin/orphanin FQ (NOP) receptor antagonist
250	747	54.12	cp	BRD-K92991072	PAC-1	Caspase activator
251	752	54	cp	BRD-K76617868	fasudil	Rho associated kinase inhibitor
252	754	53.9	cp	BRD-K08438429	BRD-K08438429	-
253	757	53.87	cp	BRD-K82941592	rosuvastatin	HMGCR inhibitor
254	759	53.77	cp	BRD-A97730597	hexylcaine	Sodium channel blocker
255	760	53.75	cp	BRD-K45479396	BP-554	Serotonin receptor agonist
256	762	53.72	cp	BRD-K41160163	fenobam	Glutamate receptor antagonist
257	765	53.64	cp	BRD-A05680309	BRD-A05680309	-
258	766	53.56	cp	BRD-K55191674	benzylpenicillin	Penicillin binding protein inhibitor
259	770	53.43	cp	BRD-K27665173	D-64406	PDGFR receptor inhibitor
260	771	53.35	cp	BRD-K60219430	serdemetan	MDM inhibitor
261	775	53.18	cp	BRD-A65449987	flunisolide	Cytochrome P450 inhibitor
262	776	53.16	cp	BRD-A59174698	ritodrine	Adrenergic receptor agonist
263	780	53.03	cp	BRD-A27887842	prednisolone	Glucocorticoid receptor agonist
264	782	52.99	cp	BRD-A36630025	SN-38	Topoisomerase inhibitor
265	784	52.96	cp	BRD-K82577285	dipropyl-dopamine	Dopamine receptor agonist
266	785	52.88	cp	BRD-K15616905	CCCP	Mitochondrial oxidative phosphorylation uncoupler
267	788	52.76	cp	BRD-K73978287	hydrocortisone	Glucocorticoid receptor agonist
268	791	52.68	cp	BRD-K40530731	hyoscyamine	Acetylcholine receptor antagonist
269	792	52.62	cp	BRD-K15592317	CP466722	ATM kinase inhibitor
270	798	52.3	cp	BRD-K46142322	RS-67333	Serotonin receptor partial agonist
271	801	52.17	cp	BRD-A44551378	LFM-A12	EGFR inhibitor
272	802	52.1	cp	BRD-K55430733	WAY-629	Serotonin receptor agonist
273	803	52.09	cp	BRD-A08877921	cephalotaxine	Protein synthesis inhibitor
274	804	52.03	cp	BRD-A88080608	equilin	-
275	807	51.83	cp	BRD-A78303415	hyoscyamine	-
276	809	51.79	cp	BRD-K59469039	AG-879	Angiogenesis inhibitor
277	811	51.76	cp	BRD-A79465854	auranofin	NFkB pathway inhibitor
278	812	51.75	cp	BRD-K46556543	canrenoic-acid	Mineralocorticoid receptor antagonist
279	815	51.61	cp	BRD-A91452556	estradiol-cypionate	Estrogen receptor agonist
280	819	51.47	cp	BRD-K29555132	arachidonamide	Cannabinoid receptor agonist
281	824	51.33	cp	BRD-K47105409	AG-490	-
282	831	51.14	cp	BRD-A97674275	ranolazine	Sodium channel blocker
283	834	51.02	cp	BRD-A97035593	BRD-A97035593	-
284	840	50.77	cp	BRD-A15010982	HU-211	Glutamate receptor antagonist
285	842	50.76	cp	BRD-K79090631	CGP-60474	CDK inhibitor
286	846	50.53	cp	BRD-K09499853	KU-0060648	DNA dependent protein kinase inhibitor
287	848	50.47	cp	BRD-K92093830	doxorubicin	Topoisomerase inhibitor
288	849	50.45	cp	BRD-K49577446	flunisolide	-
289	852	50.38	cp	BRD-K53780220	BRD-K53780220	-
290	854	50.28	cp	BRD-K12932420	YM-976	Phosphodiesterase inhibitor
291	855	50.26	cp	BRD-A80960055	celastrol	Anti-inflammatory
292	857	50.19	cp	BRD-K03842655	penitrem-a	Potassium channel blocker
293	859	50.17	cp	BRD-K54256913	MK-1775	WEE1 kinase inhibitor
294	860	50.13	cp	BRD-A70649075	sulconazole	Sterol demethylase inhibitor
295	863	50.06	cp	BRD-K48115423	2-(4-methoxybenzylthio)-6-methylpyrimidin-4-ol	Matrix metalloprotease inhibitor
296	864	50.05	cp	BRD-A65767837	hydrocortisone	Glucocorticoid receptor agonist
297	868	49.95	cp	BRD-K41410256	balsalazide	Cyclooxygenase inhibitor
298	870	49.94	cp	BRD-K59962020	CHEMBL-374350	NFkB pathway inhibitor
299	871	49.92	cp	BRD-K15567136	papaverine	Phosphodiesterase inhibitor
300	872	49.91	cp	BRD-K32292990	CGP-53353	EGFR inhibitor
301	874	49.83	cp	BRD-A35588707	teniposide	Topoisomerase inhibitor
302	877	49.67	cp	BRD-K99545815	PF-562271	Focal adhesion kinase inhibitor
303	880	49.52	cp	BRD-A80793822	pemoline	Dopamine receptor agonist
304	883	49.4	cp	BRD-K54095730	CMPD-1	p38 MAPK inhibitor
305	884	49.38	cp	BRD-K91701654	U-0126	-
306	886	49.38	cp	BRD-K11801786	trimidox	Ribonucleotide reductase inhibitor
307	891	49.3	cp	BRD-A39390670	rabeprazole	ATPase inhibitor
308	894	49.18	cp	BRD-K02590140	O-2050	Cannabinoid receptor antagonist
309	896	49.13	cp	BRD-K79602928	metformin	Insulin sensitizer
310	901	48.89	cp	BRD-K59331372	SB-366791	TRPV antagonist
311	902	48.84	cp	BRD-K12906962	dichlorobenzamil	Sodium/calcium exchange inhibitor
312	905	48.79	cp	BRD-K37691127	hinokitiol	Tyrosinase inhibitor
313	906	48.78	cp	BRD-K51018020	VAMA-37	DNA dependent protein kinase inhibitor
314	907	48.77	cp	BRD-K36153907	KU-C103885	Cystic fibrosis transmembrane conductance regulator inhibitor
315	908	48.75	cp	BRD-K14236372	BRD-K14236372	-
316	911	48.65	cp	BRD-K49061529	BRD-K49061529	-
317	912	48.65	cp	BRD-A26095496	clobetasol	Glucocorticoid receptor agonist
318	918	48.58	cp	BRD-K25504083	cytochalasin-d	Actin polymerization inhibitor
319	919	48.53	cp	BRD-K17210248	daunorubicin	-
320	922	48.48	cp	BRD-K84421793	BRD-K84421793	-
321	923	48.36	cp	BRD-K42679050	Y-27152	Potassium channel activator
322	924	48.36	cp	BRD-K66296774	fluvastatin	HMGCR inhibitor
323	929	48.13	cp	BRD-K73196317	urapidil	Adrenergic receptor antagonist
324	933	48.06	cp	BRD-K49945136	GR-113808	Serotonin receptor antagonist
325	934	48.04	cp	BRD-K36198571	WAY-170523	Metalloproteinase inhibitor
326	935	47.98	cp	BRD-K14880289	GW-501516	PPAR receptor agonist
327	939	47.91	cp	BRD-K84709232	caffeic-acid	Lipoxygenase inhibitor
328	940	47.87	cp	BRD-A48570745	ivermectin	GABA receptor agonist
329	945	47.68	cp	BRD-A39052811	mosapride	Serotonin receptor agonist
330	947	47.61	cp	BRD-K67847053	guanabenz	Adrenergic receptor agonist
331	951	47.44	cp	BRD-A44780397	mifepristone	Glucocorticoid receptor antagonist
332	953	47.41	cp	BRD-A69512159	carbidopa	Aromatic L-amino acid decarboxylase inhibitor
333	954	47.4	cp	BRD-K89162000	tandutinib	FLT3 inhibitor
334	955	47.39	cp	BRD-A41630653	BRD-A41630653	-
335	956	47.33	cp	BRD-A41722204	sulmazole	Adenosine receptor antagonist
336	959	47.3	cp	BRD-K33583600	isoliquiritigenin	Guanylate cyclase activator
337	961	47.19	cp	BRD-K78431006	crizotinib	ALK inhibitor
338	966	47.09	cp	BRD-K53913732	SB-408124	Orexin receptor antagonist
339	972	46.86	cp	BRD-K09549677	mibefradil	T-type calcium channel blocker
340	976	46.73	cp	BRD-A87125127	3-matida	Glutamate receptor antagonist
341	984	46.49	cp	BRD-K18059238	gamma-linolenic-acid	Cyclooxygenase inhibitor
342	986	46.48	cp	BRD-A79237180	ascorbic-acid	Antioxidant
343	988	46.47	cp	BRD-K20755323	SA-792728	Sphingosine kinase inhibitor
344	989	46.35	cp	BRD-A48237631	mitomycin-c	DNA alkylating agent
345	997	46.07	cp	BRD-K21806131	tegaserod	Serotonin receptor partial agonist
346	1000	46.06	cp	BRD-K60174629	z-prolyl-prolinal	Prolyl endopeptidase inhibitor
347	1002	45.95	cp	BRD-K26573499	DMAB-anabaseine	Adrenergic receptor agonist
348	1003	45.94	cp	BRD-K05181463	L-741626	Dopamine receptor antagonist
349	1004	45.92	cp	BRD-K70577657	H-9	PKA inhibitor
350	1005	45.92	cp	BRD-K11742128	triprolidine	Histamine receptor antagonist
351	1018	45.32	cp	BRD-K59419204	AM-281	Cannabinoid receptor antagonist
352	1020	45.28	cp	BRD-K39391626	ethylestrenol	Progesterone receptor agonist
353	1025	45.03	cp	BRD-K31491153	1-phenylbiguanide	Serotonin receptor agonist
354	1026	45.03	cp	BRD-A41519720	ezetimibe	Niemann-Pick C1-like 1 protein antagonist
355	1029	44.99	cp	BRD-K78373679	RO-3306	CDK inhibitor
356	1037	44.66	cp	BRD-K45888792	huperzine-a	-
357	1041	44.46	cp	BRD-A51182606	chloramphenicol	Protein synthesis inhibitor
358	1042	44.45	cp	BRD-K61177364	NBI-27914	CRF receptor antagonist
359	1047	44.35	cp	BRD-K58938839	cyclopamine	-
360	1052	44.09	cp	BRD-K18036262	L-168049	Glucagon receptor antagonist
361	1055	44.03	cp	BRD-K31054881	BMY-7378	Adrenergic receptor antagonist
362	1059	43.82	cp	BRD-A58280226	Y-27632	-
363	1062	43.74	cp	BRD-A14792000	valsartan	-
364	1067	43.68	cp	BRD-K52989797	clomipramine	Serotonin transporter inhibitor (SERT)
365	1068	43.67	cp	BRD-K05737787	isoeugenol	Nitric oxide production inhibitor
366	1069	43.64	cp	BRD-K12516989	zaprinast	Phosphodiesterase inhibitor
367	1070	43.61	cp	BRD-A95696820	acadesine	AMPK activator
368	1072	43.56	cp	BRD-K09668667	benzo(a)pyrene	Carcinogen
369	1073	43.5	cp	BRD-A41301928	bongkrek-acid	Mitochondrial ADP
370	1074	43.38	cp	BRD-K24576554	AT-9283	JAK inhibitor
371	1076	43.37	cp	BRD-A73909368	dactinomycin	RNA polymerase inhibitor
372	1078	43.35	cp	BRD-K60623809	SU-11652	Tyrosine kinase inhibitor
373	1080	43.24	cp	BRD-A38749782	fludrocortisone	Glucocorticoid receptor agonist
374	1082	43.13	cp	BRD-K94512704	spiramide	Dopamine receptor antagonist
375	1087	42.99	cp	BRD-K22878149	SB-205607	Delta 1 opioid receptor agonist
376	1089	42.97	cp	BRD-A72596465	GW-6471	PPAR receptor antagonist
377	1090	42.85	cp	BRD-K64314806	BRD-K64314806	-
378	1092	42.77	cp	BRD-A12016240	LY-278584	Serotonin receptor antagonist
379	1093	42.74	cp	BRD-K46652470	nizatidine	-
380	1094	42.73	cp	BRD-K28470988	L-690330	Inositol monophosphatase inhibitor
381	1096	42.64	cp	BRD-K47207162	zimelidine	Serotonin reuptake inhibitor
382	1097	42.63	cp	BRD-K05804044	AZ-628	RAF inhibitor
383	1104	42.55	cp	BRD-K13571841	pepstatin	Aspartic protease inhibitor
384	1106	42.5	cp	BRD-K43068349	AMG-9810	TRPV antagonist
385	1107	42.47	cp	BRD-K88761633	BRD-K88761633	-
386	1114	42.33	cp	BRD-K14200658	syrosingopine	Vesicular monoamine transporter inhibitor
387	1130	41.94	cp	BRD-K94176593	TWS-119	Glycogen synthase kinase inhibitor
388	1131	41.92	cp	BRD-K97061094	azacyclonol	Histamine receptor antagonist
389	1134	41.9	cp	BRD-K00656370	6-aminochrysene	Transferase inhibitor
390	1135	41.83	cp	BRD-A26711594	nicardipine	Calcium channel blocker
391	1137	41.76	cp	BRD-K11636097	JNJ-7706621	CDK inhibitor
392	1138	41.75	cp	BRD-K02123250	JNJ-38877605	Tyrosine kinase inhibitor
393	1140	41.67	cp	BRD-K55070890	thiothixene	-
394	1141	41.62	cp	BRD-K09638361	SA-63133	-666
395	1144	41.57	cp	BRD-A01787639	naftopidil	Adrenergic receptor antagonist
396	1145	41.52	cp	BRD-A26097136	bulleyaconitine-a	Non-opiod analgesic
397	1148	41.43	cp	BRD-K91938660	memantine	-
398	1149	41.42	cp	BRD-A81377415	BRD-A81377415	-
399	1154	41.29	cp	BRD-K20152659	gamma-homolinolenic-acid	Cholesterol inhibitor
400	1160	41.1	cp	BRD-K70799801	quinidine	-
401	1166	40.94	cp	BRD-K33882852	ZK-93423	Benzodiazepine receptor agonist
402	1167	40.93	cp	BRD-A18497530	5-iodotubercidin	Adenosine kinase inhibitor
403	1168	40.91	cp	BRD-A99571536	dubinidine	Anti-epileptic
404	1170	40.79	cp	BRD-K07859598	GW-5074	-
405	1171	40.77	cp	BRD-A95096829	PNU-96415E	Dopamine receptor antagonist
406	1173	40.72	cp	BRD-K60640630	mometasone	Glucocorticoid receptor agonist
407	1176	40.64	cp	BRD-M00539986	formoterol	Adrenergic receptor agonist
408	1184	40.39	cp	BRD-K07237224	moclobemide	Monoamine oxidase inhibitor
409	1185	40.35	cp	BRD-K14920963	erythrosine	Coloring agent
410	1198	40.05	cp	BRD-K17868609	BRL-54443	Serotonin receptor agonist
411	1199	40.04	cp	BRD-K59570838	homoveratrylamine	Dopamine analog
412	1201	40.01	cp	BRD-K07762753	aminopurvalanol-a	Tyrosine kinase inhibitor
413	1205	39.9	cp	BRD-K20401833	BRD-K20401833	-
414	1210	39.67	cp	BRD-K17497770	butein	EGFR inhibitor
415	1212	39.66	cp	BRD-A16998493	etodolac	-
416	1213	39.58	cp	BRD-K13261168	LY-16350	Dopamine receptor agonist
417	1216	39.48	cp	BRD-K98297262	BRD-K98297262	-
418	1219	39.43	cp	BRD-K17561142	amiodarone	Potassium channel blocker
419	1222	39.32	cp	BRD-A22844106	tenoxicam	Cyclooxygenase inhibitor
420	1223	39.32	cp	BRD-A43849199	karakoline	Phytotoxin
421	1225	39.14	cp	BRD-K96471533	nitazoxanide	Pyruvate ferredoxin oxidoreductase inhibitor
422	1228	39.09	cp	BRD-K42221274	NNC-711	GAT inhibitor
423	1230	39.01	cp	BRD-K97274161	BRD-K97274161	-
424	1232	39	cp	BRD-K73109821	diazoxide	Potassium channel activator
425	1233	38.97	cp	BRD-A25067867	benzatropine	Acetylcholine receptor antagonist
426	1234	38.95	cp	BRD-K36258877	AZ-10417808	Caspase inhibitor
427	1235	38.91	cp	BRD-K46317332	proadifen	Nitric oxide synthase inhibitor
428	1238	38.8	cp	BRD-K52020312	metronidazole	DNA inhibitor
429	1241	38.75	cp	BRD-K50387473	XMD-892	MAP kinase inhibitor
430	1244	38.57	cp	BRD-K67352070	TC-2559	Acetylcholine receptor agonist
431	1245	38.54	cp	BRD-A47494775	dipivefrine	Adrenergic receptor agonist
432	1253	38.29	cp	BRD-A06352508	SB-218078	CHK inhibitor
433	1254	38.24	cp	BRD-K64881305	ispinesib	Kinesin-like spindle protein inhibitor
434	1260	38.09	cp	BRD-A00758722	noretynodrel	Progestogen hormone
435	1264	38.04	cp	BRD-K57631554	aminolevulinic-acid	Oxidizing agent
436	1267	37.97	cp	BRD-K87990216	piretanide	Glucocorticoid receptor agonist
437	1273	37.91	cp	BRD-A34817987	itraconazole	Cytochrome P450 inhibitor
438	1274	37.9	cp	BRD-U88459701	atorvastatin	HMGCR inhibitor
439	1275	37.88	cp	BRD-K65261396	tacrolimus	-
440	1279	37.76	cp	BRD-K71499074	diclofenamide	Carbonic anhydrase inhibitor
441	1289	37.52	cp	BRD-A22032524	amlodipine	-
442	1293	37.3	cp	BRD-A10715913	sulpiride	Dopamine receptor antagonist
443	1296	37.28	cp	BRD-K04546108	JAK3-inhibitor-VI	JAK inhibitor
444	1299	37.2	cp	BRD-K29178788	dictamnine	Furoquinoline alkaloid
445	1304	37.14	cp	BRD-K53414658	tivozanib	VEGFR inhibitor
446	1307	37.04	cp	BRD-K14791739	fluticasone	Glucocorticoid receptor agonist
447	1310	36.98	cp	BRD-K34034388	GBR-12783	-
448	1315	36.74	cp	BRD-A10070317	propranolol	Adrenergic receptor antagonist
449	1317	36.7	cp	BRD-K51276371	aloisine	-
450	1318	36.66	cp	BRD-A84702196	penicillin	Bacterial cell wall synthesis inhibitor
451	1319	36.6	cp	BRD-K37206356	rhamnetin	HDAC inhibitor
452	1324	36.39	cp	BRD-A18917088	estradiol	Contraceptive agent
453	1328	36.23	cp	BRD-K51671335	sulpiride	Dopamine receptor antagonist
454	1330	36.2	cp	BRD-K65910366	KUC103904N	-666
455	1331	36.2	cp	BRD-K98490050	amsacrine	Topoisomerase inhibitor
456	1335	36.08	cp	BRD-A49358627	ciprofibrate	PPAR receptor agonist
457	1349	35.75	cp	BRD-A18620900	estriol	Estrogen receptor agonist
458	1353	35.68	cp	BRD-K48974000	BRD-K48974000	-
459	1354	35.63	cp	BRD-K75641298	metoclopramide	Dopamine receptor antagonist
460	1355	35.63	cp	BRD-K99946902	hexylresorcinol	Local anesthetic
461	1356	35.61	cp	BRD-A06352418	terfenadine	Histamine receptor antagonist
462	1357	35.6	cp	BRD-K53790871	triamcinolone	Glucocorticoid receptor agonist
463	1358	35.57	cp	BRD-K82846253	repaglinide	Insulin secretagogue
464	1359	35.5	cp	BRD-K39187410	BRD-K39187410	-
465	1364	35.29	cp	BRD-K70327191	benzoxiquine	Anti-infective
466	1365	35.25	cp	BRD-K67860401	AR-A014418	Glycogen synthase kinase inhibitor
467	1368	35.22	cp	BRD-A62071884	siguazodan	Phosphodiesterase inhibitor
468	1376	35.04	cp	BRD-K55186349	BRD-K55186349	-
469	1379	34.98	cp	BRD-K93331255	lypressin	Vasopressin receptor agonist
470	1383	34.93	cp	BRD-A24891640	nimodipine	-
471	1385	34.92	cp	BRD-K93332168	isocarboxazid	Monoamine oxidase inhibitor
472	1389	34.83	cp	BRD-K85030058	benactyzine	Acetylcholine receptor antagonist
473	1395	34.69	cp	BRD-K86191271	cytosporone-b	NUR77 receptor agonist
474	1396	34.69	cp	BRD-K19227686	phenolphthalein	Indicator dye
475	1403	34.52	cp	BRD-K59632282	quinidine	-
476	1404	34.51	cp	BRD-A36217750	sulfinpyrazone	Uricosuric blocker
477	1408	34.4	cp	BRD-A49680073	cucurbitacin-i	-
478	1413	34.33	cp	BRD-K15522385	cinanserin	-
479	1414	34.26	cp	BRD-K70281171	U-99194	Dopamine receptor antagonist
480	1417	34.18	cp	BRD-K51677086	erythromycin	NFkB pathway inhibitor
481	1422	34.07	cp	BRD-A78360835	cercosporin	Photoactivated toxin
482	1424	34.06	cp	BRD-K30296925	flavokavain-b	Antineoplastic
483	1430	33.91	cp	BRD-K06956503	BRD-K06956503	-
484	1434	33.73	cp	BRD-K93201660	ML-7	Myosin light chain kinase inhibitor
485	1436	33.71	cp	BRD-K22662435	ganciclovir	DNA polymerase inhibitor
486	1439	33.68	cp	BRD-K12244279	MEK1-2-inhibitor	MEK inhibitor
487	1442	33.63	cp	BRD-K22947005	dexbrompheniramine	Histamine receptor antagonist
488	1443	33.6	cp	BRD-A09722536	cyclophosphamide	DNA alkylating agent
489	1448	33.5	cp	BRD-K73319509	PF-04217903	c-Met inhibitor
490	1449	33.4	cp	BRD-A82371568	clofarabine	Ribonucleoside reductase inhibitor
491	1453	33.26	cp	BRD-K17896185	FIT	Opioid receptor agonist
492	1454	33.23	cp	BRD-A92439610	triamcinolone	Glucocorticoid receptor agonist
493	1460	33.16	cp	BRD-K31843556	T-0070907	PPAR receptor antagonist
494	1462	33.14	cp	BRD-A03359064	ICI-89406	Adrenergic receptor antagonist
495	1465	33.08	cp	BRD-K28178212	GW-441756	-
496	1472	33	cp	BRD-K14609189	BRD-K14609189	-
497	1473	32.99	cp	BRD-K22031190	diflunisal	Prostanoid receptor antagonist
498	1474	32.97	cp	BRD-K19462402	buflomedil	Adrenergic receptor antagonist
499	1479	32.88	cp	BRD-A75402480	desoxycorticosterone	Mineralocorticoid receptor agonist
500	1480	32.86	cp	BRD-K46419649	U0126	-
501	1484	32.75	cp	BRD-K06980535	promazine	Dopamine receptor antagonist
502	1486	32.69	cp	BRD-A88282067	delcorine	Antiarrhythmic
503	1487	32.68	cp	BRD-K50168500	canertinib	EGFR inhibitor
504	1488	32.68	cp	BRD-A82238138	budesonide	Glucocorticoid receptor agonist
505	1490	32.66	cp	BRD-K72238567	fludarabine	-
506	1491	32.66	cp	BRD-K17349619	HLI-373	MDM inhibitor
507	1495	32.58	cp	BRD-K84566043	fenpiverinium	Acetylcholine receptor antagonist
508	1496	32.56	cp	BRD-A58157837	butabindide	Tripeptidyl peptidase inhibitor
509	1507	32.35	cp	BRD-K97688263	benzamil	-
510	1511	32.22	cp	BRD-K51485625	ritonavir	HIV protease inhibitor
511	1514	32.17	cp	BRD-K13049116	BMS-754807	IGF-1 inhibitor
512	1515	32.14	cp	BRD-K09186807	KIN001-244	Phosphoinositide dependent kinase inhibitor
513	1516	32.14	cp	BRD-K29733039	deforolimus	MTOR inhibitor
514	1517	32.11	cp	BRD-K91904471	SD-169	p38 MAPK inhibitor
515	1521	32.06	cp	BRD-K89348303	ramipril	ACE inhibitor
516	1525	32	cp	BRD-A45889380	mepacrine	Cytokine production inhibitor
517	1529	31.91	cp	BRD-K46056750	AZD-7762	CHK inhibitor
518	1532	31.87	cp	BRD-K85266041	DNQX	Glutamate receptor antagonist
519	1538	31.73	cp	BRD-K28296557	AKT-inhibitor-IV	AKT inhibitor
520	1539	31.73	cp	BRD-K26997899	SA-792574	Microtubule inhibitor
521	1540	31.71	cp	BRD-K20482099	rutin	Antioxidant
522	1545	31.49	cp	BRD-A14208071	oxyphenonium	Cholinergic receptor antagonist
523	1546	31.49	cp	BRD-A09539288	homatropine	Acetylcholine receptor antagonist
524	1548	31.45	cp	BRD-A83695761	chromanol	Potassium channel blocker
525	1550	31.44	cp	BRD-K14821540	FCCP	Mitochondrial oxidative phosphorylation uncoupler
526	1551	31.44	cp	BRD-K34685430	methylergometrine	-
527	1554	31.41	cp	BRD-A31007383	SDZ-WAG-994	Adenosine receptor agonist
528	1556	31.4	cp	BRD-K31268420	NSC-693868	-
529	1560	31.35	cp	BRD-K70330367	amantadine	Glutamate receptor antagonist
530	1561	31.32	cp	BRD-K10799896	clobetasol	-
531	1562	31.32	cp	BRD-K15563106	phloretin	Sodium/glucose cotransporter inhibitor
532	1567	31.19	cp	BRD-K25433859	maprotiline	-
533	1568	31.18	cp	BRD-A52660433	tetrindole	Monoamine oxidase inhibitor
534	1570	31.17	cp	BRD-K21317336	phentolamine	-
535	1571	31.16	cp	BRD-K22227508	targinine	Nitric oxide synthase inhibitor
536	1576	31.06	cp	BRD-K97810537	beclometasone	Glucocorticoid receptor agonist
537	1583	30.93	cp	BRD-K73589401	corticosterone	mineralocorticoid receptor agonist
538	1587	30.85	cp	BRD-K50938287	sumatriptan	Serotonin receptor agonist
539	1594	30.69	cp	BRD-K71266197	PSB-06126	NTPDase inhibitor
540	1596	30.67	cp	BRD-A11678676	wortmannin	PI3K inhibitor
541	1597	30.62	cp	BRD-K31792052	pifithrin	Interleukin receptor antagonist
542	1600	30.6	cp	BRD-U68942961	JW-7-24-1	LCK Inhibitor
543	1601	30.59	cp	BRD-K36627727	tamibarotene	Retinoid receptor agonist
544	1602	30.54	cp	BRD-K88551539	CAY-10585	HIF modulator
545	1603	30.53	cp	BRD-K28360340	TW-37	BCL inhibitor
546	1604	30.51	cp	BRD-A32949107	MRS-1845	Calcium channel blocker
547	1606	30.49	cp	BRD-K17378184	prestwick-559	Dopamine receptor agonist
548	1607	30.49	cp	BRD-A69960130	bromocriptine	Dopamine receptor agonist
549	1608	30.48	cp	BRD-K35573744	erbstatin-analog	EGFR inhibitor
550	1611	30.44	cp	BRD-A49447682	desoximetasone	-
551	1613	30.41	cp	BRD-A74500471	ethambutol	Bacterial cell wall synthesis inhibitor
552	1615	30.36	cp	BRD-K08502430	angiogenesis-inhibitor	Angiogenesis inhibitor
553	1616	30.35	cp	BRD-U37049823	HG-6-64-01	RAF inhibitor
554	1619	30.33	cp	BRD-A17664363	BRD-A17664363	-
555	1625	30.17	cp	BRD-K19220233	JNK-9L	JNK inhibitor
556	1626	30.14	cp	BRD-K84595254	strophanthidin	ATPase inhibitor
557	1627	30.14	cp	BRD-A59215453	lobelanidine	Acetylcholine receptor antagonist
558	1630	30.06	cp	BRD-A25775766	securinine	GABA receptor antagonist
559	1636	29.88	cp	BRD-A73859745	glycodeoxycholic-acid	Apoptosis stimulant
560	1643	29.61	cp	BRD-K13211965	L-741742	Dopamine receptor antagonist
561	1644	29.57	cp	BRD-K62289640	lylamine	Cannabinoid receptor agonist
562	1646	29.53	cp	BRD-K91900765	VX-745	p38 MAPK inhibitor
563	1647	29.51	cp	BRD-K61250553	loperamide	Opioid receptor agonist
564	1648	29.49	cp	BRD-K14993104	bemegride	Chemoreceptor agonist
565	1649	29.47	cp	BRD-K55889443	rifapentine	-
566	1653	29.39	cp	BRD-K48195008	ethinylestradiol	-
567	1666	29.13	cp	BRD-K35960502	niclosamide	DNA replication inhibitor
568	1669	29.07	cp	BRD-K28806945	L-750667	Dopamine receptor antagonist
569	1676	28.91	cp	BRD-K29950728	clomifene	Estrogen receptor antagonist
570	1677	28.85	cp	BRD-K43245338	MDL-28170	Calpain inhibitor
571	1679	28.82	cp	BRD-K76534306	enrofloxacin	Bacterial DNA gyrase inhibitor
572	1684	28.77	cp	BRD-K98548675	parthenolide	NFkB pathway inhibitor
573	1688	28.72	cp	BRD-K10995081	perphenazine	Dopamine receptor antagonist
574	1689	28.65	cp	BRD-K14765469	vesamicol	Acetylcholinesterase inhibitor
575	1692	28.61	cp	BRD-K26664453	cytochalasin-b	Microtubule inhibitor
576	1695	28.59	cp	BRD-K46937689	phenazone	Cyclooxygenase inhibitor
577	1696	28.56	cp	BRD-A12560204	nitrendipine	Calcium channel blocker
578	1700	28.46	cp	BRD-A60571864	budesonide	-
579	1701	28.45	cp	BRD-K13087974	4
580	1708	28.38	cp	BRD-A02006392	nitrendipine	-
581	1710	28.35	cp	BRD-K54665485	R-59022	Diacylglycerol kinase inhibitor
582	1711	28.34	cp	BRD-K99616396	motesanib	KIT inhibitor
583	1712	28.34	cp	BRD-A89337244	PD-102807	Acetylcholine receptor antagonist
584	1714	28.31	cp	BRD-K16195444	oxymetazoline	Adrenergic receptor agonist
585	1715	28.31	cp	BRD-A97739905	ketoprofen	Cyclooxygenase inhibitor
586	1716	28.3	cp	BRD-A35912562	pregnenolone	Glutamate receptor modulator
587	1717	28.27	cp	BRD-A94413429	NTNCB	Neuropeptide receptor antagonist
588	1718	28.24	cp	BRD-K96778649	tyrphostin-47	EGFR inhibitor
589	1721	28.23	cp	BRD-K90574421	ipsapirone	Serotonin receptor agonist
590	1724	28.2	cp	BRD-A30717181	triamcinolone	-
591	1727	28.13	cp	BRD-K66782112	BRD-K66782112	Histamine receptor antagonist
592	1728	28.12	cp	BRD-K54233340	dorsomorphin	AMPK inhibitor
593	1729	28.1	cp	BRD-A65671304	candesartan	Angiotensin receptor antagonist
594	1731	28.05	cp	BRD-K21667562	AM-404	Cyclooxygenase inhibitor
595	1734	27.95	cp	BRD-K96720755	relcovaptan	Vasopressin receptor antagonist
596	1735	27.91	cp	BRD-A62525898	prednisone	Glucocorticoid receptor agonist
597	1742	27.86	cp	BRD-K82255054	propofol	GABA receptor agonist
598	1744	27.78	cp	BRD-K66896231	BRD-K66896231	Acetylcholinesterase inhibitor
599	1748	27.72	cp	BRD-K62858456	lomerizine	Calcium channel blocker
600	1751	27.69	cp	BRD-K68437527	EMF-bca1-60	caspase inhibitor
601	1753	27.68	cp	BRD-K88677950	PD-198306	MAP kinase inhibitor
602	1756	27.64	cp	BRD-A10969569	ambelline	Plant alkaloid
603	1764	27.28	cp	BRD-K89152108	liothyronine	Thyroid hormone stimulant
604	1771	27.13	cp	BRD-K39823328	VU-0366037-2	Glutamate receptor modulator
605	1772	27.12	cp	BRD-K12260308	xanthoxyline	Antifungal
606	1774	27.03	cp	BRD-K50891186	GR-103691	Dopamine receptor antagonist
607	1776	26.99	cp	BRD-K94841585	emodic-acid	Laxative
608	1777	26.99	cp	BRD-A61470182	n-formylmethionylalanine	macrophage activator
609	1778	26.94	cp	BRD-K45435259	SCH-23390	Dopamine receptor antagonist
610	1779	26.92	cp	BRD-K23383398	T-0901317	LXR agonist
611	1780	26.92	cp	BRD-K05464208	JX-401	p38 MAPK inhibitor
612	1783	26.83	cp	BRD-K75181824	acetyl-geranygeranyl-cysteine	Inhibitor of methyl esterification of geranylgeranylated proteins
613	1787	26.79	cp	BRD-K78692225	leflunomide	Dihydroorotate dehydrogenase inhibitor
614	1798	26.41	cp	BRD-A23723433	paclitaxel	-
615	1799	26.41	cp	BRD-A96882008	L-732138	Tachykinin antagonist
616	1800	26.38	cp	BRD-K80325895	eicosadienoic-acid	-666
617	1808	26.24	cp	BRD-A47633927	NPC-15199	ICAM1 antagonist
618	1810	26.23	cp	BRD-K99369265	sirolimus	-
619	1811	26.16	cp	BRD-K85090592	pilocarpine	Acetylcholine receptor agonist
620	1813	26.08	cp	BRD-K20655524	mefexamide	Psychoactive drug
621	1817	25.99	cp	BRD-K81029756	diltiazem	-
622	1820	25.98	cp	BRD-K70693222	BRD-K70693222	-
623	1823	25.96	cp	BRD-A15931911	bucladesine	-
624	1830	25.84	cp	BRD-K49810818	sorafenib	FLT3 inhibitor
625	1831	25.83	cp	BRD-K20742498	RS-39604	Serotonin receptor antagonist
626	1833	25.82	cp	BRD-K32330832	VER-155008	HSP inhibitor
627	1834	25.81	cp	BRD-A15034104	bergenin	Interleukin inhibitor
628	1836	25.77	cp	BRD-K67831364	ZM-323881	VEGFR inhibitor
629	1841	25.69	cp	BRD-K35483542	alitretinoin	Retinoid receptor agonist
630	1843	25.65	cp	BRD-A11609859	SB-205607	-
631	1844	25.64	cp	BRD-K42748308	XE-991	Potassium channel blocker
632	1851	25.49	cp	BRD-K63151507	MNITMT	Lymphocyte inhibitor
633	1852	25.48	cp	BRD-K57718010	pentylenetetrazol	GABA receptor antagonist
634	1853	25.47	cp	BRD-K87932577	CDK1-5-inhibitor	CDK inhibitor
635	1855	25.41	cp	BRD-K04853698	LDN-193189	Serine/threonine kinase inhibitor
636	1856	25.39	cp	BRD-K30240666	clemastine	Histamine receptor antagonist
637	1861	25.31	cp	BRD-K88625236	nonoxynol-9	Membrane integrity inhibitor
638	1870	25.1	cp	BRD-K67637637	olopatadine	Histamine receptor antagonist
639	1888	24.62	cp	BRD-K77998258	ganglioside	SRC activator
640	1889	24.62	cp	BRD-A66559694	naltrexone	-
641	1892	24.54	cp	BRD-K41564320	purvalanol-b	Tyrosine kinase inhibitor
642	1896	24.51	cp	BRD-K37940862	BRD-K37940862	-
643	1900	24.46	cp	BRD-K12513978	fenbufen	Cyclooxygenase inhibitor
644	1902	24.43	cp	BRD-A26787626	cyclopiazonic-acid	-
645	1905	24.41	cp	BRD-A84389633	tropanyl-3
646	1907	24.37	cp	BRD-K71512533	SNS-314	Aurora kinase inhibitor
647	1908	24.35	cp	BRD-K77286328	reversine	Aurora kinase inhibitor
648	1919	24.07	cp	BRD-K83508485	FK-888	Tachykinin antagonist
649	1921	24	cp	BRD-A60274948	bromocriptine	-
650	1927	23.89	cp	BRD-K40902647	vincamine	Adrenergic receptor antagonist
651	1928	23.89	cp	BRD-A33711280	metixene	Acetylcholine receptor antagonist
652	1931	23.82	cp	BRD-K22385716	LY-303511	Casein kinase inhibitor
653	1932	23.81	cp	BRD-K04993501	cefixime	Bacterial cell wall synthesis inhibitor
654	1933	23.8	cp	BRD-K17705806	JTC-801	Opioid receptor antagonist
655	1935	23.74	cp	BRD-K77175907	calcifediol	Vitamin D receptor agonist
656	1936	23.71	cp	BRD-A36151937	genistein	-
657	1938	23.65	cp	BRD-K91263825	nortriptyline	Tricyclic antidepressant
658	1942	23.56	cp	BRD-K89626439	sirolimus	MTOR inhibitor
659	1943	23.54	cp	BRD-K97799481	theophylline	Adenosine receptor antagonist
660	1949	23.45	cp	BRD-K17110974	aristolochic-acid	Phospholipase inhibitor
661	1951	23.37	cp	BRD-K58033748	BRD-K58033748	-
662	1952	23.34	cp	BRD-K87158025	benzamil	Sodium channel blocker
663	1955	23.29	cp	BRD-K33818169	GW-3965	LXR agonist
664	1965	23.1	cp	BRD-K18316707	O-1918	Cannabinoid receptor antagonist
665	1966	23.08	cp	BRD-K40213712	SAL-1	Adenosine receptor antagonist
666	1967	23.06	cp	BRD-A72988804	tiaprofenic-acid	Cyclooxygenase inhibitor
667	1969	23.04	cp	BRD-K70549064	staurosporine	-
668	1976	22.96	cp	BRD-K35430135	SR-59230A	Adrenergic receptor antagonist
669	1981	22.85	cp	BRD-K73397362	purmorphamine	Smoothened receptor agonist
670	1984	22.81	cp	BRD-K32836707	CAY-10577	Casein kinase inhibitor
671	1985	22.78	cp	BRD-A75455249	kavain	Calcium channel modulator
672	1987	22.77	cp	BRD-K53972329	ruxolitinib	JAK inhibitor
673	1988	22.75	cp	BRD-A47598013	citalopram	Serotonin reuptake inhibitor
674	1990	22.72	cp	BRD-K20197062	SA-94315	Caspase inhibitor
675	1993	22.67	cp	BRD-K40965114	cyanopindolol	Adrenergic receptor antagonist
676	1994	22.65	cp	BRD-K16485616	mocetinostat	HDAC inhibitor
677	1995	22.64	cp	BRD-K09537769	NU-7026	DNA dependent protein kinase inhibitor
678	1996	22.64	cp	BRD-K59637651	NSC-119889	Protein synthesis inhibitor
679	1998	22.63	cp	BRD-K10670311	sulfasalazine	Antirheumatic
680	2000	22.59	cp	BRD-K17294426	clebopride	Dopamine receptor antagonist
681	2003	22.53	cp	BRD-K77908580	entinostat	HDAC inhibitor
682	2004	22.51	cp	BRD-K44067360	flufenamic-acid	Chloride channel blocker
683	2008	22.43	cp	BRD-A55756846	H-7	PKA inhibitor
684	2010	22.38	cp	BRD-K54006094	formoterol	-
685	2013	22.35	cp	BRD-A65550283	ginsenoside	Steroid hormone receptor agonist
686	2015	22.3	cp	BRD-A58048407	nimodipine	Calcium channel blocker
687	2018	22.23	cp	BRD-K86887724	dofetilide	Potassium channel blocker
688	2021	22.2	cp	BRD-K14681867	somatostatin	Somatostatin receptor agonist
689	2024	22.12	cp	BRD-K39569857	avrainvillamide-analog-3	nucleophosmin inhibitor
690	2025	22.05	cp	BRD-K22631935	neurodazine	Neurogenesis of non-pluripotent C2C12 myoblast inducer
691	2026	22.04	cp	BRD-K82381502	acetylcholine	Acetylcholine receptor agonist
692	2031	21.91	cp	BRD-K60184833	tyrphostin-46	Tyrosine kinase inhibitor
693	2032	21.9	cp	BRD-K01253243	SB-590885	RAF inhibitor
694	2037	21.78	cp	BRD-K67537649	PQ-401	IGF-1 inhibitor
695	2038	21.76	cp	BRD-K33211335	dextromethorphan	Glutamate receptor antagonist
696	2039	21.76	cp	BRD-A82307304	atorvastatin	-
697	2043	21.68	cp	BRD-A02176148	tubaic-acid	Mitochondrial complex I inhibitor
698	2045	21.67	cp	BRD-K33106058	cytarabine	Ribonucleotide reductase inhibitor
699	2046	21.63	cp	BRD-K61097567	SB-218795	Tachykinin antagonist
700	2047	21.61	cp	BRD-K28578425	cilostamide	Phosphodiesterase inhibitor
701	2048	21.6	cp	BRD-A77299732	salubrinal	Eukaryotic translation initiation factor inhibitor
702	2056	21.43	cp	BRD-K96809896	SKF-86002	p38 MAPK inhibitor
703	2057	21.43	cp	BRD-A49734948	foliosidine	Plant alkaloid
704	2063	21.34	cp	BRD-K19605405	ZM-241385	Adenosine receptor antagonist
705	2067	21.3	cp	BRD-K89210380	biotin	Vitamin B
706	2070	21.25	cp	BRD-K32398298	alprazolam	Benzodiazepine receptor agonist
707	2071	21.25	cp	BRD-K53561341	KIN001-220	Aurora kinase inhibitor
708	2075	21.17	cp	BRD-K28936863	ketotifen	Histamine receptor agonist
709	2078	21.12	cp	BRD-K09471561	levofloxacin	Bacterial DNA gyrase inhibitor
710	2079	21.12	cp	BRD-A53077924	tianeptine	Selective serotonin reuptake enhancer (SSRE)
711	2081	21.1	cp	BRD-K96402602	farnesylthiotriazole	PPMTase inhibitor
712	2085	21.04	cp	BRD-A13650332	flucloxacillin	Bacterial cell wall synthesis inhibitor
713	2090	21	cp	BRD-K31484631	rifabutin	-
714	2097	20.84	cp	BRD-K44497846	enalapril	ACE inhibitor
715	2098	20.82	cp	BRD-K51313569	palbociclib	CDK inhibitor
716	2100	20.79	cp	BRD-K02715688	hydrastine	Tyrosine hydroxylase inhibitor
717	2101	20.79	cp	BRD-K46018455	bezafibrate	PPAR receptor agonist
718	2102	20.77	cp	BRD-A51410489	yohimbine	Adrenergic receptor antagonist
719	2106	20.72	cp	BRD-K47693913	evoxine	Furoquinoline alkaloid
720	2107	20.63	cp	BRD-K47635719	dexamethasone	-
721	2108	20.61	cp	BRD-K68867920	quetiapine	Dopamine receptor antagonist
722	2110	20.55	cp	BRD-A92177080	betamethasone	Glucocorticoid receptor agonist
723	2112	20.48	cp	BRD-K38477985	malonoben	Protein tyrosine kinase inhibitor
724	2114	20.47	cp	BRD-K67277431	picotamide	Thromboxane receptor antagonist
725	2117	20.42	cp	BRD-A71816415	pravastatin	-
726	2118	20.4	cp	BRD-A11605036	thiocolchicoside	GABA receptor antagonist
727	2121	20.37	cp	BRD-K57080016	selumetinib	MEK inhibitor
728	2122	20.36	cp	BRD-K67439147	SIB-1893	Glutamate receptor antagonist
729	2124	20.31	cp	BRD-K63784565	BRD-K63784565	Topoisomerase inhibitor
730	2125	20.29	cp	BRD-A17453586	MDL-72832	Serotonin receptor agonist
731	2130	20.16	cp	BRD-A03323675	ritonavir	-
732	2131	20.15	cp	BRD-K31633810	DAU-5884	Acetylcholine receptor antagonist
733	2136	20.1	cp	BRD-K76587808	fraxetin	Antioxidant
734	2137	20.09	cp	BRD-K06159959	CCMQ	Inhibitor of the binding of homoquinolinic acid to non-NMDA sensitive sites
735	2138	20.08	cp	BRD-K84937637	sirolimus	-
736	2139	20.07	cp	BRD-K08996725	zolantidine	Histamine receptor antagonist
737	2140	20.04	cp	BRD-A09056319	alfuzosin	Adrenergic receptor antagonist
738	2141	20.03	cp	BRD-K13800121	parecoxib	Cyclooxygenase inhibitor
739	2144	19.99	cp	BRD-K07881437	danusertib	Aurora kinase inhibitor
740	2145	19.98	cp	BRD-K24859147	KIN001-242	Protein kinase inhibitor
741	2146	19.98	cp	BRD-K59058766	chlorprothixene	Dopamine receptor antagonist
742	2149	19.96	cp	BRD-K82823804	SA-792987	PKC inhibitor
743	2153	19.93	cp	BRD-K12765235	carbenoxolone	-
744	2155	19.89	cp	BRD-K12219985	glipizide	Sulfonylurea
745	2156	19.87	cp	BRD-A41112154	oleanolic-acid	G protein-coupled receptor agonist
746	2157	19.85	cp	BRD-A22707317	SB-205384	GABA receptor modulator
747	2158	19.84	cp	BRD-A83892713	rifampicin	RNA polymerase inhibitor
748	2161	19.76	cp	BRD-K81209159	herniarin	Acetylcholinesterase inhibitor
749	2166	19.74	cp	BRD-A25143711	hydrocortisone	Glucocorticoid receptor agonist
750	2167	19.71	cp	BRD-K52911425	GDC-0941	PI3K inhibitor
751	2170	19.69	cp	BRD-A42628519	iopanoic-acid	Radiopaque medium
752	2171	19.68	cp	BRD-A93659613	GR-89696	Opioid receptor agonist
753	2173	19.67	cp	BRD-K94919853	10H-phenothiazin-10-yl)(p-tolyl)methanone	Butyrylcholinesterase inhibitor
754	2174	19.67	cp	BRD-A02367930	ethinyl-estradiol	DNA directed DNA polymerase stimulant
755	2182	19.55	cp	BRD-K38305202	domperidone	Dopamine receptor antagonist
756	2186	19.45	cp	BRD-K00206590	P-1075	ATP channel activator
757	2192	19.38	cp	BRD-K31471398	dihydrexidine	Dopamine receptor agonist
758	2193	19.37	cp	BRD-A09828896	SKF-81297	Dopamine receptor agonist
759	2198	19.26	cp	BRD-K96362535	tubaic-acid	-
760	2201	19.18	cp	BRD-A73581086	ergometrine	Adrenergic receptor agonist
761	2203	19.16	cp	BRD-A78877355	nefopam	Cyclooxygenase inhibitor
762	2207	19.13	cp	BRD-K23335153	AMN-082	Glutamate receptor modulator
763	2209	19.11	cp	BRD-K82036761	sertraline	Serotonin receptor antagonist
764	2210	19.11	cp	BRD-A37541666	naloxone	-
765	2212	19.07	cp	BRD-K00615600	AG-14361	PARP inhibitor
766	2219	18.92	cp	BRD-K50866992	tropisetron	Serotonin receptor antagonist
767	2221	18.88	cp	BRD-A96255180	ribavirin	Antiviral
768	2224	18.87	cp	BRD-K93460210	lamotrigine	Serotonin receptor antagonist
769	2229	18.78	cp	BRD-K67013324	luzindole	Melatonin receptor antagonist
770	2230	18.77	cp	BRD-K54472332	elvitegravir	HIV integrase inhibitor
771	2231	18.77	cp	BRD-K76723084	isotretinoin	Retinoid receptor agonist
772	2232	18.75	cp	BRD-K05181084	NGB-2904	Dopamine receptor antagonist
773	2234	18.73	cp	BRD-A98283014	calmidazolium	Calcium channel blocker
774	2235	18.72	cp	BRD-K95885906	quercetagetin	PIM inhibitor
775	2237	18.68	cp	BRD-K69608737	tacrolimus	Calcineurin inhibitor
776	2240	18.58	cp	BRD-K44876623	zolpidem	Benzodiazepine receptor agonist
777	2243	18.56	cp	BRD-K32977963	eugenol	Androgen receptor antagonist
778	2244	18.56	cp	BRD-A10977446	carvedilol	Adrenergic receptor antagonist
779	2250	18.4	cp	BRD-K51816706	oxindole-I	VEGFR inhibitor
780	2251	18.38	cp	BRD-K98824517	BRD-K98824517	-
781	2253	18.37	cp	BRD-K68143200	SA-792541	CDC inhibitor
782	2264	18.07	cp	BRD-K61951118	FG-7142	GABA benzodiazepine site receptor inverse agonist
783	2266	18.04	cp	BRD-K99595596	salsolinol	Monoamine oxidase inhibitor
784	2268	17.99	cp	BRD-K52735702	cefdinir	Bacterial cell wall synthesis inhibitor
785	2272	17.93	cp	BRD-K18779551	bifemelane	Acetylcholine release stimulant
786	2273	17.91	cp	BRD-K94887716	TFMPP	Serotonin receptor agonist
787	2274	17.89	cp	BRD-A56987319	SQ-22536	Adenylyl cyclase inhibitor
788	2276	17.88	cp	BRD-K11373525	ZD-7155	Angiotensin receptor antagonist
789	2278	17.85	cp	BRD-K98948170	BRD-K98948170	-
790	2279	17.85	cp	BRD-K72541103	JAK3-inhibitor-I	JAK inhibitor
791	2287	17.67	cp	BRD-A56012032	thiorphan	Membrane metalloendopeptidase inhibitor
792	2288	17.64	cp	BRD-A82656074	naltrindole	Opioid receptor antagonist
793	2289	17.63	cp	BRD-A68891053	BW-B70C	-
794	2290	17.57	cp	BRD-K98493452	honokiol	AKT inhibitor
795	2293	17.47	cp	BRD-A35623999	CGP-37157	L-type calcium channel blocker
796	2294	17.44	cp	BRD-K67298865	SB-431542	TGF beta receptor inhibitor
797	2303	17.32	cp	BRD-K22193694	dioxybenzone	Topical sunscreen agent
798	2307	17.25	cp	BRD-K10961822	latanoprost	Prostanoid receptor agonist
799	2308	17.25	cp	BRD-K31534764	fluvoxamine	-
800	2309	17.25	cp	BRD-K97365803	PI-828	PI3K inhibitor
801	2310	17.25	cp	BRD-K62996583	lidoflazine	Calcium channel blocker
802	2312	17.24	cp	BRD-A25576662	streptozotocin	DNA alkylating agent
803	2318	17.15	cp	BRD-A61392169	eliprodil	Glutamate receptor antagonist
804	2322	17.03	cp	BRD-K81855038	roxatidine	Histamine receptor antagonist
805	2324	17.02	cp	BRD-K00256256	BRD-K00256256	-
806	2326	16.96	cp	BRD-U44700465	HG-5-88-01	Protein kinase inhibitor
807	2327	16.95	cp	BRD-K42452249	EO-1428	p38 MAPK inhibitor
808	2328	16.92	cp	BRD-A87848830	bimatoprost	Prostanoid receptor agonist
809	2331	16.87	cp	BRD-K42125900	docetaxel	-
810	2332	16.83	cp	BRD-K09635314	M-3M3FBS	phospholipase activator
811	2338	16.74	cp	BRD-K97752965	nicorandil	Nitric oxide donor
812	2339	16.74	cp	BRD-K32536677	AGK-2	SIRT inhibitor
813	2340	16.71	cp	BRD-K81528515	nilotinib	ABL inhibitor
814	2341	16.71	cp	BRD-K88304388	dextrorphan	Glutamate receptor antagonist
815	2343	16.65	cp	BRD-K45068323	W-13	Calmodulin antagonist
816	2345	16.64	cp	BRD-K54330070	SB-202190	p38 MAPK inhibitor
817	2346	16.63	cp	BRD-K50422030	clomethiazole	GABA receptor antagonist
818	2347	16.62	cp	BRD-K90976994	dehydrocholic-acid	Bile acid
819	2352	16.52	cp	BRD-A15131297	benazepril	ACE inhibitor
820	2354	16.5	cp	BRD-K76425766	BRD-K76425766	-
821	2356	16.48	cp	BRD-K06217810	BRD-K06217810	-
822	2357	16.48	cp	BRD-K08109516	L-701324	Glutamate receptor antagonist
823	2360	16.46	cp	BRD-K82561139	ricinine	Casein kinase inhibitor
824	2361	16.46	cp	BRD-M40783228	mesna	Antioxidant
825	2364	16.38	cp	BRD-K42500029	CGP-57380	MAP kinase inhibitor
826	2371	16.25	cp	BRD-K44084986	Y-27632	Rho associated kinase inhibitor
827	2373	16.22	cp	BRD-K85503079	perospirone	Dopamine receptor antagonist
828	2374	16.21	cp	BRD-K45117373	Y-26763	Potassium channel activator
829	2377	16.14	cp	BRD-K40990712	hexamethyleneamiloride	Sodium/hydrogen antiport inhibitor
830	2378	16.13	cp	BRD-A67748489	K3644	Kinesin-like spindle protein inhibitor
831	2381	16.06	cp	BRD-K73293050	WZ-3146	EGFR inhibitor
832	2382	16.06	cp	BRD-K16664969	GTP-14564	FLT3 inhibitor
833	2384	16.05	cp	BRD-K76568384	PHTPP	Estrogen receptor antagonist
834	2385	16.02	cp	BRD-K70358946	aripiprazole	Serotonin receptor agonist
835	2386	16.02	cp	BRD-A12633378	BRD-A12633378	-
836	2388	15.98	cp	BRD-K79092138	nitrofural	Bacterial DNA inhibitor
837	2389	15.95	cp	BRD-K39120595	bithionol	Autotaxin inhibitor
838	2390	15.94	cp	BRD-K21672174	RO-28-1675	Glucokinase activator
839	2391	15.93	cp	BRD-A41941932	vitexin	Antioxidant
840	2392	15.92	cp	BRD-K87510569	RS-504393	CC chemokine receptor antagonist
841	2394	15.91	cp	BRD-K48932581	cetraxate	Mucus protecting agent
842	2398	15.85	cp	BRD-K18909381	CGS-12066B	Serotonin receptor agonist
843	2400	15.8	cp	BRD-K99498722	NPI-2358	Tubulin inhibitor
844	2407	15.67	cp	BRD-K26241953	piceatannol	SYK inhibitor
845	2411	15.59	cp	BRD-K02992638	lamivudine	Nucleoside reverse transcriptase inhibitor
846	2416	15.51	cp	BRD-A81866333	CGS-21680	Adenosine receptor agonist
847	2419	15.5	cp	BRD-K93080877	Ala-Ala-Phe-CMK	Tripeptidyl peptidase inhibitor
848	2420	15.49	cp	BRD-K50384076	7
849	2421	15.48	cp	BRD-K73709114	BRD-K73709114	-
850	2426	15.41	cp	BRD-K79684402	RO-10-5824	Dopamine receptor agonist
851	2429	15.36	cp	BRD-K82562631	tolmetin	Cyclooxygenase inhibitor
852	2432	15.34	cp	BRD-A75409952	wortmannin	-
853	2433	15.33	cp	BRD-K00486786	RO-08-2750	NGF binding inhibitor
854	2436	15.3	cp	BRD-K19352500	prochlorperazine	Dopamine receptor antagonist
855	2440	15.28	cp	BRD-K00673382	famotidine	Histamine receptor antagonist
856	2442	15.26	cp	BRD-K41903098	diphenoxylate	Opioid receptor agonist
857	2449	15.22	cp	BRD-K94379058	BML-190	Cannabinoid receptor inverse agonist
858	2450	15.22	cp	BRD-K26801045	pipamperone	Dopamine receptor antagonist
859	2451	15.21	cp	BRD-K04146668	GW-441756	Growth factor receptor inhibitor
860	2454	15.2	cp	BRD-K09900591	caffeic-acid	-
861	2455	15.16	cp	BRD-K95901403	XL-147	PI3K inhibitor
862	2456	15.13	cp	BRD-K94070024	depomedrol	Glucocorticoid receptor agonist
863	2457	15.13	cp	BRD-K64341947	CFM-1571	Guanylate cyclase activator
864	2460	15.09	cp	BRD-K10177585	PSB-11	Adenosine receptor antagonist
865	2461	15.08	cp	BRD-K27721098	clopidogrel	Purinergic receptor antagonist
866	2463	14.99	cp	BRD-A35033682	eriodictyol	Cytochrome P450 inhibitor
867	2464	14.98	cp	BRD-K37289225	clozapine	Dopamine receptor antagonist
868	2466	14.94	cp	BRD-K50464341	berbamine	Calmodulin antagonist
869	2468	14.92	cp	BRD-K49404994	levetiracetam	Calcium channel blocker
870	2469	14.92	cp	BRD-K71427192	BRD-K71427192	-
871	2470	14.91	cp	BRD-A62057054	MDL-11939	Serotonin receptor antagonist
872	2472	14.89	cp	BRD-K41445866	alfaxalone	Chloride channel agonist
873	2473	14.89	cp	BRD-K51223576	AG-99	Tyrosine kinase inhibitor
874	2475	14.82	cp	BRD-K06817181	BRD-K06817181	JAK inhibitor
875	2479	14.77	cp	BRD-K83637872	SANT-1	Smoothened receptor antagonist
876	2480	14.77	cp	BRD-K62929068	6-benzylaminopurine	Purinergic receptor activator
877	2482	14.74	cp	BRD-A77050075	heraclenol	Vitamin K antagonist
878	2484	14.73	cp	BRD-K28183345	proguanil	Dihydrofolate reductase inhibitor
879	2487	14.65	cp	BRD-A34907681	rutin	-
880	2489	14.59	cp	BRD-K30743633	TCPOBOP	CAR agonist
881	2490	14.59	cp	BRD-A73929928	BRD-A73929928	-
882	2492	14.56	cp	BRD-K44442813	pidotimod	Interferon receptor agonist
883	2493	14.51	cp	BRD-A49225603	alimemazine	Histamine receptor agonist
884	2494	14.48	cp	BRD-K81783531	VX-222	HCV inhibitor
885	2497	14.41	cp	BRD-K83153774	mirtazapine	-
886	2499	14.38	cp	BRD-A24543851	nornicotine	Acetylcholine receptor agonist
887	2500	14.37	cp	BRD-K76698671	HNHA	HDAC inhibitor
888	2501	14.37	cp	BRD-K73991644	isoquercetin	Aldose reductase inhibitor
889	2502	14.37	cp	BRD-A69917777	aminopentamide	Acetylcholine receptor antagonist
890	2504	14.36	cp	BRD-K43290182	Ro-04-6790	Serotonin receptor antagonist
891	2505	14.35	cp	BRD-K80315159	DPPE	Histamine receptor antagonist
892	2506	14.34	cp	BRD-K99411983	lumicolchicine	Colchicine isomer
893	2512	14.27	cp	BRD-A10903566	imiloxan	Adrenergic receptor antagonist
894	2515	14.22	cp	BRD-K35559145	levomepromazine	Dopamine receptor antagonist
895	2516	14.21	cp	BRD-A14395271	mesoridazine	Dopamine receptor antagonist
896	2518	14.19	cp	BRD-K77554836	triamcinolone	-
897	2523	14.11	cp	BRD-K56115039	BU-226	Imidazoline receptor ligand
898	2524	14.09	cp	BRD-A47144777	dihydro-7-desacetyldeoxygedunin	HSP inhibitor
899	2525	14.08	cp	BRD-A39255369	DCPIB	Chloride channel blocker
900	2527	14.06	cp	BRD-K15519488	CS-110266	Dopamine receptor agonist
901	2528	14.03	cp	BRD-A87445400	yohimbine	-
902	2533	13.97	cp	BRD-K40656405	L-165041	PPAR receptor agonist
903	2534	13.94	cp	BRD-K92413528	thiazolidinecarboxylic-acid	Reducing agent
904	2535	13.92	cp	BRD-K96271548	coumaric-acid	Antioxidant
905	2536	13.92	cp	BRD-K64517075	heliomycin	ATP synthase inhibitor
906	2537	13.9	cp	BRD-A83237092	fulvestrant	Estrogen receptor antagonist
907	2538	13.9	cp	BRD-K28667793	pyrazinamide	Fatty acid synthase inhibitor
908	2541	13.88	cp	BRD-K36395411	SB-206553	Serotonin receptor antagonist
909	2545	13.84	cp	BRD-K28863208	PNU-282987	Cholinergic receptor agonist
910	2547	13.83	cp	BRD-K49294207	BIBU-1361	EGFR inhibitor
911	2553	13.73	cp	BRD-A45140972	meclocycline	Bacterial 30S ribosomal subunit inhibitor
912	2554	13.71	cp	BRD-K15791587	L-733060	Tachykinin antagonist
913	2559	13.66	cp	BRD-K39670393	amthamine	Histamine receptor agonist
914	2561	13.62	cp	BRD-A75478957	PD-166793	Metalloproteinase inhibitor
915	2564	13.57	cp	BRD-K03384561	roquinimex	Angiogenesis inhibitor
916	2569	13.48	cp	BRD-K02407574	parbendazole	Tubulin inhibitor
917	2570	13.43	cp	BRD-A24381660	zeranol	Estrogen receptor agonist
918	2573	13.39	cp	BRD-K23369905	oxiconazole	Bacterial cell wall synthesis inhibitor
919	2578	13.3	cp	BRD-K85606544	neratinib	EGFR inhibitor
920	2580	13.28	cp	BRD-K66198023	losartan	-
921	2584	13.2	cp	BRD-K95435023	PHA-665752	c-Met inhibitor
922	2587	13.15	cp	BRD-K50324045	avrainvillamide-analog-6	nucleophosmin inhibitor
923	2588	13.14	cp	BRD-K94920105	DR-2313	PARP inhibitor
924	2589	13.13	cp	BRD-K13642330	cosmosiin	Cytochrome P450 inhibitor
925	2590	13.13	cp	BRD-K19136521	indirubin	CDK inhibitor
926	2591	13.11	cp	BRD-K53737926	amitriptyline	Norepinephrine inhibitor
927	2595	13.05	cp	BRD-A77349281	RK-682	Tyrosine phosphatase inhibitor
928	2596	13.04	cp	BRD-A96107863	nisoldipine	Calcium channel blocker
929	2597	13.03	cp	BRD-K53855319	SRT-1720	-
930	2601	12.94	cp	BRD-A09161221	nomilin	HSP inhibitor
931	2605	12.88	cp	BRD-K68402494	ML-9	Myosin light chain kinase inhibitor
932	2606	12.85	cp	BRD-K74913225	brinzolamide	Carbonic anhydrase inhibitor
933	2609	12.83	cp	BRD-K41337261	ZM-306416	ABL inhibitor
934	2611	12.8	cp	BRD-K80451230	zamifenacin	Acetylcholine receptor antagonist
935	2615	12.76	cp	BRD-K02526760	QS-11	ARFGAP inhibitor
936	2616	12.76	cp	BRD-K81709173	halcinonide	Glucocorticoid receptor agonist
937	2618	12.74	cp	BRD-K88868628	iodoacetic-acid	Cysteine peptidase inhibitor
938	2621	12.68	cp	BRD-K10870738	CDC	Lipoxygenase inhibitor
939	2624	12.65	cp	BRD-A83855350	naltrexone	Opioid receptor antagonist
940	2625	12.64	cp	BRD-K42142750	retrorsine	Antimitotic
941	2627	12.62	cp	BRD-K35133769	BRD-K35133769	-
942	2631	12.58	cp	BRD-K77171813	proxyfan	Histamine receptor modulator
943	2633	12.56	cp	BRD-K41996876	tyrphostin-1	EGFR inhibitor
944	2636	12.48	cp	BRD-K34608650	BRD-K34608650	Cannabinoid receptor agonist
945	2638	12.46	cp	BRD-A94669766	naringenin	Aromatase inhibitor
946	2640	12.42	cp	BRD-A43940795	tetrahydropalmatine	Serotonin release inhibitor
947	2641	12.39	cp	BRD-K87991767	umbelliferone	Cyclooxygenase inhibitor
948	2647	12.35	cp	BRD-K41731458	triclosan	Enoyl-[acyl-carrier-protein] reductase [NADH] inhibitor
949	2655	12.2	cp	BRD-K28849549	mesalazine	Cyclooxygenase inhibitor
950	2656	12.2	cp	BRD-A16311756	profenamine	Butyrylcholinesterase inhibitor
951	2657	12.19	cp	BRD-K10042277	desmethylclozapine	Acetylcholine receptor agonist
952	2658	12.19	cp	BRD-K92678294	irilin-a	Isoflavone
953	2659	12.19	cp	BRD-A51929314	BRD-A51929314	-
954	2662	12.17	cp	BRD-K89997465	chlorpromazine	Dopamine receptor antagonist
955	2666	12.14	cp	BRD-A66199457	asiaticoside	Antineoplastic
956	2668	12.12	cp	BRD-K14767410	SC-560	Cyclooxygenase inhibitor
957	2669	12.08	cp	BRD-K03109492	NSC-663284	CDC inhibitor
958	2671	12.05	cp	BRD-K77947974	fluspirilene	Dopamine receptor antagonist
959	2672	12.04	cp	BRD-K39621635	artemether	Antimalarial
960	2680	11.94	cp	BRD-K97399794	quercetin	Polar auxin transport inhibitor
961	2681	11.93	cp	BRD-A08187463	racecadotril	Enkephalinase inhibitor
962	2683	11.89	cp	BRD-K79124250	ioxaglic-acid	Radiopaque medium
963	2685	11.88	cp	BRD-K34330170	rotenonic-acid	Retinoid receptor antagonist
964	2686	11.87	cp	BRD-K82147103	lofepramine	Norepinephrine reuptake inhibitor
965	2687	11.87	cp	BRD-K21853356	RG-14620	EGFR inhibitor
966	2688	11.85	cp	BRD-A58564983	selamectin	Nematocide
967	2691	11.83	cp	BRD-K47278471	diphenhydramine	Histamine receptor antagonist
968	2692	11.81	cp	BRD-K32584078	BML-257	AKT inhibitor
969	2693	11.79	cp	BRD-K48029790	OBAA	Phospholipase inhibitor
970	2700	11.69	cp	BRD-A21723284	naltriben	Opioid receptor antagonist
971	2702	11.67	cp	BRD-A63346720	rimcazole	-
972	2706	11.62	cp	BRD-K04196797	oxcarbazepine	Sodium channel blocker
973	2710	11.61	cp	BRD-K14888893	minoxidil	KATP activator
974	2712	11.56	cp	BRD-A86044036	flurbiprofen	Cyclooxygenase inhibitor
975	2713	11.53	cp	BRD-K21565985	xylazine	Adrenergic receptor agonist
976	2718	11.44	cp	BRD-K11163873	phenanthridone	PARP inhibitor
977	2719	11.42	cp	BRD-K96319534	phentermine	Dopamine uptake inhibitor
978	2720	11.41	cp	BRD-K97354755	SU-6656	SRC inhibitor
979	2723	11.37	cp	BRD-K06388322	pramipexole	Dopamine receptor agonist
980	2724	11.36	cp	BRD-K06854232	AM-580	Retinoid receptor agonist
981	2725	11.35	cp	BRD-K53878242	MMPX	Phosphodiesterase inhibitor
982	2727	11.35	cp	BRD-A34299591	budesonide	-
983	2729	11.33	cp	BRD-A94709349	metaxalone	Muscle relaxant
984	2730	11.32	cp	BRD-K86882815	cabergoline	-
985	2732	11.31	cp	BRD-K60476892	YC-1	Guanylyl cyclase activator
986	2734	11.3	cp	BRD-K69688083	mestinon	Cholinesterase inhibitor
987	2738	11.26	cp	BRD-K52219182	BRD-K52219182	Phosphodiesterase inhibitor
988	2739	11.25	cp	BRD-A64297288	amlodipine	Calcium channel blocker
989	2740	11.24	cp	BRD-K14329163	BAY-K8644	Calcium channel activator
990	2742	11.21	cp	BRD-K24053527	dextromethorphan	-
991	2746	11.16	cp	BRD-K50660797	epicatechin	Bacterial DNA gyrase inhibitor
992	2749	11.12	cp	BRD-A01295252	trans-7-hydroxy-pipat	Dopamine receptor ligand
993	2752	11.01	cp	BRD-A25569250	KI-16425	Lysophosphatidic acid receptor antagonist
994	2755	11	cp	BRD-K72895815	SSR-69071	Leukocyte elastase inhibitor
995	2757	10.97	cp	BRD-K48869804	icilin	TRPV agonist
996	2759	10.95	cp	BRD-K81916719	triclabendazole	Microtubule inhibitor
997	2760	10.95	cp	BRD-A99449986	MT-21	Caspase activator
998	2762	10.89	cp	BRD-K67100011	pivmecillinam	Bacterial cell wall synthesis inhibitor
999	2763	10.87	cp	BRD-K71103788	duloxetine	Serotonin reuptake inhibitor
1000	2764	10.86	cp	BRD-K55454768	TAS-301	Calcium-calmodulin dependent protein kinase inhibitor
1001	2768	10.79	cp	BRD-K72420232	WZ-4002	EGFR inhibitor
1002	2769	10.79	cp	BRD-K87343924	wortmannin	-
1003	2770	10.78	cp	BRD-K02283807	GR-32191	Thromboxane receptor antagonist
1004	2771	10.78	cp	BRD-K06712146	YM-90709	IL5 inhibitor
1005	2772	10.78	cp	BRD-K04389336	labetalol	-
1006	2773	10.77	cp	BRD-A46186775	hydrocortisone	Glucocorticoid receptor agonist
1007	2775	10.72	cp	BRD-K21283037	riluzole	Glutamate inhibitor
1008	2776	10.71	cp	BRD-A84327315	calcitriol	Vitamin D receptor agonist
1009	2777	10.71	cp	BRD-A31575449	CGP-20712	Adrenergic receptor antagonist
1010	2780	10.67	cp	BRD-K25186396	tangeritin	Cell cycle inhibitor
1011	2782	10.65	cp	BRD-K15916496	clotrimazole	Cytochrome P450 inhibitor
1012	2783	10.65	cp	BRD-K11634954	GBR-13069	Dopamine uptake inhibitor
1013	2784	10.65	cp	BRD-K30020243	aliskiren	Antihypertensive
1014	2787	10.62	cp	BRD-K27184429	levocetirizine	Histamine receptor antagonist
1015	2789	10.58	cp	BRD-K17306061	aprepitant	Tachykinin antagonist
1016	2790	10.56	cp	BRD-K14807180	SB-221284	Serotonin receptor antagonist
1017	2791	10.54	cp	BRD-K17953061	staurosporine	PKC inhibitor
1018	2793	10.51	cp	BRD-K06147391	telenzepine	Acetylcholine receptor antagonist
1019	2794	10.46	cp	BRD-K37798499	etoposide	Topoisomerase inhibitor
1020	2795	10.45	cp	BRD-K04412738	tramadol	Norepinephrine reuptake inhibitor
1021	2801	10.31	cp	BRD-K24675965	LY-288513	CCK receptor antagonist
1022	2803	10.29	cp	BRD-K13725475	rhodomyrtoxin	Cytotoxic agent
1023	2809	10.25	cp	BRD-K13927029	retinol	Retinoid receptor ligand
1024	2810	10.24	cp	BRD-A91992993	siguazodan	-
1025	2812	10.22	cp	BRD-M45964048	verteporfin	Photosensitizing agent
1026	2813	10.21	cp	BRD-K52394958	GR-159897	Tachykinin antagonist
1027	2814	10.19	cp	BRD-K84955386	hyperoside	Glucosidase inhibitor
1028	2816	10.17	cp	BRD-A09349126	norethindrone	-
1029	2821	10.13	cp	BRD-K35941380	methysergide	Serotonin receptor antagonist
1030	2823	10.12	cp	BRD-K07212038	selinidin	Mast cell stabilizer
1031	2824	10.1	cp	BRD-M07438658	lapatinib	EGFR inhibitor
1032	2825	10.08	cp	BRD-K62200014	anagrelide	Phosphodiesterase inhibitor
1033	2828	10.05	cp	BRD-K74112339	acetohydroxamic-acid	Urease inhibitor
1034	2830	10.02	cp	BRD-K55344148	BU-224	Imidazoline receptor ligand
1035	2834	9.98	cp	BRD-K94144010	cotinine	Nicotine metabolite
1036	2836	9.96	cp	BRD-A95696066	nisoxetine	Norepinephrine reuptake inhibitor
1037	2838	9.95	cp	BRD-K54771420	glycocholic-acid	Cholesterol inhibitor
1038	2839	9.93	cp	BRD-K29668683	BD-1063	Sigma receptor antagonist
1039	2841	9.89	cp	BRD-K69600043	thiethylperazine	Dopamine receptor antagonist
1040	2843	9.86	cp	BRD-A28422330	BRD-A28422330	-
1041	2849	9.82	cp	BRD-A84493640	atovaquone	Mitochondrial electron transport inhibitor
1042	2851	9.78	cp	BRD-K03642198	AY-9944	Hedgehog pathway modulator
1043	2852	9.78	cp	BRD-A18419789	etoposide	-
1044	2859	9.68	cp	BRD-K85518562	cilastatin	-
1045	2860	9.66	cp	BRD-K44899736	RO-16-6941	Monoamine oxidase inhibitor
1046	2865	9.6	cp	BRD-A18579359	wiskostatin	Neural Wiskott-Aldrich syndrome protein inhibitor
1047	2867	9.59	cp	BRD-K37991163	paroxetine	Selective serotonin reuptake inhibitor (SSRI)
1048	2873	9.5	cp	BRD-K76064317	tyrphostin-AG-1296	FLT3 inhibitor
1049	2876	9.47	cp	BRD-K76805682	SB-415286	Glycogen synthase kinase inhibitor
1050	2877	9.46	cp	BRD-K95921201	reserpine	Vesicular monoamine transporter inhibitor
1051	2879	9.43	cp	BRD-K20995441	U-54494A	Opioid receptor agonist
1052	2882	9.38	cp	BRD-K91243525	SR-142948	Neurotensin receptor antagonist
1053	2884	9.36	cp	BRD-K15025317	BAY-11-7821	NFkB pathway inhibitor
1054	2890	9.3	cp	BRD-K09764130	mead-ethanolamide	Cannabinoid receptor agonist
1055	2891	9.29	cp	BRD-A36318220	necrostatin-1	RIPK inhibitor
1056	2893	9.28	cp	BRD-K72222507	quinapril	ACE inhibitor
1057	2895	9.25	cp	BRD-K24681473	YM-155	Survivin inhibitor
1058	2898	9.23	cp	BRD-A65739223	ramipril	-
1059	2899	9.22	cp	BRD-K60160658	tiagabine	GABA uptake inhibitor
1060	2900	9.2	cp	BRD-A72758037	asiatic-acid	Apoptosis stimulant
1061	2901	9.2	cp	BRD-A99833829	bethanechol	Acetylcholine receptor agonist
1062	2905	9.16	cp	BRD-K34098590	tienilic-acid	Sodium/potassium/chloride transporter inhibitor
1063	2906	9.15	cp	BRD-K57033106	tripelennamine	Histamine receptor antagonist
1064	2909	9.12	cp	BRD-K05104363	PD-184352	MEK inhibitor
1065	2911	9.11	cp	BRD-K88172511	naltrexone	-
1066	2912	9.1	cp	BRD-K56699285	metergoline	-
1067	2913	9.09	cp	BRD-A45333398	periplocymarin	Apoptosis stimulant
1068	2914	9.06	cp	BRD-K15086322	JNJ-10191584	Histamine receptor antagonist
1069	2916	9.02	cp	BRD-K56450366	NSC-94258	Antineoplastic
1070	2919	8.99	cp	BRD-K14282469	LY-165163	Serotonin receptor antagonist
1071	2921	8.98	cp	BRD-K56429665	calcipotriol	Vitamin D receptor agonist
1072	2928	8.92	cp	BRD-K15588452	R-96544	Serotonin receptor antagonist
1073	2935	8.81	cp	BRD-A24122750	saclofen	GABA receptor antagonist
1074	2936	8.81	cp	BRD-K89402695	L-655240	Thromboxane receptor antagonist
1075	2937	8.81	cp	BRD-K25311561	KU-55933	ATM kinase inhibitor
1076	2939	8.79	cp	BRD-K94830329	ataluren	CFTR channel agonist
1077	2940	8.77	cp	BRD-K43796186	benzyl-quinazolin-4-yl-amine	EGFR inhibitor
1078	2945	8.75	cp	BRD-K06221026	DUP-697	Cyclooxygenase inhibitor
1079	2946	8.75	cp	BRD-K56001384	antimycin-a	ATP synthase inhibitor
1080	2951	8.71	cp	BRD-K91733562	secoisolariciresinol	Antioxidant
1081	2956	8.67	cp	BRD-K04710043	hexamethylenebisacetamide	AKT inhibitor
1082	2957	8.67	cp	BRD-A69927616	isradipine	-
1083	2961	8.61	cp	BRD-A46747628	ouabain	-
1084	2962	8.6	cp	BRD-K95808480	taxifolin	-
1085	2970	8.48	cp	BRD-A99411506	esculin	Antioxidant
1086	2972	8.48	cp	BRD-A70407468	PSB-36	Adenosine receptor antagonist
1087	2973	8.47	cp	BRD-K06895174	cisapride	Serotonin receptor agonist
1088	2974	8.46	cp	BRD-K43468059	byssochlamic-acid	Mycotoxin
1089	2976	8.44	cp	BRD-K51476772	ST-638	Tyrosine kinase inhibitor
1090	2977	8.44	cp	BRD-K81272440	dantrolene	Calcium channel blocker
1091	2978	8.43	cp	BRD-K59369769	tozasertib	Aurora kinase inhibitor
1092	2980	8.42	cp	BRD-A65280694	molindone	Dopamine receptor antagonist
1093	2981	8.41	cp	BRD-K61496577	flumetasone	-
1094	2985	8.38	cp	BRD-K09602097	forskolin	-
1095	2989	8.36	cp	BRD-K27141178	SB-203186	Serotonin receptor antagonist
1096	2990	8.35	cp	BRD-A69470004	BRD-A69470004	-
1097	2991	8.33	cp	BRD-A20126139	medrysone	Glucocorticoid receptor agonist
1098	2992	8.33	cp	BRD-K81839095	estrone	Estrogen receptor agonist
1099	2995	8.32	cp	BRD-K43744935	tamoxifen	-
1100	2999	8.28	cp	BRD-A15297126	fluocinonide	Glucocorticoid receptor agonist
1101	3004	8.19	cp	BRD-K39188321	betamethasone	-
1102	3005	8.18	cp	BRD-A15435692	BMY-14802	Sigma receptor antagonist
1103	3007	8.14	cp	BRD-K15196155	IBC-293	Hydroxycarboxylic acid receptor agonist
1104	3015	8.07	cp	BRD-K86161929	cortisone	-
1105	3018	8.03	cp	BRD-K25079130	avrainvillamide-analog-4	nucleophosmin inhibitor
1106	3021	8.03	cp	BRD-K91699951	benzonatate	Local anesthetic
1107	3022	8.01	cp	BRD-A99164655	dihydrexidine	-
1108	3024	7.98	cp	BRD-K48059230	YM-298198	-
1109	3026	7.97	cp	BRD-K62965247	tipifarnib-P2	farnesyltransferase inhibitor
1110	3028	7.93	cp	BRD-A84045418	calpeptin	-
1111	3030	7.92	cp	BRD-K92870997	pterostilbene	Cyclooxygenase inhibitor
1112	3034	7.82	cp	BRD-A88254928	salbutamol	Adrenergic receptor agonist
1113	3035	7.82	cp	BRD-K45401373	betulinic-acid	Apoptosis stimulant
1114	3038	7.79	cp	BRD-K34995470	SU-1498	VEGFR inhibitor
1115	3039	7.79	cp	BRD-A50928468	norgestrel	Progesterone receptor agonist
1116	3040	7.79	cp	BRD-K53220666	trimetozine	Sedative
1117	3042	7.76	cp	BRD-A00100033	nifurtimox	DNA inhibitor
1118	3043	7.75	cp	BRD-U25771771	WZ-4-145	EGFR inhibitor
1119	3047	7.68	cp	BRD-K31611373	fluprostenol	Prostanoid receptor agonist
1120	3050	7.65	cp	BRD-A49160188	donepezil	Acetylcholinesterase inhibitor
1121	3052	7.61	cp	BRD-K41713976	E-4031	Potassium channel blocker
1122	3061	7.48	cp	BRD-A29289453	PCA-4248	Platelet activating factor receptor antagonist
1123	3062	7.47	cp	BRD-K80639402	SB-258585	Serotonin receptor antagonist
1124	3063	7.45	cp	BRD-A67862938	naftidrofuryl	Adrenergic receptor antagonist
1125	3066	7.43	cp	BRD-A63894585	clobetasol	-
1126	3068	7.43	cp	BRD-A80638690	floxuridine	DNA synthesis inhibitor
1127	3074	7.36	cp	BRD-K37865504	LY-2183240	FAAH inhibitor
1128	3075	7.34	cp	BRD-K00532621	midazolam	Benzodiazepine receptor agonist
1129	3077	7.3	cp	BRD-K72676686	fluvoxamine	Selective serotonin reuptake inhibitor (SSRI)
1130	3079	7.3	cp	BRD-K38775274	dexamethasone	-
1131	3082	7.28	cp	BRD-A20131130	2'
1132	3085	7.24	cp	BRD-A57382968	piroxicam	Cyclooxygenase inhibitor
1133	3088	7.22	cp	BRD-K14221570	benzopurpurin-4b	HIV entry inhibitor
1134	3090	7.2	cp	BRD-K28307902	flutamide	Androgen receptor antagonist
1135	3091	7.19	cp	BRD-A79226577	tropisetron	-
1136	3094	7.15	cp	BRD-K38323065	phenacetin	Cyclooxygenase inhibitor
1137	3096	7.13	cp	BRD-K83063356	RS-102895	CCR antagonist
1138	3098	7.12	cp	BRD-K17894950	indirubin	-
1139	3099	7.12	cp	BRD-K47659338	EMD-386088	Serotonin receptor agonist
1140	3102	7.08	cp	BRD-K20168484	BRD-K20168484	-
1141	3104	7.05	cp	BRD-K01292756	pimozide	Dopamine receptor antagonist
1142	3105	7.03	cp	BRD-K00662280	CL-218872	GABA receptor agonist
1143	3107	7.01	cp	BRD-K18742343	H-8	PKA inhibitor
1144	3108	6.99	cp	BRD-K47936004	piribedil	Dopamine receptor agonist
1145	3111	6.98	cp	BRD-K30351863	BRD-K30351863	-
1146	3112	6.98	cp	BRD-K59597909	phenothiazine	Dopamine receptor antagonist
1147	3113	6.98	cp	BRD-A37432947	ipratropium	-
1148	3118	6.95	cp	BRD-K50128260	sildenafil	Phosphodiesterase inhibitor
1149	3119	6.94	cp	BRD-A31374339	fludarabine	-
1150	3121	6.93	cp	BRD-K57304726	PRE-084	Sigma receptor agonist
1151	3122	6.92	cp	BRD-A24191444	ifenprodil	Adrenergic receptor antagonist
1152	3125	6.89	cp	BRD-A07875874	cilnidipine	Calcium channel blocker
1153	3135	6.81	cp	BRD-K96119599	leucodin	Melanin inhibitor
1154	3137	6.8	cp	BRD-K17796732	JWH-015	Cannabinoid receptor agonist
1155	3140	6.77	cp	BRD-K55424922	anpirtoline	Serotonin receptor agonist
1156	3141	6.75	cp	BRD-K63265447	docetaxel	Tubulin inhibitor
1157	3142	6.75	cp	BRD-A17655518	ibuprofen	Cyclooxygenase inhibitor
1158	3144	6.71	cp	BRD-K30867024	SB-216641	Serotonin receptor antagonist
1159	3147	6.69	cp	BRD-A39747742	estradiol-valerate	Estrogen receptor agonist
1160	3149	6.68	cp	BRD-A05352148	ipratropium	Acetylcholine receptor antagonist
1161	3153	6.63	cp	BRD-K70487031	flupentixol	Dopamine receptor antagonist
1162	3154	6.63	cp	BRD-K21936341	oxotremorine	Acetylcholine receptor agonist
1163	3156	6.62	cp	BRD-K82688027	RG-13022	PDGFR receptor inhibitor
1164	3162	6.56	cp	BRD-K04210847	tamoxifen	Estrogen receptor antagonist
1165	3163	6.55	cp	BRD-A60294240	tribenoside	Anti-inflammatory
1166	3169	6.49	cp	BRD-K38436528	imipramine	Norepinephrine reuptake inhibitor
1167	3171	6.47	cp	BRD-K16406336	methylene-blue	Guanylyl cyclase inhibitor
1168	3174	6.46	cp	BRD-K49668410	clarithromycin	Bacterial 50S ribosomal subunit inhibitor
1169	3178	6.44	cp	BRD-K99621550	tubocurarine	-
1170	3179	6.4	cp	BRD-K25310650	ormetoprim	Bacterial antifolate
1171	3180	6.4	cp	BRD-K92760278	riboflavin	Vitamin B
1172	3184	6.34	cp	BRD-K09485525	GANT-61	GLI antagonist
1173	3185	6.33	cp	BRD-K89125793	tinidazole	Antiprotozoal
1174	3187	6.3	cp	BRD-A35511923	L-803087	Somatostatin receptor agonist
1175	3188	6.29	cp	BRD-A63546914	RO-04-5595	Glutamate receptor antagonist
1176	3190	6.28	cp	BRD-A30435184	metergoline	Dopamine receptor agonist
1177	3196	6.2	cp	BRD-K41707108	ceramide	Phosphoenolpyruvate carboxylase activator
1178	3197	6.18	cp	BRD-K34437622	BRD-K34437622	Thymidylate synthase inhibitor
1179	3199	6.17	cp	BRD-K63533170	AM-630	Cannabinoid receptor antagonist
1180	3201	6.13	cp	BRD-K85119730	tolbutamide	ATP channel blocker
1181	3212	6.06	cp	BRD-K88679075	methandriol	Androgenic steroid
1182	3216	6.01	cp	BRD-K95202259	ML-3163	p38 MAPK inhibitor
1183	3218	5.99	cp	BRD-A40639672	ketorolac	Cyclooxygenase inhibitor
1184	3219	5.95	cp	BRD-A66563878	medetomidine	Adrenergic receptor agonist
1185	3222	5.89	cp	BRD-K42693031	glimepiride	-
1186	3227	5.85	cp	BRD-A23359898	sibutramine	Serotonin reuptake inhibitor
1187	3228	5.85	cp	BRD-K66353228	zoxazolamine	Myorelaxant
1188	3232	5.81	cp	BRD-K14048378	BRD-K14048378	-
1189	3233	5.78	cp	BRD-K33308633	INCA-6	Calcineurin inhibitor
1190	3236	5.72	cp	BRD-K33459542	ditolylguanidine	Sigma receptor agonist
1191	3237	5.71	cp	BRD-K95992530	Cyclo-[Arg-Gly-Asp-D-Phe-Val]	integrin antagonist
1192	3238	5.71	cp	BRD-K00603606	ticlopidine	Purinergic receptor antagonist
1193	3240	5.69	cp	BRD-A68723818	brompheniramine	Histamine receptor antagonist
1194	3243	5.67	cp	BRD-A26334849	propafenone	Antiarrhythmic
1195	3245	5.66	cp	BRD-K42098891	protriptyline	Tricyclic antidepressant
1196	3247	5.65	cp	BRD-K77771411	moxonidine	Imidazoline receptor agonist
1197	3248	5.65	cp	BRD-A50311610	meclozine	CAR agonist
1198	3249	5.64	cp	BRD-K31342827	bisindolylmaleimide	-
1199	3251	5.61	cp	BRD-A16754160	ampicillin	Bacterial cell wall synthesis inhibitor
1200	3261	5.49	cp	BRD-K54759182	dosulepin	Norepinephrine reuptake inhibitor
1201	3262	5.49	cp	BRD-K50311478	tosyl-phenylalanyl-chloromethyl-ketone	Chymotrypsin inhibitor
1202	3266	5.46	cp	BRD-K63913457	eicosatrienoic-acid	Vasodilator
1203	3270	5.43	cp	BRD-K49481516	galantamine	Acetylcholinesterase inhibitor
1204	3271	5.43	cp	BRD-K01612348	meropenem	Bacterial cell wall synthesis inhibitor
1205	3272	5.43	cp	BRD-K67783091	haloperidol	Dopamine receptor antagonist
1206	3275	5.41	cp	BRD-K37194137	III606050	Cytochrome P450 inhibitor
1207	3276	5.41	cp	BRD-K63068307	ZSTK-474	PI3K inhibitor
1208	3280	5.36	cp	BRD-K48722258	dilazep	Adenosine reuptake inhibitor
1209	3283	5.32	cp	BRD-A96456596	FPL-55712	Leukotriene receptor antagonist
1210	3285	5.29	cp	BRD-K99063460	didanosine	Nucleoside reverse transcriptase inhibitor
1211	3290	5.25	cp	BRD-K54416256	methimazole	Antithyroid
1212	3293	5.24	cp	BRD-K85318537	OBAA	-
1213	3296	5.21	cp	BRD-K85925969	zalcitabine	Nucleoside reverse transcriptase inhibitor
1214	3297	5.21	cp	BRD-A30655177	LFM-A13	BTK inhibitor
1215	3299	5.2	cp	BRD-A23770159	sirolimus	-
1216	3300	5.2	cp	BRD-K67868012	PI-103	MTOR inhibitor
1217	3301	5.2	cp	BRD-A85280935	quinpirole	Dopamine receptor agonist
1218	3302	5.16	cp	BRD-K72726508	arcyriaflavin-a	CDK inhibitor
1219	3305	5.16	cp	BRD-A09925278	etilefrine	Adrenergic receptor agonist
1220	3307	5.14	cp	BRD-K18518344	digitoxigenin	ATPase inhibitor
1221	3309	5.13	cp	BRD-K18816859	L-694247	Serotonin receptor agonist
1222	3313	5.09	cp	BRD-A41451487	PK-11195	Benzodiazepine receptor antagonist
1223	3317	5.05	cp	BRD-K27737647	H-89	PKA inhibitor
1224	3320	5.03	cp	BRD-K12002134	megestrol	progesterone receptor agonist
1225	3323	4.97	cp	BRD-K46424862	hymecromone	Monoamine oxidase inhibitor
1226	3324	4.96	cp	BRD-K91781484	BRD-K91781484	-
1227	3325	4.96	cp	BRD-K55301415	abiraterone	17
1228	3327	4.93	cp	BRD-K32821942	azathioprine	Dehydrogenase inhibitor
1229	3328	4.91	cp	BRD-A92670106	tocainide	Sodium channel blocker
1230	3330	4.89	cp	BRD-A41555725	chlortetracycline	Protein synthesis inhibitor
1231	3334	4.85	cp	BRD-K13872703	BRD-K13872703	-
1232	3341	4.79	cp	BRD-K28115081	apafant	Platelet activating factor receptor antagonist
1233	3342	4.79	cp	BRD-K25905511	buddleoflavonoloside	Acetylcholinesterase inhibitor
1234	3343	4.76	cp	BRD-K99749624	linifanib	PDGFR receptor inhibitor
1235	3345	4.75	cp	BRD-A53107311	BRD-A53107311	-
1236	3349	4.73	cp	BRD-K88849294	lobaric-acid	Tyrosine phosphatase inhibitor
1237	3350	4.73	cp	BRD-A36066264	estradiol-benzoate	Estrogen receptor agonist
1238	3351	4.72	cp	BRD-K40645748	mefloquine	Adenosine receptor antagonist
1239	3354	4.69	cp	BRD-K06014311	DH-97	Melatonin receptor antagonist
1240	3355	4.69	cp	BRD-A51382177	fosinopril	ACE inhibitor
1241	3356	4.69	cp	BRD-K88568253	iproniazid	Monoamine oxidase inhibitor
1242	3357	4.68	cp	BRD-K26947839	BRD-K26947839	-
1243	3360	4.67	cp	BRD-K79366068	PSB-069	NTPDase inhibitor
1244	3362	4.65	cp	BRD-A49046702	SKF-89976A	GABA uptake inhibitor
1245	3364	4.64	cp	BRD-K51541829	RO-25-6981	Ionotropic glutamate receptor antagonist
1246	3366	4.63	cp	BRD-A81795050	U-18666A	Oxidosqualene cyclase inhibitor
1247	3369	4.59	cp	BRD-A61793559	metolazone	Carbonic anhydrase inhibitor
1248	3371	4.58	cp	BRD-K87024524	phenelzine	Monoamine oxidase inhibitor
1249	3373	4.56	cp	BRD-K39944607	ochratoxin-a	Phenylalanyl tRNA synthetase inhibitor
1250	3377	4.55	cp	BRD-A02333338	cyclopamine	Smoothened receptor antagonist
1251	3380	4.51	cp	BRD-K11717138	benzbromarone	Chloride channel blocker
1252	3381	4.51	cp	BRD-K61401890	deguelin	NADH-ubiquinone oxidoreductase (Complex I) inhibitor
1253	3385	4.47	cp	BRD-K54704028	BAY-36-7620	Glutamate receptor antagonist
1254	3389	4.44	cp	BRD-K41567364	SB-334867	Orexin receptor antagonist
1255	3392	4.44	cp	BRD-A42571354	cetirizine	Histamine receptor antagonist
1256	3402	4.33	cp	BRD-A29260609	acebutolol	Adrenergic receptor antagonist
1257	3404	4.31	cp	BRD-K90027355	spironolactone	Mineralocorticoid receptor antagonist
1258	3406	4.3	cp	BRD-K65417056	meprylcaine	Local anesthetic
1259	3408	4.26	cp	BRD-K90259198	W-7	Calmodulin antagonist
1260	3410	4.25	cp	BRD-A93424738	dexamethasone	Glucocorticoid receptor agonist
1261	3415	4.18	cp	BRD-K99922388	DPO-1	Potassium channel blocker
1262	3420	4.16	cp	BRD-A37780065	triamcinolone	-
1263	3422	4.15	cp	BRD-K35586044	yohimbine	-
1264	3423	4.15	cp	BRD-K50495309	SRC-kinase-inhibitor-I	SRC inhibitor
1265	3424	4.13	cp	BRD-K63504947	semaxanib	VEGFR inhibitor
1266	3425	4.13	cp	BRD-A31204924	mitotane	Antineoplastic
1267	3427	4.09	cp	BRD-K70881766	solanine	Acetylcholinesterase inhibitor
1268	3428	4.09	cp	BRD-K89274813	DMP-543	Acetylcholine release stimulant
1269	3429	4.09	cp	BRD-A01643550	prednisolone	Glucocorticoid receptor agonist
1270	3430	4.09	cp	BRD-K27305650	LY-294002	MTOR inhibitor
1271	3436	4.03	cp	BRD-K18855837	varenicline	Acetylcholine receptor agonist
1272	3444	3.97	cp	BRD-K64994968	progesterone	Progesterone receptor agonist
1273	3448	3.95	cp	BRD-K63675182	triflupromazine	Dopamine receptor antagonist
1274	3449	3.92	cp	BRD-K40919711	BAPTA-AM	Potassium channel blocker
1275	3454	3.88	cp	BRD-K68783079	BRD-K68783079	-
1276	3455	3.88	cp	BRD-K06426971	ryuvidine	Histone lysine methyltransferase inhibitor
1277	3456	3.88	cp	BRD-A42831637	tetrahydrocannabinol-7-oic-acid	Anti-inflammatory
1278	3457	3.88	cp	BRD-K75958195	pizotifen	Serotonin receptor antagonist
1279	3463	3.82	cp	BRD-K63150726	JTE-907	Cannabinoid receptor inverse agonist
1280	3470	3.77	cp	BRD-K35189033	levonorgestrel	-
1281	3472	3.71	cp	BRD-A98299281	velnacrine	cholinesterase inhibitor
1282	3473	3.7	cp	BRD-K04218075	clomifene	-
1283	3477	3.66	cp	BRD-K64245000	GW-4064	FXR agonist
1284	3479	3.66	cp	BRD-K30649484	mafenide	Carbonic anhydrase inhibitor
1285	3481	3.63	cp	BRD-K25650355	physostigmine	-
1286	3485	3.59	cp	BRD-K65814004	diphenyleneiodonium	Nitric oxide synthase inhibitor
1287	3486	3.58	cp	BRD-K73999723	telmisartan	Angiotensin receptor antagonist
1288	3489	3.54	cp	BRD-K04111260	raclopride	Dopamine receptor antagonist
1289	3494	3.52	cp	BRD-K47679368	bromfenac	Cyclooxygenase inhibitor
1290	3495	3.52	cp	BRD-K21548250	moracizine	Sodium channel blocker
1291	3498	3.49	cp	BRD-K62736196	guanabenz	-666
1292	3499	3.49	cp	BRD-A09094913	strychnine	Acetylcholine receptor antagonist
1293	3503	3.45	cp	BRD-A41450521	tosufloxacin	Bacterial DNA gyrase inhibitor
1294	3505	3.45	cp	BRD-K66788707	fludarabine	DNA synthesis inhibitor
1295	3506	3.45	cp	BRD-A18279961	BRD-A18279961	-
1296	3507	3.44	cp	BRD-A48257147	PHCCC	Glutamate receptor agonist
1297	3510	3.43	cp	BRD-A55913614	primaquine	Antimalarial
1298	3511	3.42	cp	BRD-A97454584	nadolol	-
1299	3514	3.4	cp	BRD-A84389091	L-655708	GABA receptor inverse agonist
1300	3520	3.38	cp	BRD-K92758126	gibberellic-acid	NFkB pathway inhibitor
1301	3521	3.38	cp	BRD-K40782193	QX-222	Sodium channel blocker
1302	3523	3.33	cp	BRD-A27554692	altrenogest	Progestogen hormone
1303	3527	3.31	cp	BRD-K27074404	BRD-K27074404	-
1304	3528	3.31	cp	BRD-A68281735	REV-5901	Leukotriene receptor antagonist
1305	3529	3.31	cp	BRD-K33864865	LY-225910	CCK receptor antagonist
1306	3530	3.3	cp	BRD-A74975734	homatropine	-
1307	3535	3.28	cp	BRD-K59037100	oxybenzone	Lipase inhibitor
1308	3537	3.27	cp	BRD-A39230911	chlorphensin	Muscle relaxant
1309	3544	3.21	cp	BRD-A66927094	nemonapride	Dopamine receptor antagonist
1310	3545	3.21	cp	BRD-K10176267	L-701252	Glutamate receptor antagonist
1311	3546	3.21	cp	BRD-K17743697	KB-R7943	Sodium/calcium exchange inhibitor
1312	3551	3.17	cp	BRD-A45498368	WYE-125132	MTOR inhibitor
1313	3552	3.16	cp	BRD-K22134346	simvastatin	-
1314	3560	3.11	cp	BRD-A03216249	mepivacaine	Potassium channel blocker
1315	3566	3.07	cp	BRD-K47780086	penciclovir	DNA directed DNA polymerase inhibitor
1316	3567	3.07	cp	BRD-K44779798	miglitol	Glucosidase inhibitor
1317	3572	3.03	cp	BRD-K72817452	BRD-K72817452	-
1318	3573	3.03	cp	BRD-K34154330	tracazolate	GABA receptor modulator
1319	3574	3.03	cp	BRD-K81225797	SCH-58261	Adenosine receptor antagonist
1320	3587	3	cp	BRD-A68039575	liquiritigenin	Aromatase inhibitor
1321	3588	2.99	cp	BRD-K68065987	MK-2206	AKT inhibitor
1322	3589	2.99	cp	BRD-K51350053	toremifene	-
1323	3590	2.98	cp	BRD-K26863634	BIX-01338	Histone lysine methyltransferase inhibitor
1324	3595	2.93	cp	BRD-K33860217	CP-94253	Serotonin receptor agonist
1325	3596	2.92	cp	BRD-K28907958	CD-437	Retinoid receptor agonist
1326	3604	2.92	cp	BRD-A25004090	erastin	Ion channel antagonist
1327	3625	2.78	cp	BRD-A00993607	alprenolol	Adrenergic receptor antagonist
1328	3630	2.76	cp	BRD-K92723993	imatinib	BCR-ABL kinase inhibitor
1329	3632	2.75	cp	BRD-A80213327	NSC-23766	Ras GTPase inhibitor
1330	3635	2.72	cp	BRD-A91008255	bepridil	Calcium channel blocker
1331	3636	2.71	cp	BRD-A07614565	BRD-A07614565	-
1332	3637	2.71	cp	BRD-A52650764	ingenol	PKC activator
1333	3638	2.71	cp	BRD-K81729199	AQ-RA741	Acetylcholine receptor antagonist
1334	3645	2.68	cp	BRD-A50684349	fenoldopam	Dopamine receptor agonist
1335	3649	2.68	cp	BRD-K29458283	chlorambucil	DNA inhibitor
1336	3660	2.63	cp	BRD-K56596464	QX-314	Sodium channel blocker
1337	3665	2.61	cp	BRD-K28029915	dolasetron	Serotonin receptor antagonist
1338	3666	2.61	cp	BRD-K08252256	diclofenac	Cyclooxygenase inhibitor
1339	3680	2.57	cp	BRD-K36616567	doxepin	Histamine receptor antagonist
1340	3683	2.54	cp	BRD-K64052750	gefitinib	EGFR inhibitor
1341	3686	2.5	cp	BRD-K70401845	erlotinib	EGFR inhibitor
1342	3687	2.5	cp	BRD-K64670467	JNJ-16259685	Glutamate receptor antagonist
1343	3688	2.5	cp	BRD-A34751532	homosalate	HSP inducer
1344	3693	2.47	cp	BRD-K18618618	cimetidine	Histamine receptor antagonist
1345	3704	2.45	cp	BRD-K72703948	ZM-447439	Aurora kinase inhibitor
1346	3705	2.44	cp	BRD-K47150025	KI-8751	VEGFR inhibitor
1347	3706	2.43	cp	BRD-K79404599	enzastaurin	PKC inhibitor
1348	3707	2.41	cp	BRD-K08417745	SID-26681509	Cathepsin inhibitor
1349	3710	2.4	cp	BRD-K01095011	finasteride	5-alpha reductase inhibitor
1350	3711	2.4	cp	BRD-K64236792	austricine	-
1351	3712	2.4	cp	BRD-A78942461	ICI-118551	Adrenergic receptor antagonist
1352	3723	2.33	cp	BRD-K76908866	CP-724714	EGFR inhibitor
1353	3724	2.33	cp	BRD-K60060639	methyllidocaine	antiarrhythmic medication
1354	3734	2.29	cp	BRD-A58207013	pinacidil	-
1355	3737	2.29	cp	BRD-A81233518	glycopyrrolate	Acetylcholine receptor antagonist
1356	3745	2.25	cp	BRD-A41833852	naloxone	Opioid receptor antagonist
1357	3750	2.22	cp	BRD-K43405658	tyrphostin-AG-527	Protein tyrosine kinase inhibitor
1358	3757	2.18	cp	BRD-K98684188	GSK-0660	PPAR receptor antagonist
1359	3758	2.18	cp	BRD-K99291625	SB-203580	p38 MAPK inhibitor
1360	3759	2.18	cp	BRD-K94689771	pinocembrin	CYP1B1 inhibitor
1361	3760	2.18	cp	BRD-K27499107	carbacyclin	IP receptor activator
1362	3763	2.18	cp	BRD-K32164935	tolazamide	ATP channel blocker
1363	3764	2.16	cp	BRD-K09963420	saquinavir	HIV protease inhibitor
1364	3765	2.15	cp	BRD-A42167015	carteolol	Adrenergic receptor antagonist
1365	3766	2.15	cp	BRD-A93206962	L-755507	Adrenergic receptor agonist
1366	3775	2.11	cp	BRD-K91290917	amodiaquine	Histamine receptor agonist
1367	3778	2.1	cp	BRD-K45031696	BRD-K45031696	-
1368	3783	2.08	cp	BRD-A80502530	cinobufagin	ATPase inhibitor
1369	3784	2.08	cp	BRD-A16665823	butoconazole	Bacterial cell wall synthesis inhibitor
1370	3785	2.08	cp	BRD-K63945320	dihydrosamidin	Phospholipase inhibitor
1371	3788	2.08	cp	BRD-K24023109	diltiazem	-
1372	3795	2.04	cp	BRD-A47342814	naltrindole	-
1373	3800	2.04	cp	BRD-M64432851	sunitinib	FLT3 inhibitor
1374	3806	2.01	cp	BRD-K17415526	tyrphostin-AG-835	Protein tyrosine kinase inhibitor
1375	3807	2.01	cp	BRD-K08287586	butylparaben	DNA synthesis inhibitor
1376	3813	1.97	cp	BRD-A74269027	isoxsuprine	-
1377	3814	1.97	cp	BRD-K10705233	GW-405833	Cannabinoid receptor agonist
1378	3815	1.97	cp	BRD-A64125466	dehydrocholic-acid	choleretic agent
1379	3816	1.97	cp	BRD-K79145749	dibenzepin	Norepinephrine reuptake inhibitor
1380	3818	1.95	cp	BRD-K62959606	sphingosine	Ceramidase inhibitor
1381	3823	1.94	cp	BRD-K32744045	disulfiram	Aldehyde dehydrogenase inhibitor
1382	3824	1.94	cp	BRD-K35240538	methylprednisolone	Glucocorticoid receptor agonist
1383	3825	1.94	cp	BRD-A39290993	cyproterone	Androgen receptor antagonist
1384	3826	1.94	cp	BRD-K66093087	FGIN-1-43	Benzodiazepine receptor agonist
1385	3835	1.9	cp	BRD-K22010301	JLK-6	Gamma secretase inhibitor
1386	3836	1.9	cp	BRD-A00267231	hemado	Adenosine receptor agonist
1387	3837	1.9	cp	BRD-K30990140	FR-122047	Cyclooxygenase inhibitor
1388	3840	1.87	cp	BRD-K31542390	mycophenolic-acid	Dehydrogenase inhibitor
1389	3844	1.87	cp	BRD-K55127134	fluphenazine	Dopamine receptor antagonist
1390	3852	1.83	cp	BRD-K56064827	EI-273	PKC inhibitor
1391	3853	1.83	cp	BRD-A49370193	RO-60-0175	Serotonin receptor agonist
1392	3854	1.83	cp	BRD-K31238592	devazepide	CCK receptor antagonist
1393	3865	1.79	cp	BRD-A91866971	SQ-29548	Thromboxane receptor antagonist
1394	3869	1.76	cp	BRD-K85402309	dovitinib	EGFR inhibitor
1395	3870	1.76	cp	BRD-K69195780	NAN-190	Serotonin receptor agonist
1396	3871	1.76	cp	BRD-K59256312	gabexate	Serine protease inhibitor
1397	3872	1.76	cp	BRD-A01346607	flumetasone	Glucocorticoid receptor agonist
1398	3873	1.76	cp	BRD-K07888196	tyrphostin-AG-538	IGF-1 inhibitor
1399	3878	1.74	cp	BRD-K12502280	TG-101348	FLT3 inhibitor
1400	3879	1.74	cp	BRD-A60414806	vincristine	-
1401	3884	1.71	cp	BRD-K70778732	trazodone	Adrenergic receptor antagonist
1402	3885	1.71	cp	BRD-K46137903	prednicarbate	Phospholipase activator
1403	3892	1.69	cp	BRD-K30563334	rifabutin	Protein synthesis inhibitor
1404	3893	1.69	cp	BRD-A17535965	gelsemine	Acetylcholine receptor antagonist
1405	3894	1.69	cp	BRD-A37492983	iocetamic-acid	Radiopaque medium
1406	3898	1.67	cp	BRD-A02189320	met-leu-phe	-666
1407	3899	1.66	cp	BRD-A72441487	stiripentol	GABA uptake inhibitor
1408	3900	1.66	cp	BRD-A89049230	BRD-A89049230	-
1409	3901	1.66	cp	BRD-K64890080	BI-2536	PLK inhibitor
1410	3902	1.66	cp	BRD-K08703257	3-amino-benzamide	PARP inhibitor
1411	3903	1.66	cp	BRD-A97437073	rosiglitazone	Insulin sensitizer
1412	3905	1.64	cp	BRD-K62310379	fluticasone	Glucocorticoid receptor agonist
1413	3906	1.63	cp	BRD-K29359156	ebselen	H+/K+-ATPase inhibitor
1414	3910	1.62	cp	BRD-K85985071	ellipticine	Topoisomerase inhibitor
1415	3911	1.62	cp	BRD-K42260897	ezetimibe	-
1416	3912	1.62	cp	BRD-A03623303	metoprolol	Adrenergic receptor antagonist
1417	3913	1.62	cp	BRD-A75172220	hydrocortisone	-
1418	3916	1.59	cp	BRD-A29901043	KIN001-127	ITK inhibitor
1419	3917	1.59	cp	BRD-K59184148	SB-216763	Glycogen synthase kinase inhibitor
1420	3919	1.58	cp	BRD-K93658967	aloisine	CDK inhibitor
1421	3925	1.55	cp	BRD-K58772419	AZD-6482	PI3K inhibitor
1422	3926	1.55	cp	BRD-K63195589	tipifarnib	Farnesyltransferase inhibitor
1423	3929	1.55	cp	BRD-K26117720	gingerol	Nitric oxide synthase inhibitor
1424	3935	1.52	cp	BRD-K00312224	PPT	Estrogen receptor agonist
1425	3936	1.52	cp	BRD-K32906660	bis-tyrphostin	EGFR inhibitor
1426	3942	1.48	cp	BRD-A31521121	methocarbamol	Muscle relaxant
1427	3944	1.44	cp	BRD-K34533029	tyrphostin-AG-494	EGFR inhibitor
1428	3945	1.44	cp	BRD-K39733634	L-161982	Prostanoid receptor antagonist
1429	3948	1.42	cp	BRD-A16332958	modafinil	Adrenergic receptor agonist
1430	3949	1.41	cp	BRD-K24132293	piperlongumine	Glutathione transferase inhibitor
1431	3951	1.4	cp	BRD-A95445494	maackiain	Sodium/glucose cotransporter inhibitor
1432	3957	1.37	cp	BRD-K60923938	veratridine	Sodium channel activator
1433	3958	1.37	cp	BRD-K00959089	thenoyltrifluoroacetone	Chelating agent
1434	3959	1.37	cp	BRD-K51805276	temefos	Cholinesterase inhibitor
1435	3960	1.37	cp	BRD-K10136726	tosyllysyl-chloromethyl-ketone	Chymotrypsin inhibitor
1436	3961	1.37	cp	BRD-A85587465	bemesetron	Serotonin receptor antagonist
1437	3962	1.37	cp	BRD-K44276885	acarbose	-
1438	3967	1.34	cp	BRD-K62353524	DY-131	Estrogen receptor agonist
1439	3968	1.34	cp	BRD-K49049886	CGS-15943	Adenosine receptor antagonist
1440	3971	1.33	cp	BRD-K59456551	methotrexate	Dihydrofolate reductase inhibitor
1441	3973	1.31	cp	BRD-A32164164	methyllycaconitine	Acetylcholine receptor antagonist
1442	3976	1.3	cp	BRD-A38747044	KU-14R	Imidazoline receptor ligand
1443	3978	1.28	cp	BRD-A71262238	nafadotride	Dopamine receptor antagonist
1444	3979	1.27	cp	BRD-K66874953	pifithrin-alpha	TP53 inhibitor
1445	3980	1.27	cp	BRD-K65503129	HSP90-inhibitor	HSP inhibitor
1446	3988	1.23	cp	BRD-K32610195	androstenedione	Cytochrome P450 inhibitor
1447	3989	1.23	cp	BRD-A89208012	BRD-A89208012	-
1448	3990	1.23	cp	BRD-A34706053	CGP-12177	Adrenergic receptor agonist
1449	3991	1.23	cp	BRD-K68132782	terbinafine	Fungal squalene epoxidase inhibitor
1450	3992	1.21	cp	BRD-K86930074	cediranib	KIT inhibitor
1451	3996	1.2	cp	BRD-K25741894	skimmianine	Acetylcholinesterase inhibitor
1452	3997	1.2	cp	BRD-K17693482	BRD-K17693482	-
1453	3998	1.2	cp	BRD-K24240364	GYKI-52466	Glutamate receptor antagonist
1454	4001	1.2	cp	BRD-A79672927	tropicamide	Acetylcholine receptor antagonist
1455	4007	1.16	cp	BRD-K91509126	piceatannol	-
1456	4008	1.16	cp	BRD-K05434375	HA-1004	Calcium channel blocker
1457	4012	1.13	cp	BRD-K46441700	GR-55562	Serotonin receptor antagonist
1458	4020	1.09	cp	BRD-A16694057	bisphenol-a	PPAR receptor antagonist
1459	4021	1.09	cp	BRD-K74133369	oligomycin-a	ATP synthase inhibitor
1460	4022	1.09	cp	BRD-K27316855	calcitriol	-
1461	4028	1.06	cp	BRD-K55591206	epigallocatechin	Nitric oxide synthase inhibitor
1462	4029	1.06	cp	BRD-K50135270	GBR-12935	Dopamine uptake inhibitor
1463	4030	1.06	cp	BRD-K21350491	phenamil	TRPV antagonist
1464	4034	1.02	cp	BRD-K23984367	sorafenib	-
1465	4043	0.99	cp	BRD-K37694030	doxepin	-
1466	4044	0.98	cp	BRD-A31159102	fluoxetine	Selective serotonin reuptake inhibitor (SSRI)
1467	4049	0.96	cp	BRD-A28105619	cucurbitacin-i	JAK inhibitor
1468	4057	0.92	cp	BRD-K43330982	JTE-013	Lysophospholipid receptor antagonist
1469	4058	0.92	cp	BRD-K15715913	fluperlapine	Serotonin receptor antagonist
1470	4059	0.92	cp	BRD-K17016787	estriol	-
1471	4060	0.92	cp	BRD-A33168282	sotalol	Adrenergic receptor antagonist
1472	4061	0.92	cp	BRD-A85860691	chaetocin	Histone lysine methyltransferase inhibitor
1473	4062	0.92	cp	BRD-K30064966	BRD-K30064966	-
1474	4066	0.89	cp	BRD-K61033289	15-delta-prostaglandin-j2	-
1475	4070	0.88	cp	BRD-K99818283	PIK-90	PI3K inhibitor
1476	4071	0.88	cp	BRD-K68873215	phosphodiesterase-V-inhibitor-II	Phosphodiesterase inhibitor
1477	4075	0.85	cp	BRD-K01493881	apigenin	Casein kinase inhibitor
1478	4076	0.85	cp	BRD-A48720949	testosterone	androgen receptor agonist
1479	4077	0.85	cp	BRD-K92015269	GBR-12783	Dopamine uptake inhibitor
1480	4078	0.85	cp	BRD-K89055274	alverine	Muscle relaxant
1481	4083	0.81	cp	BRD-K19894101	MST-312	Telomerase inhibitor
1482	4084	0.81	cp	BRD-K69690935	curcumin	Cyclooxygenase inhibitor
1483	4085	0.81	cp	BRD-K94270326	ecopipam	Dopamine receptor antagonist
1484	4086	0.81	cp	BRD-A63667919	methylergometrine	Dopamine receptor antagonist
1485	4087	0.81	cp	BRD-A81177136	KN-62	Calcium-calmodulin dependent protein kinase inhibitor
1486	4088	0.81	cp	BRD-K29313308	HDAC3-selective	HDAC inhibitor
1487	4089	0.81	cp	BRD-A84481105	thioridazine	Dopamine receptor antagonist
1488	4090	0.8	cp	BRD-K12994359	valdecoxib	Cyclooxygenase inhibitor
1489	4095	0.75	cp	BRD-K87048468	RS-102221	Serotonin receptor antagonist
1490	4097	0.74	cp	BRD-K60460488	nelfinavir	HIV protease inhibitor
1491	4098	0.74	cp	BRD-K51302260	KU-C103871	GSP agonist
1492	4099	0.74	cp	BRD-A67433117	NCS-382	-
1493	4104	0.72	cp	BRD-K43797669	genistein	Tyrosine kinase inhibitor
1494	4106	0.7	cp	BRD-K56745457	azauridine	Antiviral
1495	4107	0.7	cp	BRD-A60070924	alpha-estradiol	Estrogen receptor agonist
1496	4108	0.7	cp	BRD-K09132007	D-4476	TGF beta receptor inhibitor
1497	4109	0.7	cp	BRD-K09778810	FGIN-1-27	Inositol monophosphatase inhibitor
1498	4111	0.69	cp	BRD-A47829399	artesunate	DNA synthesis inhibitor
1499	4115	0.67	cp	BRD-K38449220	seneciphylline	Cytochrome P450 inhibitor
1500	4116	0.67	cp	BRD-K69763916	LY-341495	Glutamate receptor antagonist
1501	4117	0.67	cp	BRD-K01815685	indole	aryl hydrocarbon receptor agonist
1502	4118	0.67	cp	BRD-K81209512	AG-494	EGFR inhibitor
1503	4119	0.67	cp	BRD-A06784547	MRS-1334	Adenosine receptor antagonist
1504	4121	0.63	cp	BRD-K96799727	pifithrin-mu	HSP inhibitor
1505	4123	0.63	cp	BRD-K62810658	PD-98059	MEK inhibitor
1506	4124	0.61	cp	BRD-K69032158	diprotin-a	Dipeptidyl peptidase inhibitor
1507	4129	0.6	cp	BRD-K89732114	trifluoperazine	Dopamine receptor antagonist
1508	4132	0.56	cp	BRD-K16277217	piperacetazine	Dopamine receptor antagonist
1509	4133	0.56	cp	BRD-A61899133	catechin	-
1510	4134	0.56	cp	BRD-K34820100	tebuthiuron	Photosynthesis inhibitor
1511	4138	0.53	cp	BRD-K17849083	tranilast	-
1512	4139	0.53	cp	BRD-K73395020	SA-1478088	-666
1513	4140	0.53	cp	BRD-K07888107	depudecin	HDAC inhibitor
1514	4141	0.53	cp	BRD-K88789588	letrozole	Aromatase inhibitor
1515	4146	0.49	cp	BRD-K60762818	desipramine	Tricyclic antidepressant
1516	4148	0.46	cp	BRD-K90789829	nefazodone	Adrenergic inhibitor
1517	4149	0.46	cp	BRD-K12184470	flunarizine	-
1518	4151	0.42	cp	BRD-K12357156	AG-490	EGFR inhibitor
1519	4152	0.42	cp	BRD-A90490067	fulvestrant	-
1520	4153	0.42	cp	BRD-K55468218	spiperone	Dopamine receptor antagonist
1521	4154	0.39	cp	BRD-K52930707	rescinnamine	ACE inhibitor
1522	4155	0.39	cp	BRD-K40887525	ritanserin	Serotonin receptor antagonist
1523	4160	0.35	cp	BRD-K42573370	avrainvillamide-analog-2	nucleophosmin inhibitor
1524	4161	0.35	cp	BRD-K81169441	cerivastatin	HMGCR inhibitor
1525	4162	0.35	cp	BRD-K75615183	talipexole	Adrenergic receptor agonist
1526	4163	0.35	cp	BRD-A22769835	homochlorcyclizine	Antihistamine
1527	4164	0.35	cp	BRD-A29322418	canrenoic-acid	-
1528	4167	0.32	cp	BRD-K00317371	RITA	MDM inhibitor
1529	4170	0.28	cp	BRD-A35519318	benidipine	Calcium channel blocker
1530	4171	0.28	cp	BRD-A92651262	nalbuphine	-
1531	4174	0.25	cp	BRD-K63828191	raloxifene	Estrogen receptor antagonist
1532	4178	0.21	cp	BRD-A39172021	ampiroxicam	Cyclooxygenase inhibitor
1533	4179	0.21	cp	BRD-K08547377	irinotecan	Topoisomerase inhibitor
1534	4180	0.21	cp	BRD-K79254416	decitabine	DNA methyltransferase inhibitor
1535	4181	0.18	cp	BRD-K40901640	cinanserin	Serotonin receptor antagonist
1536	4182	0.18	cp	BRD-K56343971	vemurafenib	RAF inhibitor
1537	4185	0.11	cp	BRD-K86958018	olvanil	TRPV agonist
1538	4186	0.07	cp	BRD-K39987650	bisacodyl	Laxative
1539	4187	0.03	cp	BRD-K63979671	etifenin	Compound used in hepatobiliary scans of the liver
1540	4373	0	cp	BRD-A75144621	digoxin	-
1541	4374	0	cp	BRD-K06750613	GSK-1059615	PI3K inhibitor
1542	4375	0	cp	BRD-A15914070	4-hydroxy-2-nonenal	Cytotoxic lipid peroxidation product
1543	4376	0	cp	BRD-A11170096	pravastatin	HMGCR inhibitor
1544	4377	0	cp	BRD-K07736136	VX-702	p38 MAPK inhibitor
1545	4378	0	cp	BRD-M72442222	vicriviroc	CC chemokine receptor antagonist
1546	4379	0	cp	BRD-A41692738	TGX-221	PI3K inhibitor
1547	4380	0	cp	BRD-K33551950	radicicol	HSP inhibitor
1548	4381	0	cp	BRD-K64800655	PHA-793887	CDK inhibitor
1549	4382	0	cp	BRD-K61480498	epoxycholesterol	LXR agonist
1550	4383	0	cp	BRD-K43764301	dexketoprofen	Cyclooxygenase inhibitor
1551	4384	0	cp	BRD-K05977823	tenovins	SIRT inhibitor
1552	4385	0	cp	BRD-A52193669	withaferin-a	IKK inhibitor
1553	4386	0	cp	BRD-U73238814	QL-XI-92	DDR1 inhibitor
1554	4387	0	cp	BRD-A92630576	trimebutine	Opioid receptor agonist
1555	4388	0	cp	BRD-K15600710	obatoclax	BCL inhibitor
1556	4389	0	cp	BRD-K66175015	afatinib	EGFR inhibitor
1557	4390	0	cp	BRD-K47761761	PD-168077	Dopamine receptor agonist
1558	4391	0	cp	BRD-K21971034	OM-137	Aurora kinase inhibitor
1559	4392	0	cp	BRD-K64310881	MW-STK33-3B	Potassium channel activator
1560	4393	0	cp	BRD-K61993165	niacin	NAD precursor with lipid lowering effects
1561	4394	0	cp	BRD-K73285375	BRD-K73285375	-
1562	4395	0	cp	BRD-K12401458	BRD-K12401458	-
1563	4396	0	cp	BRD-K07872006	BRD-K07872006	-
1564	4397	0	cp	BRD-K57011718	UK-356618	Metalloproteinase inhibitor
1565	4398	0	cp	BRD-K41859756	NVP-AUY922	HSP inhibitor
1566	4399	0	cp	BRD-A87479750	tenidap	Cyclooxygenase inhibitor
1567	4400	0	cp	BRD-K12120659	GR-144053	Integrin antagonist
1568	4401	0	cp	BRD-A11135865	nor-binaltorphimine	Opioid receptor antagonist
1569	4402	0	cp	BRD-A54596827	solifenacin	Acetylcholine receptor antagonist
1570	4403	0	cp	BRD-K79759585	sildenafil	-
1571	4404	0	cp	BRD-A43150328	penicillic-acid	other antibiotic
1572	4405	0	cp	BRD-A24817035	laudanosine	Central nervous system agent
1573	4406	0	cp	BRD-K08973992	linoleic-acid	Oxidative stress inducer
1574	4407	0	cp	BRD-K83023055	GR-135531	Melatonin receptor agonist
1575	5060	0	cp	BRD-K49669041	BX-912	Pyruvate dehydrogenase kinase inhibitor
1576	5061	0	cp	BRD-K72093121	vidarabine	Antiviral
1577	5062	0	cp	BRD-A94793051	gestrinone	Progesterone receptor antagonist
1578	5063	0	cp	BRD-A16478930	amcinonide	Glucocorticoid receptor agonist
1579	5064	0	cp	BRD-A13946108	sulindac	Cyclooxygenase inhibitor
1580	5065	0	cp	BRD-K96037667	norethindrone	Progesterone receptor agonist
1581	5066	0	cp	BRD-K90543092	levonorgestrel	Estrogen receptor agonist
1582	5067	0	cp	BRD-K57886322	fluocinonide	Glucocorticoid receptor agonist
1583	5068	0	cp	BRD-A79479878	testosterone	-
1584	5069	0	cp	BRD-A65013509	oxybutynin	Acetylcholine receptor antagonist
1585	5070	0	cp	BRD-K81128206	edrophonium	Acetylcholinesterase inhibitor
1586	5071	0	cp	BRD-A26199074	calmidazolium	-
1587	5072	0	cp	BRD-K77008974	WYE-354	MTOR inhibitor
1588	5073	0	cp	BRD-K83988098	alvespimycin	HSP inhibitor
1589	5074	0	cp	BRD-K31283835	tofacitinib	JAK inhibitor
1590	5075	0	cp	BRD-A19500257	geldanamycin	HSP inhibitor
1591	5076	0	cp	BRD-K87947369	tozasertib	-
1592	5077	0	cp	BRD-K51575138	TPCA-1	IKK inhibitor
1593	5078	0	cp	BRD-K62056274	quipazine	Serotonin receptor agonist
1594	5079	0	cp	BRD-A37776212	ICI-204448	Opioid receptor agonist
1595	5080	0	cp	BRD-K61269089	daphnetin	Protein kinase inhibitor
1596	5084	-0.11	cp	BRD-K77987382	mebendazole	Tubulin inhibitor
1597	5085	-0.11	cp	BRD-K78126613	menadione	Mitochondrial DNA polymerase inhibitor
1598	5086	-0.11	cp	BRD-K93754473	tamoxifen	-
1599	5087	-0.14	cp	BRD-A55962179	omeprazole	-
1600	5088	-0.14	cp	BRD-K96084870	DMBI	PDGFR receptor inhibitor
1601	5089	-0.14	cp	BRD-K56515112	medrysone	-
1602	5090	-0.14	cp	BRD-K47832606	floxuridine	-
1603	5094	-0.21	cp	BRD-K73391359	quinisocaine	Local anesthetic
1604	5096	-0.28	cp	BRD-K59332007	linopirdine	Potassium channel blocker
1605	5097	-0.28	cp	BRD-K68264559	brimonidine	Adrenergic receptor agonist
1606	5098	-0.32	cp	BRD-A54845972	dihydroergotamine	Serotonin receptor agonist
1607	5100	-0.32	cp	BRD-A75517195	thiazolopyrimidine	CDC inhibitor
1608	5101	-0.35	cp	BRD-K34170797	fexaramine	FXR agonist
1609	5104	-0.39	cp	BRD-A20243730	danazol	-
1610	5105	-0.39	cp	BRD-K60038276	irbesartan	Angiotensin receptor antagonist
1611	5112	-0.46	cp	BRD-K13544237	r(-)-propylnorapomorphine	Dopamine receptor agonist
1612	5115	-0.53	cp	BRD-K36038115	BRD-K36038115	-
1613	5116	-0.53	cp	BRD-A59303141	quinethazone	Thiazide diuretic
1614	5119	-0.56	cp	BRD-A76279427	myriocin	Serine palmitoyltransferase inhibitor
1615	5120	-0.56	cp	BRD-A55594068	vinblastine	Microtubule inhibitor
1616	5121	-0.56	cp	BRD-K51033547	tramadol	-
1617	5122	-0.56	cp	BRD-K04046242	equilin	Estrogen receptor agonist
1618	5123	-0.6	cp	BRD-K50938786	ropivacaine	Sodium channel blocker
1619	5124	-0.6	cp	BRD-K02227374	milnacipran	Serotonin reuptake inhibitor
1620	5127	-0.63	cp	BRD-A54927599	KF-38789	P-selectin inhibitor
1621	5129	-0.63	cp	BRD-K98530306	clonidine	Adrenergic receptor agonist
1622	5131	-0.67	cp	BRD-A15530910	carpindolol	Adrenergic receptor antagonist
1623	5132	-0.67	cp	BRD-K46678324	RHO-kinase-inhibitor-II	Rho associated kinase inhibitor
1624	5133	-0.67	cp	BRD-K47631482	bromhexine	Mucolytic agent
1625	5139	-0.7	cp	BRD-K61829047	7b-cis	Exportin antagonist
1626	5140	-0.7	cp	BRD-K74195153	irsogladine	Phosphodiesterase inhibitor
1627	5141	-0.74	cp	BRD-K73982490	BI-78D3	JNK inhibitor
1628	5142	-0.74	cp	BRD-K92446736	zatebradine	HCN channel blocker
1629	5143	-0.74	cp	BRD-K87919739	tyrphostin-AG-825	Receptor tyrosine protein kinase inhibitor
1630	5145	-0.78	cp	BRD-K53523901	arctigenin	MEK inhibitor
1631	5146	-0.78	cp	BRD-K10974103	diloxanide	Protein synthesis inhibitor
1632	5151	-0.81	cp	BRD-A01145011	zebularine	DNA methyltransferase inhibitor
1633	5152	-0.81	cp	BRD-K13169950	NSC-3852	HDAC inhibitor
1634	5155	-0.83	cp	BRD-K50325075	UCL-2077	Slow after hyperpolarization channel blocker
1635	5161	-0.85	cp	BRD-K64402243	ivachtin	Caspase inhibitor
1636	5162	-0.85	cp	BRD-K02404261	caffeine	Adenosine receptor antagonist
1637	5163	-0.85	cp	BRD-K86204871	terconazole	Sterol demethylase inhibitor
1638	5167	-0.88	cp	BRD-A95869247	indapamide	Thiazide diuretic
1639	5170	-0.91	cp	BRD-A26032986	zaldaride	Calmodulin antagonist
1640	5171	-0.92	cp	BRD-K14204120	ranitidine	-
1641	5172	-0.92	cp	BRD-K49657628	tyrphostin-AG-18	EGFR inhibitor
1642	5173	-0.92	cp	BRD-K25224017	pirenperone	Serotonin receptor antagonist
1643	5174	-0.92	cp	BRD-K07691486	roscovitine	CDK inhibitor
1644	5175	-0.92	cp	BRD-K48692744	NU-1025	PARP inhibitor
1645	5180	-0.93	cp	BRD-A31801025	formestane	Aromatase inhibitor
1646	5183	-0.95	cp	BRD-K93461745	buspirone	Serotonin receptor agonist
1647	5184	-0.95	cp	BRD-A35108200	dexamethasone	Glucocorticoid receptor agonist
1648	5185	-0.95	cp	BRD-K71799949	carbamazepine	Carboxamide antiepileptic
1649	5193	-0.99	cp	BRD-K80725632	lavendustin-c	EGFR inhibitor
1650	5198	-1.02	cp	BRD-K80672993	M2-PK-activator	-666
1651	5199	-1.02	cp	BRD-K96144918	mead-acid	KPL-1 tumor suppressor
1652	5200	-1.02	cp	BRD-K23583188	lavendustin-a	EGFR inhibitor
1653	5201	-1.02	cp	BRD-A96485169	EBPC	Aldose reductase inhibitor
1654	5203	-1.03	cp	BRD-A62021152	WAY-161503	Serotonin receptor agonist
1655	5207	-1.06	cp	BRD-K25394294	oxaprozin	Cyclooxygenase inhibitor
1656	5211	-1.09	cp	BRD-K92817986	BJM-CSC-19	MEK inhibitor
1657	5212	-1.09	cp	BRD-K04430056	7-nitroindazole	nitric oxide synthase inhibitor
1658	5213	-1.09	cp	BRD-K12762134	XAV-939	Tankyrase inhibitor
1659	5218	-1.13	cp	BRD-A02713983	dihydrodeoxygedunin	Growth factor receptor activator
1660	5219	-1.13	cp	BRD-K63550407	erythromycin	NFkB pathway inhibitor
1661	5220	-1.13	cp	BRD-K08589866	linsitinib	IGF-1 inhibitor
1662	5222	-1.16	cp	BRD-K98157055	SIB-1757	Glutamate receptor antagonist
1663	5223	-1.16	cp	BRD-A24429032	HEAT	Adrenergic receptor antagonist
1664	5224	-1.16	cp	BRD-A72066420	mifobate	PPAR receptor antagonist
1665	5226	-1.16	cp	BRD-K88560311	rucaparib	PARP inhibitor
1666	5231	-1.2	cp	BRD-K57930253	nitrazepam	Benzodiazepine receptor agonist
1667	5232	-1.2	cp	BRD-A50737080	CGK-733	ATR kinase inhibitor
1668	5238	-1.23	cp	BRD-K67174588	toremifene	Estrogen receptor antagonist
1669	5239	-1.23	cp	BRD-A96897502	U-74389F	Lipid peroxidase inhibitor
1670	5242	-1.27	cp	BRD-A04756508	norgestimate	Progesterone receptor agonist
1671	5243	-1.27	cp	BRD-A26384407	chlortalidone	Carbonic anhydrase inhibitor
1672	5244	-1.27	cp	BRD-A93255169	thalidomide	TNF production inhibitor
1673	5246	-1.3	cp	BRD-K63343048	orlistat	Lipase inhibitor
1674	5248	-1.3	cp	BRD-K74236984	UNC-0321	Histone lysine methyltransferase inhibitor
1675	5250	-1.34	cp	BRD-A04327189	synephrine	Adrenergic receptor agonist
1676	5251	-1.34	cp	BRD-K92138166	mammea-a	other antibiotic
1677	5252	-1.34	cp	BRD-A63043573	cabergoline	Dopamine receptor agonist
1678	5256	-1.36	cp	BRD-A66435872	HTMT	Histamine receptor agonist
1679	5257	-1.37	cp	BRD-K56047318	RHC-80267	Triacylglycerol lipase inhibitor
1680	5258	-1.37	cp	BRD-K28680267	BRD-K28680267	-
1681	5259	-1.37	cp	BRD-K60274257	dephostatin	Tyrosine phosphatase inhibitor
1682	5262	-1.41	cp	BRD-K26674531	GR-235	Estrogen receptor agonist
1683	5263	-1.41	cp	BRD-K64044582	linoleamide	ACAT inhibitor
1684	5264	-1.43	cp	BRD-K84658672	nateglinide	-
1685	5268	-1.44	cp	BRD-K70557564	zosuquidar	P-glycoprotein inhibitor
1686	5269	-1.44	cp	BRD-K44094599	tacrolimus	Calcineurin inhibitor
1687	5283	-1.48	cp	BRD-A68888262	azelastine	Histamine receptor antagonist
1688	5284	-1.49	cp	BRD-K13514097	everolimus	MTOR inhibitor
1689	5286	-1.52	cp	BRD-K99615199	medroxyprogesterone	-
1690	5287	-1.53	cp	BRD-K56614220	clofazimine	GK0582 inhibitor
1691	5291	-1.55	cp	BRD-K62374253	rufloxacin	Bacterial DNA gyrase inhibitor
1692	5292	-1.55	cp	BRD-K27871032	lysergol	Ergoline alkaloid
1693	5293	-1.55	cp	BRD-K81876028	CP-93129	Serotonin receptor agonist
1694	5295	-1.57	cp	BRD-K76274772	MAPP-D-erythro	Ceramidase inhibitor
1695	5296	-1.57	cp	BRD-K81521265	dicyclohexylurea	Epoxide hydolase inhibitor
1696	5297	-1.57	cp	BRD-K53570330	carbofuran	Cholinesterase inhibitor
1697	5303	-1.62	cp	BRD-K95676198	JAK3-inhibitor-V	JAK inhibitor
1698	5306	-1.66	cp	BRD-K64614248	salicin	Anti-inflammatory
1699	5307	-1.66	cp	BRD-K09255212	clioquinol	Chelating agent
1700	5308	-1.66	cp	BRD-K49448285	bisindolylmaleimide	CDK inhibitor
1701	5310	-1.66	cp	BRD-K87226815	cycloserine	Bacterial cell wall synthesis inhibitor
1702	5311	-1.66	cp	BRD-K11853856	PJ-34	PARP inhibitor
1703	5319	-1.67	cp	BRD-K68620903	dydrogesterone	Progesterone receptor agonist
1704	5323	-1.69	cp	BRD-A14566392	scopolamine	-
1705	5324	-1.69	cp	BRD-K97056771	HY-11007	BCR-ABL kinase inhibitor
1706	5334	-1.73	cp	BRD-A32917072	BRD-A32917072	-
1707	5335	-1.73	cp	BRD-K63630713	etacrynic-acid	Sodium/potassium/chloride transporter inhibitor
1708	5343	-1.76	cp	BRD-A52588987	SKF-83566	Dopamine receptor antagonist
1709	5346	-1.76	cp	BRD-A67799922	phenoxybenzamine	Adrenergic receptor antagonist
1710	5347	-1.76	cp	BRD-K20920669	cromoglicic-acid	Immunosuppressant
1711	5350	-1.8	cp	BRD-A33084410	5'-guanidinonaltrindole	Opioid receptor antagonist
1712	5351	-1.8	cp	BRD-K92073408	norethisterone	-
1713	5360	-1.83	cp	BRD-K55420858	mirin	MRE11A exonuclease inhibitor
1714	5377	-1.94	cp	BRD-A52172093	VU-0413807-2	Calcium channel blocker
1715	5378	-1.94	cp	BRD-A93000692	ciglitazone	PPAR receptor agonist
1716	5379	-1.94	cp	BRD-A04706586	bucladesine	Adenosine receptor agonist
1717	5392	-2.01	cp	BRD-K83837640	JNJ-26854165	HDAC inhibitor
1718	5393	-2.01	cp	BRD-K05528470	L-745870	Dopamine receptor antagonist
1719	5394	-2.01	cp	BRD-A38898897	GW-311616	Leukocyte elastase inhibitor
1720	5395	-2.01	cp	BRD-K71430621	clobenpropit	Histamine receptor antagonist
1721	5396	-2.01	cp	BRD-K17008822	BD-1008	Sigma receptor antagonist
1722	5397	-2.01	cp	BRD-K36862742	hydroflumethiazide	Sodium/potassium/chloride transporter inhibitor
1723	5398	-2.02	cp	BRD-K12184916	dactolisib	MTOR inhibitor
1724	5402	-2.04	cp	BRD-A92585442	RU-28318	Cytochrome P450 inhibitor
1725	5422	-2.23	cp	BRD-K27450477	EHNA	Adenosine deaminase inhibitor
1726	5430	-2.29	cp	BRD-K79425933	benperidol	Dopamine receptor antagonist
1727	5437	-2.36	cp	BRD-K44849676	capsazepine	TRPV agonist
1728	5439	-2.37	cp	BRD-K80738081	resveratrol	Cytochrome P450 inhibitor
1729	5445	-2.42	cp	BRD-K23204545	busulfan	DNA inhibitor
1730	5446	-2.43	cp	BRD-K44353683	nateglinide	Insulin secretagogue
1731	5447	-2.43	cp	BRD-K36927236	glibenclamide	Sulfonylurea
1732	5450	-2.45	cp	BRD-K13926615	vardenafil	Phosphodiesterase inhibitor
1733	5454	-2.47	cp	BRD-A71459254	cymarin	ATPase inhibitor
1734	5458	-2.47	cp	BRD-K24994810	androstenol	GABA receptor modulator
1735	5459	-2.47	cp	BRD-A01320529	salmeterol	Adrenergic receptor agonist
1736	5462	-2.5	cp	BRD-K48367671	febuxostat	Xanthine oxidase inhibitor
1737	5476	-2.58	cp	BRD-K97158071	droperidol	Dopamine receptor antagonist
1738	5479	-2.61	cp	BRD-A71157293	fursultiamine	Vitamin B
1739	5482	-2.61	cp	BRD-A66395008	parthenolide	-
1740	5487	-2.64	cp	BRD-A77118605	BML-ST330	Phospholipase inhibitor
1741	5488	-2.64	cp	BRD-K15601958	SEW-2871	Lysophospholipid receptor agonist
1742	5489	-2.64	cp	BRD-A43930669	L-368899	Oxytocin receptor antagonist
1743	5499	-2.68	cp	BRD-A65282128	cefazolin	Bacterial cell wall synthesis inhibitor
1744	5500	-2.69	cp	BRD-K18895904	olanzapine	Dopamine receptor antagonist
1745	5503	-2.72	cp	BRD-K96354014	nifedipine	Calcium channel blocker
1746	5505	-2.74	cp	BRD-K02113016	olaparib	PARP inhibitor
1747	5506	-2.75	cp	BRD-K45446451	JZL-184	Monoacylglucerol lipase inhibitor
1748	5507	-2.76	cp	BRD-K64935403	ebelactone-b	Lipase inhibitor
1749	5512	-2.78	cp	BRD-K70241288	L-692585	Growth hormone releasing peptide ligand agonist
1750	5513	-2.78	cp	BRD-K95899059	LY-344864	Serotonin receptor agonist
1751	5514	-2.79	cp	BRD-A53416814	ceramide	-
1752	5519	-2.82	cp	BRD-K53665955	MK-5108	Aurora kinase inhibitor
1753	5521	-2.82	cp	BRD-A79981887	midodrine	Adrenergic receptor agonist
1754	5524	-2.82	cp	BRD-K08806317	timolol	Adrenergic receptor antagonist
1755	5526	-2.83	cp	BRD-K13032584	procarbazine	Monoamine oxidase inhibitor
1756	5530	-2.85	cp	BRD-A07824748	flavanone	11-beta-HSD1 inhibitor
1757	5532	-2.85	cp	BRD-A37837077	cyclazosin	Adrenergic receptor antagonist
1758	5534	-2.89	cp	BRD-K66956375	oleoylethanolamide	Cannabinoid receptor agonist
1759	5535	-2.89	cp	BRD-A83431637	resmethrin	Cytochrome P450 inhibitor
1760	5538	-2.92	cp	BRD-K26429091	J-104129	Acetylcholine receptor antagonist
1761	5539	-2.92	cp	BRD-A37959677	estrone	-
1762	5541	-2.95	cp	BRD-A48809242	IB-MECA	Adenosine receptor agonist
1763	5548	-3	cp	BRD-K75089421	procainamide	Sodium channel blocker
1764	5553	-3.05	cp	BRD-A98431941	ephedrine	Adrenergic receptor agonist
1765	5556	-3.07	cp	BRD-A82329351	cycloheximide	-
1766	5557	-3.07	cp	BRD-K54094468	remoxipride	Dopamine receptor antagonist
1767	5559	-3.1	cp	BRD-K87573634	propylpyrazole	Estrogen receptor agonist
1768	5560	-3.1	cp	BRD-A19374631	vinpocetine	-
1769	5561	-3.1	cp	BRD-K26373640	IKK-2-inhibitor	IKK inhibitor
1770	5562	-3.1	cp	BRD-K32645441	dipropyl-5ct	Serotonin receptor agonist
1771	5566	-3.13	cp	BRD-K49865102	PD-0325901	MEK inhibitor
1772	5574	-3.17	cp	BRD-K66043364	noscapine	-
1773	5579	-3.2	cp	BRD-K51095933	estropipate	-
1774	5581	-3.21	cp	BRD-K01265221	BRD-K01265221	-
1775	5586	-3.24	cp	BRD-K64835161	BRD-K64835161	-666
1776	5587	-3.24	cp	BRD-A44133049	azasetron	Serotonin receptor antagonist
1777	5588	-3.24	cp	BRD-K65285700	BRD-K65285700	Cannabinoid receptor agonist
1778	5594	-3.28	cp	BRD-A22256192	terazosin	Adrenergic receptor antagonist
1779	5601	-3.33	cp	BRD-K69556541	ryanodine	Calcium channel blocker
1780	5602	-3.34	cp	BRD-K47539947	tetradecylthioacetic-acid	Lipid peroxidase inhibitor
1781	5603	-3.35	cp	BRD-K31699485	DMEOB	glutamate receptor modulator
1782	5606	-3.36	cp	BRD-K88429204	pyrimethamine	Dihydrofolate reductase inhibitor
1783	5617	-3.39	cp	BRD-K49111258	prazosin	Adrenergic receptor antagonist
1784	5618	-3.4	cp	BRD-K86434416	selegiline	Monoamine oxidase inhibitor
1785	5620	-3.41	cp	BRD-A65145453	ATPA	Glutamate receptor agonist
1786	5622	-3.45	cp	BRD-K88759641	EMD-66684	Angiotensin receptor antagonist
1787	5623	-3.45	cp	BRD-A94756469	digoxin	ATPase inhibitor
1788	5630	-3.49	cp	BRD-U08759356	EI-346-erlotinib-analog	EGFR inhibitor
1789	5631	-3.49	cp	BRD-K10843433	phenylbutazone	Cyclooxygenase inhibitor
1790	5633	-3.5	cp	BRD-A80151636	bromocriptine	-
1791	5639	-3.53	cp	BRD-A05186015	bupropion	Dopamine uptake inhibitor
1792	5648	-3.56	cp	BRD-K68174511	torin-2	MTOR inhibitor
1793	5653	-3.61	cp	BRD-K86301799	dipyridamole	Phosphodiesterase inhibitor
1794	5657	-3.64	cp	BRD-A84174393	meloxicam	Cyclooxygenase inhibitor
1795	5659	-3.64	cp	BRD-K32318651	acyclovir	DNA polymerase inhibitor
1796	5661	-3.66	cp	BRD-K04185004	oxybuprocaine	Local anesthetic
1797	5667	-3.71	cp	BRD-K00313977	BRD-K00313977	-
1798	5668	-3.74	cp	BRD-A11706664	triciribine	-
1799	5671	-3.77	cp	BRD-A33447119	oxfendazole	Anthelmintic
1800	5672	-3.78	cp	BRD-A70449690	forskolin	Adenylyl cyclase activator
1801	5679	-3.84	cp	BRD-A74907996	equol	Estrogen receptor agonist
1802	5683	-3.84	cp	BRD-A96799240	4-hydroxyretinoic-acid	Retinoid receptor binder
1803	5684	-3.84	cp	BRD-K01902415	pirinixic-acid	PPAR receptor agonist
1804	5691	-3.89	cp	BRD-K49807096	benazepril	-
1805	5700	-3.95	cp	BRD-K06593056	LE-135	Retinoid receptor agonist
1806	5706	-3.99	cp	BRD-A19736161	ondansetron	Serotonin receptor antagonist
1807	5710	-4.02	cp	BRD-K53545112	CNQX	Glutamate receptor antagonist
1808	5714	-4.04	cp	BRD-K60298136	ITE	Aryl hydrocarbon receptor agonist
1809	5715	-4.05	cp	BRD-K54708045	nTZDpa	PPAR receptor agonist
1810	5716	-4.05	cp	BRD-K73589491	nizatidine	Histamine receptor antagonist
1811	5720	-4.09	cp	BRD-A73368467	fexofenadine	Histamine receptor antagonist
1812	5723	-4.12	cp	BRD-K64857848	XMD-885	Leucine rich repeat kinase inhibitor
1813	5724	-4.12	cp	BRD-K08619574	thioproperazine	Dopamine receptor antagonist
1814	5725	-4.12	cp	BRD-K88611939	aniracetam	Glutamate receptor agonist
1815	5726	-4.15	cp	BRD-K55462201	AM-404	-
1816	5730	-4.19	cp	BRD-K58299615	RO-90-7501	Beta amyloid inhibitor
1817	5731	-4.21	cp	BRD-U97083655	teicoplanin	Bacterial cell wall synthesis inhibitor
1818	5734	-4.23	cp	BRD-A24514565	warfarin	Vitamin K antagonist
1819	5737	-4.26	cp	BRD-K48935217	epothilone	Microtubule inhibitor
1820	5740	-4.26	cp	BRD-K49519144	LY-2140023	Glutamate receptor agonist
1821	5741	-4.27	cp	BRD-K93480852	KN-93	Calcium-calmodulin dependent protein kinase inhibitor
1822	5746	-4.3	cp	BRD-A07780951	orciprenaline	Adrenergic receptor agonist
1823	5747	-4.3	cp	BRD-K02867583	minaprine	Serotonin reuptake inhibitor
1824	5752	-4.33	cp	BRD-A02990301	lofexidine	Adrenergic receptor agonist
1825	5753	-4.33	cp	BRD-K23922020	arecaidine	Acetylcholine receptor agonist
1826	5755	-4.33	cp	BRD-K42095107	daidzein	Estrogen receptor agonist
1827	5757	-4.37	cp	BRD-A74904029	EI-231	Casein kinase inhibitor
1828	5760	-4.39	cp	BRD-K63165456	norcyclobenzaprine	Adrenergic receptor agonist
1829	5763	-4.41	cp	BRD-K51066026	aminoindazole	Ionophore
1830	5765	-4.42	cp	BRD-K84663978	trequinsin	Phosphodiesterase inhibitor
1831	5769	-4.43	cp	BRD-K71534238	GW-9508	Free fatty acid receptor agonist
1832	5774	-4.45	cp	BRD-K08206212	entecavir	Reverse transcriptase inhibitor
1833	5775	-4.48	cp	BRD-K33312228	halometasone	Glucocorticoid receptor agonist
1834	5781	-4.55	cp	BRD-K79759031	artesunate	-
1835	5782	-4.55	cp	BRD-A64479082	quinidine	Sodium channel blocker
1836	5787	-4.59	cp	BRD-A84189516	baccatin-III	Paclitaxel precursor
1837	5790	-4.62	cp	BRD-K11757396	BRD-K11757396	-
1838	5791	-4.62	cp	BRD-K32696739	noreleagnine	Monoamine oxidase inhibitor
1839	5792	-4.63	cp	BRD-K20338176	cefaclor	Bacterial cell wall synthesis inhibitor
1840	5793	-4.65	cp	BRD-K59851896	calycanthine	GABA release inhibitor
1841	5796	-4.68	cp	BRD-K93433262	alfacalcidol	Vitamin D receptor agonist
1842	5799	-4.7	cp	BRD-A19195498	trimipramine	Norepinephrine reuptake inhibitor
1843	5800	-4.71	cp	BRD-K86600316	RS-79948	Adrenergic receptor antagonist
1844	5801	-4.72	cp	BRD-A06390036	hydroquinidine	Antiarrhythmic
1845	5804	-4.75	cp	BRD-A09467419	mebeverine	Acetylcholine receptor antagonist
1846	5805	-4.76	cp	BRD-K25991148	warfarin	-
1847	5806	-4.76	cp	BRD-K15868788	SDZ-205-557	Serotonin receptor antagonist
1848	5807	-4.76	cp	BRD-K40255344	tyrphostin-A9	Protein tyrosine kinase inhibitor
1849	5808	-4.79	cp	BRD-K96263742	GW-7647	PPAR receptor agonist
1850	5812	-4.84	cp	BRD-A76093993	cromakalim	Potassium channel activator
1851	5813	-4.84	cp	BRD-K83302049	protopine	Histamine receptor antagonist
1852	5821	-4.86	cp	BRD-K50859149	sulfafurazole	Bacterial antifolate
1853	5822	-4.9	cp	BRD-K43978949	PIT	Purinergic receptor antagonist
1854	5829	-5.04	cp	BRD-A63998256	helveticoside	ATPase inhibitor
1855	5837	-5.09	cp	BRD-A34806832	proscillaridin	ATPase inhibitor
1856	5839	-5.12	cp	BRD-K77830450	forskolin	-
1857	5841	-5.13	cp	BRD-A39522003	OMDM-2	FAAH inhibitor
1858	5844	-5.15	cp	BRD-K40619305	larixinic-acid	Compound that interacts with metal centers
1859	5846	-5.18	cp	BRD-K52640952	BRD-K52640952	-
1860	5852	-5.21	cp	BRD-U44618005	WH-4023	SRC inhibitor
1861	5856	-5.26	cp	BRD-K79437791	acetyl-farnesyl-cysteine	Inhibitor of methylation of endogenous isoprenylated proteins
1862	5861	-5.34	cp	BRD-A81402010	KU-C103443N	CDC inhibitor
1863	5863	-5.36	cp	BRD-K14696368	9-methyl-5H-6-thia-4
1864	5864	-5.36	cp	BRD-K47323024	methapyrilene	Histamine receptor antagonist
1865	5865	-5.37	cp	BRD-K18523449	mestanolone	Androgenic steroid
1866	5867	-5.38	cp	BRD-K38003476	clocortolone	Glucocorticoid receptor agonist
1867	5868	-5.39	cp	BRD-K06467078	corynanthine	Adrenergic receptor antagonist
1868	5873	-5.49	cp	BRD-K47869605	podophyllotoxin	Microtubule inhibitor
1869	5875	-5.53	cp	BRD-K36864847	BD-1047	Adrenergic receptor antagonist
1870	5878	-5.56	cp	BRD-K11540476	EMF-BCA1-64	Caspase inhibitor
1871	5881	-5.6	cp	BRD-K36009368	NNC-63-0532	Opioid receptor agonist
1872	5882	-5.62	cp	BRD-K95309561	dienestrol	Estrogen receptor agonist
1873	5885	-5.64	cp	BRD-K29653726	topiramate	Carbonic anhydrase inhibitor
1874	5886	-5.64	cp	BRD-A67479912	progesterone	-
1875	5887	-5.66	cp	BRD-K65639003	icariin	Phosphodiesterase inhibitor
1876	5889	-5.68	cp	BRD-K56658166	BRD-K56658166	-
1877	5890	-5.68	cp	BRD-K82865713	prostaglandin-b2	cAMP inhibitor
1878	5892	-5.71	cp	BRD-K78883024	BRD-K78883024	-
1879	5894	-5.73	cp	BRD-A98725278	methysergide	-
1880	5896	-5.78	cp	BRD-K67578145	GDC-0879	RAF inhibitor
1881	5897	-5.78	cp	BRD-K29905972	axitinib	PDGFR receptor inhibitor
1882	5898	-5.78	cp	BRD-K83597974	pargyline	Monoamine oxidase inhibitor
1883	5899	-5.78	cp	BRD-K02637541	celecoxib	Cyclooxygenase inhibitor
1884	5900	-5.79	cp	BRD-K92577649	GBR-13069	-
1885	5902	-5.81	cp	BRD-K02950022	BMS-299897	Gamma secretase inhibitor
1886	5903	-5.81	cp	BRD-A14798026	mestranol	Estrogen receptor agonist
1887	5906	-5.84	cp	BRD-K92778217	mefenamic-acid	Cyclooxygenase inhibitor
1888	5910	-5.93	cp	BRD-K43887077	dopamine	Dopamine receptor agonist
1889	5914	-5.98	cp	BRD-K49519092	immethridine	Histamine receptor agonist
1890	5915	-5.99	cp	BRD-K77695569	tiabendazole	Angiogenesis inhibitor
1891	5916	-6	cp	BRD-K54142781	cirazoline	Adrenergic receptor agonist
1892	5919	-6.03	cp	BRD-K51918615	iodophenpropit	Histamine receptor antagonist
1893	5928	-6.17	cp	BRD-K87142802	veliparib	PARP inhibitor
1894	5929	-6.17	cp	BRD-K90333595	phentolamine	Adrenergic receptor antagonist
1895	5931	-6.23	cp	BRD-K47328134	lysylphenylalanyl-tyrosine	Heparin activation inhibitor
1896	5932	-6.24	cp	BRD-A45499626	UBP-302	Glutamate receptor antagonist
1897	5933	-6.25	cp	BRD-K91442916	CAM-9-026	Membrane metalloendopeptidase inhibitor
1898	5934	-6.26	cp	BRD-K06024458	n-arachidonyl-GABA	cannabinoid receptor agonist
1899	5936	-6.28	cp	BRD-A61599461	BRD-A61599461	-
1900	5938	-6.29	cp	BRD-K31627533	rimexolone	Glucocorticoid receptor agonist
1901	5939	-6.29	cp	BRD-K15834839	lobendazole	Anthelmintic
1902	5940	-6.3	cp	BRD-A37704979	SB-203580	-
1903	5942	-6.33	cp	BRD-A46393198	tetramisole	Immunostimulant
1904	5943	-6.34	cp	BRD-K99964838	bosutinib	ABL inhibitor
1905	5946	-6.38	cp	BRD-K19533706	tranilast	Angiogenesis inhibitor
1906	5949	-6.41	cp	BRD-A56359832	zileuton	Leukotriene inhibitor
1907	5950	-6.41	cp	BRD-K39965020	doconexent	PPAR receptor agonist
1908	5956	-6.56	cp	BRD-A85234536	N6-cyclopentyladenosine	Adenosine receptor agonist
1909	5958	-6.59	cp	BRD-K11696279	BU-239	Imidazoline receptor agonist
1910	5959	-6.6	cp	BRD-K51662849	ilomastat	Matrix metalloprotease inhibitor
1911	5960	-6.66	cp	BRD-A83255679	BRD-A83255679	-
1912	5962	-6.7	cp	BRD-K65146499	nabumetone	Cyclooxygenase inhibitor
1913	5963	-6.71	cp	BRD-A54236247	racephedrine	Adrenergic receptor agonist
1914	5965	-6.73	cp	BRD-A78391468	prednisolone	Glucocorticoid receptor agonist
1915	5966	-6.74	cp	BRD-A03816571	CP-55940	Cannabinoid receptor agonist
1916	5968	-6.75	cp	BRD-K49685476	TTNPB	-
1917	5969	-6.75	cp	BRD-K00234327	RU-24969	Serotonin receptor agonist
1918	5971	-6.76	cp	BRD-A84205515	estriol	-
1919	5972	-6.79	cp	BRD-K71289571	zafirlukast	Leukotriene receptor antagonist
1920	5977	-6.89	cp	BRD-A55946879	BW-B70C	Lipoxygenase inhibitor
1921	5979	-6.9	cp	BRD-K21733600	rofecoxib	Cyclooxygenase inhibitor
1922	5981	-6.9	cp	BRD-A78322124	dobutamine	Adrenergic receptor agonist
1923	5986	-6.97	cp	BRD-K54987996	CAY-10578	Casein kinase inhibitor
1924	5990	-6.98	cp	BRD-K28912512	nicotinamide	Protein synthesis stimulant
1925	5991	-6.98	cp	BRD-A75552914	isoxicam	Cyclooxygenase inhibitor
1926	5992	-6.98	cp	BRD-A30205217	ethotoin	Hydantoin antiepileptic
1927	5993	-6.99	cp	BRD-K25591257	resveratrol	-
1928	5996	-7.06	cp	BRD-K99107520	felbamate	Glutamate receptor antagonist
1929	5997	-7.08	cp	BRD-K19507340	megestrol	-
1930	5998	-7.13	cp	BRD-K84141129	VU-0400193-3	Glutamate receptor modulator
1931	6004	-7.25	cp	BRD-K60511616	pravastatin	HMGCR inhibitor
1932	6005	-7.26	cp	BRD-K97118047	4
1933	6006	-7.26	cp	BRD-K30480208	torasemide	Electrolyte reabsorption inhibitor
1934	6007	-7.29	cp	BRD-K11433652	aspirin	Cyclooxygenase inhibitor
1935	6010	-7.31	cp	BRD-K29173907	isoflupredone	Glucocorticoid receptor agonist
1936	6012	-7.35	cp	BRD-A42553870	L-152804	Neuropeptide receptor antagonist
1937	6015	-7.44	cp	BRD-A93477898	PETCM	Caspase activator
1938	6023	-7.55	cp	BRD-A25234499	aminoglutethimide	Glucocorticoid receptor antagonist
1939	6024	-7.56	cp	BRD-K45296539	ZD-7114	Adrenergic receptor agonist
1940	6025	-7.64	cp	BRD-K97440753	dihydroergocristine	-
1941	6029	-7.68	cp	BRD-K44432556	VU-0418946-1	HIF modulator
1942	6030	-7.72	cp	BRD-A55416093	colforsin	Adenylyl cyclase activator
1943	6037	-7.9	cp	BRD-K57222227	indometacin	Cyclooxygenase inhibitor
1944	6038	-7.91	cp	BRD-A71203467	l-stepholidine	Dopamine receptor antagonist
1945	6042	-7.94	cp	BRD-K87555556	amiodarone	-
1946	6043	-7.95	cp	BRD-K74212935	ergocryptine	Dopamine agonist
1947	6049	-8.05	cp	BRD-K98404142	BRD-K98404142	-
1948	6055	-8.19	cp	BRD-K88701661	dimercaptosuccinic-acid	Chelating agent
1949	6056	-8.2	cp	BRD-A14966924	alaproclate	Serotonin receptor antagonist
1950	6058	-8.25	cp	BRD-K19687926	lapatinib	-
1951	6059	-8.25	cp	BRD-K26548821	quinpirole	Dopamine receptor agonist
1952	6060	-8.25	cp	BRD-A10188456	dexamethasone	-
1953	6064	-8.31	cp	BRD-A71009679	KUC103420N	-666
1954	6066	-8.38	cp	BRD-K64451768	GANT-58	GLI antagonist
1955	6068	-8.39	cp	BRD-A11813248	AM-92016	Potassium channel blocker
1956	6069	-8.39	cp	BRD-A29082194	gitoxigenin	ATPase inhibitor
1957	6070	-8.43	cp	BRD-K60770992	pergolide	Dopamine receptor agonist
1958	6072	-8.49	cp	BRD-A51820102	econazole	Bacterial cell wall synthesis inhibitor
1959	6079	-8.53	cp	BRD-K83144676	olmesartan	Angiotensin antagonist
1960	6080	-8.56	cp	BRD-A01593789	chlormadinone	5-alpha reductase inhibitor
1961	6083	-8.65	cp	BRD-A37817666	picrotoxin	GABA receptor antagonist
1962	6085	-8.67	cp	BRD-K59522102	piperine	Monoamine oxidase inhibitor
1963	6087	-8.68	cp	BRD-K72816382	cinalukast	Leukotriene receptor antagonist
1964	6092	-8.74	cp	BRD-K26521938	dinoprostone	Prostanoid receptor agonist
1965	6095	-8.76	cp	BRD-A20527803	IB-MECA	-
1966	6096	-8.77	cp	BRD-K68332390	ponalrestat	Aldose reductase inhibitor
1967	6110	-8.99	cp	BRD-K47717570	NBQX	Glutamate receptor antagonist
1968	6111	-9.01	cp	BRD-K34157611	cimetidine	-
1969	6112	-9.01	cp	BRD-K16478699	PLX-4720	RAF inhibitor
1970	6115	-9.03	cp	BRD-A54487287	cortisone	Glucocorticoid receptor agonist
1971	6117	-9.04	cp	BRD-A15415227	GW-1929	PPAR receptor agonist
1972	6118	-9.06	cp	BRD-K49372556	mofezolac	Cyclooxygenase inhibitor
1973	6120	-9.07	cp	BRD-A54880345	etomidate	GABA receptor modulator
1974	6122	-9.14	cp	BRD-K64514229	toltrazuril	Antiprotozoal
1975	6129	-9.27	cp	BRD-A34255068	rolipram	Phosphodiesterase inhibitor
1976	6132	-9.29	cp	BRD-K32828673	chelidonine	Tubulin inhibitor
1977	6133	-9.3	cp	BRD-K37270826	mifepristone	-
1978	6134	-9.32	cp	BRD-K78637815	LY-320135	Cannabinoid receptor antagonist
1979	6135	-9.32	cp	BRD-K18799075	BAY-59-3074	Cannabinoid receptor partial agonist
1980	6143	-9.44	cp	BRD-K59273480	propentofylline	Adenosine reuptake inhibitor
1981	6147	-9.5	cp	BRD-U94846492	quinine	Hemozoin biocrystallization inhibitor
1982	6148	-9.52	cp	BRD-A20239487	atenolol	Adrenergic receptor antagonist
1983	6150	-9.55	cp	BRD-K20141153	atomoxetine	Norepinephrine transporter inhibitor
1984	6154	-9.59	cp	BRD-K37792168	denbufylline	Phosphodiesterase inhibitor
1985	6159	-9.68	cp	BRD-K89014967	AS-703026	MEK inhibitor
1986	6163	-9.76	cp	BRD-A72703248	SKF-96365	Calcium channel blocker
1987	6165	-9.77	cp	BRD-A22713669	BVT-948	Tyrosine phosphatase inhibitor
1988	6168	-9.79	cp	BRD-K19277754	paroxetine	-
1989	6170	-9.79	cp	BRD-K07303502	arachidonyl-trifluoro-methane	Cytosolic phospholipase inhibitor
1990	6172	-9.84	cp	BRD-K53318339	vinpocetine	Phosphodiesterase inhibitor
1991	6178	-9.94	cp	BRD-K25836724	epitestosterone	-
1992	6179	-9.94	cp	BRD-K05395900	nicotine	Acetylcholine receptor agonist
1993	6182	-9.98	cp	BRD-K04010869	prostaglandin-a1	HSP inducer
1994	6183	-9.99	cp	BRD-K36740062	GSK-1070916	Aurora kinase inhibitor
1995	6187	-10.09	cp	BRD-K64755930	etazolate	Phosphodiesterase inhibitor
1996	6191	-10.14	cp	BRD-A45543382	metrizamide	Radiopaque medium
1997	6197	-10.2	cp	BRD-K26657438	imiquimod	TLR agonist
1998	6199	-10.25	cp	BRD-K30816563	ranitidine	-
[truncated: 838 more rows]

## Sheet: Table S1-4
Table S1-4: Tertiary Small Molecule Screening (TF1 cell line)
Category	Parameters	Descriptions
Assay	Type of assay	Cell-based in vitro assay
	Target	MECOM/EVI1 (KEGG ID: T01001)
	Primary measurement	Measure fluorescence in the Safire2 plate reader (excitation 560 nm/ 10 nm bandwith, emission 590 nm/10 nm bandwith, integration time 40 usec, Gain 60)
	Key reagents	RPMI, 20% FBS, GM-CSF 10ng/ml, 1% P/S and 1ug/ml Puromycin, 384 well/format plates (Corning), DMSO, Cell Titer-Glo (Promega Corporation, Madison, WI, USA)
	Assay protocol	Day1: Compound transfer and cell seeding - Prepare predulition plate with 40 ul medium/well. - In negative control column, place 40 ul medium/well with 125 uM Etoposide using the dispenser - Compound transfer: - From compound mother plate with compounds at 1 mM in DMSO, transfer 0.2 ul into predilution plate (-> giving 5 uM compound at 0.5% DMSO in the predilution plate) - Vortex VVD-plate, centr…
Library	Library size	4942 compounds
	Source	Sigma-Aldrich (St. Louis, MO, USA) and Selleck Chemicals (Houston, TX, USA)
Screen	Format	384/well
	Concentration(s) tested	1 μM
	Plate controls	DMSO and etoposide (5 μM) treated cells were used as negative (vehicle) and positive controls,
	Reagent/ compound dispensing system	Cell Titer-Glo (Promega Corporation, Madison, WI, USA), Tecan Evo200 (Tecan, Switzerland)
	Detection instrument and software	Safire2 plate reader (excitation 560 nm/ 10 nm bandwith, emission 590 nm/10 nm bandwith, integration time 40 usec, Gain 60)
	Assay validation/QC	The assay tolerated DMSO-concentrations up to 0.1%). Z´-factor determination was performed running a 384 well plate containing 192 positive controls and 192 negative controls and checked it was above 0.5. After initial quality control, no more than 20% of the measured plates should have to be remeasured. Failed plate was repeated for a maximum of 3 repetitions. A Pilot Screen was run to establish…
	Correction factors	Cellular viability was presented as a percentage of viable cells over control (POC). A ∆POC was defined on the basis of the average of duplicates using the following formula: [negative controls luminescence (DMSO) – sample luminescence]/[negative controls luminescence (DMSO)] x 100. POC_molecule values for each compound have been compared to the DMSO control values (n=24) using an ANOVA test appl…
	Normalization	P-values were adjusted for the multiple comparisons using the Benjamini & Hochberg (BH or FDR) method included in the p.adjust function implemented in the stats R package.
Molecules	∆POC	POC_molecules	z-score	Target	Library
Panobinostat (LBH589)	93.7893	6.21069	-10.6202	HDAC Epigenetics	Selleck
LAQ824 (Dacinostat)	93.7524	6.24758	-10.6169	HDAC Epigenetics	Selleck
CUDC-907	93.6048	6.39516	-10.4082	HDAC Epigenetics	Selleck
Trichostatin A (TSA)	93.5433	6.45665	-10.598	HDAC Epigenetics	Selleck
PCI-24781 (Abexinostat)	93.3343	6.66573	-10.5792	HDAC Epigenetics	Selleck
Quisinostat (JNJ-26481585)	93.2605	6.73952	-10.5725	HDAC Epigenetics	Selleck
Givinostat (ITF2357)	92.3012	7.69879	-10.4861	HDAC Epigenetics	Selleck
Pracinostat (SB939)	92.2397	7.76028	-10.4805	HDAC Epigenetics	Selleck
Topotecan hydrochloride hydrate	92.2397	7.76028	-8.45407	antineoplastic	Sigma-Aldrich
AR-42	91.2067	8.79335	-10.3874	HDAC Epigenetics	Selleck
Topotecan hydrochloride hydrate	90.8131	9.1869	-7.42034	antineoplastic	Sigma-Aldrich
Epirubicin HCl	89.7554	10.2446	-7.74959	antineoplastic	Selleck
Gemcitabine hydrochloride	89.202	10.798	-7.11471	antineoplastic	Sigma-Aldrich
Gemcitabine hydrochloride	89.202	10.798	-7.11471	antineoplastic	Sigma-Aldrich
Gemcitabine hydrochloride	87.3819	12.6181	-5.70768	antineoplastic	Sigma-Aldrich
Gemcitabine hydrochloride	87.3819	12.6181	-5.70768	antineoplastic	Sigma-Aldrich
Epirubicin HCl	86.8899	13.1101	-9.43811	antineoplastic	Selleck
Belinostat (PXD101)	80.5808	19.4192	-9.4297	HDAC Epigenetics	Selleck
Vorinostat (SAHA, MK0683)	69.8689	30.1311	-4.66426	HDAC Epigenetics	Selleck
Tegafur	63.6337	36.3663	-3.69687	antineoplastic	Sigma-Aldrich
Vorinostat (SAHA, MK0683)	62.4899	37.5101	-4.58953	HDAC Epigenetics	Selleck
McN-A-343	58.7389	41.2611	-1.98514	acetylcholine receptor agonist	Sigma-Aldrich
McN-A-343	55.5659	44.4341	-2.18221	acetylcholine receptor agonist	Sigma-Aldrich
Ciproxifan hydrochloride	51.8641	48.1359	-1.49305	histamine receptor antagonist	Sigma-Aldrich
Terfenadine	51.2984	48.7016	-1.38787	histamine receptor antagonist	Sigma-Aldrich
Budesonide	51.2	48.8	-1.00536	Anti-inflammatory glucocorticoid	Sigma-Aldrich
Tegafur	50.0071	49.9929	-2.10903	antineoplastic	Sigma-Aldrich
Bethanechol chloride	49.5643	50.4357	-0.792777	acetylcholine receptor agonist	Sigma-Aldrich
Ciproxifan hydrochloride	47.9286	52.0714	-1.03593	histamine receptor antagonist	Sigma-Aldrich
Hydrocortisone	47.7687	52.2313	-1.01462	Anti-inflammatory glucocorticoid	Sigma-Aldrich
Budesonide	46.2437	53.7563	-0.815171	Anti-inflammatory glucocorticoid	Sigma-Aldrich
Valproic acid sodium salt (Sodium valproate)	45.9117	54.0883	-0.947353	HDAC Epigenetics	Selleck
Acetyl-beta-methylcholine chloride	45.5919	54.4081	-0.276513	acetylcholine receptor agonist	Sigma-Aldrich
Carmofur	45.5427	54.4573	-0.890111	antineoplastic	Sigma-Aldrich
Epinastine hydrochloride	45.223	54.777	-0.258368	histamine receptor antagonist	Sigma-Aldrich
Arecaidine propargyl ester hydrobromide	44.8663	55.1337	-0.182211	acetylcholine receptor agonist	Sigma-Aldrich
Cetirizine dihydrochloride	44.7187	55.2813	-0.608115	histamine receptor antagonist	Sigma-Aldrich
Hydrocortisone	44.4605	55.5395	-0.116608	Anti-inflammatory glucocorticoid	Sigma-Aldrich
13-cis-retinoic acid	44.2883	55.7117	-0.972648	antineoplastic	Sigma-Aldrich
Carmofur	44.2268	55.7732	-0.960429	antineoplastic	Sigma-Aldrich
Betamethasone	44.0177	55.9823	-0.0719253	Anti-inflammatory glucocorticoid	Sigma-Aldrich
Epinastine hydrochloride	43.0339	56.9661	-0.383555	histamine receptor antagonist	Sigma-Aldrich
Terfenadine	42.6403	57.3597	-0.331103	histamine receptor antagonist	Sigma-Aldrich
Norcantharidin	42.5911	57.4089	-0.264729	antineoplastic	Sigma-Aldrich
Acetylthiocholine chloride	42.5173	57.4827	0.123072	acetylcholine receptor agonist	Sigma-Aldrich
Dacarbazine	41.9885	58.0115	-0.51565	antineoplastic	Selleck
Bethanechol chloride	41.3613	58.6387	-0.0991912	acetylcholine receptor agonist	Sigma-Aldrich
alpha-Lobeline hydrochloride	41.1522	58.8478	-0.0273857	acetylcholine receptor agonist	Sigma-Aldrich
Dacarbazine	41.0907	58.9093	-0.199392	antineoplastic	Selleck
Betamethasone	41.0292	58.9708	-0.0504973	Anti-inflammatory glucocorticoid	Sigma-Aldrich
Oxotremorine sesquifumarate salt	40.9431	59.0569	0.0071	acetylcholine receptor agonist	Sigma-Aldrich
Cetirizine dihydrochloride	40.7833	59.2167	0.567037	histamine receptor antagonist	Sigma-Aldrich
Oxotremorine sesquifumarate salt	40.4758	59.5242	-0.544304	acetylcholine receptor agonist	Sigma-Aldrich
Acetyl-beta-methylcholine chloride	40.4266	59.5734	0.037873	acetylcholine receptor agonist	Sigma-Aldrich
Valproic acid sodium salt (Sodium valproate)	40.0946	59.9054	-0.139299	HDAC Epigenetics	Selleck
Norcantharidin	39.9593	60.0407	-0.473746	antineoplastic	Sigma-Aldrich
Acetylthiocholine chloride	39.947	60.053	0.108209	acetylcholine receptor agonist	Sigma-Aldrich
Suramin sodium salt	39.8486	60.1514	-0.0904221	antineoplastic	Sigma-Aldrich
Suramin sodium salt	39.6026	60.3974	0.031483	antineoplastic	Sigma-Aldrich
Pilocarpine nitrate	39.3075	60.6925	0.2769	acetylcholine receptor agonist	Sigma-Aldrich
Corticosterone	39.1107	60.8893	0.565813	Anti-inflammatory glucocorticoid	Sigma-Aldrich
DBO-83	38.4343	61.5657	1.00375	acetylcholine receptor agonist	Sigma-Aldrich
Corticosterone	38.3605	61.6395	0.340857	Anti-inflammatory glucocorticoid	Sigma-Aldrich
ABT-418 hydrochloride	38.2621	61.7379	0.676098	acetylcholine receptor agonist	Sigma-Aldrich
DBO-83	38.1022	61.8978	0.273734	acetylcholine receptor agonist	Sigma-Aldrich
CP-64434 hydrate	37.0446	62.9554	0.834334	HDAC Epigenetics	Sigma-Aldrich
Antozoline hydrochloride	36.0853	63.9147	0.959005	histamine receptor antagonist	Sigma-Aldrich
(±)-Muscarine chloride	36.073	63.927	0.810414	acetylcholine receptor agonist	Sigma-Aldrich
1,1-Dimethyl-4-phenyl-piperazinium iodide	35.6794	64.3206	1.51591	acetylcholine receptor agonist	Sigma-Aldrich
Ara-G hydrate	35.6671	64.3329	1.01335	antineoplastic	Sigma-Aldrich
Triamcinolone	35.6302	64.3698	0.883443	Anti-inflammatory glucocorticoid	Sigma-Aldrich
Arecaidine propargyl ester hydrobromide	35.0891	64.9109	0.820581	acetylcholine receptor agonist	Sigma-Aldrich
13-cis-retinoic acid	35.0768	64.9232	0.73365	antineoplastic	Sigma-Aldrich
cDPCP	34.6341	65.3659	0.80234	antineoplastic	Sigma-Aldrich
Antozoline hydrochloride	34.4742	65.5258	0.910755	histamine receptor antagonist	Sigma-Aldrich
Triprolidine hydrochloride	34.179	65.821	0.315831	histamine receptor antagonist	Sigma-Aldrich
(±)-Muscarine chloride	33.6256	66.3744	0.391428	acetylcholine receptor agonist	Sigma-Aldrich
1,1-Dimethyl-4-phenyl-piperazinium iodide	33.4411	66.5589	0.894962	acetylcholine receptor agonist	Sigma-Aldrich
alpha-Lobeline hydrochloride	33.0845	66.9155	0.465346	acetylcholine receptor agonist	Sigma-Aldrich
Pheniramine maleate	33.0353	66.9647	1.05039	histamine receptor antagonist	Sigma-Aldrich
Triprolidine hydrochloride	33.0107	66.9893	1.31553	histamine receptor antagonist	Sigma-Aldrich
Mocetinostat (MGCD0103)	31.5841	68.4159	-5.01358	HDAC Epigenetics	Selleck
Ara-G hydrate	30.7847	69.2153	1.4518	antineoplastic	Sigma-Aldrich
D-609 potassium	29.727	70.273	0.923972	antineoplastic	Sigma-Aldrich
Pheniramine maleate	29.4196	70.5804	1.98195	histamine receptor antagonist	Sigma-Aldrich
Orphenadrine hydrochloride	29.2843	70.7157	1.93019	histamine receptor antagonist	Sigma-Aldrich
Pilocarpine nitrate	29.1244	70.8756	1.00629	acetylcholine receptor agonist	Sigma-Aldrich
Nelfinavir mesylate hydrate	28.2512	71.7488	1.58667	antineoplastic	Sigma-Aldrich
Beclomethasone	27.4518	72.5482	1.94054	Anti-inflammatory glucocorticoid	Sigma-Aldrich
CP-64434 hydrate	26.9599	73.0401	2.01268	HDAC Epigenetics	Sigma-Aldrich
Droxinostat	26.923	73.077	2.01809	HDAC Epigenetics	Sigma-Aldrich
cDPCP	26.5909	73.4091	2.54404	antineoplastic	Sigma-Aldrich
ABT-418 hydrochloride	25.976	74.024	2.15696	acetylcholine receptor agonist	Sigma-Aldrich
Thioperamide maleate	25.7792	74.2208	3.35649	histamine receptor antagonist	Sigma-Aldrich
Beclomethasone dipropionate	25.7546	74.2454	-1.94356	Anti-inflammatory glucocorticoid	Selleck
Cyclophosphamide monohydrate	25.4103	74.5897	2.23992	antineoplastic	Sigma-Aldrich
Nelfinavir mesylate hydrate	25.1274	74.8726	3.47768	antineoplastic	Sigma-Aldrich
Beclomethasone dipropionate	25.1028	74.8972	-1.38437	Anti-inflammatory glucocorticoid	Selleck
Oxotremorine methiodide	24.7954	75.2046	2.67061	acetylcholine receptor agonist	Sigma-Aldrich
Thioperamide maleate	24.7339	75.2661	2.05546	histamine receptor antagonist	Sigma-Aldrich
D-609 potassium	22.8645	77.1355	2.9891	antineoplastic	Sigma-Aldrich
Azaguanine-8	22.6554	77.3446	-0.898927	antineoplastic	Selleck
Flumethasone	21.7454	78.2546	-0.857697	Anti-inflammatory glucocorticoid	Selleck
Flumethasone	19.0889	80.9111	-0.191495	Anti-inflammatory glucocorticoid	Selleck
Oxotremorine methiodide	18.8798	81.1202	2.40569	acetylcholine receptor agonist	Sigma-Aldrich
Triamcinolone	18.2895	81.7105	2.48633	Anti-inflammatory glucocorticoid	Sigma-Aldrich
Beclomethasone	17.8345	82.1655	3.33094	Anti-inflammatory glucocorticoid	Sigma-Aldrich
Azaguanine-8	16.9613	83.0387	0.438009	antineoplastic	Selleck
Orphenadrine hydrochloride	15.1903	84.8097	2.90967	histamine receptor antagonist	Sigma-Aldrich
Flumequine	15.1534	84.8466	0.927645	antineoplastic	Selleck
Cinoxacin	14.7722	85.2278	1.0309	antineoplastic	Selleck
Droxinostat	14.4032	85.5968	3.77688	HDAC Epigenetics	Sigma-Aldrich
Cyclophosphamide monohydrate	14.1941	85.8059	3.80405	antineoplastic	Sigma-Aldrich
Dexamethasone Acetate	13.3825	86.6175	0.940397	Anti-inflammatory glucocorticoid	Selleck
Cinoxacin	12.8044	87.1956	1.05505	antineoplastic	Selleck
Nicotine Ditartrate	8.97963	91.0204	2.59974	acetylcholine receptor agonist	Selleck
Dexamethasone Acetate	8.73366	91.2663	2.66636	Anti-inflammatory glucocorticoid	Selleck
Pilocarpine HCl	7.39314	92.6069	2.12839	acetylcholine receptor agonist	Selleck
Flumequine	5.54838	94.4516	2.49431	antineoplastic	Selleck
Teniposide	1.98185	98.0182	-3.18272	antineoplastic	Selleck
RGFP966	-0.514725	100.515	-2.27278	HDAC Epigenetics	Selleck
Pilocarpine HCl	-1.78146	101.781	5.51424	acetylcholine receptor agonist	Selleck
M344	-6.47944	106.479	-1.75721	HDAC Epigenetics	Selleck
Betamethasone Valerate	-12.0752	112.075	-1.44046	Anti-inflammatory glucocorticoid	Selleck
Floxuridine	-13.1698	113.17	-1.3048	antineoplastic	Selleck
Fluocinonide	-14.5718	114.572	-1.31794	Anti-inflammatory glucocorticoid	Selleck
Fluocinolone Acetonide	-14.7317	114.732	-1.29871	Anti-inflammatory glucocorticoid	Selleck
Betamethasone	-14.9653	114.965	-1.08225	Anti-inflammatory glucocorticoid	Selleck
Cephalomannine	-15.3958	115.396	-1.21883	antineoplastic	Selleck
Bexarotene	-15.8139	115.814	-1.16854	antineoplastic	Selleck
Betamethasone Dipropionate	-16.6625	116.663	-0.871896	Anti-inflammatory glucocorticoid	Selleck
Hydrocortisone	-16.9331	116.933	-0.838361	Anti-inflammatory glucocorticoid	Selleck
Deflazacort	-19.3067	119.307	-0.544173	Anti-inflammatory glucocorticoid	Selleck
Nicotine Ditartrate	-19.7248	119.725	7.50732	acetylcholine receptor agonist	Selleck
Mifepristone	-20.0446	120.045	-0.659708	Anti-inflammatory glucocorticoid	Selleck
Busulfan	-20.6349	120.635	-0.379549	antineoplastic	Selleck
CUDC-101	-20.8563	120.856	-0.287092	HDAC Epigenetics	Selleck
Procarbazine HCl	-22.1353	122.135	-0.40825	antineoplastic	Selleck
Arecoline	-22.7256	122.726	-0.33725	acetylcholine receptor agonist	Selleck
Mitotane	-23.0208	123.021	-0.0838361	antineoplastic	Selleck
Carmofur	-23.3405	123.341	-0.0442045	antineoplastic	Selleck
MC1568	-24.595	124.595	0.0498808	HDAC Epigenetics	Selleck
RG2833 (RGFP109)	-25.3206	125.321	-0.128628	HDAC Epigenetics	Selleck
Meprednisone	-25.3944	125.394	0.210352	Anti-inflammatory glucocorticoid	Selleck
Altretamine	-26.12	126.12	0.300286	antineoplastic	Selleck
Nexturastat A	-26.3782	126.378	-0.0372065	HDAC Epigenetics	Selleck
Hydroxyurea	-27.2637	127.264	0.442045	antineoplastic	Selleck
Tubastatin A HCl	-27.399	127.399	0.30261	HDAC Epigenetics	Selleck
Dexamethasone (DHAP)	-27.6819	127.682	0.493871	Anti-inflammatory glucocorticoid	Selleck
Pyroxamide	-28.0877	128.088	0.364684	HDAC Epigenetics	Selleck
Cyproheptadine HCl	-33.5974	133.597	0.970333	histamine receptor antagonist	Selleck
Mesna	-33.6466	133.647	1.23315	antineoplastic	Selleck
Prednisolone	-34.3476	134.348	1.32004	Anti-inflammatory glucocorticoid	Selleck
Pefloxacin Mesylate	-35.0486	135.049	1.40692	antineoplastic	Selleck
Triamcinolone	-35.1101	135.11	1.15227	Anti-inflammatory glucocorticoid	Selleck
10-Deacetylbaccatin-III	-38.32	138.32	1.53833	antineoplastic	Selleck
Cortisone acetate	-42.1817	142.182	2.00279	Anti-inflammatory glucocorticoid	Selleck
CI994 (Tacedinaline)	-42.28	142.28	1.33731	HDAC Epigenetics	Selleck
Rocilinostat (ACY-1215)	-47.6421	147.642	1.80079	HDAC Epigenetics	Selleck

## Sheet: Table S1-5
Table S1-5: L1000CDS analysis (HNT34)
Perturbation_ID	Description	Score	pubchem_ID	Signature_ID	Direction
BRD-K86574132		0.041	7326481	CPC006_MCF7_24H:BRD-K86574132:48.0	mimic
BRD-K21672174	Ro 28-1675 ?	0.0392	9886086	CPC006_MCF7_24H:BRD-K21672174:160.0	mimic
BRD-K64642496		0.0392	10322450	CPC006_MCF7_24H:BRD-K64642496:40.0	mimic
BRD-A47829399	artesunate	0.0358	73707396	CPC006_HT29_24H:BRD-A47829399:10.0	mimic
BRD-K21672174	Ro 28-1675 ?	0.0358	9886086	CPC006_VCAP_6H:BRD-K21672174:160.0	mimic
BRD-K32501161	KCR-13	0.0358	10238982	CPC007_A375_24H:BRD-K32501161:10.0	mimic
BRD-A12230535	Nutlin-3	0.0341	216345	CPC006_A375_24H:BRD-A12230535:44.4	mimic
BRD-A47829399	artesunate	0.0341	73707396	CPC006_A375_24H:BRD-A47829399:10.0	mimic
BRD-A75517195	thiazolopyrimidine	0.0341	5758458	CPC006_A375_24H:BRD-A75517195:40.0	mimic
BRD-K39503511	MK-0591	0.0341	60923	CPC006_A375_24H:BRD-K39503511:80.0	mimic
BRD-K51575138	TPCA-1	0.0341	9903786	CPC006_A375_24H:BRD-K51575138:10.0	mimic
BRD-A62809825		0.0341	5353993	CPC006_HA1E_6H:BRD-A62809825:10.0	mimic
BRD-A28105619	curcubitacin I	0.0341	73707401	CPC006_MCF7_24H:BRD-A28105619:10.0	mimic
BRD-K73261812		0.0341	11238147	CPC006_PC3_24H:BRD-K73261812:10.0	mimic
BRD-K37940862	NCGC00185684-02	0.0341	46930969	CPC007_HT29_24H:BRD-K37940862:10.0	mimic
BRD-K85606544	neratinib	0.0341	9915743	LJP005_HEPG2_24H:BRD-K85606544:1.11	mimic
BRD-K31912990	CGP 71683 hydrochloride	0.0324	5312114	CPC003_HCC515_24H:BRD-K31912990:10.0	mimic
BRD-K78513633	Lonidamine	0.0324	39562	CPC006_A375_24H:BRD-K78513633:177.6	mimic
BRD-K94325918		0.0324	20345	CPC006_HCC515_24H:BRD-K94325918:10.0	mimic
BRD-K12994359	Valdecoxib	0.0324	119607	CPC006_HT29_24H:BRD-K12994359:177.6	mimic
BRD-K64642496		0.0324	10322450	CPC006_HT29_24H:BRD-K64642496:40.0	mimic
BRD-K30707190	PNU 74654	0.0324	9836739	CPC006_MCF7_24H:BRD-K30707190:80.0	mimic
BRD-K33272502	DG-041	0.0324	11296282	CPC006_MCF7_24H:BRD-K33272502:40.0	mimic
BRD-M86331534	BJM-ctd2-9	0.0324	73707397	CPC006_MCF7_24H:BRD-M86331534:10.0	mimic
BRD-K10573841	T7765	0.0324	16220051	CPC012_A375_6H:BRD-K10573841:10.0	mimic
BRD-U51024685	HG-6-64-01	0.0324		LJP006_HME1_24H:BRD-U51024685:0.37	mimic
BRD-A38030642	cyclosporin A	0.0307	16404350	CPC001_PC3_24H:BRD-A38030642:10.0	mimic
BRD-K69023402	THAPSIGARGIN	0.0307	446378	CPC005_A549_24H:BRD-K69023402:10.0	mimic
BRD-K33272502	DG-041	0.0307	11296282	CPC006_A375_24H:BRD-K33272502:40.0	mimic
BRD-K61662457	CAY10594	0.0307	56588033	CPC006_HT29_24H:BRD-K61662457:20.0	mimic
BRD-K86574132		0.0307	7326481	CPC006_HT29_24H:BRD-K86574132:48.0	mimic
BRD-K08799216	pelitinib	0.0307	6445562	LJP005_SKBR3_24H:BRD-K08799216:0.37	mimic
BRD-K59469039	AG-879	0.029	5353385	CPC001_HCC515_24H:BRD-K59469039:10.0	mimic
BRD-K69023402	THAPSIGARGIN	0.029	446378	CPC005_A375_24H:BRD-K69023402:10.0	mimic
BRD-A79768653	sirolimus	0.029	5374464	CPC006_A375_24H:BRD-A79768653:10.0	mimic
BRD-K73261812		0.029	11238147	CPC006_A375_24H:BRD-K73261812:10.0	mimic
BRD-K94325918		0.029	20345	CPC006_A375_24H:BRD-K94325918:10.0	mimic
BRD-K92241597	CHR 2797	0.029	15547703	CPC006_MCF7_24H:BRD-K92241597:80.0	mimic
BRD-K25737009		0.029	24868309	CPC006_MDST8_6H:BRD-K25737009:40.0	mimic
BRD-A31107743	89671	0.029	5353446	CPC006_NCIH1836_6H:BRD-A31107743:0.09	mimic
BRD-K19295594		0.029	227456	CPC006_PC3_24H:BRD-K19295594:11.1	mimic
BRD-K56411643		0.029	40911229	CPC006_PC3_24H:BRD-K56411643:10.0	mimic
BRD-K65955264		0.029	5716367	CPC010_MCF7_24H:BRD-K65955264:10.0	mimic
BRD-K88625236		0.029	72385	CPC015_NPC_24H:BRD-K88625236:10.0	mimic
BRD-K03406345	5-azacytidine	0.029	9444	CPC020_VCAP_24H:BRD-K03406345:10.0	mimic
BRD-K16730910	regorafenib	0.029		LJP009_HEPG2_24H:BRD-K16730910:10	mimic
BRD-U51024685	HG-6-64-01	0.029		LJP006_A375_24H:BRD-U51024685:0.04	mimic
BRD-K44100512	KIN001-043	0.029		LJP006_MDAMB231_24H:BRD-K44100512:10	mimic
BRD-K89930444	AG 592	0.0273	5467485	CPC001_HA1E_24H:BRD-K89930444:10.0	mimic
BRD-K07762753	Aminopurvalanol A	0.0273	6604931	CPC002_HCC515_24H:BRD-K07762753:10.0	mimic
BRD-A19037878	trichostatin A	0.0853	6376322	CPC006_VCAP_6H:BRD-A19037878:10.0	reverse
BRD-K81418486	vorinostat	0.0853	5311	CPC006_VCAP_6H:BRD-K81418486:10.0	reverse
BRD-A19037878	trichostatin A	0.0836	6376322	CPC006_MCF7_24H:BRD-A19037878:10.0	reverse
BRD-A19037878	trichostatin A	0.0836	6376322	CPC006_PC3_24H:BRD-A19037878:10.0	reverse
BRD-K81418486	vorinostat	0.0836	5311	CPC006_VCAP_6H:BRD-K81418486:11.1	reverse
BRD-A19037878	trichostatin A	0.0802	6376322	CPC006_HA1E_24H:BRD-A19037878:10.0	reverse
BRD-A19037878	trichostatin A	0.0785	6376322	CPC019_HT29_6H:BRD-A19037878:10.0	reverse
BRD-K69840642	HDAC6 inhibitor ISOX	0.0768	24951314	CPC006_VCAP_6H:BRD-K69840642:10.0	reverse
BRD-A19037878	trichostatin A	0.0768	6376322	CPC007_VCAP_6H:BRD-A19037878:10.0	reverse
BRD-K81418486	vorinostat	0.0768	5311	CPC017_MCF7_24H:BRD-K81418486:10.0	reverse
BRD-A19037878	trichostatin A	0.0734	6376322	CPC006_HCC515_24H:BRD-A19037878:10.0	reverse
BRD-K81418486	vorinostat	0.0734	5311	CPC006_MCF7_24H:BRD-K81418486:11.1	reverse
BRD-K81418486	vorinostat	0.0734	5311	CPC006_MCF7_6H:BRD-K81418486:10.0	reverse
BRD-K81418486	vorinostat	0.0734	5311	CPC008_VCAP_6H:BRD-K81418486:10.0	reverse
BRD-A19037878	trichostatin A	0.0734	6376322	CPC017_MCF7_24H:BRD-A19037878:10.0	reverse
BRD-A19037878	trichostatin A	0.0717	6376322	CPC004_HCC515_6H:BRD-A19037878:10.0	reverse
BRD-K81418486	vorinostat	0.0717	5311	CPC006_HA1E_24H:BRD-K81418486:10.0	reverse
BRD-K81418486	vorinostat	0.0717	5311	CPC006_HCC515_24H:BRD-K81418486:10.0	reverse
BRD-K81418486	vorinostat	0.0717	5311	CPC006_MCF7_24H:BRD-K81418486:10.0	reverse
BRD-K81418486	vorinostat	0.0717	5311	CPC007_HT29_24H:BRD-K81418486:10.0	reverse
BRD-K81418486	vorinostat	0.07	5311	CPC006_HA1E_6H:BRD-K81418486:11.1	reverse
BRD-A19037878	trichostatin A	0.07	6376322	CPC008_VCAP_6H:BRD-A19037878:10.0	reverse
BRD-A19037878	trichostatin A	0.07	6376322	CPC014_MCF7_6H:BRD-A19037878:10.0	reverse
BRD-K22503835		0.07	5186	CPC015_MCF7_24H:BRD-K22503835:10.0	reverse
BRD-A19037878	trichostatin A	0.07	6376322	CPC019_MCF7_6H:BRD-A19037878:10.0	reverse
BRD-K81418486	vorinostat	0.0683	5311	CPC006_A375_24H:BRD-K81418486:10.0	reverse
BRD-A19037878	trichostatin A	0.0683	6376322	CPC007_A375_6H:BRD-A19037878:10.0	reverse
BRD-A19037878	trichostatin A	0.0683	6376322	CPC010_MCF7_24H:BRD-A19037878:10.0	reverse
BRD-K81418486	vorinostat	0.0683	5311	CPC010_MCF7_24H:BRD-K81418486:10.0	reverse
BRD-A19037878	trichostatin A	0.0666	6376322	CPC004_A375_6H:BRD-A19037878:10.0	reverse
BRD-K81418486	vorinostat	0.0666	5311	CPC005_HT29_24H:BRD-K81418486:10.0	reverse
BRD-K81418486	vorinostat	0.0666	5311	CPC006_HT29_24H:BRD-K81418486:10.0	reverse
BRD-K81418486	vorinostat	0.0666	5311	CPC006_HT29_6H:BRD-K81418486:10.0	reverse
BRD-A19037878	trichostatin A	0.0666	6376322	CPC007_MCF7_24H:BRD-A19037878:10.0	reverse
BRD-K81418486	vorinostat	0.0666	5311	CPC015_MCF7_24H:BRD-K81418486:10.0	reverse
BRD-K81418486	vorinostat	0.0666	5311	CPC019_HT29_6H:BRD-K81418486:10.0	reverse
BRD-A19037878	trichostatin A	0.0648	6376322	CPC004_HA1E_24H:BRD-A19037878:10.0	reverse
BRD-A19037878	trichostatin A	0.0648	6376322	CPC005_A375_6H:BRD-A19037878:10.0	reverse
BRD-A19037878	trichostatin A	0.0648	6376322	CPC006_A375_24H:BRD-A19037878:10.0	reverse
BRD-K81418486	vorinostat	0.0648	5311	CPC006_HA1E_24H:BRD-K81418486:11.1	reverse
BRD-A19037878	trichostatin A	0.0648	6376322	CPC006_HT29_24H:BRD-A19037878:10.0	reverse
BRD-A19037878	trichostatin A	0.0648	6376322	CPC006_HT29_6H:BRD-A19037878:10.0	reverse
BRD-K81418486	vorinostat	0.0648	5311	CPC007_VCAP_6H:BRD-K81418486:10.0	reverse
BRD-K81418486	vorinostat	0.0648	5311	CPC009_A549_6H:BRD-K81418486:10.0	reverse
BRD-K68202742	trichostatin A	0.0648	444732	CPC013_MCF7_6H:BRD-K68202742:10.0	reverse
BRD-K81418486	vorinostat	0.0648	5311	CPC018_HT29_6H:BRD-K81418486:10.0	reverse
BRD-A19037878	trichostatin A	0.0631	6376322	CPC002_HA1E_6H:BRD-A19037878:10.0	reverse
BRD-A19037878	trichostatin A	0.0631	6376322	CPC002_HCC515_24H:BRD-A19037878:10.0	reverse
BRD-A19037878	trichostatin A	0.0631	6376322	CPC002_PC3_24H:BRD-A19037878:10.0	reverse
BRD-K81418486	vorinostat	0.0631	5311	CPC004_HA1E_24H:BRD-K81418486:10.0	reverse

## Sheet: Table S1-6
Table S1-5: L1000CDS analysis (E-MTAB-2225)
Perturbation_ID	Description	Score	pubchem_ID	Signature_ID	Direction
BRD-K98490050	AMSACRINE	0.0296	3926765	CPC004_HA1E_24H:BRD-K98490050:10.0	mimic
BRD-K53414658		0.0296	9911830	CPC006_A375_24H:BRD-K53414658:10.0	mimic
BRD-A35588707	TENIPOSIDE	0.0296	6708778	CPC006_HA1E_24H:BRD-A35588707:1.25	mimic
BRD-K49371609	528116.cdx	0.0296	10275789	CPC006_MCF7_24H:BRD-K49371609:0.09	mimic
BRD-K04853698		0.0296	25195294	CPC006_PC3_24H:BRD-K04853698:10.0	mimic
BRD-K34014345		0.0296	3032818	CPC015_MCF7_24H:BRD-K34014345:10.0	mimic
BRD-A12230535	Nutlin-3	0.0281	216345	CPC006_A375_24H:BRD-A12230535:44.4	mimic
BRD-K01976263	Emetine Dihydrochloride Hydrate (74)	0.0281	11957493	CPC006_HA1E_24H:BRD-K01976263:0.63	mimic
BRD-A71390734	4-Demethoxydaunorubicin hydrochloride (65)	0.0281	42594	CPC006_MCF7_24H:BRD-A71390734:0.08	mimic
BRD-K21680192	mitoxantrone	0.0281	5458171	LJP005_A549_24H:BRD-K21680192:1.11	mimic
BRD-K21680192	mitoxantrone	0.0281	5458171	LJP005_HEPG2_24H:BRD-K21680192:0.37	mimic
BRD-K40175214	torin-1	0.0281	49836027	LJP006_HME1_24H:BRD-K40175214:0.04	mimic
BRD-K21680192	mitoxantrone	0.0281	5458171	LJP006_LNCAP_24H:BRD-K21680192:1.11	mimic
BRD-K94012289	OSI-027	0.0281		LJP006_PC3_24H:BRD-K94012289:10	mimic
BRD-K06792661	Narciclasine	0.0265	72376	CPC006_A375_6H:BRD-K06792661:10.0	mimic
BRD-K68548958		0.0265	1285940	CPC006_MCF7_24H:BRD-K68548958:20.0	mimic
BRD-K21680192	mitoxantrone	0.0265	5458171	LJP005_MCF10A_24H:BRD-K21680192:1.11	mimic
BRD-K40175214	torin-1	0.0265	49836027	LJP006_HA1E_24H:BRD-K40175214:0.12	mimic
BRD-K69932463	AZD-8055	0.0265	25262965	LJP006_HME1_24H:BRD-K69932463:1.11	mimic
BRD-K43389698	BMS-387032	0.0265	3025986	LJP006_HS578T_24H:BRD-K43389698:3.33	mimic
BRD-K40175214	torin-1	0.0265	49836027	LJP006_PC3_24H:BRD-K40175214:1.11	mimic
BRD-A38030642	cyclosporin A	0.025	16404350	CPC001_HA1E_24H:BRD-A38030642:10.0	mimic
BRD-K20285085	R406	0.025	11213558	CPC006_A375_24H:BRD-K20285085:10.0	mimic
BRD-K67075780	TGX-115	0.025	9902311	CPC006_HA1E_24H:BRD-K67075780:160.0	mimic
BRD-K69932463	AZD8055	0.025	25262965	CPC006_HA1E_24H:BRD-K69932463:10.0	mimic
BRD-A67788537	Salermide	0.025	42626405	CPC006_PC3_24H:BRD-A67788537:120.0	mimic
BRD-K03618428	PP-110	0.025	24905203	CPC006_PC3_24H:BRD-K03618428:22.2	mimic
BRD-K78659596	MLN2238	0.025	25183872	CPC006_VCAP_24H:BRD-K78659596:10.0	mimic
BRD-K98490050		0.025	3926765	CPC015_MCF7_24H:BRD-K98490050:10.0	mimic
BRD-K21680192	mitoxantrone	0.025	5458171	LJP005_A549_24H:BRD-K21680192:0.37	mimic
BRD-K21680192	mitoxantrone	0.025	5458171	LJP005_HEPG2_24H:BRD-K21680192:1.11	mimic
BRD-A45498368	WYE-125132	0.025	25260757	LJP006_HA1E_24H:BRD-A45498368:10	mimic
BRD-K69932463	AZD-8055	0.025	25262965	LJP006_HA1E_24H:BRD-K69932463:0.04	mimic
BRD-A45498368	WYE-125132	0.025	25260757	LJP006_HA1E_24H:BRD-A45498368:0.04	mimic
BRD-K40175214	torin-1	0.025	49836027	LJP006_HME1_24H:BRD-K40175214:0.37	mimic
BRD-K69932463	AZD-8055	0.025	25262965	LJP006_HME1_24H:BRD-K69932463:0.37	mimic
BRD-K94012289	OSI-027	0.025		LJP006_HME1_24H:BRD-K94012289:0.37	mimic
BRD-K21680192	mitoxantrone	0.025	5458171	LJP006_MCF10A_24H:BRD-K21680192:3.33	mimic
BRD-K40175214	torin-1	0.025	49836027	LJP006_PC3_24H:BRD-K40175214:10	mimic
BRD-K04546108	JAK3 Inhibitor VI	0.0234	9947841	CPC001_HCC515_24H:BRD-K04546108:10.0	mimic
BRD-K14821540	FCCP	0.0234	3330	CPC002_VCAP_24H:BRD-K14821540:10.0	mimic
BRD-A35588707	TENIPOSIDE	0.0234	6708778	CPC004_A375_6H:BRD-A35588707:10.0	mimic
BRD-A44448661	PENTOBARBITAL	0.0234	4737	CPC005_A549_24H:BRD-A44448661:10.0	mimic
BRD-A47829399	artesunate	0.0234	73707396	CPC006_A375_24H:BRD-A47829399:10.0	mimic
BRD-K13049116	BMS-754807	0.0234	24785538	CPC006_A375_24H:BRD-K13049116:10.0	mimic
BRD-K54256913		0.0234	24856436	CPC006_A375_24H:BRD-K54256913:10.0	mimic
BRD-K92241597	CHR 2797	0.0234	15547703	CPC006_A375_24H:BRD-K92241597:80.0	mimic
BRD-K52075040		0.0234	5282054	CPC006_HA1E_24H:BRD-K52075040:44.4	mimic
BRD-K68548958		0.0234	1285940	CPC006_HA1E_24H:BRD-K68548958:20.0	mimic
BRD-K15108141	gemcitabine	0.0234	60749	CPC006_MCF7_24H:BRD-K15108141:0.08	mimic
BRD-K85493820	KM 00927	0.0359	2819152	CPC014_SKB_24H:BRD-K85493820:10.0	reverse
BRD-K81418486	vorinostat	0.0328	5311	CPC007_HT29_24H:BRD-K81418486:10.0	reverse
BRD-A19037878	trichostatin A	0.0312	6376322	CPC006_MCF7_24H:BRD-A19037878:10.0	reverse
BRD-K92991072	PAC 1	0.0296	6851947	CPC006_HT29_24H:BRD-K92991072:10.0	reverse
BRD-A19037878	trichostatin A	0.0281	6376322	CPC005_HA1E_24H:BRD-A19037878:10.0	reverse
BRD-K81418486	vorinostat	0.0281	5311	CPC018_HT29_6H:BRD-K81418486:10.0	reverse
BRD-K17743125	belinostat	0.0281	6918638	LJP008_MCF7_24H:BRD-K17743125:10	reverse
BRD-A19037878	trichostatin A	0.0265	6376322	CPC012_MCF7_24H:BRD-A19037878:10.0	reverse
BRD-K12867552		0.0265	11749858	CPC017_MCF7_6H:BRD-K12867552:10.0	reverse
BRD-A19037878	trichostatin A	0.0265	6376322	CPC017_NPC_24H:BRD-A19037878:10.0	reverse
BRD-K49865102	PD-0325901	0.0265	9826528	LJP005_HEPG2_24H:BRD-K49865102:0.12	reverse
BRD-K64890080	BI-2536	0.0265	11364421	LJP006_A375_24H:BRD-K64890080:0.37	reverse
BRD-K49865102	PD-0325901	0.0265	9826528	LJP006_HEPG2_24H:BRD-K49865102:0.12	reverse
BRD-K18190982	COT-10b	0.025	73707373	CPC006_HCC515_24H:BRD-K18190982:44.4	reverse
BRD-K64890080	BI 2536	0.025	11364421	CPC006_MCF7_24H:BRD-K64890080:10.0	reverse
BRD-K64890080	BI 2536	0.025	11364421	CPC006_VCAP_6H:BRD-K64890080:10.0	reverse
BRD-A19037878	trichostatin A	0.025	6376322	CPC018_SKB_24H:BRD-A19037878:10.0	reverse
BRD-U60236422	WH-4-025	0.025		LJP005_HEPG2_24H:BRD-U60236422:10	reverse
BRD-K49865102	PD-0325901	0.025	9826528	LJP005_HEPG2_24H:BRD-K49865102:0.04	reverse
BRD-U64521890	XMD16-144	0.025		LJP005_HS578T_24H:BRD-U64521890:10	reverse
BRD-K92991072	PAC 1	0.0234	6851947	CPC006_HCC515_24H:BRD-K92991072:10.0	reverse
BRD-K92991072	PAC 1	0.0234	6851947	CPC006_HCC515_6H:BRD-K92991072:10.0	reverse
BRD-K09499853	KU 0060648 trihydrochloride	0.0234	11964036	CPC006_MCF7_6H:BRD-K09499853:10.0	reverse
BRD-K81418486	vorinostat	0.0234	5311	CPC006_PC3_24H:BRD-K81418486:10.0	reverse
BRD-K96471533	nitazoxanide	0.0234	41684	CPC011_VCAP_24H:BRD-K96471533:10.0	reverse
BRD-K02130563	S1030	0.0234	6918837	CPC012_NPC_24H:BRD-K02130563:10.0	reverse
BRD-A19037878	trichostatin A	0.0234	6376322	CPC014_NPC_24H:BRD-A19037878:10.0	reverse
BRD-A39646320	H7270	0.0234	3571	CPC014_SKB_24H:BRD-A39646320:10.0	reverse
BRD-K83972459	JWE-035	0.0234	57340671	LJP009_HA1E_24H:BRD-K83972459:10	reverse
BRD-K05104363	PD-184352	0.0234	6918454	LJP005_HEPG2_24H:BRD-K05104363:1.11	reverse
BRD-K12502280	TG-101348	0.0234	16722836	LJP005_HT29_24H:BRD-K12502280:10	reverse
BRD-A19037878	trichostatin A	0.0218	6376322	CPC004_HA1E_24H:BRD-A19037878:10.0	reverse
BRD-A31107743	89671	0.0218	5353446	CPC006_A375_24H:BRD-A31107743:0.09	reverse
BRD-A38030642	cyclosporine	0.0218	16404350	CPC006_A549_6H:BRD-A38030642:10.0	reverse
BRD-K19894101	MST- 312	0.0218	10385095	CPC006_A549_6H:BRD-K19894101:11.1	reverse
BRD-A19037878	trichostatin A	0.0218	6376322	CPC006_HT29_24H:BRD-A19037878:10.0	reverse
BRD-K06980535	PROMAZINE HYDROCHLORIDE	0.0218	5887	CPC006_HT29_24H:BRD-K06980535:10.0	reverse
BRD-K23149109		0.0218	53338814	CPC009_A549_6H:BRD-K23149109:10.0	reverse
BRD-A19037878	trichostatin A	0.0218	6376322	CPC013_HT29_6H:BRD-A19037878:10.0	reverse
BRD-A19037878	trichostatin A	0.0218	6376322	CPC013_SKB_24H:BRD-A19037878:10.0	reverse
BRD-K89014967	S1475	0.0218	44187362	CPC014_HEPG2_6H:BRD-K89014967:10.0	reverse
BRD-K81418486	vorinostat	0.0218	5311	CPC015_NPC_24H:BRD-K81418486:10.0	reverse
BRD-K81418486	vorinostat	0.0218	5311	LJP009_MCF7_24H:BRD-K81418486:10	reverse
BRD-A61304759	tanespimycin	0.0218	73707384	LJP009_HT29_24H:BRD-A61304759:10	reverse
BRD-K05104363	PD-184352	0.0218	6918454	LJP005_HEPG2_24H:BRD-K05104363:10	reverse
BRD-K37687095	AZD-8330	0.0218	16666708	LJP005_HEPG2_24H:BRD-K37687095:10	reverse
BRD-K17743125	belinostat	0.0218	6918638	LJP008_HT29_24H:BRD-K17743125:10	reverse
BRD-K64890080	BI-2536	0.0218	11364421	LJP006_A375_24H:BRD-K64890080:3.33	reverse
BRD-K49075727	nintedanib	0.0218	9809715	LJP006_HA1E_24H:BRD-K49075727:10	reverse
BRD-K64890080	BI-2536	0.0218	11364421	LJP006_HME1_24H:BRD-K64890080:10	reverse
