# Supplementary material for: Orthogonal proteogenomic analysis identifies the druggable PA2G4-MYC axis in 3q26 AML
Source: Nat Commun. 2024 Jun 4;15:4739. doi: 10.1038/s41467-024-48953-3 (PMC11150407; doi:10.1038/s41467-024-48953-3)
Supplement: Supplementary file 5 — Supplementary Data 2 [file 41467_2024_48953_MOESM5_ESM.xlsx]

## Sheet: Table S2
Table S2: Patient information and clinical history
ID	CA (diagnosis)	3q26 status (FISH Analysis)	Previous Therapies	Conditioning regimen (HSCT)	Donor	Relapse after HSCT (mo)	Azacitidine - entinostat (n° of cycles)	Clinical response	Overall Survival (mo)
PR#001	45, XY, -7 t(13;14)(p11;q22-23)[18]/44, XY,-7,- 9,t(13;14)(p11;q22-23), t(9;17)(q?;p12)[10]	t(3;21)(q26;q22)	ICE, FAM, MEC, azacitidine, DLI, cytarabine	TBF	10/10 MUD	6	4	PR+HI	23
PR#002	45, XX,-7[31] / 46, XX, -7 + mar[13]	inv(3)(q26;q21)	D3A7, decitabine, azacitidine, DLI	TBF	10/10 MUD	6	4	SD	19
PR#003	45, XX, -2, t(3;3)(q21;q26) -7, -15, -17, +mar1, +mar2, +mar3[10]	t(3;3)(q21;q26)	D3A7, HD cytarabine, idarubicin, amifostine, azacitidine, DLI, MEC	TBF	Matched Sibiling	5	2	SD	19
PR#004	45, XX, -7, add(8)(q24)?[25]	t(3;8)(q26;q24)	hydroxiurea, D2A5, FLA, azacitidine	-	-	-	-	PD	3
PR#005	46, XY, t(2;3)(p21;q26), del(5)(q31), t(12;13)(p13;q14)[20]	t(2;3)(p21q26)	D3A7, azacitidine-venetoclax	-	-	-	-	PD	2
PR#006	46, XY, t(3;3)(q21;q26)[20]	t(3;3)(q21;q26)	decitabine-venetoclax	TBF	Matched Sibiling	-	-	PD	4
PR#007	45, XX, -7[15]/46, XX[5]	inv(3)(q26;q21)	BSC, hydroxiurea	-	-	-	-	PD	2
PR#008	46, XX, t(3;3)(q21;q26)[11]	t(3;3)(q21;q26)	hydroxiurea, D3A7	-	-	-	-	PD	Alive, 1
PR#009	45,XX,-7 / 45,XX,t(1;6),-7	inv(3)(q26;q21)	FLANG, HD cytarabine	-	-	-	-	PD	13
PR#010	46, XY; t(7;14)(q21q32); [31]; 46, XY; add(4q); t(7;14)(q21;q32); -8; +der(19)t(8;19)(q13;p13) [1]	-	hyper-CVAD, FLAI	TTF	Haplo	-	-	CR	Alive, 63
PR#011	46, XY; i(15)(q11) [20%]	-	decitabine	-	-	-	-	PIF	18
PR#012	46, XX	-	DA37 + midostaurin, HD cytarabine + midostaurin	TBF	Matched Sibiling	-	-	CR	Alive, 63
PR#013	46, XY	-	azacitidine, D2A5	-	-	-	-	PD	7
PR#014	47, XX +11 [23]	-	D3A7, FLAI	-	-	-	-	PD	2
PR#015	46, XX	-	﹣	-	-	-	-	-	1
PR#016	46, XY	-	azacitidine, VAE, decitabine - venetoclax	-	-	-	-	PD	15
PR#017	46, XY	-	D2A5	-	-	-	-	PIF	5
PR#018	46, XY	-	D3A7, D2A5, HD cytarabine, FLAI, mitoxantrone-etoposide-tioguanine, azacitidine-venetoclax	-	-	-	-	PD	24
PR#019	46, XY	-	azacitidine	-	-	-	-	PIF	52
PR#020	46, XY, inv(16)(p13;q22) [25]	-	D3A7 + HD-cytarabine, FLAI	TTF	Haplo	-	-	CR	Alive, 47
PR#021	46, XX [3]; 47, X, -X, del(6q), del(3q), -7, +8, -16, i(17)(q11)?, +20, +mar1, +mar2 [13]	-	Azacitidine, D1A5, Thioguanine+Etoposide,	-	-	-	-	PD	13
PR#022	45, X, -X, t(3;4)(p24?;q11), del(20)(q12)	-	Azacitidine+Lenalidomide, Decitabine+Venetoclax, LD MEC	-	-	-	-	PD	15
PR#023	46,XY, t(3;3)(q21;q26)[14]; 46,idem,der(18)t(11;18)(q?14;q?22)[6]	t(3;3)(q21;q26)	*FLAI, ID-cytarabine	TBF + PTCY	Haplo	-	-	CR	Alive, 4
PR#024	45, XX,t(3:12)(q26;q24), -7[20].ish der(3)(3'MECOM+,3'ETV6+, 12qter+),der(12)(12pter-, ETV6-, 15qter+,12qter-,5'MECOM+,3qter+).der(15)(PML+,5'ETV6+,12pter+)[5].nuc ish (MECOM×2)(3'MECOM sep 5'MECOM×1)[80/100],(D7Z1×1)[80/100],(ETV6×2)(5'ETV6 sep 3'ETV6x1)[80/100]	t(3:12)(q26;q24)	CPX-351, azacitidine + venetoclax, FLAI	-	-	-	-	-	3
PR#025	46, XY	-	Azacitidine + venetoclax	-	-	-	-	SD	Alive, 4
PR#026	46, XX	-	D3A7 + midostaurin, gilteritinib	TMI + TLI + TFC	Haplo	-	-	CR	Alive, 16
PR#027	46, XY	-	D3A7, IDAC	-	-	-	-	CR	Alive, 15
PR#028	46, XY	-	D3A7 + midostaurin, IDAC + midostaurin	-	-	-	-	CR	Alive, 6
PR#029	46, XX	-	D3A7 + midostaurin, IDAC + midostaurin, gilteritinib (post-HSCT)	TMI + TLI + TFC	-	3	-	PD	Alive, 13
PR#030	46, XY, del(12)(p12), t(11;19)(q23;p13)[22]/46, XY[8]	-	azacitidine + venetoclax	-	-	-	-	CR	Alive, 4
PR#031	46, XX, t(9;11)(p21;q23)[9]/49,XX,+3,+8,t(9;11)(p21;q23),+21[14]/46,XY[2]	-	MEC, allo-SCT, DLI, LD cytarabine + venetoclax, decitabine-venetoclax	FluBu	10/10 MUD	12	-	PD	58
PR#032	46, XX	-	Idarubicin, BSC	-	-	-	-	-	1
PR#033	46, XX	-	D3A7 + GO, D1A4 + GO, FLAI	TTF	Haplo	-	-	CR	Alive, 17
PR#034	45, XX, -3, add(11)(p?), -12, del(12)(p?), -15, +mar	monoallelic deletion chr. 3	azacitidine + venetoclax	-	-	-	-	CR	8
PR#035	46, XX, inv(16)(p13;q22)[19]/46, XX[1]	-	CPX-351, HD cytarabine,	TBF	10/10 MUD	-	-	CR	8
PR#036	46, XY	-	D3A7, FLAI, idarubicin	-	-	-	-	CR	Alive, 10
PR#037	46, XX	-	Etoposide, BSC	-	-	-	-	-	1
PR#038	46, XY	-	D3A7 + GO, D1A4 + GO	FluBu	10/10 MUD	-	-	CR	Alive, 24
PR#039	46, XY	-	D3A7+GO; D2A5+GO, HD cytarabine, FLAG-Ida, azacitidine + venetoclax + CD123 inhibitor	-	-	-	-	PD	23
BSC (best supportive care)
D3A7 and D2A5 (daunorubicin, consecutive days, cytarabine, consecutive days)
DLI (donor lymphocyte infusion)
FAM (fludarabine, cytarabine, mitoxantrone)
FLA (fludarabine, cytarabine)
FLAG-Ida (fludarabine, cytarabine, idarubicin, G-CSF)
FLAI (fludarabine, cytarabine, idarubicin)
FLANG (fludarabine, cytarabine, mitoxantrone, G-CSF)
FluBu (fludarabine, busulphan)
GO (Gemtuzumab Ozogamycin)
HD (high dose)
HI (hematological improvement)
HSCT (allogenic hematopoietic stem cell transplantation)
Hyper-CVAD (cyclophosphamide, vincristine, doxorubicin, dexamethasone, cytarabine and methotrexate)
ICE (idarubicin, cytarabine, etopside)
ID (intermediate dose)
LD (low dose)
MEC (mitoxantrone, etopside, cytarabine)
MUD (matched unrelated donor)
PD (progression disease)
PIF (primary induction failure)
PR (partial remission)
SD (stable disease)
TBF (thiotepa, busulfan, fludarabine)
TFC (thiotepa, fludarabine, cyclophosphamide)
TLI (total node irradiation)
TMI (total marrow irradiation)
TTF (treosulphan, thiotepa, fludarabine)
VAE (vincristine, cytarabine, etopside)
