# Supplementary material for: Orthogonal proteogenomic analysis identifies the druggable PA2G4-MYC axis in 3q26 AML
Source: Nat Commun. 2024 Jun 4;15:4739. doi: 10.1038/s41467-024-48953-3 (PMC11150407; doi:10.1038/s41467-024-48953-3)
Supplement: Supplementary file 6 — Supplementary Data 3 [file 41467_2024_48953_MOESM6_ESM.xlsx]

## Sheet: Table S3-1
Table S3-1: Common differential expresses genes across 3q26 cell lines trated with AR-42 and Entinostat
ensembl_gene_id	external_gene_name	hgnc_symbol	description	transcript_biotype	baseMean	log2FoldChange	lfcSE	stat	pvalue (DESeq2)	Benjamini-Hochberg (BH)-adjusted pvalue
ENSG00000104081	BMF	BMF	Bcl2 modifying factor [Source:HGNC Symbol;Acc:HGNC:24132]	processed_transcript,protein_coding	1777.73	3.07627	0.0995933	30.8883	1.71446e-209	4.68374e-205
ENSG00000006118	TMEM132A	TMEM132A	transmembrane protein 132A [Source:HGNC Symbol;Acc:HGNC:31092]	processed_transcript,protein_coding,retained_intron	1361.6	4.58554	0.198556	23.0944	5.27211e-118	7.20143e-114
ENSG00000108821	COL1A1	COL1A1	collagen type I alpha 1 chain [Source:HGNC Symbol;Acc:HGNC:2197]	protein_coding,retained_intron	941.514	5.55487	0.243018	22.8578	1.22125e-115	1.11211e-111
ENSG00000111328	CDK2AP1	CDK2AP1	cyclin dependent kinase 2 associated protein 1 [Source:HGNC Symbol;Acc:HGNC:14002]	nonsense_mediated_decay,processed_transcript,protein_coding	568.475	-1.57672	0.080451	-19.5985	1.59209e-85	1.08736e-81
ENSG00000172977	KAT5	KAT5	lysine acetyltransferase 5 [Source:HGNC Symbol;Acc:HGNC:5275]	processed_transcript,protein_coding,retained_intron	462.535	-1.43741	0.0787561	-18.2515	2.01467e-74	1.10078e-70
ENSG00000229191	AL358473.1		novel transcript, antisense KIF21B	lncRNA	314.702	5.94607	0.328694	18.09	3.82249e-73	1.74044e-69
ENSG00000143375	CGN	CGN	cingulin [Source:HGNC Symbol;Acc:HGNC:17429]	protein_coding,retained_intron	596.339	5.70399	0.327297	17.4276	5.09774e-68	1.9895e-64
ENSG00000104888	SLC17A7	SLC17A7	solute carrier family 17 member 7 [Source:HGNC Symbol;Acc:HGNC:16704]	nonsense_mediated_decay,protein_coding,retained_intron	226.788	5.50495	0.317844	17.3196	3.34393e-67	1.14191e-63
ENSG00000181924	COA4	COA4	cytochrome c oxidase assembly factor 4 homolog [Source:HGNC Symbol;Acc:HGNC:24604]	processed_transcript,protein_coding	808.775	-1.39897	0.0869177	-16.0953	2.75098e-58	8.35046e-55
ENSG00000273443	AL645608.8		novel transcript	lncRNA	66.8017	2.84639	0.185601	15.3361	4.38991e-53	1.19928e-49
ENSG00000196391	ZNF774	ZNF774	zinc finger protein 774 [Source:HGNC Symbol;Acc:HGNC:33108]	nonsense_mediated_decay,processed_transcript,protein_coding	307.252	4.35801	0.285753	15.2509	1.62266e-52	4.02994e-49
ENSG00000197872	CYRIA	CYRIA	CYFIP related Rac1 interactor A [Source:HGNC Symbol;Acc:HGNC:25373]	protein_coding,retained_intron	681.917	6.50448	0.456531	14.2476	4.63772e-46	1.05582e-42
ENSG00000226314	ZNF192P1	ZNF192P1	zinc finger protein 192 pseudogene 1 [Source:HGNC Symbol;Acc:HGNC:18777]	processed_transcript,retained_intron,transcribed_unprocessed_pseudogene	152.532	2.69527	0.190019	14.1842	1.14775e-45	2.41195e-42
ENSG00000127125	PPCS	PPCS	phosphopantothenoylcysteine synthetase [Source:HGNC Symbol;Acc:HGNC:25686]	processed_transcript,protein_coding	758.652	-0.952979	0.0675539	-14.107	3.4413e-45	6.71521e-42
ENSG00000143924	EML4	EML4	EMAP like 4 [Source:HGNC Symbol;Acc:HGNC:1316]	processed_transcript,protein_coding,retained_intron	3149.03	1.35135	0.0974836	13.8623	1.07187e-43	1.95217e-40
ENSG00000107551	RASSF4	RASSF4	Ras association domain family member 4 [Source:HGNC Symbol;Acc:HGNC:20793]	nonsense_mediated_decay,processed_transcript,protein_coding,retained_intron	656.572	3.28155	0.238287	13.7714	3.78553e-43	6.46355e-40
ENSG00000063046	EIF4B	EIF4B	eukaryotic translation initiation factor 4B [Source:HGNC Symbol;Acc:HGNC:3285]	nonsense_mediated_decay,processed_transcript,protein_coding,retained_intron	11250.1	-0.763795	0.055545	-13.7509	5.02834e-43	8.08054e-40
ENSG00000105289	TJP3	TJP3	tight junction protein 3 [Source:HGNC Symbol;Acc:HGNC:11829]	nonsense_mediated_decay,processed_transcript,protein_coding,retained_intron	146.465	4.22077	0.311367	13.5556	7.34065e-42	1.11411e-38
ENSG00000121578	B4GALT4	B4GALT4	beta-1,4-galactosyltransferase 4 [Source:HGNC Symbol;Acc:HGNC:927]	nonsense_mediated_decay,processed_transcript,protein_coding	594.484	1.21507	0.089764	13.5363	9.55078e-42	1.37325e-38
ENSG00000205220	PSMB10	PSMB10	proteasome 20S subunit beta 10 [Source:HGNC Symbol;Acc:HGNC:9538]	protein_coding,retained_intron	344.263	-3.01065	0.223912	-13.4457	3.26331e-41	4.45751e-38
ENSG00000068137	PLEKHH3	PLEKHH3	pleckstrin homology, MyTH4 and FERM domain containing H3 [Source:HGNC Symbol;Acc:HGNC:26105]	nonsense_mediated_decay,processed_transcript,protein_coding,retained_intron	432.843	3.24772	0.242924	13.3693	9.14065e-41	1.18911e-37
ENSG00000143845	ETNK2	ETNK2	ethanolamine kinase 2 [Source:HGNC Symbol;Acc:HGNC:25575]	processed_transcript,protein_coding,retained_intron	92.0846	4.87277	0.367948	13.2431	4.94653e-40	6.14247e-37
ENSG00000174231	PRPF8	PRPF8	pre-mRNA processing factor 8 [Source:HGNC Symbol;Acc:HGNC:17340]	processed_transcript,protein_coding,retained_intron	12660	-0.77957	0.059013	-13.2101	7.66903e-40	9.10913e-37
ENSG00000115486	GGCX	GGCX	gamma-glutamyl carboxylase [Source:HGNC Symbol;Acc:HGNC:4247]	nonsense_mediated_decay,processed_transcript,protein_coding	1013.92	1.28962	0.0984628	13.0975	3.40263e-39	3.76728e-36
ENSG00000163528	CHCHD4	CHCHD4	coiled-coil-helix-coiled-coil-helix domain containing 4 [Source:HGNC Symbol;Acc:HGNC:26467]	processed_transcript,protein_coding	267.759	-1.63526	0.124862	-13.0965	3.44749e-39	3.76728e-36
ENSG00000100403	ZC3H7B	ZC3H7B	zinc finger CCCH-type containing 7B [Source:HGNC Symbol;Acc:HGNC:30869]	protein_coding,retained_intron	3033.04	-1.77498	0.135829	-13.0678	5.03097e-39	5.09041e-36
ENSG00000140416	TPM1	TPM1	tropomyosin 1 [Source:HGNC Symbol;Acc:HGNC:12010]	nonsense_mediated_decay,processed_transcript,protein_coding,retained_intron	322.636	2.3434	0.179305	13.0694	4.92845e-39	5.09041e-36
ENSG00000131844	MCCC2	MCCC2	methylcrotonoyl-CoA carboxylase 2 [Source:HGNC Symbol;Acc:HGNC:6937]	nonsense_mediated_decay,processed_transcript,protein_coding	2181.13	-1.16325	0.0895837	-12.9851	1.48643e-38	1.45027e-35
ENSG00000198837	DENND4B	DENND4B	DENN domain containing 4B [Source:HGNC Symbol;Acc:HGNC:29044]	processed_transcript,protein_coding,retained_intron	2233.48	-0.95573	0.0737312	-12.9623	2.00035e-38	1.8844e-35
ENSG00000238197	PAXBP1-AS1	PAXBP1-AS1	PAXBP1 antisense RNA 1 [Source:HGNC Symbol;Acc:HGNC:39603]	lncRNA	136.788	1.86557	0.144984	12.8674	6.86801e-38	6.25424e-35
ENSG00000271888	AL136162.1		novel transcript	lncRNA	89.6055	2.976	0.234058	12.7148	4.89245e-37	4.31151e-34
ENSG00000143603	KCNN3	KCNN3	potassium calcium-activated channel subfamily N member 3 [Source:HGNC Symbol;Acc:HGNC:6292]	processed_transcript,protein_coding	432.249	5.9238	0.466418	12.7006	5.86562e-37	5.00759e-34
ENSG00000104833	TUBB4A	TUBB4A	tubulin beta 4A class IVa [Source:HGNC Symbol;Acc:HGNC:20774]	nonsense_mediated_decay,protein_coding	189.718	5.1555	0.417936	12.3356	5.82353e-35	4.821e-32
ENSG00000163125	RPRD2	RPRD2	regulation of nuclear pre-mRNA domain containing 2 [Source:HGNC Symbol;Acc:HGNC:29039]	processed_transcript,protein_coding	1423.83	-1.31169	0.107228	-12.2327	2.07955e-34	1.67092e-31
ENSG00000115525	ST3GAL5	ST3GAL5	ST3 beta-galactoside alpha-2,3-sialyltransferase 5 [Source:HGNC Symbol;Acc:HGNC:10872]	nonsense_mediated_decay,processed_transcript,protein_coding,retained_intron	264.26	4.3681	0.360075	12.1311	7.22842e-34	5.64209e-31
ENSG00000237693	IRGM	IRGM	immunity related GTPase M [Source:HGNC Symbol;Acc:HGNC:29597]	nonsense_mediated_decay,protein_coding,retained_intron	663.672	7.34557	0.609222	12.0573	1.77511e-33	1.34706e-30
ENSG00000145908	ZNF300	ZNF300	zinc finger protein 300 [Source:HGNC Symbol;Acc:HGNC:13091]	protein_coding	663.256	7.24918	0.602523	12.0314	2.43104e-33	1.79496e-30
ENSG00000143321	HDGF	HDGF	heparin binding growth factor [Source:HGNC Symbol;Acc:HGNC:4856]	processed_transcript,protein_coding	6988.73	-2.66446	0.222148	-11.9941	3.81581e-33	2.74326e-30
ENSG00000245954	LINC02273	LINC02273	long intergenic non-protein coding RNA 2273 [Source:HGNC Symbol;Acc:HGNC:53188]	lncRNA	78.1022	3.66809	0.311565	11.7731	5.37069e-32	3.7621e-29
ENSG00000183684	ALYREF	ALYREF	Aly/REF export factor [Source:HGNC Symbol;Acc:HGNC:19071]	processed_transcript,protein_coding,retained_intron	1027.74	-2.63722	0.224375	-11.7536	6.76512e-32	4.62041e-29
ENSG00000186862	PDZD7	PDZD7	PDZ domain containing 7 [Source:HGNC Symbol;Acc:HGNC:26257]	nonsense_mediated_decay,protein_coding,retained_intron	455.158	3.09151	0.264117	11.705	1.20089e-31	8.00171e-29
ENSG00000150753	CCT5	CCT5	chaperonin containing TCP1 subunit 5 [Source:HGNC Symbol;Acc:HGNC:1618]	nonsense_mediated_decay,protein_coding,retained_intron	5345.87	-1.13293	0.097111	-11.6664	1.89366e-31	1.23174e-28
ENSG00000125657	TNFSF9	TNFSF9	TNF superfamily member 9 [Source:HGNC Symbol;Acc:HGNC:11939]	protein_coding	361.75	2.59175	0.225787	11.4787	1.68758e-30	1.07216e-27
ENSG00000115207	GTF3C2	GTF3C2	general transcription factor IIIC subunit 2 [Source:HGNC Symbol;Acc:HGNC:4665]	nonsense_mediated_decay,protein_coding,retained_intron	1362.98	-1.18014	0.103098	-11.4467	2.44306e-30	1.51686e-27
ENSG00000204060	FOXO6	FOXO6	forkhead box O6 [Source:HGNC Symbol;Acc:HGNC:24814]	processed_transcript,protein_coding	54.7337	3.22003	0.281468	11.4401	2.63544e-30	1.59995e-27
ENSG00000117643	MAN1C1	MAN1C1	mannosidase alpha class 1C member 1 [Source:HGNC Symbol;Acc:HGNC:19080]	processed_transcript,protein_coding	432.3	3.41916	0.301067	11.3568	6.86037e-30	4.07431e-27
ENSG00000214922	HLA-F-AS1	HLA-F-AS1	HLA-F antisense RNA 1 [Source:HGNC Symbol;Acc:HGNC:26645]	lncRNA	74.497	1.88931	0.167208	11.2992	1.32397e-29	7.69564e-27
ENSG00000139636	LMBR1L	LMBR1L	limb development membrane protein 1 like [Source:HGNC Symbol;Acc:HGNC:18268]	nonsense_mediated_decay,processed_transcript,protein_coding,retained_intron	2104.29	1.63681	0.145214	11.2717	1.8096e-29	1.02993e-26
ENSG00000139112	GABARAPL1	GABARAPL1	GABA type A receptor associated protein like 1 [Source:HGNC Symbol;Acc:HGNC:4068]	nonsense_mediated_decay,processed_transcript,protein_coding	242.116	3.94171	0.350919	11.2325	2.82245e-29	1.5736e-26
ENSG00000135299	ANKRD6	ANKRD6	ankyrin repeat domain 6 [Source:HGNC Symbol;Acc:HGNC:17280]	nonsense_mediated_decay,processed_transcript,protein_coding,retained_intron	146.929	5.34439	0.478572	11.1674	5.8898e-29	3.21807e-26
ENSG00000221946	FXYD7	FXYD7	FXYD domain containing ion transport regulator 7 [Source:HGNC Symbol;Acc:HGNC:4034]	protein_coding,retained_intron	213.594	6.51795	0.589973	11.0479	2.24436e-28	1.20223e-25
ENSG00000140350	ANP32A	ANP32A	acidic nuclear phosphoprotein 32 family member A [Source:HGNC Symbol;Acc:HGNC:13233]	nonsense_mediated_decay,processed_transcript,protein_coding,retained_intron	6119.83	-1.34346	0.122638	-10.9547	6.30689e-28	3.31342e-25
ENSG00000228451	SDAD1P1	SDAD1P1	SDA1 domain containing 1 pseudogene 1 [Source:HGNC Symbol;Acc:HGNC:31403]	processed_transcript,transcribed_processed_pseudogene	246.254	2.34367	0.214328	10.935	7.84425e-28	4.04334e-25
ENSG00000172534	HCFC1	HCFC1	host cell factor C1 [Source:HGNC Symbol;Acc:HGNC:4839]	processed_transcript,protein_coding	3332.67	-2.41947	0.22218	-10.8897	1.29055e-27	6.52898e-25
ENSG00000158813	EDA	EDA	ectodysplasin A [Source:HGNC Symbol;Acc:HGNC:3157]	processed_transcript,protein_coding,retained_intron	93.4729	4.38708	0.403858	10.8629	1.73071e-27	8.49603e-25
ENSG00000173727	AP000769.1		Finkel-Biskis-Reilly murine sarcoma virus (FBR-MuSV) ubiquitously expressed (FAU) pseudogene	processed_transcript,transcribed_unprocessed_pseudogene	639.231	4.40506	0.405534	10.8624	1.74156e-27	8.49603e-25
ENSG00000065978	YBX1	YBX1	Y-box binding protein 1 [Source:HGNC Symbol;Acc:HGNC:8014]	processed_transcript,protein_coding	13579.7	-0.843741	0.0776903	-10.8603	1.78142e-27	8.538e-25
ENSG00000182180	MRPS16	MRPS16	mitochondrial ribosomal protein S16 [Source:HGNC Symbol;Acc:HGNC:14048]	processed_transcript,protein_coding	1478.27	-0.880707	0.0811284	-10.8557	1.87335e-27	8.82382e-25
ENSG00000232517	CSPG4BP	CSPG4BP	chondroitin sulfate proteoglycan family member 4B, pseudogene [Source:HGNC Symbol;Acc:HGNC:51505]	unitary_pseudogene	100.568	24.0884	2.22283	10.8368	2.3042e-27	1.06692e-24
ENSG00000178947	SMIM10L2A	SMIM10L2A	small integral membrane protein 10 like 2A [Source:HGNC Symbol;Acc:HGNC:34499]	protein_coding	572.053	4.01032	0.372122	10.7769	4.42616e-27	2.01531e-24
ENSG00000185236	RAB11B	RAB11B	RAB11B, member RAS oncogene family [Source:HGNC Symbol;Acc:HGNC:9761]	protein_coding,retained_intron	855.793	-2.31309	0.215659	-10.7257	7.71056e-27	3.45319e-24
ENSG00000271614	ATP2B1-AS1	ATP2B1-AS1	ATP2B1 antisense RNA 1 [Source:HGNC Symbol;Acc:HGNC:27883]	lncRNA	274.589	4.08347	0.381587	10.7013	1.0038e-26	4.42304e-24
ENSG00000260231	KDM7A-DT	KDM7A-DT	KDM7A divergent transcript [Source:HGNC Symbol;Acc:HGNC:48959]	lncRNA	122.965	3.12233	0.292724	10.6665	1.46094e-26	6.33515e-24
ENSG00000120306	CYSTM1	CYSTM1	cysteine rich transmembrane module containing 1 [Source:HGNC Symbol;Acc:HGNC:30239]	processed_transcript,protein_coding	276.892	3.51291	0.329733	10.6538	1.67393e-26	7.14532e-24
ENSG00000146192	FGD2	FGD2	FYVE, RhoGEF and PH domain containing 2 [Source:HGNC Symbol;Acc:HGNC:3664]	nonsense_mediated_decay,protein_coding,retained_intron	621.016	7.71978	0.725335	10.643	1.87887e-26	7.89673e-24
ENSG00000170004	CHD3	CHD3	chromodomain helicase DNA binding protein 3 [Source:HGNC Symbol;Acc:HGNC:1918]	nonsense_mediated_decay,processed_transcript,protein_coding,retained_intron	4112.54	-1.458	0.137486	-10.6047	2.83288e-26	1.1726e-23
ENSG00000119242	CCDC92	CCDC92	coiled-coil domain containing 92 [Source:HGNC Symbol;Acc:HGNC:29563]	processed_transcript,protein_coding	711.445	1.2454	0.118348	10.5232	6.75414e-26	2.75398e-23
ENSG00000063244	U2AF2	U2AF2	U2 small nuclear RNA auxiliary factor 2 [Source:HGNC Symbol;Acc:HGNC:23156]	nonsense_mediated_decay,protein_coding,retained_intron	4375.76	-2.05562	0.19544	-10.5179	7.14331e-26	2.86982e-23
ENSG00000198873	GRK5	GRK5	G protein-coupled receptor kinase 5 [Source:HGNC Symbol;Acc:HGNC:4544]	protein_coding,retained_intron	495.011	3.84345	0.372053	10.3304	5.13597e-25	2.03347e-22
ENSG00000084110	HAL	HAL	histidine ammonia-lyase [Source:HGNC Symbol;Acc:HGNC:4806]	nonsense_mediated_decay,processed_transcript,protein_coding,retained_intron	71.2139	3.13994	0.304168	10.323	5.54441e-25	2.16382e-22
ENSG00000154144	TBRG1	TBRG1	transforming growth factor beta regulator 1 [Source:HGNC Symbol;Acc:HGNC:29551]	nonsense_mediated_decay,processed_transcript,protein_coding,retained_intron	1366.54	0.478961	0.0464537	10.3105	6.31667e-25	2.4305e-22
ENSG00000167088	SNRPD1	SNRPD1	small nuclear ribonucleoprotein D1 polypeptide [Source:HGNC Symbol;Acc:HGNC:11158]	processed_transcript,protein_coding	2899.52	-1.03187	0.10046	-10.2715	9.47343e-25	3.59451e-22
ENSG00000113319	RASGRF2	RASGRF2	Ras protein specific guanine nucleotide releasing factor 2 [Source:HGNC Symbol;Acc:HGNC:9876]	nonsense_mediated_decay,processed_transcript,protein_coding,retained_intron	56.002	1.96965	0.192447	10.2348	1.38495e-24	5.18293e-22
ENSG00000135740	SLC9A5	SLC9A5	solute carrier family 9 member A5 [Source:HGNC Symbol;Acc:HGNC:11078]	nonsense_mediated_decay,processed_transcript,protein_coding,retained_intron	112.919	2.88309	0.282557	10.2036	1.91121e-24	7.05571e-22
ENSG00000128917	DLL4	DLL4	delta like canonical Notch ligand 4 [Source:HGNC Symbol;Acc:HGNC:2910]	protein_coding,retained_intron	61.3882	4.37855	0.430544	10.1698	2.70448e-24	9.85115e-22
ENSG00000113108	APBB3	APBB3	amyloid beta precursor protein binding family B member 3 [Source:HGNC Symbol;Acc:HGNC:20708]	nonsense_mediated_decay,processed_transcript,protein_coding,retained_intron	1499.02	0.987987	0.0976875	10.1138	4.8009e-24	1.72573e-21
ENSG00000105696	TMEM59L	TMEM59L	transmembrane protein 59 like [Source:HGNC Symbol;Acc:HGNC:13237]	protein_coding,retained_intron	55.8514	9.04488	0.896726	10.0866	6.33497e-24	2.2476e-21
ENSG00000198668	CALM1	CALM1	calmodulin 1 [Source:HGNC Symbol;Acc:HGNC:1442]	nonsense_mediated_decay,processed_transcript,protein_coding,retained_intron	8180.99	0.794559	0.0788555	10.0761	7.04413e-24	2.46716e-21
ENSG00000188997	KCTD21	KCTD21	potassium channel tetramerization domain containing 21 [Source:HGNC Symbol;Acc:HGNC:27452]	protein_coding	241.67	2.45286	0.243512	10.0729	7.28335e-24	2.51866e-21
ENSG00000027697	IFNGR1	IFNGR1	interferon gamma receptor 1 [Source:HGNC Symbol;Acc:HGNC:5439]	nonsense_mediated_decay,processed_transcript,protein_coding	2061.46	1.83398	0.182344	10.0578	8.48746e-24	2.89836e-21
ENSG00000174446	SNAPC5	SNAPC5	small nuclear RNA activating complex polypeptide 5 [Source:HGNC Symbol;Acc:HGNC:15484]	nonsense_mediated_decay,protein_coding	335.331	-0.987648	0.0990268	-9.97355	1.98995e-23	6.71154e-21
ENSG00000166262	FAM227B	FAM227B	family with sequence similarity 227 member B [Source:HGNC Symbol;Acc:HGNC:26543]	nonsense_mediated_decay,processed_transcript,protein_coding,retained_intron	122.731	1.76056	0.176886	9.95308	2.44497e-23	8.14562e-21
ENSG00000183154	AC138356.1		novel transcript, antisense to ERLIN2	lncRNA	22.1719	-3.77017	0.380534	-9.90759	3.85832e-23	1.26995e-20
ENSG00000188917	TRMT2B	TRMT2B	tRNA methyltransferase 2 homolog B [Source:HGNC Symbol;Acc:HGNC:25748]	processed_transcript,protein_coding	547.285	-2.15663	0.217945	-9.8953	4.36321e-23	1.41903e-20
ENSG00000132773	TOE1	TOE1	target of EGR1, exonuclease [Source:HGNC Symbol;Acc:HGNC:15954]	processed_transcript,protein_coding	412.393	-1.96932	0.199121	-9.89007	4.59722e-23	1.47755e-20
ENSG00000125977	EIF2S2	EIF2S2	eukaryotic translation initiation factor 2 subunit beta [Source:HGNC Symbol;Acc:HGNC:3266]	protein_coding	2347.17	-0.89782	0.0909352	-9.87319	5.44066e-23	1.72829e-20
ENSG00000141569	TRIM65	TRIM65	tripartite motif containing 65 [Source:HGNC Symbol;Acc:HGNC:27316]	processed_transcript,protein_coding,retained_intron	1189.35	-1.30671	0.132619	-9.85311	6.64573e-23	2.08684e-20
ENSG00000118707	TGIF2	TGIF2	TGFB induced factor homeobox 2 [Source:HGNC Symbol;Acc:HGNC:15764]	protein_coding	1363.61	-1.41399	0.143665	-9.84225	7.40341e-23	2.29834e-20
ENSG00000169093	ASMTL	ASMTL	acetylserotonin O-methyltransferase like [Source:HGNC Symbol;Acc:HGNC:751]	processed_transcript,protein_coding	3145.87	2.38953	0.243921	9.79634	1.16745e-22	3.58353e-20
ENSG00000214293	APTR	APTR	Alu-mediated CDKN1A/p21 transcriptional regulator [Source:HGNC Symbol;Acc:HGNC:44173]	lncRNA	232.013	1.3047	0.133794	9.75152	1.81723e-22	5.51609e-20
ENSG00000104738	MCM4	MCM4	minichromosome maintenance complex component 4 [Source:HGNC Symbol;Acc:HGNC:6947]	nonsense_mediated_decay,processed_transcript,protein_coding,retained_intron	5181.82	-1.6678	0.171901	-9.70208	2.9541e-22	8.86848e-20
ENSG00000198912	C1orf174	C1orf174	chromosome 1 open reading frame 174 [Source:HGNC Symbol;Acc:HGNC:27915]	processed_transcript,protein_coding,retained_intron	731.805	-0.845861	0.0873992	-9.67813	3.73473e-22	1.10901e-19
ENSG00000149577	SIDT2	SIDT2	SID1 transmembrane family member 2 [Source:HGNC Symbol;Acc:HGNC:24272]	processed_transcript,protein_coding,retained_intron	797.534	1.90781	0.197171	9.67592	3.81658e-22	1.12113e-19
ENSG00000185267	CDNF	CDNF	cerebral dopamine neurotrophic factor [Source:HGNC Symbol;Acc:HGNC:24913]	processed_transcript,protein_coding	47.1654	2.29099	0.238036	9.62455	6.29843e-22	1.8305e-19
ENSG00000163518	FCRL4	FCRL4	Fc receptor like 4 [Source:HGNC Symbol;Acc:HGNC:18507]	processed_transcript,protein_coding	109.601	24.2117	2.52441	9.59102	8.72215e-22	2.50822e-19
ENSG00000112837	TBX18	TBX18	T-box transcription factor 18 [Source:HGNC Symbol;Acc:HGNC:11595]	processed_transcript,protein_coding,retained_intron	135.156	24.5013	2.56827	9.53999	1.42846e-21	4.06501e-19
ENSG00000130826	DKC1	DKC1	dyskerin pseudouridine synthase 1 [Source:HGNC Symbol;Acc:HGNC:2890]	nonsense_mediated_decay,processed_transcript,protein_coding,retained_intron	4080.93	-1.11336	0.11678	-9.53389	1.51494e-21	4.26667e-19
ENSG00000174705	SH3PXD2B	SH3PXD2B	SH3 and PX domains 2B [Source:HGNC Symbol;Acc:HGNC:29242]	processed_transcript,protein_coding	1674.22	3.52133	0.370931	9.49324	2.23958e-21	6.24316e-19
ENSG00000130821	SLC6A8	SLC6A8	solute carrier family 6 member 8 [Source:HGNC Symbol;Acc:HGNC:11055]	processed_transcript,protein_coding,retained_intron	116.172	4.04985	0.426769	9.48955	2.32034e-21	6.40297e-19
ENSG00000168488	ATXN2L	ATXN2L	ataxin 2 like [Source:HGNC Symbol;Acc:HGNC:31326]	nonsense_mediated_decay,processed_transcript,protein_coding,retained_intron	4702.14	-0.916314	0.096735	-9.47242	2.73439e-21	7.47007e-19
ENSG00000101856	PGRMC1	PGRMC1	progesterone receptor membrane component 1 [Source:HGNC Symbol;Acc:HGNC:16090]	protein_coding	667.452	-1.0891	0.116246	-9.36892	7.32764e-21	1.98202e-18
ENSG00000108669	CYTH1	CYTH1	cytohesin 1 [Source:HGNC Symbol;Acc:HGNC:9501]	nonsense_mediated_decay,processed_transcript,protein_coding,retained_intron	2686.1	1.55098	0.1661	9.33763	9.85132e-21	2.63851e-18
ENSG00000105255	FSD1	FSD1	fibronectin type III and SPRY domain containing 1 [Source:HGNC Symbol;Acc:HGNC:13745]	processed_transcript,protein_coding,retained_intron	316.961	1.95701	0.209785	9.32868	1.07197e-20	2.84321e-18
ENSG00000214706	IFRD2	IFRD2	interferon related developmental regulator 2 [Source:HGNC Symbol;Acc:HGNC:5457]	nonsense_mediated_decay,processed_transcript,protein_coding,retained_intron	800.246	-2.07749	0.223075	-9.31294	1.24336e-20	3.2661e-18
ENSG00000184916	JAG2	JAG2	jagged canonical Notch ligand 2 [Source:HGNC Symbol;Acc:HGNC:6189]	protein_coding,retained_intron	465.537	4.98842	0.536686	9.29486	1.47394e-20	3.83492e-18
ENSG00000154743	TSEN2	TSEN2	tRNA splicing endonuclease subunit 2 [Source:HGNC Symbol;Acc:HGNC:28422]	nonsense_mediated_decay,processed_transcript,protein_coding,retained_intron	390.768	-1.25309	0.13492	-9.28769	1.5767e-20	4.06356e-18
ENSG00000256806	C17orf100	C17orf100	chromosome 17 open reading frame 100 [Source:HGNC Symbol;Acc:HGNC:34494]	nonsense_mediated_decay,protein_coding	34.1435	2.5666	0.276528	9.28152	1.67081e-20	4.26586e-18
ENSG00000129255	MPDU1	MPDU1	mannose-P-dolichol utilization defect 1 [Source:HGNC Symbol;Acc:HGNC:7207]	nonsense_mediated_decay,protein_coding,retained_intron	940.495	-2.60305	0.280917	-9.26626	1.92787e-20	4.87662e-18
ENSG00000248485	PCP4L1	PCP4L1	Purkinje cell protein 4 like 1 [Source:HGNC Symbol;Acc:HGNC:20448]	protein_coding	23.979	3.73752	0.404591	9.23777	2.51693e-20	6.30826e-18
ENSG00000231312	MAP4K3-DT	MAP4K3-DT	MAP4K3 divergent transcript [Source:HGNC Symbol;Acc:HGNC:54056]	lncRNA	162.541	2.3605	0.256274	9.21081	3.23662e-20	8.0383e-18
ENSG00000170144	HNRNPA3	HNRNPA3	heterogeneous nuclear ribonucleoprotein A3 [Source:HGNC Symbol;Acc:HGNC:24941]	nonsense_mediated_decay,protein_coding,retained_intron	12550.8	-1.14808	0.125002	-9.18446	4.13612e-20	1.01797e-17
ENSG00000160460	SPTBN4	SPTBN4	spectrin beta, non-erythrocytic 4 [Source:HGNC Symbol;Acc:HGNC:14896]	nonsense_mediated_decay,processed_transcript,protein_coding,retained_intron	44.725	5.02243	0.549486	9.14023	6.23176e-20	1.52005e-17
ENSG00000188243	COMMD6	COMMD6	COMM domain containing 6 [Source:HGNC Symbol;Acc:HGNC:24015]	nonsense_mediated_decay,processed_transcript,protein_coding,retained_intron	1828.87	0.841627	0.092205	9.12778	6.99207e-20	1.69041e-17
ENSG00000023191	RNH1	RNH1	ribonuclease/angiogenin inhibitor 1 [Source:HGNC Symbol;Acc:HGNC:10074]	nonsense_mediated_decay,processed_transcript,protein_coding,retained_intron	1120.17	-1.81745	0.199381	-9.11544	7.83521e-20	1.87763e-17
ENSG00000076067	RBMS2	RBMS2	RNA binding motif single stranded interacting protein 2 [Source:HGNC Symbol;Acc:HGNC:9909]	nonsense_mediated_decay,processed_transcript,protein_coding	1174.52	1.12681	0.123817	9.10057	8.986e-20	2.13468e-17
ENSG00000176268	CYCSP34	CYCSP34	CYCS pseudogene 34 [Source:HGNC Symbol;Acc:HGNC:24408]	processed_pseudogene	35.3629	2.14851	0.236639	9.07927	1.093e-19	2.57412e-17
ENSG00000071994	PDCD2	PDCD2	programmed cell death 2 [Source:HGNC Symbol;Acc:HGNC:8762]	nonsense_mediated_decay,processed_transcript,protein_coding,retained_intron	1670.4	-0.793068	0.0874056	-9.07343	1.15333e-19	2.67016e-17
ENSG00000166793	YPEL4	YPEL4	yippee like 4 [Source:HGNC Symbol;Acc:HGNC:18328]	nonsense_mediated_decay,processed_transcript,protein_coding,retained_intron	330.987	2.62134	0.288891	9.07382	1.1492e-19	2.67016e-17
ENSG00000064393	HIPK2	HIPK2	homeodomain interacting protein kinase 2 [Source:HGNC Symbol;Acc:HGNC:14402]	protein_coding	1312.33	-1.03135	0.113973	-9.04906	1.442e-19	3.31042e-17
ENSG00000143418	CERS2	CERS2	ceramide synthase 2 [Source:HGNC Symbol;Acc:HGNC:14076]	processed_transcript,protein_coding,retained_intron	1750.05	-2.00869	0.22229	-9.03631	1.62046e-19	3.68912e-17
ENSG00000116649	SRM	SRM	spermidine synthase [Source:HGNC Symbol;Acc:HGNC:11296]	nonsense_mediated_decay,protein_coding,retained_intron	1429.29	-2.12801	0.235526	-9.03511	1.63838e-19	3.69909e-17
ENSG00000127463	EMC1	EMC1	ER membrane protein complex subunit 1 [Source:HGNC Symbol;Acc:HGNC:28957]	nonsense_mediated_decay,processed_transcript,protein_coding,retained_intron	2006.35	-0.698517	0.0773807	-9.02702	1.76403e-19	3.95013e-17
ENSG00000198604	BAZ1A	BAZ1A	bromodomain adjacent to zinc finger domain 1A [Source:HGNC Symbol;Acc:HGNC:960]	nonsense_mediated_decay,processed_transcript,protein_coding,retained_intron	2464.48	-1.15668	0.128274	-9.01726	1.9286e-19	4.28352e-17
ENSG00000217801	AL390719.1		protein tyrosine phosphatase family pseudogene	processed_transcript,transcribed_unprocessed_pseudogene	311.101	2.41484	0.268475	8.99465	2.36986e-19	5.22115e-17
ENSG00000166900	STX3	STX3	syntaxin 3 [Source:HGNC Symbol;Acc:HGNC:11438]	nonsense_mediated_decay,protein_coding,retained_intron	2201.54	1.56482	0.173991	8.9937	2.39047e-19	5.22443e-17
ENSG00000178921	PFAS	PFAS	phosphoribosylformylglycinamidine synthase [Source:HGNC Symbol;Acc:HGNC:8863]	nonsense_mediated_decay,processed_transcript,protein_coding,retained_intron	1859.96	-1.66201	0.185258	-8.97136	2.92885e-19	6.35025e-17
ENSG00000147130	ZMYM3	ZMYM3	zinc finger MYM-type containing 3 [Source:HGNC Symbol;Acc:HGNC:13054]	processed_transcript,protein_coding	2111.74	-1.23345	0.13773	-8.95556	3.38006e-19	7.27085e-17
ENSG00000131067	GGT7	GGT7	gamma-glutamyltransferase 7 [Source:HGNC Symbol;Acc:HGNC:4259]	nonsense_mediated_decay,protein_coding	27.5898	4.53345	0.50646	8.95125	3.51484e-19	7.50172e-17
ENSG00000116199	FAM20B	FAM20B	FAM20B glycosaminoglycan xylosylkinase [Source:HGNC Symbol;Acc:HGNC:23017]	protein_coding	1292.61	-1.60507	0.179672	-8.93333	4.13364e-19	8.75403e-17
ENSG00000238227	TMEM250	TMEM250	transmembrane protein 250 [Source:HGNC Symbol;Acc:HGNC:31009]	nonsense_mediated_decay,protein_coding	454.958	-1.54369	0.173659	-8.88919	6.15581e-19	1.29362e-16
ENSG00000042445	RETSAT	RETSAT	retinol saturase [Source:HGNC Symbol;Acc:HGNC:25991]	nonsense_mediated_decay,processed_transcript,protein_coding,retained_intron	965.398	1.0322	0.116402	8.8676	7.47397e-19	1.55864e-16
ENSG00000073111	MCM2	MCM2	minichromosome maintenance complex component 2 [Source:HGNC Symbol;Acc:HGNC:6944]	nonsense_mediated_decay,processed_transcript,protein_coding,retained_intron	4485.38	-1.35645	0.153032	-8.86381	7.73252e-19	1.60034e-16
ENSG00000180758	GPR157	GPR157	G protein-coupled receptor 157 [Source:HGNC Symbol;Acc:HGNC:23687]	protein_coding,retained_intron	312.87	1.98811	0.224358	8.86132	7.90701e-19	1.62415e-16
ENSG00000108312	UBTF	UBTF	upstream binding transcription factor [Source:HGNC Symbol;Acc:HGNC:12511]	nonsense_mediated_decay,processed_transcript,protein_coding,retained_intron	3222.22	-2.11063	0.238537	-8.84825	8.89055e-19	1.80593e-16
ENSG00000162757	C1orf74	C1orf74	chromosome 1 open reading frame 74 [Source:HGNC Symbol;Acc:HGNC:26319]	protein_coding	291.784	1.44888	0.163755	8.84782	8.92422e-19	1.80593e-16
ENSG00000120254	MTHFD1L	MTHFD1L	methylenetetrahydrofolate dehydrogenase (NADP+ dependent) 1 like [Source:HGNC Symbol;Acc:HGNC:21055]	nonsense_mediated_decay,processed_transcript,protein_coding	1350.59	-2.01886	0.228485	-8.83588	9.93162e-19	1.99501e-16
ENSG00000257052	AP003721.4		novel transcript	lncRNA	22.8383	4.15556	0.47064	8.8296	1.05054e-18	2.09487e-16
ENSG00000103978	TMEM87A	TMEM87A	transmembrane protein 87A [Source:HGNC Symbol;Acc:HGNC:24522]	nonsense_mediated_decay,protein_coding,retained_intron	864.319	-1.06353	0.120514	-8.82491	1.09545e-18	2.16859e-16
ENSG00000107566	ERLIN1	ERLIN1	ER lipid raft associated 1 [Source:HGNC Symbol;Acc:HGNC:16947]	protein_coding	1364.17	-0.886482	0.100667	-8.8061	1.29579e-18	2.54675e-16
ENSG00000142920	AZIN2	AZIN2	antizyme inhibitor 2 [Source:HGNC Symbol;Acc:HGNC:29957]	nonsense_mediated_decay,processed_transcript,protein_coding	188.836	4.50592	0.512668	8.78915	1.50693e-18	2.94055e-16
ENSG00000077348	EXOSC5	EXOSC5	exosome component 5 [Source:HGNC Symbol;Acc:HGNC:24662]	protein_coding,retained_intron	570.791	-1.30541	0.149109	-8.75473	2.04591e-18	3.96398e-16
ENSG00000261159	AC112484.3		novel transcript	lncRNA	56.4121	2.13225	0.244277	8.72883	2.57322e-18	4.95054e-16
ENSG00000160124	CCDC58	CCDC58	coiled-coil domain containing 58 [Source:HGNC Symbol;Acc:HGNC:31136]	processed_transcript,protein_coding,retained_intron	337.405	-1.20892	0.13871	-8.71541	2.89711e-18	5.53469e-16
ENSG00000273038	ENSG00000273038	ENSG00000273038	ENSG00000273038	ENSG00000273038	40.0355	2.08885	0.239699	8.71445	2.92169e-18	5.54289e-16
ENSG00000106524	ANKMY2	ANKMY2	ankyrin repeat and MYND domain containing 2 [Source:HGNC Symbol;Acc:HGNC:25370]	nonsense_mediated_decay,processed_transcript,protein_coding	716.661	1.11582	0.128244	8.70072	3.29796e-18	6.21359e-16
ENSG00000099284	MACROH2A2	MACROH2A2	macroH2A.2 histone [Source:HGNC Symbol;Acc:HGNC:14453]	nonsense_mediated_decay,processed_transcript,protein_coding,retained_intron	378.384	-3.06478	0.353495	-8.66994	4.32343e-18	8.08984e-16
ENSG00000179604	CDC42EP4	CDC42EP4	CDC42 effector protein 4 [Source:HGNC Symbol;Acc:HGNC:17147]	processed_transcript,protein_coding	246.186	2.21273	0.255617	8.65641	4.86849e-18	9.04777e-16
ENSG00000129933	MAU2	MAU2	MAU2 sister chromatid cohesion factor [Source:HGNC Symbol;Acc:HGNC:29140]	processed_transcript,protein_coding,retained_intron	1751.7	-0.823384	0.0951574	-8.65286	5.02228e-18	9.27052e-16
ENSG00000264451	AC036222.1		novel transcript	lncRNA	238.974	8.33958	0.965058	8.64154	5.54602e-18	1.01686e-15
ENSG00000018699	TTC27	TTC27	tetratricopeptide repeat domain 27 [Source:HGNC Symbol;Acc:HGNC:25986]	nonsense_mediated_decay,protein_coding	439.124	-2.00571	0.232455	-8.62838	6.22262e-18	1.1333e-15
ENSG00000185379	RAD51D	RAD51D	RAD51 paralog D [Source:HGNC Symbol;Acc:HGNC:9823]	nonsense_mediated_decay,processed_transcript,protein_coding,retained_intron	734.613	-0.989413	0.115177	-8.59039	8.66709e-18	1.56805e-15
ENSG00000028116	VRK2	VRK2	VRK serine/threonine kinase 2 [Source:HGNC Symbol;Acc:HGNC:12719]	nonsense_mediated_decay,processed_transcript,protein_coding	321.562	-1.78992	0.208492	-8.5851	9.07575e-18	1.63119e-15
ENSG00000156853	ZNF689	ZNF689	zinc finger protein 689 [Source:HGNC Symbol;Acc:HGNC:25173]	processed_transcript,protein_coding	437.834	-1.40704	0.164083	-8.5752	9.89142e-18	1.76617e-15
ENSG00000113460	BRIX1	BRIX1	biogenesis of ribosomes BRX1 [Source:HGNC Symbol;Acc:HGNC:24170]	processed_transcript,protein_coding,retained_intron	786.48	-1.31096	0.153039	-8.56621	1.0695e-17	1.89726e-15
ENSG00000135521	LTV1	LTV1	LTV1 ribosome biogenesis factor [Source:HGNC Symbol;Acc:HGNC:21173]	protein_coding	498.35	-1.06599	0.124832	-8.53941	1.34909e-17	2.3778e-15
ENSG00000227268	KLLN	KLLN	killin, p53 regulated DNA replication inhibitor [Source:HGNC Symbol;Acc:HGNC:37212]	protein_coding	501.818	2.77058	0.32449	8.53828	1.3624e-17	2.38586e-15
ENSG00000136783	NIPSNAP3A	NIPSNAP3A	nipsnap homolog 3A [Source:HGNC Symbol;Acc:HGNC:23619]	processed_transcript,protein_coding	839.763	-1.14359	0.134385	-8.50976	1.74297e-17	3.03289e-15
ENSG00000100867	DHRS2	DHRS2	dehydrogenase/reductase 2 [Source:HGNC Symbol;Acc:HGNC:18349]	processed_transcript,protein_coding,retained_intron	754.589	6.09037	0.715956	8.50663	1.79065e-17	3.09612e-15
ENSG00000136982	DSCC1	DSCC1	DNA replication and sister chromatid cohesion 1 [Source:HGNC Symbol;Acc:HGNC:24453]	protein_coding,retained_intron	622.749	-1.1913	0.140095	-8.50351	1.83947e-17	3.16053e-15
ENSG00000102547	CAB39L	CAB39L	calcium binding protein 39 like [Source:HGNC Symbol;Acc:HGNC:20290]	processed_transcript,protein_coding	79.6323	-1.41918	0.167167	-8.48959	2.07361e-17	3.54056e-15
ENSG00000178297	TMPRSS9	TMPRSS9	transmembrane serine protease 9 [Source:HGNC Symbol;Acc:HGNC:30079]	processed_transcript,protein_coding,retained_intron	234.143	4.91641	0.579533	8.48339	2.18732e-17	3.71151e-15
ENSG00000048828	FAM120A	FAM120A	family with sequence similarity 120A [Source:HGNC Symbol;Acc:HGNC:13247]	processed_transcript,protein_coding	3439.75	-1.56445	0.184511	-8.47891	2.27308e-17	3.83323e-15
ENSG00000115541	HSPE1	HSPE1	heat shock protein family E (Hsp10) member 1 [Source:HGNC Symbol;Acc:HGNC:5269]	processed_transcript,protein_coding,retained_intron	873.875	-1.01775	0.120261	-8.46287	2.60874e-17	4.37228e-15
ENSG00000119335	SET	SET	SET nuclear proto-oncogene [Source:HGNC Symbol;Acc:HGNC:10760]	processed_transcript,protein_coding,retained_intron	11033.2	-1.16763	0.13804	-8.45866	2.70461e-17	4.50532e-15
ENSG00000270964	AC016355.1		novel transcript	lncRNA	54.3428	1.95414	0.23129	8.44889	2.94078e-17	4.86905e-15
ENSG00000135838	NPL	NPL	N-acetylneuraminate pyruvate lyase [Source:HGNC Symbol;Acc:HGNC:16781]	processed_transcript,protein_coding	568.822	3.43744	0.407184	8.44198	3.12001e-17	5.13467e-15
ENSG00000085465	OVGP1	OVGP1	oviductal glycoprotein 1 [Source:HGNC Symbol;Acc:HGNC:8524]	processed_transcript,protein_coding	194.382	2.38322	0.282449	8.4377	3.23651e-17	5.29451e-15
ENSG00000159063	ALG8	ALG8	ALG8 alpha-1,3-glucosyltransferase [Source:HGNC Symbol;Acc:HGNC:23161]	nonsense_mediated_decay,processed_transcript,protein_coding,retained_intron	688.689	-1.07268	0.127169	-8.43507	3.30993e-17	5.38238e-15
ENSG00000197724	PHF2	PHF2	PHD finger protein 2 [Source:HGNC Symbol;Acc:HGNC:8920]	protein_coding	1257.08	-1.65766	0.197427	-8.39629	4.60796e-17	7.44881e-15
ENSG00000102317	RBM3	RBM3	RNA binding motif protein 3 [Source:HGNC Symbol;Acc:HGNC:9900]	processed_transcript,protein_coding	5278.74	-1.66295	0.198266	-8.38749	4.96631e-17	7.98086e-15
ENSG00000135749	PCNX2	PCNX2	pecanex 2 [Source:HGNC Symbol;Acc:HGNC:8736]	nonsense_mediated_decay,processed_transcript,protein_coding,retained_intron	984.621	2.17386	0.259969	8.36198	6.16736e-17	9.85299e-15
ENSG00000105676	ARMC6	ARMC6	armadillo repeat containing 6 [Source:HGNC Symbol;Acc:HGNC:25049]	nonsense_mediated_decay,protein_coding	887.664	-1.88711	0.22592	-8.35301	6.65477e-17	1.05699e-14
ENSG00000131408	NR1H2	NR1H2	nuclear receptor subfamily 1 group H member 2 [Source:HGNC Symbol;Acc:HGNC:7965]	nonsense_mediated_decay,processed_transcript,protein_coding,retained_intron	834.706	-1.29811	0.155679	-8.33838	7.53174e-17	1.18936e-14
ENSG00000112685	EXOC2	EXOC2	exocyst complex component 2 [Source:HGNC Symbol;Acc:HGNC:24968]	processed_transcript,protein_coding	1995.68	0.744793	0.0893608	8.33468	7.77076e-17	1.22005e-14
ENSG00000220563	PKMP3	PKMP3	pyruvate kinase M1/2 pseudogene 3 [Source:HGNC Symbol;Acc:HGNC:44245]	transcribed_processed_pseudogene	49.6695	3.50597	0.421148	8.3248	8.44737e-17	1.31871e-14
ENSG00000125648	SLC25A23	SLC25A23	solute carrier family 25 member 23 [Source:HGNC Symbol;Acc:HGNC:19375]	nonsense_mediated_decay,processed_transcript,protein_coding,retained_intron	1395.69	2.09955	0.252651	8.31009	9.56299e-17	1.48438e-14
ENSG00000184939	ZFP90	ZFP90	ZFP90 zinc finger protein [Source:HGNC Symbol;Acc:HGNC:23329]	nonsense_mediated_decay,processed_transcript,protein_coding,retained_intron	543.084	1.50415	0.181241	8.29917	1.04844e-16	1.61822e-14
ENSG00000170965	PLAC1	PLAC1	placenta enriched 1 [Source:HGNC Symbol;Acc:HGNC:9044]	processed_transcript,protein_coding	33.1904	8.29467	1.00091	8.28716	1.15987e-16	1.78013e-14
ENSG00000145041	DCAF1	DCAF1	DDB1 and CUL4 associated factor 1 [Source:HGNC Symbol;Acc:HGNC:30911]	protein_coding	1450.7	-1.13807	0.13747	-8.27867	1.24558e-16	1.901e-14
ENSG00000143569	UBAP2L	UBAP2L	ubiquitin associated protein 2 like [Source:HGNC Symbol;Acc:HGNC:29877]	processed_transcript,protein_coding	5613.2	-0.756822	0.0914639	-8.27454	1.28955e-16	1.95718e-14
ENSG00000181396	OGFOD3	OGFOD3	2-oxoglutarate and iron dependent oxygenase domain containing 3 [Source:HGNC Symbol;Acc:HGNC:26174]	nonsense_mediated_decay,processed_transcript,protein_coding,retained_intron	429.487	-1.1989	0.14499	-8.26886	1.35244e-16	2.04128e-14
ENSG00000186907	RTN4RL2	RTN4RL2	reticulon 4 receptor like 2 [Source:HGNC Symbol;Acc:HGNC:23053]	protein_coding	94.9975	2.78919	0.338002	8.25199	1.55773e-16	2.33823e-14
ENSG00000111144	LTA4H	LTA4H	leukotriene A4 hydrolase [Source:HGNC Symbol;Acc:HGNC:6710]	nonsense_mediated_decay,processed_transcript,protein_coding,retained_intron	8095.98	1.62319	0.196831	8.24661	1.62949e-16	2.43257e-14
ENSG00000168393	DTYMK	DTYMK	deoxythymidylate kinase [Source:HGNC Symbol;Acc:HGNC:3061]	nonsense_mediated_decay,processed_transcript,protein_coding,retained_intron	592.402	-1.34501	0.163289	-8.237	1.76588e-16	2.62186e-14
ENSG00000113621	TXNDC15	TXNDC15	thioredoxin domain containing 15 [Source:HGNC Symbol;Acc:HGNC:20652]	nonsense_mediated_decay,processed_transcript,protein_coding,retained_intron	567.304	-1.353	0.164304	-8.23475	1.7993e-16	2.65703e-14
ENSG00000149599	DUSP15	DUSP15	dual specificity phosphatase 15 [Source:HGNC Symbol;Acc:HGNC:16236]	processed_transcript,protein_coding	93.9695	4.15182	0.505594	8.21176	2.17963e-16	3.20136e-14
ENSG00000272677	AC124016.1		novel transcript, antisense to HNRNPD	lncRNA	29.4129	2.97448	0.362576	8.20374	2.33019e-16	3.40419e-14
ENSG00000099203	TMED1	TMED1	transmembrane p24 trafficking protein 1 [Source:HGNC Symbol;Acc:HGNC:17291]	nonsense_mediated_decay,protein_coding	88.5743	-1.4302	0.174356	-8.20278	2.34894e-16	3.41333e-14
ENSG00000166924	NYAP1	NYAP1	neuronal tyrosine phosphorylated phosphoinositide-3-kinase adaptor 1 [Source:HGNC Symbol;Acc:HGNC:22009]	processed_transcript,protein_coding	58.9737	4.92617	0.600794	8.19943	2.41523e-16	3.4911e-14
ENSG00000028839	TBPL1	TBPL1	TATA-box binding protein like 1 [Source:HGNC Symbol;Acc:HGNC:11589]	processed_transcript,protein_coding	852.08	1.02313	0.125137	8.17605	2.93297e-16	4.21714e-14
ENSG00000138670	RASGEF1B	RASGEF1B	RasGEF domain family member 1B [Source:HGNC Symbol;Acc:HGNC:24881]	nonsense_mediated_decay,processed_transcript,protein_coding,retained_intron	1295.09	3.06616	0.375764	8.15981	3.3554e-16	4.79928e-14
ENSG00000025796	SEC63	SEC63	SEC63 homolog, protein translocation regulator [Source:HGNC Symbol;Acc:HGNC:21082]	nonsense_mediated_decay,processed_transcript,protein_coding,retained_intron	3069.34	-0.716488	0.0882072	-8.12279	4.55602e-16	6.4826e-14
ENSG00000112208	BAG2	BAG2	BAG cochaperone 2 [Source:HGNC Symbol;Acc:HGNC:938]	protein_coding	616.95	-1.48321	0.183199	-8.09619	5.67057e-16	8.02665e-14
ENSG00000197063	MAFG	MAFG	MAF bZIP transcription factor G [Source:HGNC Symbol;Acc:HGNC:6781]	protein_coding	1255.7	-1.52175	0.18803	-8.09312	5.81546e-16	8.18931e-14
ENSG00000117751	PPP1R8	PPP1R8	protein phosphatase 1 regulatory subunit 8 [Source:HGNC Symbol;Acc:HGNC:9296]	processed_transcript,protein_coding	1854.67	-0.794445	0.0983269	-8.07964	6.49603e-16	9.10077e-14
ENSG00000116990	MYCL	MYCL	MYCL proto-oncogene, bHLH transcription factor [Source:HGNC Symbol;Acc:HGNC:7555]	protein_coding	35.0751	5.16597	0.639663	8.07608	6.68838e-16	9.31967e-14
ENSG00000171817	ZNF540	ZNF540	zinc finger protein 540 [Source:HGNC Symbol;Acc:HGNC:25331]	processed_transcript,protein_coding,retained_intron	200.564	3.79859	0.470385	8.07549	6.7205e-16	9.31967e-14
ENSG00000146872	TLK2	TLK2	tousled like kinase 2 [Source:HGNC Symbol;Acc:HGNC:11842]	nonsense_mediated_decay,processed_transcript,protein_coding,retained_intron	1162	-0.548293	0.0679271	-8.07178	6.92833e-16	9.55935e-14
ENSG00000260852	FBXL19-AS1	FBXL19-AS1	FBXL19 antisense RNA 1 [Source:HGNC Symbol;Acc:HGNC:27557]	lncRNA	113.503	-2.5266	0.313307	-8.06432	7.36441e-16	1.011e-13
ENSG00000155115	GTF3C6	GTF3C6	general transcription factor IIIC subunit 6 [Source:HGNC Symbol;Acc:HGNC:20872]	processed_transcript,protein_coding	859.975	-2.60607	0.323651	-8.05212	8.13733e-16	1.11152e-13
ENSG00000171766	GATM	GATM	glycine amidinotransferase [Source:HGNC Symbol;Acc:HGNC:4175]	nonsense_mediated_decay,processed_transcript,protein_coding,retained_intron	34.1682	2.46378	0.306181	8.0468	8.49839e-16	1.15506e-13
ENSG00000093000	NUP50	NUP50	nucleoporin 50 [Source:HGNC Symbol;Acc:HGNC:8065]	nonsense_mediated_decay,processed_transcript,protein_coding,retained_intron	2890.52	-0.92776	0.115554	-8.02883	9.84056e-16	1.33086e-13
ENSG00000168005	SPINDOC	SPINDOC	spindlin interactor and repressor of chromatin binding [Source:HGNC Symbol;Acc:HGNC:25115]	protein_coding	949.572	-1.29756	0.161803	-8.01942	1.06248e-15	1.42985e-13
ENSG00000162613	FUBP1	FUBP1	far upstream element binding protein 1 [Source:HGNC Symbol;Acc:HGNC:4004]	nonsense_mediated_decay,processed_transcript,protein_coding	5311.95	-1.21443	0.151636	-8.00889	1.15751e-15	1.5501e-13
ENSG00000181240	SLC25A41	SLC25A41	solute carrier family 25 member 41 [Source:HGNC Symbol;Acc:HGNC:28533]	nonsense_mediated_decay,protein_coding	22.932	2.78053	0.347563	8.0001	1.24321e-15	1.65674e-13
ENSG00000171680	PLEKHG5	PLEKHG5	pleckstrin homology and RhoGEF domain containing G5 [Source:HGNC Symbol;Acc:HGNC:29105]	nonsense_mediated_decay,processed_transcript,protein_coding,retained_intron	262.391	5.74722	0.718466	7.9993	1.25127e-15	1.65939e-13
ENSG00000236753	MKLN1-AS	MKLN1-AS	MKLN1 antisense RNA [Source:HGNC Symbol;Acc:HGNC:40374]	lncRNA,retained_intron	59.6608	2.32346	0.290569	7.99624	1.28279e-15	1.69298e-13
ENSG00000065361	ERBB3	ERBB3	erb-b2 receptor tyrosine kinase 3 [Source:HGNC Symbol;Acc:HGNC:3431]	nonsense_mediated_decay,processed_transcript,protein_coding,retained_intron	36.0706	4.43047	0.554741	7.98655	1.38763e-15	1.82254e-13
ENSG00000276293	PIP4K2B	PIP4K2B	phosphatidylinositol-5-phosphate 4-kinase type 2 beta [Source:HGNC Symbol;Acc:HGNC:8998]	processed_transcript,protein_coding	3449.16	-0.967367	0.121281	-7.97621	1.50892e-15	1.97235e-13
ENSG00000173868	PHOSPHO1	PHOSPHO1	phosphoethanolamine/phosphocholine phosphatase 1 [Source:HGNC Symbol;Acc:HGNC:16815]	protein_coding	116.161	5.29456	0.663993	7.97382	1.53847e-15	2.0014e-13
ENSG00000213139	CRYGS	CRYGS	crystallin gamma S [Source:HGNC Symbol;Acc:HGNC:2417]	protein_coding,retained_intron	134.302	1.47537	0.185042	7.97313	1.54701e-15	2.00297e-13
ENSG00000157193	LRP8	LRP8	LDL receptor related protein 8 [Source:HGNC Symbol;Acc:HGNC:6700]	nonsense_mediated_decay,processed_transcript,protein_coding,retained_intron	1129.85	-1.70442	0.214002	-7.96452	1.65861e-15	2.13734e-13
ENSG00000112118	MCM3	MCM3	minichromosome maintenance complex component 3 [Source:HGNC Symbol;Acc:HGNC:6945]	processed_transcript,protein_coding	7628.92	-0.782188	0.0984283	-7.94678	1.9142e-15	2.44778e-13
ENSG00000174529	TMEM81	TMEM81	transmembrane protein 81 [Source:HGNC Symbol;Acc:HGNC:32349]	protein_coding	77.6337	1.76308	0.221866	7.94657	1.91744e-15	2.44778e-13
ENSG00000126583	PRKCG	PRKCG	protein kinase C gamma [Source:HGNC Symbol;Acc:HGNC:9402]	protein_coding	78.4454	6.19998	0.780839	7.94015	2.01931e-15	2.56584e-13
ENSG00000139626	ITGB7	ITGB7	integrin subunit beta 7 [Source:HGNC Symbol;Acc:HGNC:6162]	nonsense_mediated_decay,protein_coding,retained_intron	822.813	6.81861	0.860179	7.92697	2.24556e-15	2.84011e-13
ENSG00000266947	AC022916.1		novel transcript, antisense SLFN5	lncRNA	76.5294	1.66657	0.210327	7.92369	2.30561e-15	2.90263e-13
ENSG00000260025	CRIM1-DT	CRIM1-DT	CRIM1 divergent transcript [Source:HGNC Symbol;Acc:HGNC:54057]	lncRNA	47.3577	3.92938	0.496447	7.91501	2.47234e-15	3.09825e-13
ENSG00000073605	GSDMB	GSDMB	gasdermin B [Source:HGNC Symbol;Acc:HGNC:23690]	nonsense_mediated_decay,protein_coding,retained_intron	818.761	3.14251	0.39772	7.90131	2.75988e-15	3.44279e-13
ENSG00000167186	COQ7	COQ7	coenzyme Q7, hydroxylase [Source:HGNC Symbol;Acc:HGNC:2244]	nonsense_mediated_decay,processed_transcript,protein_coding,retained_intron	292.454	-0.979394	0.123962	-7.90073	2.77264e-15	3.44299e-13
ENSG00000196366	C9orf163	C9orf163	chromosome 9 open reading frame 163 [Source:HGNC Symbol;Acc:HGNC:26718]	lncRNA	18.4334	-2.01636	0.255347	-7.89656	2.86715e-15	3.54424e-13
ENSG00000118495	PLAGL1	PLAGL1	PLAG1 like zinc finger 1 [Source:HGNC Symbol;Acc:HGNC:9046]	processed_transcript,protein_coding	123.088	-3.08674	0.391006	-7.89434	2.91853e-15	3.5915e-13
ENSG00000110013	SIAE	SIAE	sialic acid acetylesterase [Source:HGNC Symbol;Acc:HGNC:18187]	processed_transcript,protein_coding,retained_intron	976.124	1.84999	0.234437	7.89122	2.99239e-15	3.66588e-13
ENSG00000007866	TEAD3	TEAD3	TEA domain transcription factor 3 [Source:HGNC Symbol;Acc:HGNC:11716]	nonsense_mediated_decay,protein_coding	191.66	4.64786	0.58922	7.88814	3.06714e-15	3.74068e-13
ENSG00000234664	HMGN2P5	HMGN2P5	high mobility group nucleosomal binding domain 2 pseudogene 5 [Source:HGNC Symbol;Acc:HGNC:33568]	processed_pseudogene	138.016	-1.75977	0.223163	-7.8856	3.13036e-15	3.80082e-13
ENSG00000104972	LILRB1	LILRB1	leukocyte immunoglobulin like receptor B1 [Source:HGNC Symbol;Acc:HGNC:6605]	nonsense_mediated_decay,processed_transcript,protein_coding,retained_intron	907.683	9.31003	1.18173	7.8783	3.31856e-15	4.0115e-13
ENSG00000120699	EXOSC8	EXOSC8	exosome component 8 [Source:HGNC Symbol;Acc:HGNC:17035]	nonsense_mediated_decay,processed_transcript,protein_coding,retained_intron	1073.69	-0.685663	0.0870721	-7.87466	3.41678e-15	4.11203e-13
ENSG00000237352	LINC01358	LINC01358	long intergenic non-protein coding RNA 1358 [Source:HGNC Symbol;Acc:HGNC:50589]	lncRNA	53.7002	5.03078	0.640568	7.85363	4.04161e-15	4.84266e-13
ENSG00000278916	CEP83-DT	CEP83-DT	CEP83 divergent transcript [Source:HGNC Symbol;Acc:HGNC:27055]	lncRNA	88.3481	2.52393	0.321983	7.83872	4.55176e-15	5.43011e-13
ENSG00000224144	ASH2LP1	ASH2LP1	ASH2L pseudogene 1 [Source:HGNC Symbol;Acc:HGNC:19332]	processed_pseudogene	91.6349	23.9612	3.06062	7.82888	4.92236e-15	5.84669e-13
ENSG00000037897	METTL1	METTL1	methyltransferase like 1 [Source:HGNC Symbol;Acc:HGNC:7030]	nonsense_mediated_decay,processed_transcript,protein_coding,retained_intron	245.347	-2.08858	0.266892	-7.82557	5.05359e-15	5.95082e-13
ENSG00000165424	ZCCHC24	ZCCHC24	zinc finger CCHC-type containing 24 [Source:HGNC Symbol;Acc:HGNC:26911]	protein_coding	472.318	2.99964	0.383293	7.82597	5.03742e-15	5.95082e-13
ENSG00000214113	LYRM4	LYRM4	LYR motif containing 4 [Source:HGNC Symbol;Acc:HGNC:21365]	nonsense_mediated_decay,processed_transcript,protein_coding	622.844	-1.16837	0.149642	-7.8078	5.81971e-15	6.82355e-13
ENSG00000128050	PAICS	PAICS	phosphoribosylaminoimidazole carboxylase and phosphoribosylaminoimidazolesuccinocarboxamide synthase [Source:HGNC Symbol;Acc:HGNC:8587]	protein_coding,retained_intron	8675.56	-1.01848	0.130506	-7.80411	5.99241e-15	6.99601e-13
ENSG00000267355	RPL9P29	RPL9P29	ribosomal protein L9 pseudogene 29 [Source:HGNC Symbol;Acc:HGNC:35533]	processed_pseudogene	39.4733	2.05844	0.264174	7.792	6.59558e-15	7.66743e-13
ENSG00000165030	NFIL3	NFIL3	nuclear factor, interleukin 3 regulated [Source:HGNC Symbol;Acc:HGNC:7787]	protein_coding	2161.35	1.92263	0.247664	7.76307	8.28947e-15	9.59576e-13
ENSG00000117016	RIMS3	RIMS3	regulating synaptic membrane exocytosis 3 [Source:HGNC Symbol;Acc:HGNC:21292]	protein_coding	721.631	2.71657	0.350455	7.75156	9.07732e-15	1.04634e-12
ENSG00000249884	RNF103-CHMP3	RNF103-CHMP3	RNF103-CHMP3 readthrough [Source:HGNC Symbol;Acc:HGNC:38847]	protein_coding	8.21448	-4.28466	0.552801	-7.75083	9.12968e-15	1.04796e-12
ENSG00000130449	ZSWIM6	ZSWIM6	zinc finger SWIM-type containing 6 [Source:HGNC Symbol;Acc:HGNC:29316]	protein_coding	3082.03	2.31929	0.299559	7.74234	9.76008e-15	1.11563e-12
ENSG00000281189	GHET1	GHET1	gastric carcinoma proliferation enhancing transcript 1 [Source:HGNC Symbol;Acc:HGNC:49425]	lncRNA	73.3665	3.15285	0.407373	7.73948	9.98254e-15	1.1363e-12
ENSG00000056050	HPF1	HPF1	histone PARylation factor 1 [Source:HGNC Symbol;Acc:HGNC:26051]	protein_coding,retained_intron	853.226	0.812228	0.10497	7.73774	1.01197e-14	1.14714e-12
ENSG00000235652	FBXO30-DT	FBXO30-DT	FBXO30 divergent transcript [Source:HGNC Symbol;Acc:HGNC:48990]	lncRNA	68.7195	1.76628	0.228402	7.7332	1.04873e-14	1.1839e-12
ENSG00000113648	MACROH2A1	MACROH2A1	macroH2A.1 histone [Source:HGNC Symbol;Acc:HGNC:4740]	nonsense_mediated_decay,processed_transcript,protein_coding,retained_intron	11861.6	-0.992194	0.128389	-7.72804	1.09217e-14	1.22786e-12
ENSG00000137161	CNPY3	CNPY3	canopy FGF signaling regulator 3 [Source:HGNC Symbol;Acc:HGNC:11968]	protein_coding	1919.66	-1.89576	0.245747	-7.71431	1.21639e-14	1.36191e-12
ENSG00000104953	TLE6	TLE6	TLE family member 6, subcortical maternal complex member [Source:HGNC Symbol;Acc:HGNC:30788]	processed_transcript,protein_coding,retained_intron	236.731	6.02334	0.781926	7.70321	1.32692e-14	1.47959e-12
ENSG00000239900	ADSL	ADSL	adenylosuccinate lyase [Source:HGNC Symbol;Acc:HGNC:291]	nonsense_mediated_decay,processed_transcript,protein_coding,retained_intron	243.014	-0.908401	0.117983	-7.6994	1.36708e-14	1.51818e-12
ENSG00000173681	BCLAF3	BCLAF3	BCLAF1 and THRAP3 family member 3 [Source:HGNC Symbol;Acc:HGNC:27413]	nonsense_mediated_decay,processed_transcript,protein_coding	544.171	1.37326	0.178398	7.69775	1.38482e-14	1.53166e-12
ENSG00000226200	SGMS1-AS1	SGMS1-AS1	SGMS1 antisense RNA 1 [Source:HGNC Symbol;Acc:HGNC:49683]	lncRNA	445.275	2.44969	0.318574	7.68955	1.47652e-14	1.6265e-12
ENSG00000169410	PTPN9	PTPN9	protein tyrosine phosphatase non-receptor type 9 [Source:HGNC Symbol;Acc:HGNC:9661]	processed_transcript,protein_coding,retained_intron	957.672	-1.31691	0.171477	-7.67978	1.59359e-14	1.74841e-12
ENSG00000169032	MAP2K1	MAP2K1	mitogen-activated protein kinase kinase 1 [Source:HGNC Symbol;Acc:HGNC:6840]	protein_coding,retained_intron	1565.7	1.1384	0.148399	7.67116	1.70442e-14	1.86252e-12
ENSG00000132716	DCAF8	DCAF8	DDB1 and CUL4 associated factor 8 [Source:HGNC Symbol;Acc:HGNC:24891]	nonsense_mediated_decay,protein_coding,retained_intron	2123.41	-0.72874	0.0953277	-7.64458	2.09625e-14	2.28157e-12
ENSG00000064309	CDON	CDON	cell adhesion associated, oncogene regulated [Source:HGNC Symbol;Acc:HGNC:17104]	nonsense_mediated_decay,protein_coding,retained_intron	390.029	3.13084	0.409622	7.64323	2.11834e-14	2.29647e-12
ENSG00000176092	CRYBG2	CRYBG2	crystallin beta-gamma domain containing 2 [Source:HGNC Symbol;Acc:HGNC:17295]	nonsense_mediated_decay,processed_transcript,protein_coding,retained_intron	56.6832	4.17604	0.546559	7.6406	2.16213e-14	2.33467e-12
ENSG00000099840	IZUMO4	IZUMO4	IZUMO family member 4 [Source:HGNC Symbol;Acc:HGNC:26950]	nonsense_mediated_decay,protein_coding,retained_intron	267.138	1.96926	0.257759	7.63991	2.17374e-14	2.33797e-12
ENSG00000255857	PXN-AS1	PXN-AS1	PXN antisense RNA 1 [Source:HGNC Symbol;Acc:HGNC:44123]	lncRNA	52.2119	-1.41622	0.185384	-7.63939	2.18255e-14	2.33824e-12
ENSG00000138442	WDR12	WDR12	WD repeat domain 12 [Source:HGNC Symbol;Acc:HGNC:14098]	processed_transcript,protein_coding,retained_intron	1452.11	-0.894192	0.117136	-7.6338	2.27939e-14	2.43245e-12
ENSG00000152503	TRIM36	TRIM36	tripartite motif containing 36 [Source:HGNC Symbol;Acc:HGNC:16280]	processed_transcript,protein_coding	31.8981	3.86777	0.507302	7.62419	2.45566e-14	2.61036e-12
ENSG00000186056	MATN1-AS1	MATN1-AS1	MATN1 antisense RNA 1 [Source:HGNC Symbol;Acc:HGNC:40364]	lncRNA	60.2777	2.28535	0.299932	7.61958	2.54506e-14	2.6949e-12
ENSG00000126353	CCR7	CCR7	C-C motif chemokine receptor 7 [Source:HGNC Symbol;Acc:HGNC:1608]	protein_coding	1008.21	5.93668	0.779329	7.61768	2.58279e-14	2.72429e-12
ENSG00000169951	ZNF764	ZNF764	zinc finger protein 764 [Source:HGNC Symbol;Acc:HGNC:28200]	protein_coding,retained_intron	228.871	-1.18665	0.155911	-7.6111	2.71766e-14	2.84459e-12
ENSG00000184492	FOXD4L1	FOXD4L1	forkhead box D4 like 1 [Source:HGNC Symbol;Acc:HGNC:18521]	protein_coding	27.1931	1.85416	0.243608	7.61124	2.71487e-14	2.84459e-12
ENSG00000164669	INTS4P1	INTS4P1	integrator complex subunit 4 pseudogene 1 [Source:HGNC Symbol;Acc:HGNC:21925]	processed_transcript,transcribed_unprocessed_pseudogene	27.6648	2.30977	0.304078	7.59598	3.05482e-14	3.18529e-12
ENSG00000161714	PLCD3	PLCD3	phospholipase C delta 3 [Source:HGNC Symbol;Acc:HGNC:9061]	processed_transcript,protein_coding,retained_intron	549.81	2.62575	0.345702	7.59543	3.06781e-14	3.18667e-12
ENSG00000170899	GSTA4	GSTA4	glutathione S-transferase alpha 4 [Source:HGNC Symbol;Acc:HGNC:4629]	processed_transcript,protein_coding	390.495	4.0569	0.534197	7.59437	3.09284e-14	3.2005e-12
ENSG00000088367	EPB41L1	EPB41L1	erythrocyte membrane protein band 4.1 like 1 [Source:HGNC Symbol;Acc:HGNC:3378]	processed_transcript,protein_coding	84.1478	4.32887	0.571075	7.58021	3.44991e-14	3.55653e-12
ENSG00000105479	CCDC114	CCDC114	coiled-coil domain containing 114 [Source:HGNC Symbol;Acc:HGNC:26560]	nonsense_mediated_decay,processed_transcript,protein_coding,retained_intron	64.3781	3.62322	0.478855	7.56641	3.83667e-14	3.93484e-12
ENSG00000110931	CAMKK2	CAMKK2	calcium/calmodulin dependent protein kinase kinase 2 [Source:HGNC Symbol;Acc:HGNC:1470]	processed_transcript,protein_coding,retained_intron	1333.58	-1.20219	0.158899	-7.56573	3.85701e-14	3.93484e-12
ENSG00000279452	AC006277.1		TEC	TEC	43.74	1.61385	0.213314	7.56562	3.86009e-14	3.93484e-12
ENSG00000116147	TNR	TNR	tenascin R [Source:HGNC Symbol;Acc:HGNC:11953]	protein_coding	51.6291	23.1549	3.06081	7.56495	3.88005e-14	3.94049e-12
ENSG00000105514	RAB3D	RAB3D	RAB3D, member RAS oncogene family [Source:HGNC Symbol;Acc:HGNC:9779]	protein_coding	289.298	3.74345	0.495177	7.55982	4.03632e-14	4.08401e-12
ENSG00000159753	CARMIL2	CARMIL2	capping protein regulator and myosin 1 linker 2 [Source:HGNC Symbol;Acc:HGNC:27089]	nonsense_mediated_decay,protein_coding,retained_intron	1656.34	-2.37527	0.314994	-7.54068	4.67521e-14	4.713e-12
ENSG00000170703	TTLL6	TTLL6	tubulin tyrosine ligase like 6 [Source:HGNC Symbol;Acc:HGNC:26664]	nonsense_mediated_decay,processed_transcript,protein_coding,retained_intron	98.3139	5.62808	0.746813	7.53612	4.84149e-14	4.86268e-12
ENSG00000268355	AC243960.3		novel transcript	lncRNA	295.666	3.5229	0.468089	7.52614	5.2264e-14	5.23003e-12
ENSG00000197712	FAM114A1	FAM114A1	family with sequence similarity 114 member A1 [Source:HGNC Symbol;Acc:HGNC:25087]	processed_transcript,protein_coding,retained_intron	43.2888	5.34895	0.711471	7.51816	5.55535e-14	5.53892e-12
ENSG00000124374	PAIP2B	PAIP2B	poly(A) binding protein interacting protein 2B [Source:HGNC Symbol;Acc:HGNC:29200]	protein_coding	759.903	2.66229	0.35419	7.51656	5.62356e-14	5.58655e-12
ENSG00000164430	CGAS	CGAS	cyclic GMP-AMP synthase [Source:HGNC Symbol;Acc:HGNC:21367]	protein_coding,retained_intron	261.556	-2.00545	0.267014	-7.51067	5.88242e-14	5.82253e-12
ENSG00000169621	APLF	APLF	aprataxin and PNKP like factor [Source:HGNC Symbol;Acc:HGNC:28724]	nonsense_mediated_decay,processed_transcript,protein_coding	328.839	1.86341	0.248249	7.50622	6.08577e-14	6.00206e-12
ENSG00000138668	HNRNPD	HNRNPD	heterogeneous nuclear ribonucleoprotein D [Source:HGNC Symbol;Acc:HGNC:5036]	nonsense_mediated_decay,processed_transcript,protein_coding,retained_intron	9914.79	-1.13752	0.151616	-7.50265	6.25409e-14	6.14588e-12
ENSG00000164287	CDC20B	CDC20B	cell division cycle 20B [Source:HGNC Symbol;Acc:HGNC:24222]	nonsense_mediated_decay,protein_coding	67.1675	6.09379	0.812366	7.50129	6.31944e-14	6.18784e-12
ENSG00000105227	PRX	PRX	periaxin [Source:HGNC Symbol;Acc:HGNC:13797]	nonsense_mediated_decay,processed_transcript,protein_coding,retained_intron	1225.25	1.71163	0.228196	7.50069	6.34836e-14	6.19396e-12
ENSG00000139842	CUL4A	CUL4A	cullin 4A [Source:HGNC Symbol;Acc:HGNC:2554]	processed_transcript,protein_coding	2718.03	-1.03411	0.138039	-7.49147	6.81068e-14	6.62139e-12
ENSG00000006695	COX10	COX10	cytochrome c oxidase assembly factor heme A:farnesyltransferase COX10 [Source:HGNC Symbol;Acc:HGNC:2260]	nonsense_mediated_decay,processed_transcript,protein_coding	338.618	-1.09502	0.146555	-7.47176	7.91307e-14	7.65211e-12
ENSG00000128951	DUT	DUT	deoxyuridine triphosphatase [Source:HGNC Symbol;Acc:HGNC:3078]	nonsense_mediated_decay,processed_transcript,protein_coding,retained_intron	2638.54	-0.95229	0.127456	-7.47153	7.92689e-14	7.65211e-12
ENSG00000251396	LINC01301	LINC01301	long intergenic non-protein coding RNA 1301 [Source:HGNC Symbol;Acc:HGNC:50464]	lncRNA	17.4307	3.16551	0.424008	7.46569	8.28621e-14	7.97081e-12
ENSG00000152154	TMEM178A	TMEM178A	transmembrane protein 178A [Source:HGNC Symbol;Acc:HGNC:28517]	processed_transcript,protein_coding	79.4867	3.49569	0.468606	7.45977	8.66754e-14	8.30837e-12
ENSG00000118514	ALDH8A1	ALDH8A1	aldehyde dehydrogenase 8 family member A1 [Source:HGNC Symbol;Acc:HGNC:15471]	nonsense_mediated_decay,protein_coding	74.4924	3.93024	0.526985	7.45796	8.78725e-14	8.39367e-12
ENSG00000042832	TG	TG	thyroglobulin [Source:HGNC Symbol;Acc:HGNC:11764]	nonsense_mediated_decay,processed_transcript,protein_coding,retained_intron	52.9606	4.06469	0.546064	7.44361	9.79733e-14	9.298e-12
ENSG00000177606	JUN	JUN	Jun proto-oncogene, AP-1 transcription factor subunit [Source:HGNC Symbol;Acc:HGNC:6204]	nonsense_mediated_decay,protein_coding	936.394	3.36678	0.452308	7.44354	9.80206e-14	9.298e-12
ENSG00000233791	LINC01136	LINC01136	long intergenic non-protein coding RNA 1136 [Source:HGNC Symbol;Acc:HGNC:49452]	lncRNA	16.9636	4.43042	0.595927	7.4345	1.04967e-13	9.92251e-12
ENSG00000173621	LRFN4	LRFN4	leucine rich repeat and fibronectin type III domain containing 4 [Source:HGNC Symbol;Acc:HGNC:28456]	processed_transcript,protein_coding	365.823	-2.69315	0.363118	-7.41675	1.20028e-13	1.1307e-11
ENSG00000108370	RGS9	RGS9	regulator of G protein signaling 9 [Source:HGNC Symbol;Acc:HGNC:10004]	nonsense_mediated_decay,processed_transcript,protein_coding,retained_intron	130.033	4.98101	0.671706	7.41546	1.21201e-13	1.13784e-11
ENSG00000153162	BMP6	BMP6	bone morphogenetic protein 6 [Source:HGNC Symbol;Acc:HGNC:1073]	protein_coding	328.358	5.04086	0.680356	7.40916	1.27106e-13	1.18918e-11
ENSG00000135537	AFG1L	AFG1L	AFG1 like ATPase [Source:HGNC Symbol;Acc:HGNC:16411]	nonsense_mediated_decay,processed_transcript,protein_coding,retained_intron	111.528	-1.99726	0.269628	-7.40746	1.28745e-13	1.2004e-11
ENSG00000165272	AQP3	AQP3	aquaporin 3 (Gill blood group) [Source:HGNC Symbol;Acc:HGNC:636]	nonsense_mediated_decay,protein_coding,retained_intron	86.7924	1.9649	0.265475	7.40144	1.34716e-13	1.25181e-11
ENSG00000259577	CERNA1	CERNA1	competing endogenous lncRNA 1 for miR-4707-5p and miR-4767 [Source:HGNC Symbol;Acc:HGNC:52664]	lncRNA	30.586	1.91784	0.259244	7.39783	1.38432e-13	1.28198e-11
ENSG00000128512	DOCK4	DOCK4	dedicator of cytokinesis 4 [Source:HGNC Symbol;Acc:HGNC:19192]	nonsense_mediated_decay,processed_transcript,protein_coding,retained_intron	227.935	3.10224	0.419511	7.39489	1.41521e-13	1.30615e-11
ENSG00000196431	CRYBA4	CRYBA4	crystallin beta A4 [Source:HGNC Symbol;Acc:HGNC:2396]	processed_transcript,protein_coding	61.8737	6.17723	0.836163	7.38758	1.49523e-13	1.37536e-11
ENSG00000167861	HID1	HID1	HID1 domain containing [Source:HGNC Symbol;Acc:HGNC:15736]	nonsense_mediated_decay,processed_transcript,protein_coding,retained_intron	108.198	6.58972	0.892058	7.3871	1.50067e-13	1.37573e-11
ENSG00000115170	ACVR1	ACVR1	activin A receptor type 1 [Source:HGNC Symbol;Acc:HGNC:171]	processed_transcript,protein_coding	171.608	3.15976	0.427825	7.38564	1.51719e-13	1.38623e-11
ENSG00000145491	ROPN1L	ROPN1L	rhophilin associated tail protein 1 like [Source:HGNC Symbol;Acc:HGNC:24060]	processed_transcript,protein_coding,retained_intron	49.3403	5.07237	0.686838	7.3851	1.52334e-13	1.3872e-11
ENSG00000177873	ZNF619	ZNF619	zinc finger protein 619 [Source:HGNC Symbol;Acc:HGNC:26910]	nonsense_mediated_decay,processed_transcript,protein_coding,retained_intron	309.483	-0.99254	0.134577	-7.37525	1.64032e-13	1.48877e-11
ENSG00000246731	MGC16275		uncharacterized protein MGC16275 [Source:NCBI gene (formerly Entrezgene);Acc:85001]	lncRNA	17.9788	3.56605	0.48356	7.37457	1.64882e-13	1.49153e-11
ENSG00000214110	LDHAP4	LDHAP4	lactate dehydrogenase A pseudogene 4 [Source:HGNC Symbol;Acc:HGNC:6539]	transcribed_processed_pseudogene	192.888	-1.20172	0.163069	-7.36941	1.71389e-13	1.54527e-11
ENSG00000010165	EEF1AKNMT	EEF1AKNMT	eEF1A lysine and N-terminal methyltransferase [Source:HGNC Symbol;Acc:HGNC:24248]	processed_transcript,protein_coding	1123.28	-0.855845	0.116173	-7.36698	1.74542e-13	1.56338e-11
ENSG00000116984	MTR	MTR	5-methyltetrahydrofolate-homocysteine methyltransferase [Source:HGNC Symbol;Acc:HGNC:7468]	nonsense_mediated_decay,processed_transcript,protein_coding	2217.83	-0.828797	0.112496	-7.36733	1.74075e-13	1.56338e-11
ENSG00000123179	EBPL	EBPL	EBP like [Source:HGNC Symbol;Acc:HGNC:18061]	processed_transcript,protein_coding	507.933	-1.22145	0.166153	-7.35136	1.96202e-13	1.75165e-11
ENSG00000150556	LYPD6B	LYPD6B	LY6/PLAUR domain containing 6B [Source:HGNC Symbol;Acc:HGNC:27018]	nonsense_mediated_decay,processed_transcript,protein_coding	32.0689	22.4971	3.06107	7.34943	1.9905e-13	1.77128e-11
ENSG00000119638	NEK9	NEK9	NIMA related kinase 9 [Source:HGNC Symbol;Acc:HGNC:18591]	nonsense_mediated_decay,processed_transcript,protein_coding,retained_intron	7071.95	0.610677	0.0831004	7.34867	2.00192e-13	1.77566e-11
ENSG00000204219	TCEA3	TCEA3	transcription elongation factor A3 [Source:HGNC Symbol;Acc:HGNC:11615]	protein_coding,retained_intron	16.2647	6.77972	0.922787	7.347	2.02703e-13	1.79212e-11
ENSG00000065150	IPO5	IPO5	importin 5 [Source:HGNC Symbol;Acc:HGNC:6402]	nonsense_mediated_decay,processed_transcript,protein_coding,retained_intron	5075.25	-1.01961	0.138823	-7.34468	2.06258e-13	1.81767e-11
ENSG00000149781	FERMT3	FERMT3	fermitin family member 3 [Source:HGNC Symbol;Acc:HGNC:23151]	protein_coding,retained_intron	3759.56	-3.0605	0.416811	-7.34267	2.0938e-13	1.83678e-11
ENSG00000261324	AC010168.2		novel transcript, overlapping HIST4H4	lncRNA	386.932	2.39598	0.32632	7.34242	2.09771e-13	1.83678e-11
ENSG00000132768	DPH2	DPH2	diphthamide biosynthesis 2 [Source:HGNC Symbol;Acc:HGNC:3004]	nonsense_mediated_decay,processed_transcript,protein_coding,retained_intron	872.516	-1.42903	0.1947	-7.33964	2.1417e-13	1.8693e-11
ENSG00000109501	WFS1	WFS1	wolframin ER transmembrane glycoprotein [Source:HGNC Symbol;Acc:HGNC:12762]	protein_coding,retained_intron	628.115	5.9201	0.806696	7.33871	2.15663e-13	1.87634e-11
ENSG00000010030	ETV7	ETV7	ETS variant transcription factor 7 [Source:HGNC Symbol;Acc:HGNC:18160]	protein_coding	146.511	5.72209	0.780141	7.33469	2.22231e-13	1.92735e-11
ENSG00000211653	IGLV1-40	IGLV1-40	immunoglobulin lambda variable 1-40 [Source:HGNC Symbol;Acc:HGNC:5877]	IG_V_gene	26.4992	22.2294	3.03266	7.33002	2.30116e-13	1.98941e-11
ENSG00000184634	MED12	MED12	mediator complex subunit 12 [Source:HGNC Symbol;Acc:HGNC:11957]	processed_transcript,protein_coding	2188	-0.988488	0.13502	-7.32107	2.46001e-13	2.12003e-11
ENSG00000179532	DNHD1	DNHD1	dynein heavy chain domain 1 [Source:HGNC Symbol;Acc:HGNC:26532]	nonsense_mediated_decay,processed_transcript,protein_coding,retained_intron	1084.05	1.46883	0.200667	7.31974	2.48456e-13	2.12776e-11
ENSG00000272970	AC107294.2		novel transcript	lncRNA	22.5154	4.24874	0.580448	7.31975	2.48435e-13	2.12776e-11
ENSG00000006283	CACNA1G	CACNA1G	calcium voltage-gated channel subunit alpha1 G [Source:HGNC Symbol;Acc:HGNC:1394]	nonsense_mediated_decay,protein_coding	53.4401	4.14665	0.566769	7.31629	2.54922e-13	2.17632e-11
ENSG00000171943	SRGAP2C	SRGAP2C	SLIT-ROBO Rho GTPase activating protein 2C [Source:HGNC Symbol;Acc:HGNC:30584]	processed_transcript,protein_coding	291.819	1.15681	0.158149	7.3147	2.57961e-13	2.1954e-11
ENSG00000110536	PTPMT1	PTPMT1	protein tyrosine phosphatase mitochondrial 1 [Source:HGNC Symbol;Acc:HGNC:26965]	processed_transcript,protein_coding	108.416	-1.19592	0.163575	-7.31113	2.64901e-13	2.24746e-11
ENSG00000278619	MRM1	MRM1	mitochondrial rRNA methyltransferase 1 [Source:HGNC Symbol;Acc:HGNC:26202]	protein_coding	282.907	-2.41061	0.329846	-7.3083	2.7054e-13	2.2882e-11
ENSG00000172350	ABCG4	ABCG4	ATP binding cassette subfamily G member 4 [Source:HGNC Symbol;Acc:HGNC:13884]	protein_coding,retained_intron	70.7475	7.18758	0.983649	7.30706	2.73048e-13	2.30228e-11
ENSG00000275216	AL161431.1		novel transcript	lncRNA	18.4025	21.7177	2.97537	7.29917	2.89542e-13	2.43385e-11
ENSG00000216901	ZNF603P	ZNF603P	zinc finger protein 603, pseudogene [Source:HGNC Symbol;Acc:HGNC:23322]	unprocessed_pseudogene	39.3311	3.37617	0.462579	7.29858	2.90828e-13	2.43716e-11
ENSG00000079999	KEAP1	KEAP1	kelch like ECH associated protein 1 [Source:HGNC Symbol;Acc:HGNC:23177]	nonsense_mediated_decay,processed_transcript,protein_coding,retained_intron	1589.18	-1.62238	0.222387	-7.29531	2.97964e-13	2.48932e-11
ENSG00000132434	LANCL2	LANCL2	LanC like 2 [Source:HGNC Symbol;Acc:HGNC:6509]	nonsense_mediated_decay,processed_transcript,protein_coding,retained_intron	205.755	-2.32281	0.318463	-7.29382	3.01297e-13	2.50949e-11
ENSG00000119471	HSDL2	HSDL2	hydroxysteroid dehydrogenase like 2 [Source:HGNC Symbol;Acc:HGNC:18572]	processed_transcript,protein_coding	2185.97	1.63699	0.225043	7.27414	3.48643e-13	2.89501e-11
ENSG00000155621	C9orf85	C9orf85	chromosome 9 open reading frame 85 [Source:HGNC Symbol;Acc:HGNC:28784]	nonsense_mediated_decay,protein_coding	814.711	1.20058	0.165278	7.26403	3.75725e-13	3.11043e-11
ENSG00000053372	MRTO4	MRTO4	MRT4 homolog, ribosome maturation factor [Source:HGNC Symbol;Acc:HGNC:18477]	processed_transcript,protein_coding	1097.07	-2.00271	0.275743	-7.26298	3.78657e-13	3.12524e-11
ENSG00000100297	MCM5	MCM5	minichromosome maintenance complex component 5 [Source:HGNC Symbol;Acc:HGNC:6948]	nonsense_mediated_decay,processed_transcript,protein_coding,retained_intron	3818.32	-2.08476	0.287112	-7.26112	3.83907e-13	3.15902e-11
ENSG00000182580	EPHB3	EPHB3	EPH receptor B3 [Source:HGNC Symbol;Acc:HGNC:3394]	protein_coding,retained_intron	339.591	4.69333	0.648327	7.23913	4.51556e-13	3.70452e-11
ENSG00000179148	ALOXE3	ALOXE3	arachidonate lipoxygenase 3 [Source:HGNC Symbol;Acc:HGNC:13743]	protein_coding,retained_intron	20.0541	4.68908	0.648383	7.23196	4.76067e-13	3.89391e-11
ENSG00000229891	LINC01315	LINC01315	long intergenic non-protein coding RNA 1315 [Source:HGNC Symbol;Acc:HGNC:50513]	lncRNA	21.1458	6.19347	0.857739	7.22069	5.17226e-13	4.21794e-11
ENSG00000198003	CCDC151	CCDC151	coiled-coil domain containing 151 [Source:HGNC Symbol;Acc:HGNC:28303]	nonsense_mediated_decay,protein_coding,retained_intron	37.0975	6.60311	0.915226	7.21474	5.40383e-13	4.39367e-11
ENSG00000139343	SNRPF	SNRPF	small nuclear ribonucleoprotein polypeptide F [Source:HGNC Symbol;Acc:HGNC:11162]	protein_coding,retained_intron	1346.32	-1.05445	0.14623	-7.21091	5.55773e-13	4.49206e-11
ENSG00000205795	CYS1	CYS1	cystin 1 [Source:HGNC Symbol;Acc:HGNC:18525]	processed_transcript,protein_coding	12.2203	6.85135	0.950112	7.2111	5.55024e-13	4.49206e-11
ENSG00000126464	PRR12	PRR12	proline rich 12 [Source:HGNC Symbol;Acc:HGNC:29217]	protein_coding,retained_intron	848.091	-1.6541	0.229816	-7.19752	6.13177e-13	4.94141e-11
ENSG00000169371	SNUPN	SNUPN	snurportin 1 [Source:HGNC Symbol;Acc:HGNC:14245]	protein_coding,retained_intron	348.747	-1.22321	0.170013	-7.19483	6.25407e-13	5.02515e-11
ENSG00000103657	HERC1	HERC1	HECT and RLD domain containing E3 ubiquitin protein ligase family member 1 [Source:HGNC Symbol;Acc:HGNC:4867]	nonsense_mediated_decay,protein_coding,retained_intron	7600.65	1.35395	0.188372	7.18765	6.59178e-13	5.28097e-11
ENSG00000121101	TEX14	TEX14	testis expressed 14, intercellular bridge forming factor [Source:HGNC Symbol;Acc:HGNC:11737]	nonsense_mediated_decay,processed_transcript,protein_coding	50.7406	2.99694	0.4172	7.18345	6.79751e-13	5.42986e-11
ENSG00000263004	AC007114.1		novel transcript	lncRNA	80.4096	2.25912	0.314795	7.17648	7.15281e-13	5.69701e-11
ENSG00000141510	TP53	TP53	tumor protein p53 [Source:HGNC Symbol;Acc:HGNC:11998]	nonsense_mediated_decay,processed_transcript,protein_coding,retained_intron	2088.4	-2.3754	0.331304	-7.16986	7.50747e-13	5.96211e-11
ENSG00000166863	TAC3	TAC3	tachykinin precursor 3 [Source:HGNC Symbol;Acc:HGNC:11521]	nonsense_mediated_decay,protein_coding,retained_intron	22.7035	5.27122	0.73561	7.16578	7.73438e-13	6.12451e-11
ENSG00000124486	USP9X	USP9X	ubiquitin specific peptidase 9 X-linked [Source:HGNC Symbol;Acc:HGNC:12632]	processed_transcript,protein_coding,retained_intron	7052.04	0.864196	0.120898	7.14813	8.79673e-13	6.94561e-11
ENSG00000267575	AC006504.5		novel transcript	lncRNA	159.776	-0.951355	0.133265	-7.13881	9.41394e-13	7.41151e-11
ENSG00000156886	ITGAD	ITGAD	integrin subunit alpha D [Source:HGNC Symbol;Acc:HGNC:6146]	protein_coding,retained_intron	479.834	9.10642	1.27611	7.13609	9.60218e-13	7.53799e-11
ENSG00000145191	EIF2B5	EIF2B5	eukaryotic translation initiation factor 2B subunit epsilon [Source:HGNC Symbol;Acc:HGNC:3261]	nonsense_mediated_decay,processed_transcript,protein_coding,retained_intron	1994.52	-0.880545	0.123487	-7.13069	9.98676e-13	7.81743e-11
ENSG00000259802	AC012640.2		novel transcript, antisense to MARCH6	lncRNA	60.891	2.06116	0.289149	7.12835	1.01583e-12	7.92896e-11
ENSG00000005156	LIG3	LIG3	DNA ligase 3 [Source:HGNC Symbol;Acc:HGNC:6600]	nonsense_mediated_decay,processed_transcript,protein_coding,retained_intron	692.243	-1.01842	0.142995	-7.12207	1.0632e-12	8.27506e-11
ENSG00000130997	POLN	POLN	DNA polymerase nu [Source:HGNC Symbol;Acc:HGNC:18870]	processed_transcript,protein_coding,retained_intron	79.9118	2.8358	0.398212	7.12133	1.06892e-12	8.296e-11
ENSG00000156471	PTDSS1	PTDSS1	phosphatidylserine synthase 1 [Source:HGNC Symbol;Acc:HGNC:9587]	nonsense_mediated_decay,processed_transcript,protein_coding,retained_intron	2824.69	-0.656073	0.0921449	-7.12001	1.07917e-12	8.35181e-11
ENSG00000164023	SGMS2	SGMS2	sphingomyelin synthase 2 [Source:HGNC Symbol;Acc:HGNC:28395]	processed_transcript,protein_coding	29.9419	2.38042	0.334714	7.1118	1.14542e-12	8.8395e-11
ENSG00000182612	TSPAN10	TSPAN10	tetraspanin 10 [Source:HGNC Symbol;Acc:HGNC:29942]	nonsense_mediated_decay,processed_transcript,protein_coding,retained_intron	34.7058	3.02474	0.425638	7.10637	1.19136e-12	9.16808e-11
ENSG00000172638	EFEMP2	EFEMP2	EGF containing fibulin extracellular matrix protein 2 [Source:HGNC Symbol;Acc:HGNC:3219]	nonsense_mediated_decay,processed_transcript,protein_coding,retained_intron	145.651	2.62146	0.369522	7.09418	1.30119e-12	9.98516e-11
ENSG00000186814	ZSCAN30	ZSCAN30	zinc finger and SCAN domain containing 30 [Source:HGNC Symbol;Acc:HGNC:33517]	processed_transcript,protein_coding,retained_intron	1111.04	0.867224	0.12233	7.0892	1.34888e-12	1.03222e-10
ENSG00000007402	CACNA2D2	CACNA2D2	calcium voltage-gated channel auxiliary subunit alpha2delta 2 [Source:HGNC Symbol;Acc:HGNC:1400]	processed_transcript,protein_coding,retained_intron	404.536	4.17945	0.590178	7.08168	1.4242e-12	1.08681e-10
ENSG00000206561	COLQ	COLQ	collagen like tail subunit of asymmetric acetylcholinesterase [Source:HGNC Symbol;Acc:HGNC:2226]	processed_transcript,protein_coding,retained_intron	171.114	2.16867	0.306339	7.07933	1.44857e-12	1.10232e-10
ENSG00000198825	INPP5F	INPP5F	inositol polyphosphate-5-phosphatase F [Source:HGNC Symbol;Acc:HGNC:17054]	nonsense_mediated_decay,protein_coding,retained_intron	2008.8	1.6125	0.227873	7.07631	1.48047e-12	1.12347e-10
ENSG00000179715	PCED1B	PCED1B	PC-esterase domain containing 1B [Source:HGNC Symbol;Acc:HGNC:28255]	protein_coding	69.2941	5.45421	0.771343	7.07107	1.53749e-12	1.16351e-10
ENSG00000111452	ADGRD1	ADGRD1	adhesion G protein-coupled receptor D1 [Source:HGNC Symbol;Acc:HGNC:19893]	nonsense_mediated_decay,processed_transcript,protein_coding,retained_intron	717.679	7.62903	1.07942	7.06769	1.57532e-12	1.18884e-10
ENSG00000081181	ARG2	ARG2	arginase 2 [Source:HGNC Symbol;Acc:HGNC:664]	processed_transcript,protein_coding,retained_intron	196.842	2.72488	0.386571	7.04884	1.80411e-12	1.35776e-10
ENSG00000232876	AL353596.1		novel transcript	lncRNA	22.8639	2.71831	0.385985	7.04253	1.88777e-12	1.41682e-10
ENSG00000167548	KMT2D	KMT2D	lysine methyltransferase 2D [Source:HGNC Symbol;Acc:HGNC:7133]	processed_transcript,protein_coding,retained_intron	4170.48	-0.922176	0.131005	-7.03923	1.933e-12	1.44679e-10
ENSG00000260136	AC008915.2		novel transcript	lncRNA	13.8721	-2.25417	0.320279	-7.03814	1.94823e-12	1.4542e-10
ENSG00000164530	PI16	PI16	peptidase inhibitor 16 [Source:HGNC Symbol;Acc:HGNC:21245]	processed_transcript,protein_coding	233.355	9.6994	1.38206	7.01809	2.24924e-12	1.67431e-10
ENSG00000164188	RANBP3L	RANBP3L	RAN binding protein 3 like [Source:HGNC Symbol;Acc:HGNC:26353]	protein_coding	169.446	5.48784	0.782535	7.0129	2.33434e-12	1.73293e-10
ENSG00000131797	CLUHP3	CLUHP3	clustered mitochondria homolog pseudogene 3 [Source:HGNC Symbol;Acc:HGNC:28447]	processed_transcript,retained_intron,transcribed_unprocessed_pseudogene	360.416	2.42192	0.346008	6.9996	2.56695e-12	1.89807e-10
ENSG00000146411	SLC2A12	SLC2A12	solute carrier family 2 member 12 [Source:HGNC Symbol;Acc:HGNC:18067]	protein_coding	40.0551	6.69223	0.956116	6.9994	2.57068e-12	1.89807e-10
ENSG00000233916	ZDHHC20P1	ZDHHC20P1	zinc finger DHHC-type containing 20 pseudogene 1 [Source:HGNC Symbol;Acc:HGNC:33456]	processed_pseudogene	17.9851	2.98772	0.427553	6.98794	2.78949e-12	2.05407e-10
ENSG00000173947	PIFO	PIFO	primary cilia formation [Source:HGNC Symbol;Acc:HGNC:27009]	processed_transcript,protein_coding	8.42088	6.32352	0.905862	6.98067	2.93783e-12	2.15749e-10
ENSG00000183621	ZNF438	ZNF438	zinc finger protein 438 [Source:HGNC Symbol;Acc:HGNC:21029]	nonsense_mediated_decay,protein_coding	260.226	2.26932	0.325246	6.97725	3.01017e-12	2.20469e-10
ENSG00000182809	CRIP2	CRIP2	cysteine rich protein 2 [Source:HGNC Symbol;Acc:HGNC:2361]	processed_transcript,protein_coding,retained_intron	315.363	4.52905	0.649429	6.97389	3.0829e-12	2.25192e-10
ENSG00000090447	TFAP4	TFAP4	transcription factor AP-4 [Source:HGNC Symbol;Acc:HGNC:11745]	nonsense_mediated_decay,protein_coding,retained_intron	454.885	-2.59458	0.372243	-6.97012	3.16666e-12	2.30693e-10
ENSG00000149260	CAPN5	CAPN5	calpain 5 [Source:HGNC Symbol;Acc:HGNC:1482]	nonsense_mediated_decay,protein_coding,retained_intron	243.913	4.31475	0.619202	6.96825	3.20914e-12	2.33166e-10
ENSG00000134668	SPOCD1	SPOCD1	SPOC domain containing 1 [Source:HGNC Symbol;Acc:HGNC:26338]	protein_coding,retained_intron	12.5081	6.88415	0.988136	6.9668	3.24229e-12	2.3495e-10
ENSG00000164022	AIMP1	AIMP1	aminoacyl tRNA synthetase complex interacting multifunctional protein 1 [Source:HGNC Symbol;Acc:HGNC:10648]	nonsense_mediated_decay,processed_transcript,protein_coding	1329.06	-0.741216	0.1064	-6.96633	3.25308e-12	2.35108e-10
ENSG00000179846	NKPD1	NKPD1	NTPase KAP family P-loop domain containing 1 [Source:HGNC Symbol;Acc:HGNC:24739]	protein_coding	59.8187	1.87884	0.269862	6.96224	3.34914e-12	2.41412e-10
ENSG00000165271	NOL6	NOL6	nucleolar protein 6 [Source:HGNC Symbol;Acc:HGNC:19910]	processed_transcript,protein_coding	1241.77	-1.67169	0.240448	-6.9524	3.59122e-12	2.58181e-10
ENSG00000250506	CDK3	CDK3	cyclin dependent kinase 3 [Source:HGNC Symbol;Acc:HGNC:1772]	protein_coding	12.4988	-2.50378	0.360152	-6.95201	3.60119e-12	2.58217e-10
ENSG00000248508	SRP14-AS1	SRP14-AS1	SRP14 antisense RNA1 (head to head) [Source:HGNC Symbol;Acc:HGNC:48619]	lncRNA	199.566	2.02074	0.290714	6.95097	3.62778e-12	2.59443e-10
ENSG00000163209	SPRR3	SPRR3	small proline rich protein 3 [Source:HGNC Symbol;Acc:HGNC:11268]	processed_transcript,protein_coding	20.1866	20.8001	2.99314	6.94926	3.67211e-12	2.61928e-10
ENSG00000198590	C3orf35	C3orf35	chromosome 3 open reading frame 35 [Source:HGNC Symbol;Acc:HGNC:24082]	lncRNA	23.6929	1.73905	0.250413	6.94473	3.79183e-12	2.69763e-10
ENSG00000233081	AL353764.1		novel transcript	lncRNA	21.6978	3.11521	0.448779	6.94152	3.87903e-12	2.7525e-10
ENSG00000075651	PLD1	PLD1	phospholipase D1 [Source:HGNC Symbol;Acc:HGNC:9067]	nonsense_mediated_decay,processed_transcript,protein_coding,retained_intron	232.459	5.23467	0.754742	6.9357	4.0421e-12	2.86078e-10
ENSG00000102390	PBDC1	PBDC1	polysaccharide biosynthesis domain containing 1 [Source:HGNC Symbol;Acc:HGNC:28790]	protein_coding	394.639	-1.87898	0.270942	-6.93498	4.06292e-12	2.86808e-10
ENSG00000100385	IL2RB	IL2RB	interleukin 2 receptor subunit beta [Source:HGNC Symbol;Acc:HGNC:6009]	nonsense_mediated_decay,protein_coding,retained_intron	656.494	6.84397	0.987758	6.92879	4.24462e-12	2.97429e-10
ENSG00000118197	DDX59	DDX59	DEAD-box helicase 59 [Source:HGNC Symbol;Acc:HGNC:25360]	protein_coding	349.818	-1.17383	0.169405	-6.92915	4.23369e-12	2.97429e-10
ENSG00000178104	PDE4DIP	PDE4DIP	phosphodiesterase 4D interacting protein [Source:HGNC Symbol;Acc:HGNC:15580]	nonsense_mediated_decay,processed_transcript,protein_coding,retained_intron	729.492	2.83447	0.409088	6.92874	4.24603e-12	2.97429e-10
ENSG00000168334	XIRP1	XIRP1	xin actin binding repeat containing 1 [Source:HGNC Symbol;Acc:HGNC:14301]	protein_coding	2066.01	7.70409	1.1121	6.92753	4.2825e-12	2.99216e-10
ENSG00000253490	LINC02099	LINC02099	long intergenic non-protein coding RNA 2099 [Source:HGNC Symbol;Acc:HGNC:52953]	lncRNA	32.0461	8.24405	1.19077	6.92327	4.4132e-12	3.07562e-10
ENSG00000136193	SCRN1	SCRN1	secernin 1 [Source:HGNC Symbol;Acc:HGNC:22192]	processed_transcript,protein_coding	30.0269	2.6262	0.379397	6.92205	4.45162e-12	3.0945e-10
ENSG00000105323	HNRNPUL1	HNRNPUL1	heterogeneous nuclear ribonucleoprotein U like 1 [Source:HGNC Symbol;Acc:HGNC:17011]	nonsense_mediated_decay,processed_transcript,protein_coding,retained_intron	5655.26	-1.00513	0.145371	-6.9142	4.70523e-12	3.26241e-10
ENSG00000198830	HMGN2	HMGN2	high mobility group nucleosomal binding domain 2 [Source:HGNC Symbol;Acc:HGNC:4986]	processed_transcript,protein_coding	5713.46	-1.63586	0.236607	-6.91384	4.71705e-12	3.26241e-10
ENSG00000112658	SRF	SRF	serum response factor [Source:HGNC Symbol;Acc:HGNC:11291]	protein_coding	1506.85	-1.02921	0.149029	-6.90614	4.98026e-12	3.43575e-10
ENSG00000132603	NIP7	NIP7	nucleolar pre-rRNA processing protein NIP7 [Source:HGNC Symbol;Acc:HGNC:24328]	protein_coding,retained_intron	987.484	-1.19365	0.172942	-6.90204	5.1262e-12	3.52752e-10
ENSG00000155438	NIFK	NIFK	nucleolar protein interacting with the FHA domain of MKI67 [Source:HGNC Symbol;Acc:HGNC:17838]	protein_coding,retained_intron	1273.98	-0.721311	0.104588	-6.89667	5.32359e-12	3.65415e-10
ENSG00000172986	GXYLT2	GXYLT2	glucoside xylosyltransferase 2 [Source:HGNC Symbol;Acc:HGNC:33383]	protein_coding	27.4265	5.31632	0.771377	6.89199	5.50184e-12	3.75762e-10
ENSG00000184602	SNN	SNN	stannin [Source:HGNC Symbol;Acc:HGNC:11149]	protein_coding	1940.73	1.84464	0.267638	6.89231	5.48952e-12	3.75762e-10
ENSG00000105875	WDR91	WDR91	WD repeat domain 91 [Source:HGNC Symbol;Acc:HGNC:24997]	processed_transcript,protein_coding,retained_intron	856.328	1.38656	0.201254	6.88959	5.59519e-12	3.80826e-10
ENSG00000109927	TECTA	TECTA	tectorin alpha [Source:HGNC Symbol;Acc:HGNC:11720]	processed_transcript,protein_coding,retained_intron	37.3849	2.16265	0.313911	6.88937	5.60386e-12	3.80826e-10
ENSG00000126246	IGFLR1	IGFLR1	IGF like family receptor 1 [Source:HGNC Symbol;Acc:HGNC:23620]	nonsense_mediated_decay,processed_transcript,protein_coding,retained_intron	83.1721	-1.13677	0.165142	-6.88358	5.83672e-12	3.95666e-10
ENSG00000081320	STK17B	STK17B	serine/threonine kinase 17b [Source:HGNC Symbol;Acc:HGNC:11396]	protein_coding	3145.15	1.85614	0.269673	6.88294	5.86289e-12	3.96456e-10
ENSG00000153157	SYCP2L	SYCP2L	synaptonemal complex protein 2 like [Source:HGNC Symbol;Acc:HGNC:21537]	nonsense_mediated_decay,processed_transcript,protein_coding,retained_intron	14.3102	2.4221	0.352205	6.87696	6.11434e-12	4.12438e-10
ENSG00000279716	AC006128.1		TEC	TEC	331.305	2.8426	0.413398	6.87617	6.14826e-12	4.13705e-10
ENSG00000162889	MAPKAPK2	MAPKAPK2	MAPK activated protein kinase 2 [Source:HGNC Symbol;Acc:HGNC:6887]	processed_transcript,protein_coding	9038.89	1.08121	0.157332	6.87213	6.32498e-12	4.24551e-10
ENSG00000104814	MAP4K1	MAP4K1	mitogen-activated protein kinase kinase kinase kinase 1 [Source:HGNC Symbol;Acc:HGNC:6863]	nonsense_mediated_decay,processed_transcript,protein_coding,retained_intron	727.7	-1.40404	0.204481	-6.86637	6.58568e-12	4.40966e-10
ENSG00000106733	NMRK1	NMRK1	nicotinamide riboside kinase 1 [Source:HGNC Symbol;Acc:HGNC:26057]	nonsense_mediated_decay,processed_transcript,protein_coding	313.486	2.33436	0.340315	6.85942	6.91398e-12	4.61817e-10
ENSG00000171824	EXOSC10	EXOSC10	exosome component 10 [Source:HGNC Symbol;Acc:HGNC:9138]	nonsense_mediated_decay,processed_transcript,protein_coding,retained_intron	1943.68	-0.925887	0.134989	-6.85896	6.9362e-12	4.62171e-10
ENSG00000272990	AC084036.1		novel transcript, antisense to KCNAB1	lncRNA	22.7979	2.52937	0.368841	6.85762	7.00187e-12	4.65412e-10
ENSG00000123810	B9D2	B9D2	B9 domain containing 2 [Source:HGNC Symbol;Acc:HGNC:28636]	nonsense_mediated_decay,processed_transcript,protein_coding	89.9953	-1.56956	0.229083	-6.85148	7.30917e-12	4.84658e-10
ENSG00000155367	PPM1J	PPM1J	protein phosphatase, Mg2+/Mn2+ dependent 1J [Source:HGNC Symbol;Acc:HGNC:20785]	nonsense_mediated_decay,protein_coding,retained_intron	104.753	4.66402	0.680857	6.85022	7.37368e-12	4.87752e-10
ENSG00000279692	AC110285.6		TEC	TEC	24.7445	-3.24157	0.473276	-6.84921	7.426e-12	4.90026e-10
ENSG00000231925	TAPBP	TAPBP	TAP binding protein [Source:HGNC Symbol;Acc:HGNC:11566]	protein_coding,retained_intron	3130.39	-1.543	0.22533	-6.84776	7.50148e-12	4.91915e-10
ENSG00000233834	AC005083.1		novel transcript	lncRNA,retained_intron	54.2938	3.67983	0.537388	6.84762	7.50864e-12	4.91915e-10
ENSG00000246982	Z84485.1		novel transcript, antisense to BRPF3	lncRNA	182.92	3.49193	0.509942	6.84769	7.50539e-12	4.91915e-10
ENSG00000073910	FRY	FRY	FRY microtubule binding protein [Source:HGNC Symbol;Acc:HGNC:20367]	nonsense_mediated_decay,processed_transcript,protein_coding,retained_intron	685.872	3.18324	0.465165	6.84324	7.74207e-12	5.05994e-10
ENSG00000176533	GNG7	GNG7	G protein subunit gamma 7 [Source:HGNC Symbol;Acc:HGNC:4410]	nonsense_mediated_decay,protein_coding	2887.52	1.89501	0.276963	6.84211	7.8035e-12	5.08792e-10
ENSG00000257595	LINC02356	LINC02356	long intergenic non-protein coding RNA 2356 [Source:HGNC Symbol;Acc:HGNC:53278]	lncRNA	44.5937	4.46341	0.653745	6.82745	8.64367e-12	5.6223e-10
ENSG00000170959	DCDC1	DCDC1	doublecortin domain containing 1 [Source:HGNC Symbol;Acc:HGNC:20625]	nonsense_mediated_decay,processed_transcript,protein_coding,retained_intron	17.5702	5.17002	0.758341	6.81754	9.2614e-12	6.00979e-10
ENSG00000213551	DNAJC9	DNAJC9	DnaJ heat shock protein family (Hsp40) member C9 [Source:HGNC Symbol;Acc:HGNC:19123]	processed_transcript,protein_coding	559.277	-0.493067	0.0723458	-6.81542	9.39876e-12	6.08447e-10
ENSG00000185664	PMEL	PMEL	premelanosome protein [Source:HGNC Symbol;Acc:HGNC:10880]	processed_transcript,protein_coding,retained_intron	417.487	4.77179	0.701497	6.8023	1.02965e-11	6.64985e-10
ENSG00000111254	AKAP3	AKAP3	A-kinase anchoring protein 3 [Source:HGNC Symbol;Acc:HGNC:373]	processed_transcript,protein_coding	20.9158	2.72534	0.400715	6.80119	1.03755e-11	6.68512e-10
ENSG00000136938	ANP32B	ANP32B	acidic nuclear phosphoprotein 32 family member B [Source:HGNC Symbol;Acc:HGNC:16677]	processed_transcript,protein_coding	5385.74	-2.25843	0.332094	-6.80058	1.04199e-11	6.69794e-10
ENSG00000206053	JPT2	JPT2	Jupiter microtubule associated homolog 2 [Source:HGNC Symbol;Acc:HGNC:14137]	nonsense_mediated_decay,processed_transcript,protein_coding,retained_intron	1999.9	-1.28166	0.188631	-6.79454	1.08661e-11	6.96833e-10
ENSG00000198546	ZNF511	ZNF511	zinc finger protein 511 [Source:HGNC Symbol;Acc:HGNC:28445]	processed_transcript,protein_coding,retained_intron	131.122	-0.943616	0.138927	-6.79218	1.10454e-11	7.06673e-10
ENSG00000272870	SAP30-DT	SAP30-DT	SAP30 divergent transcript [Source:HGNC Symbol;Acc:HGNC:54424]	lncRNA	251.088	2.44901	0.360583	6.7918	1.10747e-11	7.06891e-10
ENSG00000135457	TFCP2	TFCP2	transcription factor CP2 [Source:HGNC Symbol;Acc:HGNC:11748]	protein_coding,retained_intron	1960.33	-0.656732	0.0967067	-6.79097	1.11385e-11	7.09304e-10
ENSG00000103599	IQCH	IQCH	IQ motif containing H [Source:HGNC Symbol;Acc:HGNC:25721]	nonsense_mediated_decay,processed_transcript,protein_coding,retained_intron	119.645	2.36848	0.349307	6.78049	1.19766e-11	7.60902e-10
ENSG00000150347	ARID5B	ARID5B	AT-rich interaction domain 5B [Source:HGNC Symbol;Acc:HGNC:17362]	processed_transcript,protein_coding	1112.43	2.53733	0.37423	6.78014	1.2006e-11	7.61004e-10
ENSG00000233030	AC243772.2		novel transcript, antisense to FCGR1A	lncRNA	59.4997	4.13555	0.610125	6.7782	1.21682e-11	7.69497e-10
ENSG00000188167	TMPPE	TMPPE	transmembrane protein with metallophosphoesterase domain [Source:HGNC Symbol;Acc:HGNC:33865]	protein_coding	84.9239	-1.45908	0.215364	-6.77495	1.24451e-11	7.85189e-10
ENSG00000197837	H4-16	H4-16	H4 histone 16 [Source:HGNC Symbol;Acc:HGNC:20510]	nonsense_mediated_decay,processed_transcript,protein_coding	171.591	2.33562	0.344888	6.77213	1.26899e-11	7.98788e-10
ENSG00000119720	NRDE2	NRDE2	NRDE-2, necessary for RNA interference, domain containing [Source:HGNC Symbol;Acc:HGNC:20186]	nonsense_mediated_decay,processed_transcript,protein_coding,retained_intron	407.336	-1.31112	0.193677	-6.76964	1.29107e-11	8.10824e-10
ENSG00000139718	SETD1B	SETD1B	SET domain containing 1B, histone lysine methyltransferase [Source:HGNC Symbol;Acc:HGNC:29187]	protein_coding	1009.45	-1.85549	0.274499	-6.75956	1.38409e-11	8.67245e-10
ENSG00000104938	CLEC4M	CLEC4M	C-type lectin domain family 4 member M [Source:HGNC Symbol;Acc:HGNC:13523]	protein_coding,retained_intron	69.6149	9.36392	1.38581	6.757	1.4088e-11	8.80712e-10
ENSG00000196371	FUT4	FUT4	fucosyltransferase 4 [Source:HGNC Symbol;Acc:HGNC:4015]	protein_coding	395.807	-1.72055	0.254833	-6.75166	1.46168e-11	9.11679e-10
ENSG00000110721	CHKA	CHKA	choline kinase alpha [Source:HGNC Symbol;Acc:HGNC:1937]	nonsense_mediated_decay,processed_transcript,protein_coding,retained_intron	1571.54	0.781571	0.115783	6.75031	1.47533e-11	9.18098e-10
ENSG00000099956	SMARCB1	SMARCB1	SWI/SNF related, matrix associated, actin dependent regulator of chromatin, subfamily b, member 1 [Source:HGNC Symbol;Acc:HGNC:11103]	nonsense_mediated_decay,protein_coding,retained_intron	2311.7	-1.30121	0.192814	-6.74855	1.49325e-11	9.27142e-10
ENSG00000145386	CCNA2	CCNA2	cyclin A2 [Source:HGNC Symbol;Acc:HGNC:1578]	protein_coding	1683.43	-1.5405	0.229288	-6.71863	1.83436e-11	1.13635e-09
ENSG00000186104	CYP2R1	CYP2R1	cytochrome P450 family 2 subfamily R member 1 [Source:HGNC Symbol;Acc:HGNC:20580]	nonsense_mediated_decay,processed_transcript,protein_coding	1724.56	1.94364	0.289601	6.71144	1.92715e-11	1.19113e-09
ENSG00000130176	CNN1	CNN1	calponin 1 [Source:HGNC Symbol;Acc:HGNC:2155]	processed_transcript,protein_coding	19.3083	7.0295	1.04769	6.7095	1.95296e-11	1.20435e-09
ENSG00000259494	MRPL46	MRPL46	mitochondrial ribosomal protein L46 [Source:HGNC Symbol;Acc:HGNC:1192]	nonsense_mediated_decay,protein_coding,retained_intron	144.357	-0.956747	0.142901	-6.69516	2.15437e-11	1.32557e-09
ENSG00000223820	CFL1P1	CFL1P1	cofilin 1 pseudogene 1 [Source:HGNC Symbol;Acc:HGNC:28560]	processed_transcript,transcribed_unprocessed_pseudogene	27.6746	2.40866	0.3598	6.69445	2.16483e-11	1.32901e-09
ENSG00000244242	IFITM10	IFITM10	interferon induced transmembrane protein 10 [Source:HGNC Symbol;Acc:HGNC:40022]	nonsense_mediated_decay,processed_transcript,protein_coding,retained_intron	40.4223	4.14888	0.619941	6.69239	2.19558e-11	1.34487e-09
ENSG00000188895	MSL1	MSL1	MSL complex subunit 1 [Source:HGNC Symbol;Acc:HGNC:27905]	nonsense_mediated_decay,protein_coding,retained_intron	2268.29	-1.38831	0.207769	-6.682	2.35701e-11	1.44052e-09
ENSG00000272106	AL691432.2		artifact	lncRNA	85.3658	-1.53321	0.229514	-6.68023	2.38566e-11	1.45477e-09
ENSG00000239282	CASTOR1	CASTOR1	cytosolic arginine sensor for mTORC1 subunit 1 [Source:HGNC Symbol;Acc:HGNC:34423]	nonsense_mediated_decay,processed_transcript,protein_coding,retained_intron	16.4912	2.23564	0.334701	6.67952	2.39722e-11	1.45857e-09
ENSG00000133773	CCDC59	CCDC59	coiled-coil domain containing 59 [Source:HGNC Symbol;Acc:HGNC:25005]	processed_transcript,protein_coding,retained_intron	513.401	-1.08734	0.162884	-6.67553	2.46342e-11	1.49552e-09
ENSG00000130590	SAMD10	SAMD10	sterile alpha motif domain containing 10 [Source:HGNC Symbol;Acc:HGNC:16129]	processed_transcript,protein_coding	253.923	-2.82728	0.423666	-6.67337	2.49992e-11	1.51096e-09
ENSG00000162869	PPP1R21	PPP1R21	protein phosphatase 1 regulatory subunit 21 [Source:HGNC Symbol;Acc:HGNC:30595]	nonsense_mediated_decay,processed_transcript,protein_coding,retained_intron	1390.8	1.03603	0.155247	6.67342	2.49907e-11	1.51096e-09
ENSG00000142233	NTN5	NTN5	netrin 5 [Source:HGNC Symbol;Acc:HGNC:25208]	protein_coding,retained_intron	36.5111	3.9795	0.596431	6.67218	2.52028e-11	1.5199e-09
ENSG00000116350	SRSF4	SRSF4	serine and arginine rich splicing factor 4 [Source:HGNC Symbol;Acc:HGNC:10786]	nonsense_mediated_decay,protein_coding,retained_intron	2861.12	-0.660549	0.0990148	-6.67121	2.53706e-11	1.52665e-09
ENSG00000278937	ENSG00000278937	ENSG00000278937	ENSG00000278937	ENSG00000278937	28.2548	4.13472	0.620359	6.66504	2.64598e-11	1.58869e-09
ENSG00000101049	SGK2	SGK2	serum/glucocorticoid regulated kinase 2 [Source:HGNC Symbol;Acc:HGNC:13900]	nonsense_mediated_decay,protein_coding,retained_intron	44.7086	2.30666	0.34633	6.6603	2.73273e-11	1.63718e-09
ENSG00000136100	VPS36	VPS36	vacuolar protein sorting 36 homolog [Source:HGNC Symbol;Acc:HGNC:20312]	nonsense_mediated_decay,processed_transcript,protein_coding,retained_intron	1660.95	-1.38297	0.207761	-6.65657	2.803e-11	1.67561e-09
ENSG00000163026	WDCP	WDCP	WD repeat and coiled coil containing [Source:HGNC Symbol;Acc:HGNC:26157]	protein_coding	1337.02	0.642056	0.0964722	6.65535	2.82627e-11	1.68583e-09
ENSG00000196502	SULT1A1	SULT1A1	sulfotransferase family 1A member 1 [Source:HGNC Symbol;Acc:HGNC:11453]	nonsense_mediated_decay,protein_coding,retained_intron	616.352	-1.33328	0.20038	-6.65376	2.85695e-11	1.70041e-09
ENSG00000157343	ARMC12	ARMC12	armadillo repeat containing 12 [Source:HGNC Symbol;Acc:HGNC:21099]	nonsense_mediated_decay,protein_coding	32.964	2.34323	0.35265	6.64464	3.03964e-11	1.80521e-09
ENSG00000227896	AL731569.1		novel transcript	lncRNA	120.376	0.728118	0.109596	6.64368	3.05949e-11	1.81306e-09
ENSG00000120942	UBIAD1	UBIAD1	UbiA prenyltransferase domain containing 1 [Source:HGNC Symbol;Acc:HGNC:30791]	nonsense_mediated_decay,protein_coding	568.784	-1.43301	0.21571	-6.64321	3.06916e-11	1.81486e-09
ENSG00000011376	LARS2	LARS2	leucyl-tRNA synthetase 2, mitochondrial [Source:HGNC Symbol;Acc:HGNC:17095]	nonsense_mediated_decay,processed_transcript,protein_coding,retained_intron	1103.11	-0.857467	0.129102	-6.64176	3.09958e-11	1.82889e-09
ENSG00000163755	HPS3	HPS3	HPS3 biogenesis of lysosomal organelles complex 2 subunit 1 [Source:HGNC Symbol;Acc:HGNC:15597]	nonsense_mediated_decay,processed_transcript,protein_coding,retained_intron	1474.84	1.34816	0.203087	6.63835	3.1721e-11	1.86764e-09
ENSG00000141837	CACNA1A	CACNA1A	calcium voltage-gated channel subunit alpha1 A [Source:HGNC Symbol;Acc:HGNC:1388]	nonsense_mediated_decay,processed_transcript,protein_coding,retained_intron	107.586	5.46357	0.823172	6.63722	3.19664e-11	1.87804e-09
ENSG00000272031	ANKRD34A	ANKRD34A	ankyrin repeat domain 34A [Source:HGNC Symbol;Acc:HGNC:27639]	protein_coding	72.7567	1.40828	0.212203	6.63646	3.21303e-11	1.88362e-09
ENSG00000140263	SORD	SORD	sorbitol dehydrogenase [Source:HGNC Symbol;Acc:HGNC:11184]	nonsense_mediated_decay,processed_transcript,protein_coding,retained_intron	533.75	-1.55935	0.235081	-6.63325	3.28371e-11	1.92093e-09
ENSG00000186952	TMEM232	TMEM232	transmembrane protein 232 [Source:HGNC Symbol;Acc:HGNC:37270]	nonsense_mediated_decay,processed_transcript,protein_coding,retained_intron	22.8154	2.32698	0.350942	6.63068	3.34146e-11	1.95054e-09
ENSG00000137547	MRPL15	MRPL15	mitochondrial ribosomal protein L15 [Source:HGNC Symbol;Acc:HGNC:14054]	protein_coding	1004.14	-1.09088	0.164537	-6.63001	3.35667e-11	1.95524e-09
ENSG00000224429	LINC00539	LINC00539	long intergenic non-protein coding RNA 539 [Source:HGNC Symbol;Acc:HGNC:43672]	lncRNA	231.189	-2.48427	0.374766	-6.62887	3.38266e-11	1.96619e-09
ENSG00000134684	YARS1	YARS1	tyrosyl-tRNA synthetase 1 [Source:HGNC Symbol;Acc:HGNC:12840]	nonsense_mediated_decay,processed_transcript,protein_coding,retained_intron	4070.75	-1.17276	0.177026	-6.62478	3.47764e-11	2.01283e-09
ENSG00000264522	OTUD7B	OTUD7B	OTU deubiquitinase 7B [Source:HGNC Symbol;Acc:HGNC:16683]	protein_coding,retained_intron	467.855	1.50915	0.227797	6.62498	3.47292e-11	2.01283e-09
ENSG00000160963	COL26A1	COL26A1	collagen type XXVI alpha 1 chain [Source:HGNC Symbol;Acc:HGNC:18038]	protein_coding,retained_intron	213.149	7.02883	1.06119	6.62352	3.50747e-11	2.0258e-09
ENSG00000131778	CHD1L	CHD1L	chromodomain helicase DNA binding protein 1 like [Source:HGNC Symbol;Acc:HGNC:1916]	nonsense_mediated_decay,processed_transcript,protein_coding,retained_intron	2122.71	-1.15837	0.175034	-6.61798	3.64139e-11	2.09872e-09
ENSG00000175938	ORAI3	ORAI3	ORAI calcium release-activated calcium modulator 3 [Source:HGNC Symbol;Acc:HGNC:28185]	nonsense_mediated_decay,protein_coding	439.041	-1.44503	0.218372	-6.6173	3.65818e-11	2.10396e-09
ENSG00000137331	IER3	IER3	immediate early response 3 [Source:HGNC Symbol;Acc:HGNC:5392]	protein_coding	305.222	5.18977	0.784556	6.61492	3.71759e-11	2.13363e-09
ENSG00000104419	NDRG1	NDRG1	N-myc downstream regulated 1 [Source:HGNC Symbol;Acc:HGNC:7679]	nonsense_mediated_decay,processed_transcript,protein_coding,retained_intron	3556.52	2.69928	0.408254	6.61176	3.79779e-11	2.17509e-09
ENSG00000255521	AL356215.1		novel transcript	lncRNA	16.5771	3.80273	0.575509	6.60759	3.90622e-11	2.23251e-09
ENSG00000111229	ARPC3	ARPC3	actin related protein 2/3 complex subunit 3 [Source:HGNC Symbol;Acc:HGNC:706]	processed_transcript,protein_coding,retained_intron	3922.67	-1.24336	0.188354	-6.60117	4.07917e-11	2.32649e-09
ENSG00000065621	GSTO2	GSTO2	glutathione S-transferase omega 2 [Source:HGNC Symbol;Acc:HGNC:23064]	processed_transcript,protein_coding,retained_intron	22.6569	1.84081	0.279156	6.59422	4.27504e-11	2.42049e-09
ENSG00000107798	LIPA	LIPA	lipase A, lysosomal acid type [Source:HGNC Symbol;Acc:HGNC:6617]	processed_transcript,protein_coding	3018.07	1.41182	0.214076	6.59494	4.25414e-11	2.42049e-09
ENSG00000121064	SCPEP1	SCPEP1	serine carboxypeptidase 1 [Source:HGNC Symbol;Acc:HGNC:29507]	nonsense_mediated_decay,processed_transcript,protein_coding,retained_intron	2741.55	2.19154	0.33235	6.59407	4.27943e-11	2.42049e-09
ENSG00000168569	TMEM223	TMEM223	transmembrane protein 223 [Source:HGNC Symbol;Acc:HGNC:28464]	processed_transcript,protein_coding	187.921	-1.15053	0.174466	-6.59456	4.26522e-11	2.42049e-09
ENSG00000198513	ATL1	ATL1	atlastin GTPase 1 [Source:HGNC Symbol;Acc:HGNC:11231]	nonsense_mediated_decay,processed_transcript,protein_coding,retained_intron	157.148	2.56296	0.388981	6.58892	4.43031e-11	2.50066e-09
ENSG00000131015	ULBP2	ULBP2	UL16 binding protein 2 [Source:HGNC Symbol;Acc:HGNC:14894]	protein_coding	112.833	1.91302	0.290599	6.58303	4.60971e-11	2.59655e-09
ENSG00000185630	PBX1	PBX1	PBX homeobox 1 [Source:HGNC Symbol;Acc:HGNC:8632]	processed_transcript,protein_coding,retained_intron	32.7388	7.30956	1.1108	6.58045	4.69029e-11	2.6365e-09
ENSG00000256625	AC092747.2		liprin-beta-1-like (PPFIBP1) pseudogene	unprocessed_pseudogene	13.6021	2.45636	0.373424	6.57795	4.76987e-11	2.67573e-09
ENSG00000184792	OSBP2	OSBP2	oxysterol binding protein 2 [Source:HGNC Symbol;Acc:HGNC:8504]	processed_transcript,protein_coding	31.6161	2.49854	0.379908	6.57669	4.81026e-11	2.69286e-09
ENSG00000196547	MAN2A2	MAN2A2	mannosidase alpha class 2A member 2 [Source:HGNC Symbol;Acc:HGNC:6825]	nonsense_mediated_decay,processed_transcript,protein_coding,retained_intron	1716.07	-1.18824	0.180691	-6.57606	4.83075e-11	2.6988e-09
ENSG00000104921	FCER2	FCER2	Fc fragment of IgE receptor II [Source:HGNC Symbol;Acc:HGNC:3612]	protein_coding,retained_intron	795.992	8.13871	1.2379	6.5746	4.87826e-11	2.71327e-09
ENSG00000135205	CCDC146	CCDC146	coiled-coil domain containing 146 [Source:HGNC Symbol;Acc:HGNC:29296]	processed_transcript,protein_coding,retained_intron	192.415	0.897817	0.136564	6.57436	4.88644e-11	2.71327e-09
ENSG00000168658	VWA3B	VWA3B	von Willebrand factor A domain containing 3B [Source:HGNC Symbol;Acc:HGNC:28385]	nonsense_mediated_decay,processed_transcript,protein_coding,retained_intron	6.46184	5.94161	0.903712	6.57467	4.87614e-11	2.71327e-09
ENSG00000167617	CDC42EP5	CDC42EP5	CDC42 effector protein 5 [Source:HGNC Symbol;Acc:HGNC:17408]	processed_transcript,protein_coding	19.4409	7.03679	1.07078	6.57162	4.97708e-11	2.75799e-09
ENSG00000214160	ALG3	ALG3	ALG3 alpha-1,3- mannosyltransferase [Source:HGNC Symbol;Acc:HGNC:23056]	nonsense_mediated_decay,processed_transcript,protein_coding,retained_intron	1060.19	-1.14414	0.174409	-6.56011	5.37695e-11	2.97354e-09
ENSG00000101452	DHX35	DHX35	DEAH-box helicase 35 [Source:HGNC Symbol;Acc:HGNC:15861]	nonsense_mediated_decay,protein_coding,retained_intron	390.458	-0.873625	0.133447	-6.5466	5.88598e-11	3.24847e-09
ENSG00000197498	RPF2	RPF2	ribosome production factor 2 homolog [Source:HGNC Symbol;Acc:HGNC:20870]	nonsense_mediated_decay,protein_coding	892.719	-0.675126	0.103331	-6.53366	6.41822e-11	3.53507e-09
ENSG00000188687	SLC4A5	SLC4A5	solute carrier family 4 member 5 [Source:HGNC Symbol;Acc:HGNC:18168]	nonsense_mediated_decay,processed_transcript,protein_coding,retained_intron	89.3839	2.22699	0.341113	6.5286	6.63879e-11	3.6492e-09
ENSG00000198663	C6orf89	C6orf89	chromosome 6 open reading frame 89 [Source:HGNC Symbol;Acc:HGNC:21114]	protein_coding	3205.44	1.19624	0.183276	6.52696	6.7118e-11	3.68192e-09
ENSG00000141627	DYM	DYM	dymeclin [Source:HGNC Symbol;Acc:HGNC:21317]	nonsense_mediated_decay,processed_transcript,protein_coding,retained_intron	2584.78	0.759997	0.116516	6.52266	6.90708e-11	3.78146e-09
ENSG00000180263	FGD6	FGD6	FYVE, RhoGEF and PH domain containing 6 [Source:HGNC Symbol;Acc:HGNC:21740]	nonsense_mediated_decay,processed_transcript,protein_coding	554.073	2.24355	0.344132	6.51944	7.05705e-11	3.85583e-09
ENSG00000258738	AL121603.2		novel transcript, antisense to BAZ1A	lncRNA	57.2095	-1.74966	0.268392	-6.51905	7.07519e-11	3.85803e-09
ENSG00000167695	TLCD3A	TLCD3A	TLC domain containing 3A [Source:HGNC Symbol;Acc:HGNC:29646]	nonsense_mediated_decay,processed_transcript,protein_coding	252.227	-1.5838	0.242984	-6.5181	7.12025e-11	3.87486e-09
ENSG00000011260	UTP18	UTP18	UTP18 small subunit processome component [Source:HGNC Symbol;Acc:HGNC:24274]	nonsense_mediated_decay,protein_coding,retained_intron	1347.89	-1.09779	0.168562	-6.51268	7.38197e-11	4.00931e-09
ENSG00000269069	AC007842.1		protein associated with topoisomerase II homolog 1 (yeast) (PATL1) pseudogene	processed_pseudogene	84.0557	1.44385	0.22179	6.50997	7.51666e-11	4.07436e-09
ENSG00000251364	AC107884.1		novel transcript, antisense to OLFML1	lncRNA	72.6096	3.49514	0.536976	6.50894	7.56828e-11	4.09421e-09
ENSG00000144655	CSRNP1	CSRNP1	cysteine and serine rich nuclear protein 1 [Source:HGNC Symbol;Acc:HGNC:14300]	protein_coding	875.479	1.82237	0.280109	6.50593	7.72158e-11	4.16889e-09
ENSG00000242028	HYPK	HYPK	huntingtin interacting protein K [Source:HGNC Symbol;Acc:HGNC:18418]	processed_transcript,protein_coding	63.3857	0.939658	0.144621	6.49738	8.173e-11	4.40391e-09
ENSG00000140545	MFGE8	MFGE8	milk fat globule EGF and factor V/VIII domain containing [Source:HGNC Symbol;Acc:HGNC:7036]	nonsense_mediated_decay,processed_transcript,protein_coding,retained_intron	891.203	1.86189	0.286591	6.49666	8.21226e-11	4.41636e-09
ENSG00000099330	OCEL1	OCEL1	occludin/ELL domain containing 1 [Source:HGNC Symbol;Acc:HGNC:26221]	nonsense_mediated_decay,processed_transcript,protein_coding,retained_intron	295.751	1.5461	0.238102	6.49344	8.38967e-11	4.50289e-09
ENSG00000175820	CCDC168	CCDC168	coiled-coil domain containing 168 [Source:HGNC Symbol;Acc:HGNC:26851]	protein_coding	63.3471	1.9658	0.303026	6.48723	8.74306e-11	4.68337e-09
ENSG00000187266	EPOR	EPOR	erythropoietin receptor [Source:HGNC Symbol;Acc:HGNC:3416]	nonsense_mediated_decay,protein_coding,retained_intron	272.814	1.95394	0.301378	6.48336	8.9704e-11	4.79574e-09
ENSG00000188042	ARL4C	ARL4C	ADP ribosylation factor like GTPase 4C [Source:HGNC Symbol;Acc:HGNC:698]	protein_coding	242.829	6.73853	1.03999	6.47941	9.20825e-11	4.91329e-09
ENSG00000103740	ACSBG1	ACSBG1	acyl-CoA synthetase bubblegum family member 1 [Source:HGNC Symbol;Acc:HGNC:29567]	nonsense_mediated_decay,processed_transcript,protein_coding,retained_intron	122.508	5.4238	0.837702	6.47462	9.50494e-11	5.0617e-09
ENSG00000008838	MED24	MED24	mediator complex subunit 24 [Source:HGNC Symbol;Acc:HGNC:22963]	nonsense_mediated_decay,processed_transcript,protein_coding,retained_intron	1801.44	-1.25833	0.194436	-6.4717	9.69053e-11	5.14174e-09
ENSG00000212123	PRR22	PRR22	proline rich 22 [Source:HGNC Symbol;Acc:HGNC:28354]	protein_coding	75.2005	-1.88645	0.291495	-6.47167	9.69287e-11	5.14174e-09
ENSG00000159167	STC1	STC1	stanniocalcin 1 [Source:HGNC Symbol;Acc:HGNC:11373]	protein_coding	2370.91	11.1316	1.72189	6.46476	1.0146e-10	5.37166e-09
ENSG00000266028	SRGAP2	SRGAP2	SLIT-ROBO Rho GTPase activating protein 2 [Source:HGNC Symbol;Acc:HGNC:19751]	processed_transcript,protein_coding,retained_intron,TEC	2827.74	1.11815	0.173026	6.46233	1.03103e-10	5.4481e-09
ENSG00000186591	UBE2H	UBE2H	ubiquitin conjugating enzyme E2 H [Source:HGNC Symbol;Acc:HGNC:12484]	nonsense_mediated_decay,protein_coding,retained_intron	2109.12	1.43577	0.222229	6.46078	1.04166e-10	5.49363e-09
ENSG00000173175	ADCY5	ADCY5	adenylate cyclase 5 [Source:HGNC Symbol;Acc:HGNC:236]	nonsense_mediated_decay,processed_transcript,protein_coding,retained_intron	39.7875	3.85625	0.596915	6.46031	1.0449e-10	5.5001e-09
ENSG00000148344	PTGES	PTGES	prostaglandin E synthase [Source:HGNC Symbol;Acc:HGNC:9599]	processed_transcript,protein_coding	53.3468	8.97988	1.39017	6.45958	1.04996e-10	5.50553e-09
ENSG00000174307	PHLDA3	PHLDA3	pleckstrin homology like domain family A member 3 [Source:HGNC Symbol;Acc:HGNC:8934]	processed_transcript,protein_coding	131.843	-1.57192	0.243337	-6.45986	1.04798e-10	5.50553e-09
ENSG00000146409	SLC18B1	SLC18B1	solute carrier family 18 member B1 [Source:HGNC Symbol;Acc:HGNC:21573]	nonsense_mediated_decay,processed_transcript,protein_coding	206.743	1.51265	0.234425	6.45259	1.09957e-10	5.75461e-09
ENSG00000054282	SDCCAG8	SDCCAG8	SHH signaling and ciliogenesis regulator SDCCAG8 [Source:HGNC Symbol;Acc:HGNC:10671]	processed_transcript,protein_coding	686.989	0.94664	0.147035	6.43819	1.20909e-10	6.30493e-09
ENSG00000164574	GALNT10	GALNT10	polypeptide N-acetylgalactosaminyltransferase 10 [Source:HGNC Symbol;Acc:HGNC:19873]	nonsense_mediated_decay,processed_transcript,protein_coding,retained_intron	1607.99	1.24057	0.19269	6.43816	1.20934e-10	6.30493e-09
ENSG00000108826	MRPL27	MRPL27	mitochondrial ribosomal protein L27 [Source:HGNC Symbol;Acc:HGNC:14483]	protein_coding,retained_intron	686.194	-1.31204	0.203841	-6.4366	1.22179e-10	6.35774e-09
ENSG00000148840	PPRC1	PPRC1	PPARG related coactivator 1 [Source:HGNC Symbol;Acc:HGNC:30025]	processed_transcript,protein_coding	1711.68	-1.81355	0.282054	-6.4298	1.27774e-10	6.63624e-09
ENSG00000213563	C8orf82	C8orf82	chromosome 8 open reading frame 82 [Source:HGNC Symbol;Acc:HGNC:33826]	nonsense_mediated_decay,protein_coding	239.497	-2.30797	0.359016	-6.42861	1.28772e-10	6.67538e-09
ENSG00000121417	ZNF211	ZNF211	zinc finger protein 211 [Source:HGNC Symbol;Acc:HGNC:13003]	nonsense_mediated_decay,protein_coding,retained_intron	898.289	1.17804	0.183306	6.42663	1.30463e-10	6.75024e-09
ENSG00000151623	NR3C2	NR3C2	nuclear receptor subfamily 3 group C member 2 [Source:HGNC Symbol;Acc:HGNC:7979]	nonsense_mediated_decay,processed_transcript,protein_coding,retained_intron	166.34	5.57667	0.86853	6.42082	1.35543e-10	6.99982e-09
ENSG00000120948	TARDBP	TARDBP	TAR DNA binding protein [Source:HGNC Symbol;Acc:HGNC:11571]	nonsense_mediated_decay,processed_transcript,protein_coding,retained_intron	2968.83	-0.591879	0.0922523	-6.41587	1.40022e-10	7.21747e-09
ENSG00000263080	AC009121.3		novel transcript, antisense to RMI2	lncRNA	27.4418	2.99339	0.46703	6.40941	1.46081e-10	7.5156e-09
ENSG00000234509	AP000253.1		novel transcript	lncRNA	50.3726	5.32713	0.831203	6.40893	1.46543e-10	7.52519e-09
ENSG00000179262	RAD23A	RAD23A	RAD23 homolog A, nucleotide excision repair protein [Source:HGNC Symbol;Acc:HGNC:9812]	nonsense_mediated_decay,processed_transcript,protein_coding,retained_intron	1617.43	-0.891469	0.139158	-6.40616	1.49228e-10	7.64871e-09
ENSG00000127585	FBXL16	FBXL16	F-box and leucine rich repeat protein 16 [Source:HGNC Symbol;Acc:HGNC:14150]	processed_transcript,protein_coding,retained_intron	23.546	4.7215	0.737709	6.40022	1.55154e-10	7.93757e-09
ENSG00000188266	HYKK	HYKK	hydroxylysine kinase [Source:HGNC Symbol;Acc:HGNC:34403]	nonsense_mediated_decay,protein_coding	104.192	4.12246	0.644499	6.39637	1.59113e-10	8.12489e-09
ENSG00000108424	KPNB1	KPNB1	karyopherin subunit beta 1 [Source:HGNC Symbol;Acc:HGNC:6400]	nonsense_mediated_decay,processed_transcript,protein_coding,retained_intron	7715.73	-1.02871	0.160877	-6.39436	1.61225e-10	8.21737e-09
ENSG00000182459	TEX19	TEX19	testis expressed 19 [Source:HGNC Symbol;Acc:HGNC:33802]	protein_coding	147.093	4.73161	0.740076	6.39341	1.62224e-10	8.25289e-09
ENSG00000182979	MTA1	MTA1	metastasis associated 1 [Source:HGNC Symbol;Acc:HGNC:7410]	nonsense_mediated_decay,processed_transcript,protein_coding,retained_intron	2086.67	-0.852681	0.133474	-6.38835	1.67683e-10	8.51473e-09
ENSG00000144381	HSPD1	HSPD1	heat shock protein family D (Hsp60) member 1 [Source:HGNC Symbol;Acc:HGNC:5261]	nonsense_mediated_decay,protein_coding,retained_intron	14908.7	-0.751707	0.117687	-6.38733	1.68802e-10	8.55565e-09
ENSG00000111424	VDR	VDR	vitamin D receptor [Source:HGNC Symbol;Acc:HGNC:12679]	nonsense_mediated_decay,protein_coding	1093.34	3.00135	0.470295	6.38185	1.74962e-10	8.85148e-09
ENSG00000163832	ELP6	ELP6	elongator acetyltransferase complex subunit 6 [Source:HGNC Symbol;Acc:HGNC:25976]	nonsense_mediated_decay,processed_transcript,protein_coding,retained_intron	647.267	-1.16923	0.183221	-6.38151	1.75351e-10	8.85474e-09
ENSG00000169567	HINT1	HINT1	histidine triad nucleotide binding protein 1 [Source:HGNC Symbol;Acc:HGNC:4912]	nonsense_mediated_decay,processed_transcript,protein_coding	3787.33	-0.910967	0.142784	-6.38002	1.77063e-10	8.9228e-09
ENSG00000172113	NME6	NME6	NME/NM23 nucleoside diphosphate kinase 6 [Source:HGNC Symbol;Acc:HGNC:20567]	nonsense_mediated_decay,protein_coding,retained_intron	422.244	-1.18682	0.186028	-6.37977	1.77352e-10	8.9228e-09
ENSG00000114686	MRPL3	MRPL3	mitochondrial ribosomal protein L3 [Source:HGNC Symbol;Acc:HGNC:10379]	processed_transcript,protein_coding,retained_intron	1741.07	-1.44259	0.226275	-6.37537	1.82527e-10	9.16629e-09
ENSG00000064300	NGFR	NGFR	nerve growth factor receptor [Source:HGNC Symbol;Acc:HGNC:7809]	protein_coding	51.8256	4.97545	0.780668	6.37332	1.84974e-10	9.27214e-09
ENSG00000172458	IL17D	IL17D	interleukin 17D [Source:HGNC Symbol;Acc:HGNC:5984]	nonsense_mediated_decay,protein_coding	107.963	-3.30801	0.519099	-6.3726	1.85855e-10	9.29923e-09
ENSG00000168026	TTC21A	TTC21A	tetratricopeptide repeat domain 21A [Source:HGNC Symbol;Acc:HGNC:30761]	nonsense_mediated_decay,processed_transcript,protein_coding,retained_intron	245.26	2.86754	0.450389	6.3668	1.9301e-10	9.63957e-09
ENSG00000228288	PCAT6	PCAT6	prostate cancer associated transcript 6 [Source:HGNC Symbol;Acc:HGNC:43714]	lncRNA	62.843	2.03106	0.319084	6.36527	1.94944e-10	9.7184e-09
ENSG00000117222	RBBP5	RBBP5	RB binding protein 5, histone lysine methyltransferase complex subunit [Source:HGNC Symbol;Acc:HGNC:9888]	processed_transcript,protein_coding	1302.49	0.827882	0.130091	6.36389	1.96713e-10	9.78871e-09
ENSG00000185437	SH3BGR	SH3BGR	SH3 domain binding glutamate rich protein [Source:HGNC Symbol;Acc:HGNC:10822]	protein_coding	55.2196	2.58686	0.406524	6.36336	1.97392e-10	9.80462e-09
ENSG00000183779	ZNF703	ZNF703	zinc finger protein 703 [Source:HGNC Symbol;Acc:HGNC:25883]	protein_coding	436.156	3.61606	0.568444	6.36133	2.00019e-10	9.91708e-09
ENSG00000166851	PLK1	PLK1	polo like kinase 1 [Source:HGNC Symbol;Acc:HGNC:9077]	nonsense_mediated_decay,processed_transcript,protein_coding,retained_intron	910.857	-1.49402	0.234884	-6.36068	2.00864e-10	9.94097e-09
ENSG00000170855	TRIAP1	TRIAP1	TP53 regulated inhibitor of apoptosis 1 [Source:HGNC Symbol;Acc:HGNC:26937]	processed_transcript,protein_coding	926.987	-0.751394	0.118152	-6.35954	2.02358e-10	9.99679e-09
ENSG00000179091	CYC1	CYC1	cytochrome c1 [Source:HGNC Symbol;Acc:HGNC:2579]	protein_coding,retained_intron	1620.19	-1.31882	0.207514	-6.35531	2.08008e-10	1.02574e-08
ENSG00000173020	GRK2	GRK2	G protein-coupled receptor kinase 2 [Source:HGNC Symbol;Acc:HGNC:289]	processed_transcript,protein_coding,retained_intron	7495.59	-2.04959	0.32274	-6.35061	2.14465e-10	1.05567e-08
ENSG00000135698	MPHOSPH6	MPHOSPH6	M-phase phosphoprotein 6 [Source:HGNC Symbol;Acc:HGNC:7214]	nonsense_mediated_decay,processed_transcript,protein_coding,retained_intron	511.517	-0.868755	0.136849	-6.34827	2.17756e-10	1.06994e-08
ENSG00000174437	ATP2A2	ATP2A2	ATPase sarcoplasmic/endoplasmic reticulum Ca2+ transporting 2 [Source:HGNC Symbol;Acc:HGNC:812]	nonsense_mediated_decay,processed_transcript,protein_coding,retained_intron	5431.51	-0.992956	0.156456	-6.34654	2.20212e-10	1.08007e-08
ENSG00000100714	MTHFD1	MTHFD1	methylenetetrahydrofolate dehydrogenase, cyclohydrolase and formyltetrahydrofolate synthetase 1 [Source:HGNC Symbol;Acc:HGNC:7432]	nonsense_mediated_decay,processed_transcript,protein_coding,retained_intron	2567.43	-1.20394	0.18972	-6.34588	2.21151e-10	1.08273e-08
ENSG00000260257	AL035071.1		novel transcript	lncRNA	123.678	0.87598	0.138052	6.34531	2.21983e-10	1.08486e-08
ENSG00000121542	SEC22A	SEC22A	SEC22 homolog A, vesicle trafficking protein [Source:HGNC Symbol;Acc:HGNC:20260]	nonsense_mediated_decay,processed_transcript,protein_coding	415.642	1.06695	0.168184	6.34399	2.23892e-10	1.09224e-08
ENSG00000231305	AC112484.1		novel transcript	lncRNA	70.9225	1.8673	0.29444	6.34187	2.26991e-10	1.10538e-08
ENSG00000225783	MIAT	MIAT	myocardial infarction associated transcript [Source:HGNC Symbol;Acc:HGNC:33425]	lncRNA	500.72	4.54074	0.71641	6.33818	2.32489e-10	1.13013e-08
ENSG00000198719	DLL1	DLL1	delta like canonical Notch ligand 1 [Source:HGNC Symbol;Acc:HGNC:2908]	protein_coding	63.5998	3.78867	0.598398	6.33136	2.43013e-10	1.17919e-08
ENSG00000171169	NAIF1	NAIF1	nuclear apoptosis inducing factor 1 [Source:HGNC Symbol;Acc:HGNC:25446]	processed_transcript,protein_coding	206.487	-1.1505	0.181753	-6.33005	2.45077e-10	1.1871e-08
ENSG00000204581	ACOXL-AS1	ACOXL-AS1	ACOXL antisense RNA 1 [Source:HGNC Symbol;Acc:HGNC:41112]	lncRNA	17.0638	5.45151	0.862384	6.32144	2.59137e-10	1.25298e-08
ENSG00000166483	WEE1	WEE1	WEE1 G2 checkpoint kinase [Source:HGNC Symbol;Acc:HGNC:12761]	nonsense_mediated_decay,protein_coding,retained_intron	1187.71	-1.65278	0.261741	-6.31457	2.70922e-10	1.30765e-08
ENSG00000133574	GIMAP4	GIMAP4	GTPase, IMAP family member 4 [Source:HGNC Symbol;Acc:HGNC:21872]	processed_transcript,protein_coding	57.4346	8.12142	1.2867	6.31185	2.75726e-10	1.32849e-08
ENSG00000151093	OXSM	OXSM	3-oxoacyl-ACP synthase, mitochondrial [Source:HGNC Symbol;Acc:HGNC:26063]	nonsense_mediated_decay,processed_transcript,protein_coding	567.282	0.686159	0.108758	6.30904	2.80766e-10	1.3504e-08
ENSG00000137947	GTF2B	GTF2B	general transcription factor IIB [Source:HGNC Symbol;Acc:HGNC:4648]	processed_transcript,protein_coding	2483.6	1.13029	0.179242	6.30592	2.86489e-10	1.3755e-08
ENSG00000118363	SPCS2	SPCS2	signal peptidase complex subunit 2 [Source:HGNC Symbol;Acc:HGNC:28962]	processed_transcript,protein_coding,retained_intron	911.627	-0.663265	0.105222	-6.30347	2.91064e-10	1.39501e-08
ENSG00000132128	LRRC41	LRRC41	leucine rich repeat containing 41 [Source:HGNC Symbol;Acc:HGNC:16917]	nonsense_mediated_decay,processed_transcript,protein_coding	1759.94	-1.83088	0.290514	-6.30222	2.93412e-10	1.4038e-08
ENSG00000103148	NPRL3	NPRL3	NPR3 like, GATOR1 complex subunit [Source:HGNC Symbol;Acc:HGNC:14124]	nonsense_mediated_decay,processed_transcript,protein_coding,retained_intron	828.238	-1.09669	0.174263	-6.29329	3.10805e-10	1.48379e-08
ENSG00000245975	AC090515.2		novel transcript	lncRNA	24.2142	1.72308	0.273806	6.29309	3.11216e-10	1.48379e-08
ENSG00000118200	CAMSAP2	CAMSAP2	calmodulin regulated spectrin associated protein family member 2 [Source:HGNC Symbol;Acc:HGNC:29188]	nonsense_mediated_decay,protein_coding,retained_intron	402.106	3.29146	0.523106	6.29214	3.13125e-10	1.49029e-08
ENSG00000234956	LINC02539	LINC02539	long intergenic non-protein coding RNA 2539 [Source:HGNC Symbol;Acc:HGNC:53572]	lncRNA	33.1327	8.2925	1.3191	6.2865	3.24703e-10	1.5427e-08
ENSG00000126091	ST3GAL3	ST3GAL3	ST3 beta-galactoside alpha-2,3-sialyltransferase 3 [Source:HGNC Symbol;Acc:HGNC:10866]	nonsense_mediated_decay,processed_transcript,protein_coding,retained_intron	398.239	-1.04956	0.167213	-6.27678	3.45662e-10	1.63943e-08
ENSG00000134490	TMEM241	TMEM241	transmembrane protein 241 [Source:HGNC Symbol;Acc:HGNC:31723]	nonsense_mediated_decay,processed_transcript,protein_coding,retained_intron	613.354	2.46686	0.393192	6.27392	3.52077e-10	1.66696e-08
ENSG00000143222	UFC1	UFC1	ubiquitin-fold modifier conjugating enzyme 1 [Source:HGNC Symbol;Acc:HGNC:26941]	processed_transcript,protein_coding	1339.83	-1.9156	0.305434	-6.27172	3.57071e-10	1.68768e-08
ENSG00000133808	ENSG00000133808	ENSG00000133808	ENSG00000133808	ENSG00000133808	108.449	2.84174	0.453198	6.27041	3.60094e-10	1.69904e-08
ENSG00000204991	SPIRE2	SPIRE2	spire type actin nucleation factor 2 [Source:HGNC Symbol;Acc:HGNC:30623]	nonsense_mediated_decay,processed_transcript,protein_coding,retained_intron	195.706	3.06999	0.489712	6.26897	3.63449e-10	1.71191e-08
ENSG00000123444	KBTBD4	KBTBD4	kelch repeat and BTB domain containing 4 [Source:HGNC Symbol;Acc:HGNC:23761]	nonsense_mediated_decay,protein_coding	186.137	-0.880788	0.140543	-6.26705	3.67959e-10	1.73017e-08
ENSG00000263567	AC007923.1		novel transcript	lncRNA	13.315	6.97544	1.11356	6.26411	3.74957e-10	1.76004e-08
ENSG00000171101	SIGLEC17P	SIGLEC17P	sialic acid binding Ig like lectin 17, pseudogene [Source:HGNC Symbol;Acc:HGNC:15604]	processed_transcript,retained_intron,transcribed_unprocessed_pseudogene	396.761	5.60632	0.895067	6.26358	3.76237e-10	1.76302e-08
ENSG00000065717	TLE2	TLE2	TLE family member 2, transcriptional corepressor [Source:HGNC Symbol;Acc:HGNC:11838]	processed_transcript,protein_coding,retained_intron	359.376	5.86489	0.9367	6.26122	3.81967e-10	1.78681e-08
ENSG00000167103	PIP5KL1	PIP5KL1	phosphatidylinositol-4-phosphate 5-kinase like 1 [Source:HGNC Symbol;Acc:HGNC:28711]	processed_transcript,protein_coding	62.5198	3.93976	0.629306	6.26048	3.838e-10	1.79231e-08
ENSG00000177807	KCNJ10	KCNJ10	potassium inwardly rectifying channel subfamily J member 10 [Source:HGNC Symbol;Acc:HGNC:6256]	nonsense_mediated_decay,processed_transcript,protein_coding	56.748	7.16912	1.14548	6.2586	3.88444e-10	1.8109e-08
ENSG00000275418	AC104971.3		novel transcript	lncRNA	93.2885	9.30437	1.48685	6.25778	3.90499e-10	1.81739e-08
ENSG00000011638	TMEM159	TMEM159	transmembrane protein 159 [Source:HGNC Symbol;Acc:HGNC:30136]	nonsense_mediated_decay,processed_transcript,protein_coding	469.006	1.33767	0.213959	6.25201	4.05194e-10	1.87853e-08
ENSG00000135424	ITGA7	ITGA7	integrin subunit alpha 7 [Source:HGNC Symbol;Acc:HGNC:6143]	nonsense_mediated_decay,protein_coding,retained_intron	279.97	4.97924	0.796447	6.25182	4.057e-10	1.87853e-08
ENSG00000227214	HCG15	HCG15	HLA complex group 15 [Source:HGNC Symbol;Acc:HGNC:18361]	lncRNA	27.6139	2.55837	0.409217	6.25187	4.05567e-10	1.87853e-08
ENSG00000100387	RBX1	RBX1	ring-box 1 [Source:HGNC Symbol;Acc:HGNC:9928]	protein_coding,retained_intron	1289.23	-1.00931	0.161514	-6.24907	4.12905e-10	1.90865e-08
ENSG00000165507	DEPP1	DEPP1	DEPP1 autophagy regulator [Source:HGNC Symbol;Acc:HGNC:23355]	processed_transcript,protein_coding	578.398	2.63184	0.421178	6.24876	4.13712e-10	1.90916e-08
ENSG00000189410	SH2D5	SH2D5	SH2 domain containing 5 [Source:HGNC Symbol;Acc:HGNC:28819]	processed_transcript,protein_coding	40.3954	3.99656	0.63969	6.24765	4.16671e-10	1.91957e-08
ENSG00000148926	ADM	ADM	adrenomedullin [Source:HGNC Symbol;Acc:HGNC:259]	protein_coding	79.5482	3.96721	0.635328	6.24435	4.25574e-10	1.95728e-08
ENSG00000166866	MYO1A	MYO1A	myosin IA [Source:HGNC Symbol;Acc:HGNC:7595]	nonsense_mediated_decay,processed_transcript,protein_coding,retained_intron	34.8901	3.79543	0.608314	6.23926	4.39647e-10	2.01861e-08
ENSG00000183775	KCTD16	KCTD16	potassium channel tetramerization domain containing 16 [Source:HGNC Symbol;Acc:HGNC:29244]	protein_coding	14.6747	6.14453	0.985119	6.23735	4.45048e-10	2.03998e-08
ENSG00000144354	CDCA7	CDCA7	cell division cycle associated 7 [Source:HGNC Symbol;Acc:HGNC:14628]	nonsense_mediated_decay,protein_coding,retained_intron	2317.97	-1.96209	0.314804	-6.23275	4.5833e-10	2.09734e-08
ENSG00000228175	GEMIN8P4	GEMIN8P4	gem nuclear organelle associated protein 8 pseudogene 4 [Source:HGNC Symbol;Acc:HGNC:37979]	processed_pseudogene	72.2334	1.77722	0.285183	6.23184	4.60993e-10	2.106e-08
ENSG00000166855	CLPX	CLPX	caseinolytic mitochondrial matrix peptidase chaperone subunit X [Source:HGNC Symbol;Acc:HGNC:2088]	nonsense_mediated_decay,protein_coding,retained_intron	1643.58	-0.891176	0.143186	-6.2239	4.84958e-10	2.21178e-08
ENSG00000174903	RAB1B	RAB1B	RAB1B, member RAS oncogene family [Source:HGNC Symbol;Acc:HGNC:18370]	protein_coding	1102.35	-1.20718	0.194067	-6.22043	4.9579e-10	2.25741e-08
ENSG00000107020	PLGRKT	PLGRKT	plasminogen receptor with a C-terminal lysine [Source:HGNC Symbol;Acc:HGNC:23633]	processed_transcript,protein_coding	401.732	0.704469	0.113273	6.21922	4.9962e-10	2.2673e-08
ENSG00000167106	FAM102A	FAM102A	family with sequence similarity 102 member A [Source:HGNC Symbol;Acc:HGNC:31419]	processed_transcript,protein_coding,retained_intron	659.633	1.72077	0.27668	6.21935	4.99228e-10	2.2673e-08
ENSG00000185187	SIGIRR	SIGIRR	single Ig and TIR domain containing [Source:HGNC Symbol;Acc:HGNC:30575]	processed_transcript,protein_coding,retained_intron	616.544	-2.14512	0.344981	-6.21808	5.03265e-10	2.28005e-08
ENSG00000089094	KDM2B	KDM2B	lysine demethylase 2B [Source:HGNC Symbol;Acc:HGNC:13610]	nonsense_mediated_decay,protein_coding,retained_intron	1327.28	-1.21566	0.195534	-6.21713	5.06325e-10	2.29012e-08
ENSG00000196132	MYT1	MYT1	myelin transcription factor 1 [Source:HGNC Symbol;Acc:HGNC:7622]	processed_transcript,protein_coding	73.1231	4.28401	0.689456	6.2136	5.17826e-10	2.33826e-08
ENSG00000176723	ZNF843	ZNF843	zinc finger protein 843 [Source:HGNC Symbol;Acc:HGNC:28710]	protein_coding	29.3747	3.72393	0.599493	6.2118	5.23817e-10	2.36141e-08
ENSG00000263731	AC145207.5		novel transcript	lncRNA	30.6602	-1.23331	0.198564	-6.21114	5.26009e-10	2.36739e-08
ENSG00000109084	TMEM97	TMEM97	transmembrane protein 97 [Source:HGNC Symbol;Acc:HGNC:28106]	protein_coding	984.853	-1.3466	0.21685	-6.20983	5.30432e-10	2.38337e-08
ENSG00000234028	EIF2AK3-DT	EIF2AK3-DT	EIF2AK3 divergent transcript [Source:HGNC Symbol;Acc:HGNC:54066]	lncRNA	476.483	2.93826	0.473499	6.20542	5.45512e-10	2.4471e-08
ENSG00000034533	ASTE1	ASTE1	asteroid homolog 1 [Source:HGNC Symbol;Acc:HGNC:25021]	nonsense_mediated_decay,protein_coding	174.712	-0.682995	0.110112	-6.20274	5.54891e-10	2.48103e-08
ENSG00000135622	SEMA4F	SEMA4F	ssemaphorin 4F [Source:HGNC Symbol;Acc:HGNC:10734]	nonsense_mediated_decay,processed_transcript,protein_coding	169.257	2.56597	0.413673	6.2029	5.54332e-10	2.48103e-08
ENSG00000125944	HNRNPR	HNRNPR	heterogeneous nuclear ribonucleoprotein R [Source:HGNC Symbol;Acc:HGNC:5047]	nonsense_mediated_decay,processed_transcript,protein_coding,retained_intron	6612.41	-1.04683	0.168798	-6.20171	5.58546e-10	2.49329e-08
ENSG00000282885	AL627171.2		novel transcript	lncRNA	30.5046	2.36191	0.381034	6.19868	5.69369e-10	2.53745e-08
ENSG00000158373	H2BC5	H2BC5	H2B clustered histone 5 [Source:HGNC Symbol;Acc:HGNC:4747]	protein_coding	511.38	2.30591	0.372252	6.19447	5.84799e-10	2.59774e-08
ENSG00000177464	GPR4	GPR4	G protein-coupled receptor 4 [Source:HGNC Symbol;Acc:HGNC:4497]	processed_transcript,protein_coding	31.7561	8.23122	1.32877	6.19462	5.84275e-10	2.59774e-08
ENSG00000110711	AIP	AIP	aryl hydrocarbon receptor interacting protein [Source:HGNC Symbol;Acc:HGNC:358]	protein_coding,retained_intron	935.612	-1.30491	0.210885	-6.1878	6.10082e-10	2.70566e-08
ENSG00000146094	DOK3	DOK3	docking protein 3 [Source:HGNC Symbol;Acc:HGNC:24583]	protein_coding,retained_intron	1960.45	-2.19351	0.354545	-6.18684	6.13838e-10	2.7179e-08
ENSG00000267390	AC036176.1		novel transcript, antisense to KDSR	lncRNA	26.7741	2.23663	0.361537	6.18645	6.15346e-10	2.72017e-08
ENSG00000196230	TUBB	TUBB	tubulin beta class I [Source:HGNC Symbol;Acc:HGNC:20778]	protein_coding	23485.3	-1.1068	0.179054	-6.18138	6.35421e-10	2.80437e-08
ENSG00000181026	AEN	AEN	apoptosis enhancing nuclease [Source:HGNC Symbol;Acc:HGNC:25722]	protein_coding,retained_intron	888.373	-1.7409	0.281847	-6.17675	6.54338e-10	2.8832e-08
ENSG00000204231	RXRB	RXRB	retinoid X receptor beta [Source:HGNC Symbol;Acc:HGNC:10478]	nonsense_mediated_decay,protein_coding,retained_intron	1773.36	-0.647933	0.104912	-6.17598	6.57548e-10	2.89268e-08
ENSG00000145996	CDKAL1	CDKAL1	CDK5 regulatory subunit associated protein 1 like 1 [Source:HGNC Symbol;Acc:HGNC:21050]	processed_transcript,protein_coding	579.782	-0.734851	0.118995	-6.17551	6.59523e-10	2.8967e-08
ENSG00000245164	LINC00861	LINC00861	long intergenic non-protein coding RNA 861 [Source:HGNC Symbol;Acc:HGNC:45133]	lncRNA	1100.58	4.12696	0.668367	6.1747	6.62907e-10	2.90689e-08
ENSG00000060688	SNRNP40	SNRNP40	small nuclear ribonucleoprotein U5 subunit 40 [Source:HGNC Symbol;Acc:HGNC:30857]	processed_transcript,protein_coding	1410.37	-0.979277	0.158655	-6.17238	6.72687e-10	2.94473e-08
ENSG00000108788	MLX	MLX	MAX dimerization protein MLX [Source:HGNC Symbol;Acc:HGNC:11645]	protein_coding,retained_intron	885.891	-0.541728	0.0877732	-6.17191	6.74709e-10	2.94473e-08
ENSG00000132185	FCRLA	FCRLA	Fc receptor like A [Source:HGNC Symbol;Acc:HGNC:18504]	processed_transcript,protein_coding	1580.48	8.10811	1.31372	6.17189	6.74768e-10	2.94473e-08
ENSG00000206417	H1-10-AS1	H1-10-AS1	H1-10 antisense RNA 1 [Source:HGNC Symbol;Acc:HGNC:27953]	lncRNA	33.3357	-1.85378	0.300371	-6.17164	6.75848e-10	2.94474e-08
ENSG00000179057	IGSF22	IGSF22	immunoglobulin superfamily member 22 [Source:HGNC Symbol;Acc:HGNC:26750]	nonsense_mediated_decay,processed_transcript,protein_coding,retained_intron	30.0056	2.15405	0.349219	6.16819	6.90781e-10	3.00501e-08
ENSG00000140465	CYP1A1	CYP1A1	cytochrome P450 family 1 subfamily A member 1 [Source:HGNC Symbol;Acc:HGNC:2595]	nonsense_mediated_decay,protein_coding	60.6002	8.19903	1.33022	6.16365	7.10864e-10	3.08745e-08
ENSG00000084234	APLP2	APLP2	amyloid beta precursor like protein 2 [Source:HGNC Symbol;Acc:HGNC:598]	nonsense_mediated_decay,processed_transcript,protein_coding,retained_intron	8616.69	2.74227	0.445061	6.16155	7.20341e-10	3.12222e-08
ENSG00000185339	TCN2	TCN2	transcobalamin 2 [Source:HGNC Symbol;Acc:HGNC:11653]	protein_coding,retained_intron	181.287	3.00223	0.487266	6.16138	7.21154e-10	3.12222e-08
ENSG00000256612	CYP2B7P	CYP2B7P	cytochrome P450 family 2 subfamily B member 7, pseudogene [Source:HGNC Symbol;Acc:HGNC:2616]	processed_transcript,retained_intron,transcribed_unprocessed_pseudogene	16.7393	2.60902	0.423519	6.16035	7.25856e-10	3.13761e-08
ENSG00000124743	KLHL31	KLHL31	kelch like family member 31 [Source:HGNC Symbol;Acc:HGNC:21353]	protein_coding	193.48	5.40029	0.876704	6.15976	7.28542e-10	3.14424e-08
ENSG00000163110	PDLIM5	PDLIM5	PDZ and LIM domain 5 [Source:HGNC Symbol;Acc:HGNC:17468]	nonsense_mediated_decay,processed_transcript,protein_coding,retained_intron	145.284	1.16046	0.188404	6.15943	7.30052e-10	3.14579e-08
ENSG00000103326	CAPN15	CAPN15	calpain 15 [Source:HGNC Symbol;Acc:HGNC:11182]	processed_transcript,protein_coding,retained_intron	1040.73	-1.49046	0.242009	-6.15869	7.33498e-10	3.15566e-08
ENSG00000171051	FPR1	FPR1	formyl peptide receptor 1 [Source:HGNC Symbol;Acc:HGNC:3826]	protein_coding	467.743	7.65502	1.24353	6.1559	7.46534e-10	3.20669e-08
ENSG00000115091	ACTR3	ACTR3	actin related protein 3 [Source:HGNC Symbol;Acc:HGNC:170]	nonsense_mediated_decay,protein_coding,retained_intron	6278.5	-1.00479	0.163308	-6.1527	7.61743e-10	3.26688e-08
ENSG00000113073	SLC4A9	SLC4A9	solute carrier family 4 member 9 [Source:HGNC Symbol;Acc:HGNC:11035]	protein_coding,retained_intron	28.3117	4.32178	0.702744	6.14987	7.75488e-10	3.32062e-08
ENSG00000280287	AC131212.3		novel transcript	TEC	202.147	2.64442	0.430367	6.14456	8.01837e-10	3.42807e-08
ENSG00000234719	NPIPB2	NPIPB2	nuclear pore complex interacting protein family member B2 [Source:HGNC Symbol;Acc:HGNC:37451]	processed_transcript,protein_coding,retained_intron	77.0241	1.50013	0.244152	6.14423	8.03515e-10	3.42988e-08
ENSG00000230513	THAP7-AS1	THAP7-AS1	THAP7 antisense RNA 1 [Source:HGNC Symbol;Acc:HGNC:41013]	lncRNA	58.571	1.43096	0.232931	6.14325	8.08517e-10	3.44585e-08
ENSG00000266904	LINC00663	LINC00663	long intergenic non-protein coding RNA 663 [Source:HGNC Symbol;Acc:HGNC:28609]	lncRNA	64.2459	1.49648	0.244143	6.1295	8.81561e-10	3.7513e-08
ENSG00000107611	CUBN	CUBN	cubilin [Source:HGNC Symbol;Acc:HGNC:2548]	processed_transcript,protein_coding,retained_intron	127.6	2.76898	0.451858	6.128	8.89924e-10	3.77513e-08
ENSG00000138363	ATIC	ATIC	5-aminoimidazole-4-carboxamide ribonucleotide formyltransferase/IMP cyclohydrolase [Source:HGNC Symbol;Acc:HGNC:794]	nonsense_mediated_decay,processed_transcript,protein_coding,retained_intron	1831.72	-1.50692	0.245906	-6.12806	8.89568e-10	3.77513e-08
ENSG00000197956	S100A6	S100A6	S100 calcium binding protein A6 [Source:HGNC Symbol;Acc:HGNC:10496]	protein_coding,retained_intron	227.646	5.50026	0.897678	6.12721	8.94354e-10	3.78804e-08
ENSG00000136813	ECPAS	ECPAS	Ecm29 proteasome adaptor and scaffold [Source:HGNC Symbol;Acc:HGNC:29020]	processed_transcript,protein_coding	1718.89	-1.85065	0.302147	-6.12501	9.06783e-10	3.83474e-08
ENSG00000145506	NKD2	NKD2	NKD inhibitor of WNT signaling pathway 2 [Source:HGNC Symbol;Acc:HGNC:17046]	protein_coding,retained_intron	183.313	5.85512	0.956132	6.12376	9.1393e-10	3.85899e-08
ENSG00000112033	PPARD	PPARD	peroxisome proliferator activated receptor delta [Source:HGNC Symbol;Acc:HGNC:9235]	protein_coding	1016.38	1.77254	0.289514	6.12245	9.21489e-10	3.8849e-08
ENSG00000183186	C2CD4C	C2CD4C	C2 calcium dependent domain containing 4C [Source:HGNC Symbol;Acc:HGNC:29417]	protein_coding	103.738	6.86095	1.12086	6.12114	9.29107e-10	3.91098e-08
ENSG00000110104	CCDC86	CCDC86	coiled-coil domain containing 86 [Source:HGNC Symbol;Acc:HGNC:28359]	nonsense_mediated_decay,protein_coding,retained_intron	430.307	-1.2924	0.211162	-6.12044	9.33182e-10	3.92209e-08
ENSG00000070540	WIPI1	WIPI1	WD repeat domain, phosphoinositide interacting 1 [Source:HGNC Symbol;Acc:HGNC:25471]	nonsense_mediated_decay,processed_transcript,protein_coding,retained_intron	665.74	1.7441	0.285143	6.11657	9.56082e-10	4.00601e-08
ENSG00000138400	MDH1B	MDH1B	malate dehydrogenase 1B [Source:HGNC Symbol;Acc:HGNC:17836]	nonsense_mediated_decay,protein_coding,retained_intron	40.1292	3.0729	0.502385	6.11661	9.55851e-10	4.00601e-08
ENSG00000155085	AK9	AK9	adenylate kinase 9 [Source:HGNC Symbol;Acc:HGNC:33814]	non_stop_decay,protein_coding,retained_intron	387.445	1.1352	0.18566	6.11439	9.69249e-10	4.05496e-08
ENSG00000260830	AL135744.1		novel transcript, antisense to CHD8 and SUPT16H	lncRNA	5.36198	-3.6274	0.593659	-6.11024	9.94817e-10	4.15557e-08
ENSG00000207561	MIR635	MIR635	microRNA 635 [Source:HGNC Symbol;Acc:HGNC:32891]	miRNA	23.0279	1.86094	0.304723	6.10701	1.01518e-09	4.23415e-08
ENSG00000100218	RSPH14	RSPH14	radial spoke head 14 homolog [Source:HGNC Symbol;Acc:HGNC:13437]	protein_coding	11.3095	4.85719	0.79571	6.10422	1.03307e-09	4.3022e-08
ENSG00000172239	PAIP1	PAIP1	poly(A) binding protein interacting protein 1 [Source:HGNC Symbol;Acc:HGNC:16945]	nonsense_mediated_decay,protein_coding	1077.99	-0.615004	0.100815	-6.10035	1.05835e-09	4.40078e-08
ENSG00000100196	KDELR3	KDELR3	KDEL endoplasmic reticulum protein retention receptor 3 [Source:HGNC Symbol;Acc:HGNC:6306]	processed_transcript,protein_coding	58.0525	3.85137	0.631989	6.09404	1.10097e-09	4.57104e-08
ENSG00000167778	SPRYD3	SPRYD3	SPRY domain containing 3 [Source:HGNC Symbol;Acc:HGNC:25920]	nonsense_mediated_decay,protein_coding,retained_intron	383.064	-1.07678	0.176771	-6.0914	1.11927e-09	4.63997e-08
ENSG00000151117	TMEM86A	TMEM86A	transmembrane protein 86A [Source:HGNC Symbol;Acc:HGNC:26890]	processed_transcript,protein_coding	242.6	1.62555	0.267042	6.08725	1.14868e-09	4.75467e-08
ENSG00000105649	RAB3A	RAB3A	RAB3A, member RAS oncogene family [Source:HGNC Symbol;Acc:HGNC:9777]	protein_coding,retained_intron	159.825	2.06848	0.340201	6.08016	1.20061e-09	4.96208e-08
ENSG00000134317	GRHL1	GRHL1	grainyhead like transcription factor 1 [Source:HGNC Symbol;Acc:HGNC:17923]	nonsense_mediated_decay,protein_coding,retained_intron	139.106	5.75913	0.94757	6.07779	1.21847e-09	5.02832e-08
ENSG00000167693	NXN	NXN	nucleoredoxin [Source:HGNC Symbol;Acc:HGNC:18008]	processed_transcript,protein_coding,retained_intron	177.013	3.39263	0.558479	6.07478	1.24162e-09	5.11609e-08
ENSG00000081059	TCF7	TCF7	transcription factor 7 [Source:HGNC Symbol;Acc:HGNC:11639]	nonsense_mediated_decay,processed_transcript,protein_coding,retained_intron	244.649	5.43472	0.895667	6.06779	1.29683e-09	5.32851e-08
ENSG00000279161	AC093503.2		TEC	TEC	32.4329	5.54592	0.913998	6.06776	1.29707e-09	5.32851e-08
ENSG00000157470	FAM81A	FAM81A	family with sequence similarity 81 member A [Source:HGNC Symbol;Acc:HGNC:28379]	processed_transcript,protein_coding,retained_intron	399.719	2.9202	0.48138	6.0663	1.30893e-09	5.36918e-08
ENSG00000071626	DAZAP1	DAZAP1	DAZ associated protein 1 [Source:HGNC Symbol;Acc:HGNC:2683]	processed_transcript,protein_coding,retained_intron	3012.95	-1.49316	0.2462	-6.06482	1.32103e-09	5.4107e-08
ENSG00000197818	SLC9A8	SLC9A8	solute carrier family 9 member A8 [Source:HGNC Symbol;Acc:HGNC:20728]	processed_transcript,protein_coding	499.545	-0.582712	0.0960912	-6.06415	1.32651e-09	5.425e-08
ENSG00000141030	COPS3	COPS3	COP9 signalosome subunit 3 [Source:HGNC Symbol;Acc:HGNC:2239]	nonsense_mediated_decay,protein_coding,retained_intron	2528.08	-0.780138	0.128653	-6.0639	1.32861e-09	5.42544e-08
ENSG00000100321	SYNGR1	SYNGR1	synaptogyrin 1 [Source:HGNC Symbol;Acc:HGNC:11498]	nonsense_mediated_decay,protein_coding,retained_intron	416.565	3.58612	0.591505	6.0627	1.33852e-09	5.45776e-08
ENSG00000139160	ETFBKMT	ETFBKMT	electron transfer flavoprotein subunit beta lysine methyltransferase [Source:HGNC Symbol;Acc:HGNC:28739]	protein_coding	87.2903	1.99956	0.329937	6.06041	1.35774e-09	5.5279e-08
ENSG00000171791	BCL2	BCL2	BCL2 apoptosis regulator [Source:HGNC Symbol;Acc:HGNC:990]	nonsense_mediated_decay,processed_transcript,protein_coding	6358.27	-1.75499	0.289831	-6.05523	1.40219e-09	5.69188e-08
ENSG00000187912	CLEC17A	CLEC17A	C-type lectin domain containing 17A [Source:HGNC Symbol;Acc:HGNC:34520]	nonsense_mediated_decay,protein_coding	513.736	10.768	1.7783	6.05525	1.402e-09	5.69188e-08
ENSG00000139211	AMIGO2	AMIGO2	adhesion molecule with Ig like domain 2 [Source:HGNC Symbol;Acc:HGNC:24073]	protein_coding	38.88	7.55672	1.24926	6.04897	1.45774e-09	5.90862e-08
ENSG00000267731	AC005332.2		novel transcript	lncRNA	361.552	4.19823	0.694137	6.04814	1.46531e-09	5.93051e-08
ENSG00000169895	SYAP1	SYAP1	synapse associated protein 1 [Source:HGNC Symbol;Acc:HGNC:16273]	processed_transcript,protein_coding	1177.65	1.82385	0.301699	6.04527	1.4916e-09	6.01905e-08
ENSG00000180011	ZADH2	ZADH2	zinc binding alcohol dehydrogenase domain containing 2 [Source:HGNC Symbol;Acc:HGNC:28697]	protein_coding	2018.88	-0.886247	0.146602	-6.04527	1.4916e-09	6.01905e-08
ENSG00000154269	ENPP3	ENPP3	ectonucleotide pyrophosphatase/phosphodiesterase 3 [Source:HGNC Symbol;Acc:HGNC:3358]	nonsense_mediated_decay,processed_transcript,protein_coding,retained_intron	14.8104	3.61668	0.598512	6.04278	1.51483e-09	6.1038e-08
ENSG00000081479	LRP2	LRP2	LDL receptor related protein 2 [Source:HGNC Symbol;Acc:HGNC:6694]	nonsense_mediated_decay,processed_transcript,protein_coding,retained_intron	469.544	7.4122	1.22674	6.04218	1.52044e-09	6.11735e-08
ENSG00000157823	AP3S2	AP3S2	adaptor related protein complex 3 subunit sigma 2 [Source:HGNC Symbol;Acc:HGNC:571]	nonsense_mediated_decay,processed_transcript,protein_coding,retained_intron	462.18	0.715517	0.118451	6.0406	1.53541e-09	6.1685e-08
ENSG00000169021	UQCRFS1	UQCRFS1	ubiquinol-cytochrome c reductase, Rieske iron-sulfur polypeptide 1 [Source:HGNC Symbol;Acc:HGNC:12587]	protein_coding	1377.97	-0.688453	0.11398	-6.04013	1.53986e-09	6.17729e-08
ENSG00000164010	ERMAP	ERMAP	erythroblast membrane associated protein (Scianna blood group) [Source:HGNC Symbol;Acc:HGNC:15743]	processed_transcript,protein_coding,retained_intron	205.665	-1.15012	0.19048	-6.03802	1.56014e-09	6.2495e-08
ENSG00000100003	SEC14L2	SEC14L2	SEC14 like lipid binding 2 [Source:HGNC Symbol;Acc:HGNC:10699]	nonsense_mediated_decay,processed_transcript,protein_coding,retained_intron	123.822	2.22903	0.369381	6.03449	1.59467e-09	6.37845e-08
ENSG00000196639	HRH1	HRH1	histamine receptor H1 [Source:HGNC Symbol;Acc:HGNC:5182]	protein_coding	25.5213	3.93268	0.651767	6.03387	1.60075e-09	6.39342e-08
ENSG00000118246	FASTKD2	FASTKD2	FAST kinase domains 2 [Source:HGNC Symbol;Acc:HGNC:29160]	protein_coding,retained_intron	818.951	-1.12104	0.185934	-6.02923	1.64743e-09	6.57022e-08
ENSG00000165905	LARGE2	LARGE2	LARGE xylosyl- and glucuronyltransferase 2 [Source:HGNC Symbol;Acc:HGNC:16522]	protein_coding,retained_intron	22.5695	7.25396	1.20349	6.02744	1.66573e-09	6.63354e-08
ENSG00000142230	SAE1	SAE1	SUMO1 activating enzyme subunit 1 [Source:HGNC Symbol;Acc:HGNC:30660]	nonsense_mediated_decay,protein_coding	3996.93	-0.603496	0.100151	-6.02588	1.6819e-09	6.6882e-08
ENSG00000126749	EMG1	EMG1	EMG1 N1-specific pseudouridine methyltransferase [Source:HGNC Symbol;Acc:HGNC:16912]	nonsense_mediated_decay,protein_coding,retained_intron	166.846	-1.63793	0.271932	-6.0233	1.70901e-09	6.78613e-08
ENSG00000143320	CRABP2	CRABP2	cellular retinoic acid binding protein 2 [Source:HGNC Symbol;Acc:HGNC:2339]	protein_coding	40.893	2.90075	0.482525	6.01161	1.83692e-09	7.27616e-08
ENSG00000144741	SLC25A26	SLC25A26	solute carrier family 25 member 26 [Source:HGNC Symbol;Acc:HGNC:20661]	nonsense_mediated_decay,processed_transcript,protein_coding	294.485	-0.772729	0.128541	-6.01153	1.83775e-09	7.27616e-08
ENSG00000204583	LRCOL1	LRCOL1	leucine rich colipase like 1 [Source:HGNC Symbol;Acc:HGNC:44160]	nonsense_mediated_decay,protein_coding,retained_intron	23.4098	5.12177	0.852189	6.01013	1.85375e-09	7.32888e-08
ENSG00000114933	INO80D	INO80D	INO80 complex subunit D [Source:HGNC Symbol;Acc:HGNC:25997]	protein_coding	480.593	-1.36146	0.226628	-6.00746	1.88451e-09	7.43971e-08
ENSG00000187554	TLR5	TLR5	toll like receptor 5 [Source:HGNC Symbol;Acc:HGNC:11851]	processed_transcript,protein_coding	49.6075	8.3924	1.39711	6.00697	1.89017e-09	7.45131e-08
ENSG00000135916	ITM2C	ITM2C	integral membrane protein 2C [Source:HGNC Symbol;Acc:HGNC:6175]	processed_transcript,protein_coding	1960.17	2.64545	0.440718	6.00258	1.94208e-09	7.64492e-08
ENSG00000012779	ALOX5	ALOX5	arachidonate 5-lipoxygenase [Source:HGNC Symbol;Acc:HGNC:435]	processed_transcript,protein_coding	18.5779	6.97067	1.16171	6.00037	1.96863e-09	7.73827e-08
ENSG00000117394	SLC2A1	SLC2A1	solute carrier family 2 member 1 [Source:HGNC Symbol;Acc:HGNC:11005]	nonsense_mediated_decay,processed_transcript,protein_coding,retained_intron	1359.66	-0.846941	0.141174	-5.99927	1.98207e-09	7.77989e-08
ENSG00000225613	LINCMD1	LINCMD1	long intergenic non-protein coding RNA, muscle differentiation 1 [Source:HGNC Symbol;Acc:HGNC:49089]	lncRNA	6.74901	5.99583	0.999954	5.99611	2.02103e-09	7.92147e-08
ENSG00000107829	FBXW4	FBXW4	F-box and WD repeat domain containing 4 [Source:HGNC Symbol;Acc:HGNC:10847]	processed_transcript,protein_coding,retained_intron	639.704	-1.34413	0.224238	-5.99418	2.04512e-09	8.00439e-08
ENSG00000162783	IER5	IER5	immediate early response 5 [Source:HGNC Symbol;Acc:HGNC:5393]	protein_coding	2009.76	1.96703	0.328293	5.9917	2.07664e-09	8.11613e-08
ENSG00000213714	FAM209B	FAM209B	family with sequence similarity 209 member B [Source:HGNC Symbol;Acc:HGNC:16101]	protein_coding	19.7283	2.24441	0.374699	5.98989	2.09978e-09	8.19486e-08
ENSG00000260454	AL355607.2		novel transcript	lncRNA	156.763	10.0537	1.67895	5.98809	2.12325e-09	8.27462e-08
ENSG00000231595	ENSG00000231595	ENSG00000231595	ENSG00000231595	ENSG00000231595	13.3805	-1.78843	0.298783	-5.9857	2.15458e-09	8.38475e-08
ENSG00000273356	LINC02019	LINC02019	long intergenic non-protein coding RNA 2019 [Source:HGNC Symbol;Acc:HGNC:52854]	lncRNA	72.2204	1.92025	0.320861	5.98467	2.16829e-09	8.42611e-08
ENSG00000247675	LRP4-AS1	LRP4-AS1	LRP4 antisense RNA 1 [Source:HGNC Symbol;Acc:HGNC:44128]	lncRNA	17.8135	2.98528	0.499067	5.98173	2.20785e-09	8.56766e-08
ENSG00000179943	FIZ1	FIZ1	FLT3 interacting zinc finger 1 [Source:HGNC Symbol;Acc:HGNC:25917]	protein_coding	385.746	-1.53314	0.25633	-5.9811	2.21641e-09	8.58866e-08
ENSG00000133678	TMEM254	TMEM254	transmembrane protein 254 [Source:HGNC Symbol;Acc:HGNC:25804]	processed_transcript,protein_coding	228.558	-1.58767	0.265597	-5.97774	2.26257e-09	8.75063e-08
ENSG00000198841	KTI12	KTI12	KTI12 chromatin associated homolog [Source:HGNC Symbol;Acc:HGNC:25160]	protein_coding	404.861	-0.670949	0.112244	-5.97759	2.26461e-09	8.75063e-08
ENSG00000196510	ANAPC7	ANAPC7	anaphase promoting complex subunit 7 [Source:HGNC Symbol;Acc:HGNC:17380]	nonsense_mediated_decay,processed_transcript,protein_coding,retained_intron	1465.24	-1.14469	0.191553	-5.97583	2.28927e-09	8.83341e-08
ENSG00000135486	HNRNPA1	HNRNPA1	heterogeneous nuclear ribonucleoprotein A1 [Source:HGNC Symbol;Acc:HGNC:5031]	nonsense_mediated_decay,processed_transcript,protein_coding,retained_intron	37650.4	-0.772928	0.12935	-5.97548	2.29417e-09	8.83985e-08
ENSG00000118785	SPP1	SPP1	secreted phosphoprotein 1 [Source:HGNC Symbol;Acc:HGNC:11255]	processed_transcript,protein_coding,retained_intron	530.114	6.66433	1.11548	5.9744	2.3094e-09	8.88597e-08
ENSG00000095637	SORBS1	SORBS1	sorbin and SH3 domain containing 1 [Source:HGNC Symbol;Acc:HGNC:14565]	processed_transcript,protein_coding	1662.6	4.07994	0.682969	5.97383	2.31753e-09	8.89223e-08
ENSG00000179240	GVQW3	GVQW3	GVQW motif containing 3 [Source:HGNC Symbol;Acc:HGNC:51239]	nonsense_mediated_decay,processed_transcript,protein_coding	359.869	1.42467	0.23848	5.97394	2.31596e-09	8.89223e-08
ENSG00000237017	AC245052.4		novel transcript	lncRNA	51.4699	2.71225	0.454063	5.97329	2.32514e-09	8.90891e-08
ENSG00000130227	XPO7	XPO7	exportin 7 [Source:HGNC Symbol;Acc:HGNC:14108]	processed_transcript,protein_coding,retained_intron	2972.48	-0.452479	0.0758121	-5.96842	2.39556e-09	9.16585e-08
ENSG00000135454	B4GALNT1	B4GALNT1	beta-1,4-N-acetyl-galactosaminyltransferase 1 [Source:HGNC Symbol;Acc:HGNC:4117]	nonsense_mediated_decay,processed_transcript,protein_coding,retained_intron	8.35142	3.79814	0.636596	5.96632	2.42657e-09	9.27153e-08
ENSG00000174946	GPR171	GPR171	G protein-coupled receptor 171 [Source:HGNC Symbol;Acc:HGNC:30057]	protein_coding	210.725	8.1381	1.36439	5.96465	2.45154e-09	9.35387e-08
ENSG00000278740	AC005332.7		novel transcript	lncRNA	141.194	4.0995	0.687354	5.96418	2.45864e-09	9.36785e-08
ENSG00000272112	AC011374.2		novel transcript	lncRNA	32.1182	1.54009	0.25826	5.96334	2.47128e-09	9.40292e-08
ENSG00000092068	SLC7A8	SLC7A8	solute carrier family 7 member 8 [Source:HGNC Symbol;Acc:HGNC:11066]	nonsense_mediated_decay,processed_transcript,protein_coding,retained_intron	230.734	3.44956	0.579049	5.95728	2.56474e-09	9.74493e-08
ENSG00000007923	DNAJC11	DNAJC11	DnaJ heat shock protein family (Hsp40) member C11 [Source:HGNC Symbol;Acc:HGNC:25570]	processed_transcript,protein_coding	1002.53	-1.1987	0.201249	-5.95633	2.57963e-09	9.78792e-08
ENSG00000176933	TOB2P1	TOB2P1	transducer of ERBB2, 2 pseudogene 1 [Source:HGNC Symbol;Acc:HGNC:13986]	processed_pseudogene	59.5436	2.66373	0.447686	5.94998	2.6817e-09	1.01611e-07
ENSG00000168528	SERINC2	SERINC2	serine incorporator 2 [Source:HGNC Symbol;Acc:HGNC:23231]	processed_transcript,protein_coding	268.174	5.17436	0.869807	5.94885	2.70028e-09	1.02173e-07
ENSG00000115423	DNAH6	DNAH6	dynein axonemal heavy chain 6 [Source:HGNC Symbol;Acc:HGNC:2951]	processed_transcript,protein_coding,retained_intron	80.5954	4.96172	0.834204	5.94785	2.71686e-09	1.02658e-07
ENSG00000130066	SAT1	SAT1	spermidine/spermine N1-acetyltransferase 1 [Source:HGNC Symbol;Acc:HGNC:10540]	processed_transcript,protein_coding	3249.51	1.3212	0.222264	5.94429	2.77662e-09	1.04679e-07
ENSG00000160471	COX6B2	COX6B2	cytochrome c oxidase subunit 6B2 [Source:HGNC Symbol;Acc:HGNC:24380]	processed_transcript,protein_coding,retained_intron	19.9804	4.33704	0.729625	5.94421	2.77799e-09	1.04679e-07
ENSG00000123191	ATP7B	ATP7B	ATPase copper transporting beta [Source:HGNC Symbol;Acc:HGNC:870]	nonsense_mediated_decay,processed_transcript,protein_coding,retained_intron	232.807	3.52098	0.592961	5.93796	2.88592e-09	1.08596e-07
ENSG00000145020	AMT	AMT	aminomethyltransferase [Source:HGNC Symbol;Acc:HGNC:473]	nonsense_mediated_decay,processed_transcript,protein_coding,retained_intron	21.8041	2.18581	0.36817	5.93697	2.90333e-09	1.09089e-07
ENSG00000178401	DNAJC22	DNAJC22	DnaJ heat shock protein family (Hsp40) member C22 [Source:HGNC Symbol;Acc:HGNC:25802]	nonsense_mediated_decay,processed_transcript,protein_coding,retained_intron	58.0781	5.92162	0.997449	5.93677	2.90701e-09	1.09089e-07
ENSG00000105248	YJU2	YJU2	YJU2 splicing factor homolog [Source:HGNC Symbol;Acc:HGNC:25518]	protein_coding	317.524	-1.55384	0.261793	-5.93538	2.9317e-09	1.09864e-07
ENSG00000280157	AL359510.2		TEC	TEC	16.8384	2.54869	0.429555	5.93333	2.96847e-09	1.1109e-07
ENSG00000178075	GRAMD1C	GRAMD1C	GRAM domain containing 1C [Source:HGNC Symbol;Acc:HGNC:25252]	nonsense_mediated_decay,processed_transcript,protein_coding,retained_intron	355.6	3.46113	0.583512	5.93155	3.00088e-09	1.12149e-07
ENSG00000118985	ELL2	ELL2	elongation factor for RNA polymerase II 2 [Source:HGNC Symbol;Acc:HGNC:17064]	nonsense_mediated_decay,processed_transcript,protein_coding,retained_intron	662.468	4.77779	0.807226	5.91878	3.24339e-09	1.21047e-07
ENSG00000099308	MAST3	MAST3	microtubule associated serine/threonine kinase 3 [Source:HGNC Symbol;Acc:HGNC:19036]	nonsense_mediated_decay,processed_transcript,protein_coding,retained_intron	1605.13	1.97345	0.333434	5.91855	3.2479e-09	1.2105e-07
ENSG00000093072	ADA2	ADA2	adenosine deaminase 2 [Source:HGNC Symbol;Acc:HGNC:1839]	nonsense_mediated_decay,processed_transcript,protein_coding,retained_intron	1234.16	4.15544	0.702486	5.91534	3.31197e-09	1.23269e-07
ENSG00000166147	FBN1	FBN1	fibrillin 1 [Source:HGNC Symbol;Acc:HGNC:3603]	nonsense_mediated_decay,processed_transcript,protein_coding,retained_intron	166.544	1.91763	0.324279	5.91351	3.349e-09	1.24478e-07
ENSG00000172943	PHF8	PHF8	PHD finger protein 8 [Source:HGNC Symbol;Acc:HGNC:20672]	nonsense_mediated_decay,processed_transcript,protein_coding,retained_intron	1124.02	-0.978045	0.165402	-5.91313	3.35665e-09	1.24593e-07
ENSG00000279254	AC020604.1		TEC	TEC	10.8342	3.27263	0.55351	5.91251	3.36931e-09	1.24893e-07
ENSG00000198876	DCAF12	DCAF12	DDB1 and CUL4 associated factor 12 [Source:HGNC Symbol;Acc:HGNC:19911]	processed_transcript,protein_coding	3988.73	-0.767893	0.129978	-5.90788	3.46544e-09	1.28282e-07
ENSG00000095587	TLL2	TLL2	tolloid like 2 [Source:HGNC Symbol;Acc:HGNC:11844]	processed_transcript,protein_coding,retained_intron	73.1479	5.45979	0.92482	5.90363	3.55594e-09	1.31454e-07
ENSG00000160094	ZNF362	ZNF362	zinc finger protein 362 [Source:HGNC Symbol;Acc:HGNC:18079]	processed_transcript,protein_coding,retained_intron	678.17	-1.64313	0.278784	-5.89391	3.77167e-09	1.39241e-07
ENSG00000065154	OAT	OAT	ornithine aminotransferase [Source:HGNC Symbol;Acc:HGNC:8091]	processed_transcript,protein_coding	9458.7	1.63868	0.278208	5.89012	3.85915e-09	1.42278e-07
ENSG00000196497	IPO4	IPO4	importin 4 [Source:HGNC Symbol;Acc:HGNC:19426]	nonsense_mediated_decay,protein_coding,retained_intron	17.0418	-2.10393	0.357295	-5.8885	3.89713e-09	1.43485e-07
ENSG00000259479	SORD2P	SORD2P	sorbitol dehydrogenase 2, pseudogene [Source:HGNC Symbol;Acc:HGNC:49919]	processed_transcript,retained_intron,transcribed_unprocessed_pseudogene	18.3675	-1.70585	0.289754	-5.88722	3.92736e-09	1.44403e-07
ENSG00000181804	SLC9A9	SLC9A9	solute carrier family 9 member A9 [Source:HGNC Symbol;Acc:HGNC:20653]	nonsense_mediated_decay,processed_transcript,protein_coding	371.9	2.3402	0.39762	5.88552	3.96801e-09	1.45702e-07
ENSG00000135446	CDK4	CDK4	cyclin dependent kinase 4 [Source:HGNC Symbol;Acc:HGNC:1773]	nonsense_mediated_decay,processed_transcript,protein_coding,retained_intron	1703.73	-1.43787	0.244321	-5.88516	3.97657e-09	1.4582e-07
ENSG00000101544	ADNP2	ADNP2	ADNP homeobox 2 [Source:HGNC Symbol;Acc:HGNC:23803]	protein_coding	1379.4	0.637952	0.108432	5.88344	4.01831e-09	1.47153e-07
ENSG00000167779	IGFBP6	IGFBP6	insulin like growth factor binding protein 6 [Source:HGNC Symbol;Acc:HGNC:5475]	nonsense_mediated_decay,protein_coding	11.4761	3.20911	0.545511	5.88277	4.03464e-09	1.47553e-07
ENSG00000103248	MTHFSD	MTHFSD	methenyltetrahydrofolate synthetase domain containing [Source:HGNC Symbol;Acc:HGNC:25778]	nonsense_mediated_decay,processed_transcript,protein_coding,retained_intron,TEC	431.37	-0.665878	0.113252	-5.87963	4.11175e-09	1.50172e-07
ENSG00000122735	DNAI1	DNAI1	dynein axonemal intermediate chain 1 [Source:HGNC Symbol;Acc:HGNC:2954]	nonsense_mediated_decay,processed_transcript,protein_coding	39.7219	6.67129	1.13495	5.87803	4.15182e-09	1.51433e-07
ENSG00000064270	ATP2C2	ATP2C2	ATPase secretory pathway Ca2+ transporting 2 [Source:HGNC Symbol;Acc:HGNC:29103]	nonsense_mediated_decay,processed_transcript,protein_coding,retained_intron,TEC	19.2487	2.78465	0.473781	5.87751	4.16475e-09	1.51681e-07
ENSG00000260630	SNAI3-AS1	SNAI3-AS1	SNAI3 antisense RNA 1 [Source:HGNC Symbol;Acc:HGNC:28327]	lncRNA	169.151	1.40107	0.238387	5.87732	4.16972e-09	1.51681e-07
ENSG00000129244	ATP1B2	ATP1B2	ATPase Na+/K+ transporting subunit beta 2 [Source:HGNC Symbol;Acc:HGNC:805]	protein_coding	107.89	7.31213	1.24491	5.87364	4.2634e-09	1.54883e-07
ENSG00000006047	YBX2	YBX2	Y-box binding protein 2 [Source:HGNC Symbol;Acc:HGNC:17948]	processed_transcript,protein_coding,retained_intron	86.3796	5.31461	0.904872	5.87333	4.27139e-09	1.54967e-07
ENSG00000197162	ZNF785	ZNF785	zinc finger protein 785 [Source:HGNC Symbol;Acc:HGNC:26496]	nonsense_mediated_decay,protein_coding	329.102	-1.0169	0.17344	-5.86311	4.5427e-09	1.64592e-07
ENSG00000111206	FOXM1	FOXM1	forkhead box M1 [Source:HGNC Symbol;Acc:HGNC:3818]	nonsense_mediated_decay,processed_transcript,protein_coding,retained_intron	877.581	-1.36277	0.232577	-5.85943	4.64462e-09	1.68062e-07
ENSG00000164338	UTP15	UTP15	UTP15 small subunit processome component [Source:HGNC Symbol;Acc:HGNC:25758]	protein_coding,retained_intron	545.391	-1.08656	0.185545	-5.85602	4.74085e-09	1.71317e-07
ENSG00000143061	IGSF3	IGSF3	immunoglobulin superfamily member 3 [Source:HGNC Symbol;Acc:HGNC:5950]	protein_coding	39.7166	4.87908	0.833483	5.85384	4.80343e-09	1.73349e-07
ENSG00000154330	PGM5	PGM5	phosphoglucomutase 5 [Source:HGNC Symbol;Acc:HGNC:8908]	processed_transcript,protein_coding,retained_intron	121.352	5.18774	0.886762	5.8502	4.90974e-09	1.76875e-07
ENSG00000169618	PROKR1	PROKR1	prokineticin receptor 1 [Source:HGNC Symbol;Acc:HGNC:4524]	protein_coding	18.1603	3.38222	0.578152	5.85006	4.91408e-09	1.76875e-07
ENSG00000233058	LINC00884	LINC00884	long intergenic non-protein coding RNA 884 [Source:HGNC Symbol;Acc:HGNC:48570]	lncRNA	6.05769	5.34892	0.914422	5.84951	4.93012e-09	1.77219e-07
ENSG00000183617	MRPL54	MRPL54	mitochondrial ribosomal protein L54 [Source:HGNC Symbol;Acc:HGNC:16685]	protein_coding	374.553	-1.64461	0.281171	-5.84915	4.9409e-09	1.77372e-07
ENSG00000140265	ZSCAN29	ZSCAN29	zinc finger and SCAN domain containing 29 [Source:HGNC Symbol;Acc:HGNC:26673]	nonsense_mediated_decay,processed_transcript,protein_coding	1806.15	-0.563805	0.0964477	-5.8457	5.04429e-09	1.80846e-07
ENSG00000113649	TCERG1	TCERG1	transcription elongation regulator 1 [Source:HGNC Symbol;Acc:HGNC:15630]	nonsense_mediated_decay,processed_transcript,protein_coding,retained_intron	2806.07	-1.13598	0.194355	-5.84486	5.07007e-09	1.81532e-07
ENSG00000231728	TMSB15B-AS1	TMSB15B-AS1	TMSB15B antisense RNA 1 [Source:HGNC Symbol;Acc:HGNC:53858]	lncRNA	19.8564	-2.23784	0.382917	-5.84418	5.09063e-09	1.8203e-07
ENSG00000188822	CNR2	CNR2	cannabinoid receptor 2 [Source:HGNC Symbol;Acc:HGNC:2160]	protein_coding	182.533	5.8854	1.00709	5.84396	5.09732e-09	1.82031e-07
ENSG00000130528	HRC	HRC	histidine rich calcium binding protein [Source:HGNC Symbol;Acc:HGNC:5178]	protein_coding,retained_intron	16.593	6.32037	1.08211	5.84075	5.19656e-09	1.85333e-07
ENSG00000156675	RAB11FIP1	RAB11FIP1	RAB11 family interacting protein 1 [Source:HGNC Symbol;Acc:HGNC:30265]	processed_transcript,protein_coding,retained_intron	835.238	1.87963	0.321942	5.83841	5.27e-09	1.87707e-07
ENSG00000088256	GNA11	GNA11	G protein subunit alpha 11 [Source:HGNC Symbol;Acc:HGNC:4379]	processed_transcript,protein_coding,retained_intron	470.032	3.03566	0.520156	5.83605	5.34539e-09	1.90144e-07
ENSG00000153253	SCN3A	SCN3A	sodium voltage-gated channel alpha subunit 3 [Source:HGNC Symbol;Acc:HGNC:10590]	nonsense_mediated_decay,processed_transcript,protein_coding,retained_intron	91.2846	8.79128	1.50748	5.83178	5.48393e-09	1.94819e-07
ENSG00000197746	PSAP	PSAP	prosaposin [Source:HGNC Symbol;Acc:HGNC:9498]	protein_coding,retained_intron	24429.8	1.78833	0.306683	5.83118	5.50377e-09	1.95269e-07
ENSG00000234380	LINC01426	LINC01426	long intergenic non-protein coding RNA 1426 [Source:HGNC Symbol;Acc:HGNC:50734]	lncRNA	11.1413	5.74281	0.98513	5.8295	5.55943e-09	1.96988e-07
ENSG00000102178	UBL4A	UBL4A	ubiquitin like 4A [Source:HGNC Symbol;Acc:HGNC:12505]	nonsense_mediated_decay,processed_transcript,protein_coding,retained_intron	907.5	-1.24176	0.213032	-5.82897	5.57698e-09	1.97354e-07
ENSG00000215193	PEX26	PEX26	peroxisomal biogenesis factor 26 [Source:HGNC Symbol;Acc:HGNC:22965]	nonsense_mediated_decay,protein_coding	1259.05	-0.701905	0.120427	-5.82848	5.59332e-09	1.97676e-07
ENSG00000265055	AC145343.1		novel transcript	lncRNA	17.3055	6.38474	1.09567	5.82727	5.6341e-09	1.98861e-07
ENSG00000163491	NEK10	NEK10	NIMA related kinase 10 [Source:HGNC Symbol;Acc:HGNC:18592]	processed_transcript,protein_coding,retained_intron	46.2179	2.09334	0.359581	5.82161	5.82845e-09	2.05455e-07
ENSG00000100749	VRK1	VRK1	VRK serine/threonine kinase 1 [Source:HGNC Symbol;Acc:HGNC:12718]	processed_transcript,protein_coding,retained_intron	1619.81	-0.642571	0.110388	-5.82099	5.84984e-09	2.05943e-07
ENSG00000076826	CAMSAP3	CAMSAP3	calmodulin regulated spectrin associated protein family member 3 [Source:HGNC Symbol;Acc:HGNC:29307]	protein_coding,retained_intron	4.35756	5.35801	0.920989	5.81768	5.96715e-09	2.09802e-07
ENSG00000244752	CRYBB2	CRYBB2	crystallin beta B2 [Source:HGNC Symbol;Acc:HGNC:2398]	protein_coding	15.423	4.28076	0.735895	5.81708	5.98842e-09	2.1028e-07
ENSG00000089163	SIRT4	SIRT4	sirtuin 4 [Source:HGNC Symbol;Acc:HGNC:14932]	processed_transcript,protein_coding	80.4332	2.34324	0.402951	5.81518	6.05673e-09	2.12406e-07
ENSG00000174720	LARP7	LARP7	La ribonucleoprotein 7, transcriptional regulator [Source:HGNC Symbol;Acc:HGNC:24912]	nonsense_mediated_decay,processed_transcript,protein_coding,retained_intron	1070.5	-0.862487	0.14833	-5.81466	6.07562e-09	2.12795e-07
ENSG00000175592	FOSL1	FOSL1	FOS like 1, AP-1 transcription factor subunit [Source:HGNC Symbol;Acc:HGNC:13718]	protein_coding	92.0082	-2.18379	0.375804	-5.81098	6.21083e-09	2.17252e-07
ENSG00000269821	KCNQ1OT1	KCNQ1OT1	KCNQ1 opposite strand/antisense transcript 1 [Source:HGNC Symbol;Acc:HGNC:6295]	lncRNA	656.917	2.56126	0.440948	5.80853	6.30241e-09	2.20173e-07
ENSG00000109971	HSPA8	HSPA8	heat shock protein family A (Hsp70) member 8 [Source:HGNC Symbol;Acc:HGNC:5241]	processed_transcript,protein_coding,retained_intron	37864.2	-0.66457	0.114427	-5.80781	6.32952e-09	2.20838e-07
ENSG00000167771	RCOR2	RCOR2	REST corepressor 2 [Source:HGNC Symbol;Acc:HGNC:27455]	processed_transcript,protein_coding,retained_intron	523.775	2.25669	0.38858	5.80753	6.3401e-09	2.20925e-07
ENSG00000169918	OTUD7A	OTUD7A	OTU deubiquitinase 7A [Source:HGNC Symbol;Acc:HGNC:20718]	nonsense_mediated_decay,protein_coding,retained_intron	37.545	6.59698	1.13639	5.80519	6.42917e-09	2.23743e-07
ENSG00000263843	AC022211.2		novel transcript, antisense to SLC25A19	lncRNA	70.2218	-0.906983	0.156282	-5.8035	6.49458e-09	2.25732e-07
ENSG00000080608	PUM3	PUM3	pumilio RNA binding family member 3 [Source:HGNC Symbol;Acc:HGNC:29676]	nonsense_mediated_decay,processed_transcript,protein_coding,retained_intron	974.624	-1.21463	0.209305	-5.80316	6.50777e-09	2.25903e-07
ENSG00000170417	TMEM182	TMEM182	transmembrane protein 182 [Source:HGNC Symbol;Acc:HGNC:26391]	processed_transcript,protein_coding,retained_intron	162.911	1.07108	0.18463	5.80125	6.58218e-09	2.28196e-07
ENSG00000178233	TMEM151B	TMEM151B	transmembrane protein 151B [Source:HGNC Symbol;Acc:HGNC:21315]	protein_coding	35.8062	5.96185	1.02886	5.79463	6.84729e-09	2.37086e-07
ENSG00000005175	RPAP3	RPAP3	RNA polymerase II associated protein 3 [Source:HGNC Symbol;Acc:HGNC:26151]	processed_transcript,protein_coding,retained_intron	2311.16	0.845324	0.145961	5.79143	6.9788e-09	2.41334e-07
ENSG00000182134	TDRKH	TDRKH	tudor and KH domain containing [Source:HGNC Symbol;Acc:HGNC:11713]	nonsense_mediated_decay,processed_transcript,protein_coding,retained_intron	877.905	1.85503	0.320465	5.78857	7.09886e-09	2.45175e-07
ENSG00000091436	MAP3K20	MAP3K20	mitogen-activated protein kinase kinase kinase 20 [Source:HGNC Symbol;Acc:HGNC:17797]	processed_transcript,protein_coding,retained_intron	714.629	-1.58036	0.273025	-5.78834	7.10869e-09	2.45205e-07
ENSG00000227885	AL590652.1		novel transcript	lncRNA	42.0456	1.72216	0.297551	5.78779	7.13196e-09	2.45697e-07
ENSG00000162896	PIGR	PIGR	polymeric immunoglobulin receptor [Source:HGNC Symbol;Acc:HGNC:8968]	processed_transcript,protein_coding	40.4805	7.14115	1.23553	5.77983	7.47747e-09	2.56952e-07
ENSG00000165029	ABCA1	ABCA1	ATP binding cassette subfamily A member 1 [Source:HGNC Symbol;Acc:HGNC:29]	processed_transcript,protein_coding	327.119	4.86921	0.842419	5.78004	7.46842e-09	2.56952e-07
ENSG00000136059	VILL	VILL	villin like [Source:HGNC Symbol;Acc:HGNC:30906]	nonsense_mediated_decay,protein_coding,retained_intron	405.364	-1.14403	0.197968	-5.77884	7.5218e-09	2.58151e-07
ENSG00000143436	MRPL9	MRPL9	mitochondrial ribosomal protein L9 [Source:HGNC Symbol;Acc:HGNC:14277]	nonsense_mediated_decay,processed_transcript,protein_coding,retained_intron	538.403	-1.12979	0.195606	-5.77584	7.6572e-09	2.62468e-07
ENSG00000273218	AC005776.2		novel transcript	lncRNA	19.2384	1.86745	0.323497	5.77271	7.80077e-09	2.67054e-07
ENSG00000138074	SLC5A6	SLC5A6	solute carrier family 5 member 6 [Source:HGNC Symbol;Acc:HGNC:11041]	nonsense_mediated_decay,processed_transcript,protein_coding,retained_intron	1104.69	-1.3477	0.233642	-5.76825	8.01009e-09	2.73877e-07
ENSG00000202000	RNU1-36P	RNU1-36P	RNA, U1 small nuclear 36, pseudogene [Source:HGNC Symbol;Acc:HGNC:48378]	snRNA	12.5489	6.40505	1.11096	5.76532	8.15044e-09	2.78327e-07
ENSG00000268756	AC104534.1		novel transcript, antisense to ECH1	lncRNA	59.4121	4.00323	0.694457	5.76455	8.18766e-09	2.79249e-07
ENSG00000136932	TRMO	TRMO	tRNA methyltransferase O [Source:HGNC Symbol;Acc:HGNC:30967]	processed_transcript,protein_coding	280.707	-0.731295	0.126943	-5.76082	8.37068e-09	2.85135e-07
ENSG00000060566	CREB3L3	CREB3L3	cAMP responsive element binding protein 3 like 3 [Source:HGNC Symbol;Acc:HGNC:18855]	protein_coding,retained_intron	328.316	6.60129	1.14669	5.75682	8.57149e-09	2.91612e-07
ENSG00000090104	RGS1	RGS1	regulator of G protein signaling 1 [Source:HGNC Symbol;Acc:HGNC:9991]	protein_coding,retained_intron	1273.31	3.66924	0.637826	5.75273	8.78138e-09	2.98381e-07
ENSG00000107951	MTPAP	MTPAP	mitochondrial poly(A) polymerase [Source:HGNC Symbol;Acc:HGNC:25532]	processed_transcript,protein_coding	816.096	-0.580714	0.101062	-5.74611	9.13185e-09	3.09904e-07
ENSG00000198723	TEX45	TEX45	testis expressed 45 [Source:HGNC Symbol;Acc:HGNC:24745]	nonsense_mediated_decay,protein_coding,retained_intron	4.42913	5.38209	0.936791	5.74524	9.17916e-09	3.11123e-07
ENSG00000143297	FCRL5	FCRL5	Fc receptor like 5 [Source:HGNC Symbol;Acc:HGNC:18508]	processed_transcript,protein_coding	997.139	9.98682	1.74011	5.73918	9.51388e-09	3.22069e-07
ENSG00000126216	TUBGCP3	TUBGCP3	tubulin gamma complex associated protein 3 [Source:HGNC Symbol;Acc:HGNC:18598]	nonsense_mediated_decay,processed_transcript,protein_coding	1366.31	-0.838568	0.146127	-5.73862	9.54508e-09	3.22725e-07
ENSG00000199568	RNU5A-1	RNU5A-1	RNA, U5A small nuclear 1 [Source:HGNC Symbol;Acc:HGNC:10211]	snRNA	11.5889	5.31808	0.927158	5.73589	9.70006e-09	3.2756e-07
ENSG00000079931	MOXD1	MOXD1	monooxygenase DBH like 1 [Source:HGNC Symbol;Acc:HGNC:21063]	processed_transcript,protein_coding	107.187	7.51062	1.3096	5.73505	9.74852e-09	3.2879e-07
ENSG00000196951	SCOC-AS1	SCOC-AS1	SCOC antisense RNA 1 [Source:HGNC Symbol;Acc:HGNC:50601]	lncRNA	112.359	2.68624	0.468492	5.73381	9.82001e-09	3.30793e-07
ENSG00000101945	SUV39H1	SUV39H1	suppressor of variegation 3-9 homolog 1 [Source:HGNC Symbol;Acc:HGNC:11479]	processed_transcript,protein_coding,retained_intron	449.738	-1.29186	0.225365	-5.7323	9.90794e-09	3.33344e-07
ENSG00000124225	PMEPA1	PMEPA1	prostate transmembrane protein, androgen induced 1 [Source:HGNC Symbol;Acc:HGNC:14107]	processed_transcript,protein_coding	302.603	3.37398	0.588697	5.73126	9.96869e-09	3.34975e-07
ENSG00000272211	AC114760.2		novel transcript, antisense to STK17B	lncRNA	9.95462	2.87226	0.501238	5.73034	1.00229e-08	3.36383e-07
ENSG00000065308	TRAM2	TRAM2	translocation associated membrane protein 2 [Source:HGNC Symbol;Acc:HGNC:16855]	protein_coding	1621.04	0.871836	0.152306	5.72423	1.03905e-08	3.47952e-07
ENSG00000072682	P4HA2	P4HA2	prolyl 4-hydroxylase subunit alpha 2 [Source:HGNC Symbol;Acc:HGNC:8547]	processed_transcript,protein_coding,retained_intron	169.102	7.28661	1.27296	5.72414	1.03958e-08	3.47952e-07
ENSG00000145777	TSLP	TSLP	thymic stromal lymphopoietin [Source:HGNC Symbol;Acc:HGNC:30743]	protein_coding	42.1251	3.22536	0.563482	5.72398	1.04058e-08	3.47952e-07
ENSG00000167965	MLST8	MLST8	MTOR associated protein, LST8 homolog [Source:HGNC Symbol;Acc:HGNC:24825]	nonsense_mediated_decay,processed_transcript,protein_coding,retained_intron	705.381	-1.55781	0.272247	-5.72205	1.05248e-08	3.515e-07
ENSG00000148719	DNAJB12	DNAJB12	DnaJ heat shock protein family (Hsp40) member B12 [Source:HGNC Symbol;Acc:HGNC:14891]	protein_coding,retained_intron	802.997	-1.15649	0.202129	-5.72157	1.05546e-08	3.52065e-07
ENSG00000271717	AC022146.2		novel transcript, antisense to CERS4	lncRNA	24.2616	4.4962	0.785939	5.72081	1.0602e-08	3.53215e-07
ENSG00000266117	FBXO36P1	FBXO36P1	F-box protein 36 pseudogene 1 [Source:HGNC Symbol;Acc:HGNC:50363]	processed_pseudogene	32.119	7.28111	1.27279	5.7206	1.06151e-08	3.53222e-07
ENSG00000076003	MCM6	MCM6	minichromosome maintenance complex component 6 [Source:HGNC Symbol;Acc:HGNC:6949]	processed_transcript,protein_coding,retained_intron	4758.07	-1.20248	0.210286	-5.71828	1.07607e-08	3.57629e-07
ENSG00000163879	DNALI1	DNALI1	dynein axonemal light intermediate chain 1 [Source:HGNC Symbol;Acc:HGNC:14353]	processed_transcript,protein_coding	130.37	6.21867	1.08831	5.71405	1.10317e-08	3.66191e-07
ENSG00000182810	DDX28	DDX28	DEAD-box helicase 28 [Source:HGNC Symbol;Acc:HGNC:17330]	protein_coding	343.609	-1.01824	0.178288	-5.71122	1.12167e-08	3.71879e-07
ENSG00000117280	RAB29	RAB29	RAB29, member RAS oncogene family [Source:HGNC Symbol;Acc:HGNC:9789]	nonsense_mediated_decay,processed_transcript,protein_coding,retained_intron	1173.49	1.12661	0.19732	5.70954	1.1328e-08	3.75114e-07
ENSG00000148090	AUH	AUH	AU RNA binding methylglutaconyl-CoA hydratase [Source:HGNC Symbol;Acc:HGNC:890]	processed_transcript,protein_coding	392.39	1.01727	0.178232	5.70754	1.14617e-08	3.79084e-07
ENSG00000115568	ZNF142	ZNF142	zinc finger protein 142 [Source:HGNC Symbol;Acc:HGNC:12927]	nonsense_mediated_decay,protein_coding	520.197	-1.19654	0.20966	-5.70704	1.14957e-08	3.79746e-07
ENSG00000063241	ISOC2	ISOC2	isochorismatase domain containing 2 [Source:HGNC Symbol;Acc:HGNC:26278]	protein_coding,retained_intron	506.57	-1.82186	0.31927	-5.70633	1.15441e-08	3.80886e-07
ENSG00000179041	RRS1	RRS1	ribosome biogenesis regulator 1 homolog [Source:HGNC Symbol;Acc:HGNC:17083]	protein_coding	545.508	-1.30398	0.22856	-5.70519	1.16211e-08	3.82965e-07
ENSG00000167395	ZNF646	ZNF646	zinc finger protein 646 [Source:HGNC Symbol;Acc:HGNC:29004]	protein_coding	1362.02	-0.656394	0.115071	-5.70424	1.16862e-08	3.84645e-07
ENSG00000086589	RBM22	RBM22	RNA binding motif protein 22 [Source:HGNC Symbol;Acc:HGNC:25503]	protein_coding,retained_intron	1984.76	-0.790604	0.138625	-5.7032	1.17577e-08	3.86531e-07
ENSG00000225173	AL662890.1		novel transcript	lncRNA	12.6245	3.35156	0.587905	5.70086	1.19202e-08	3.91404e-07
ENSG00000248161	AC098487.1		novel transcript	lncRNA	20.7397	1.92995	0.338558	5.7005	1.19459e-08	3.91777e-07
ENSG00000079263	SP140	SP140	SP140 nuclear body protein [Source:HGNC Symbol;Acc:HGNC:17133]	processed_transcript,protein_coding,retained_intron	60.4479	4.5816	0.804223	5.69693	1.21987e-08	3.99304e-07
ENSG00000173457	PPP1R14B	PPP1R14B	protein phosphatase 1 regulatory inhibitor subunit 14B [Source:HGNC Symbol;Acc:HGNC:9057]	protein_coding	680.379	-1.53648	0.269708	-5.69684	1.22046e-08	3.99304e-07
ENSG00000079387	SENP1	SENP1	SUMO specific peptidase 1 [Source:HGNC Symbol;Acc:HGNC:17927]	nonsense_mediated_decay,processed_transcript,protein_coding,retained_intron	920.541	-1.04893	0.18445	-5.68678	1.29456e-08	4.22165e-07
ENSG00000197057	DTHD1	DTHD1	death domain containing 1 [Source:HGNC Symbol;Acc:HGNC:37261]	processed_transcript,protein_coding	48.8912	8.37148	1.47211	5.68673	1.29498e-08	4.22165e-07
ENSG00000258102	MAP1LC3B2	MAP1LC3B2	microtubule associated protein 1 light chain 3 beta 2 [Source:HGNC Symbol;Acc:HGNC:34390]	processed_transcript,protein_coding,retained_intron	35.2776	2.39019	0.420288	5.68703	1.29266e-08	4.22165e-07
ENSG00000168237	GLYCTK	GLYCTK	glycerate kinase [Source:HGNC Symbol;Acc:HGNC:24247]	nonsense_mediated_decay,protein_coding,retained_intron	131.824	-2.47544	0.435507	-5.68404	1.31552e-08	4.28352e-07
ENSG00000105472	CLEC11A	CLEC11A	C-type lectin domain containing 11A [Source:HGNC Symbol;Acc:HGNC:10576]	protein_coding	2927.59	-2.94096	0.517589	-5.68203	1.33104e-08	4.32889e-07
ENSG00000165704	HPRT1	HPRT1	hypoxanthine phosphoribosyltransferase 1 [Source:HGNC Symbol;Acc:HGNC:5157]	processed_transcript,protein_coding	1605.18	-1.13159	0.199279	-5.67844	1.3593e-08	4.41553e-07
ENSG00000231473	RB1-DT	RB1-DT	RB1 divergent transcript [Source:HGNC Symbol;Acc:HGNC:42778]	lncRNA	28.9437	3.85919	0.67978	5.67712	1.3698e-08	4.44437e-07
ENSG00000229356	LRRC3-DT	LRRC3-DT	LRRC3 divergent transcript [Source:HGNC Symbol;Acc:HGNC:43636]	lncRNA	6.9031	5.04932	0.889695	5.67534	1.38414e-08	4.48556e-07
ENSG00000215915	ATAD3C	ATAD3C	ATPase family AAA domain containing 3C [Source:HGNC Symbol;Acc:HGNC:32151]	protein_coding,retained_intron	35.7434	4.94435	0.871518	5.67327	1.40101e-08	4.53485e-07
ENSG00000205622	AP001042.1		novel transcript	lncRNA	490.498	7.15152	1.26086	5.67196	1.41175e-08	4.56421e-07
ENSG00000143653	SCCPDH	SCCPDH	saccharopine dehydrogenase (putative) [Source:HGNC Symbol;Acc:HGNC:24275]	protein_coding	1684.14	-0.936683	0.165212	-5.6696	1.43133e-08	4.62206e-07
ENSG00000101216	GMEB2	GMEB2	glucocorticoid modulatory element binding protein 2 [Source:HGNC Symbol;Acc:HGNC:4371]	protein_coding	495.083	-1.09463	0.193081	-5.66926	1.43416e-08	4.62573e-07
ENSG00000154099	DNAAF1	DNAAF1	dynein axonemal assembly factor 1 [Source:HGNC Symbol;Acc:HGNC:30539]	nonsense_mediated_decay,processed_transcript,protein_coding,retained_intron,TEC	47.5256	3.31138	0.584286	5.66739	1.44988e-08	4.67089e-07
ENSG00000253304	TMEM200B	TMEM200B	transmembrane protein 200B [Source:HGNC Symbol;Acc:HGNC:33785]	protein_coding	53.7696	5.50186	0.971425	5.66371	1.48139e-08	4.76678e-07
ENSG00000106080	FKBP14	FKBP14	FKBP prolyl isomerase 14 [Source:HGNC Symbol;Acc:HGNC:18625]	nonsense_mediated_decay,protein_coding,retained_intron	259.43	1.61205	0.284683	5.66262	1.49076e-08	4.78675e-07
ENSG00000153093	ACOXL	ACOXL	acyl-CoA oxidase like [Source:HGNC Symbol;Acc:HGNC:25621]	nonsense_mediated_decay,processed_transcript,protein_coding	18.5835	5.99398	1.05852	5.66259	1.49109e-08	4.78675e-07
ENSG00000181016	LSMEM1	LSMEM1	leucine rich single-pass membrane protein 1 [Source:HGNC Symbol;Acc:HGNC:22036]	nonsense_mediated_decay,processed_transcript,protein_coding	69.1313	2.75988	0.487453	5.66184	1.49758e-08	4.80193e-07
ENSG00000187867	PALM3	PALM3	paralemmin 3 [Source:HGNC Symbol;Acc:HGNC:33274]	protein_coding	21.8407	5.46596	0.966257	5.65684	1.54187e-08	4.93814e-07
ENSG00000139514	SLC7A1	SLC7A1	solute carrier family 7 member 1 [Source:HGNC Symbol;Acc:HGNC:11057]	processed_transcript,protein_coding	2880.39	-1.59741	0.282783	-5.64888	1.615e-08	5.1663e-07
ENSG00000102312	PORCN	PORCN	porcupine O-acyltransferase [Source:HGNC Symbol;Acc:HGNC:17652]	nonsense_mediated_decay,processed_transcript,protein_coding,retained_intron	372.041	1.66033	0.294131	5.64485	1.65324e-08	5.28243e-07
ENSG00000259954	IL21R-AS1	IL21R-AS1	IL21R antisense RNA 1 [Source:HGNC Symbol;Acc:HGNC:27551]	lncRNA	10.7112	3.9579	0.701393	5.64291	1.67202e-08	5.33621e-07
ENSG00000104974	LILRA1	LILRA1	leukocyte immunoglobulin like receptor A1 [Source:HGNC Symbol;Acc:HGNC:6602]	processed_transcript,protein_coding,retained_intron	282.033	9.95213	1.76425	5.641	1.69065e-08	5.38937e-07
ENSG00000159202	UBE2Z	UBE2Z	ubiquitin conjugating enzyme E2 Z [Source:HGNC Symbol;Acc:HGNC:25847]	nonsense_mediated_decay,protein_coding,retained_intron	2421.42	-0.807204	0.143166	-5.63823	1.71808e-08	5.47042e-07
ENSG00000181472	ZBTB2	ZBTB2	zinc finger and BTB domain containing 2 [Source:HGNC Symbol;Acc:HGNC:20868]	protein_coding	435.707	-1.00504	0.178385	-5.63408	1.75993e-08	5.59715e-07
ENSG00000118939	UCHL3	UCHL3	ubiquitin C-terminal hydrolase L3 [Source:HGNC Symbol;Acc:HGNC:12515]	processed_transcript,protein_coding	136.274	0.81891	0.145384	5.63276	1.77349e-08	5.63373e-07
ENSG00000181097	LINC02878	LINC02878	long intergenic non-protein coding RNA 2878 [Source:HGNC Symbol;Acc:HGNC:54524]	lncRNA	33.056	1.51165	0.26838	5.63249	1.7763e-08	5.6361e-07
ENSG00000125843	AP5S1	AP5S1	adaptor related protein complex 5 subunit sigma 1 [Source:HGNC Symbol;Acc:HGNC:15875]	protein_coding	139.289	-2.10137	0.373142	-5.63155	1.78592e-08	5.66004e-07
ENSG00000214900	LINC01588	LINC01588	long intergenic non-protein coding RNA 1588 [Source:HGNC Symbol;Acc:HGNC:27503]	lncRNA	124.397	3.8673	0.68697	5.62951	1.80723e-08	5.72095e-07
ENSG00000203814	H2BC18	H2BC18	H2B clustered histone 18 [Source:HGNC Symbol;Acc:HGNC:24700]	processed_transcript,protein_coding	449.483	2.94917	0.523939	5.62885	1.81417e-08	5.73627e-07
ENSG00000166387	PPFIBP2	PPFIBP2	PPFIA binding protein 2 [Source:HGNC Symbol;Acc:HGNC:9250]	processed_transcript,protein_coding,retained_intron	189.429	2.81711	0.501162	5.62116	1.89678e-08	5.99054e-07
ENSG00000205581	HMGN1	HMGN1	high mobility group nucleosome binding domain 1 [Source:HGNC Symbol;Acc:HGNC:4984]	nonsense_mediated_decay,processed_transcript,protein_coding,retained_intron	7337.6	-0.545475	0.0970551	-5.62026	1.90666e-08	6.0148e-07
ENSG00000163875	MEAF6	MEAF6	MYST/Esa1 associated factor 6 [Source:HGNC Symbol;Acc:HGNC:25674]	processed_transcript,protein_coding	1462.79	-0.685636	0.122048	-5.61775	1.93462e-08	6.09596e-07
ENSG00000100796	PPP4R3A	PPP4R3A	protein phosphatase 4 regulatory subunit 3A [Source:HGNC Symbol;Acc:HGNC:20219]	non_stop_decay,nonsense_mediated_decay,processed_transcript,protein_coding,retained_intron	2905.06	-0.756779	0.134789	-5.61456	1.97064e-08	6.20229e-07
ENSG00000169896	ITGAM	ITGAM	integrin subunit alpha M [Source:HGNC Symbol;Acc:HGNC:6149]	protein_coding,retained_intron	753.369	4.40875	0.78545	5.61303	1.98812e-08	6.25012e-07
ENSG00000186283	TOR3A	TOR3A	torsin family 3 member A [Source:HGNC Symbol;Acc:HGNC:11997]	nonsense_mediated_decay,processed_transcript,protein_coding	827.239	-1.70789	0.304389	-5.61089	2.0129e-08	6.32075e-07
ENSG00000232273	FTH1P1	FTH1P1	ferritin heavy chain 1 pseudogene 1 [Source:HGNC Symbol;Acc:HGNC:3979]	processed_pseudogene	75.9387	6.62477	1.18086	5.61011	2.02199e-08	6.342e-07
ENSG00000161912	ADCY10P1	ADCY10P1	ADCY10 pseudogene 1 [Source:HGNC Symbol;Acc:HGNC:44143]	processed_transcript,transcribed_unprocessed_pseudogene	616.506	1.76825	0.315319	5.60782	2.04892e-08	6.41908e-07
ENSG00000177181	RIMKLA	RIMKLA	ribosomal modification protein rimK like family member A [Source:HGNC Symbol;Acc:HGNC:28725]	protein_coding	16.6119	3.25162	0.579889	5.60731	2.05494e-08	6.43056e-07
ENSG00000263874	LINC00672	LINC00672	long intergenic non-protein coding RNA 672 [Source:HGNC Symbol;Acc:HGNC:44353]	protein_coding	85.1996	2.19442	0.391415	5.60637	2.06614e-08	6.45821e-07
ENSG00000120333	MRPS14	MRPS14	mitochondrial ribosomal protein S14 [Source:HGNC Symbol;Acc:HGNC:14049]	nonsense_mediated_decay,processed_transcript,protein_coding	1102.01	0.420996	0.0751099	5.60506	2.0818e-08	6.49972e-07
ENSG00000129910	CDH15	CDH15	cadherin 15 [Source:HGNC Symbol;Acc:HGNC:1754]	processed_transcript,protein_coding,retained_intron	13.7928	6.05451	1.08095	5.6011	2.12999e-08	6.64261e-07
ENSG00000110844	PRPF40B	PRPF40B	pre-mRNA processing factor 40 homolog B [Source:HGNC Symbol;Acc:HGNC:25031]	nonsense_mediated_decay,processed_transcript,protein_coding,retained_intron	188.206	1.97509	0.352864	5.59732	2.17689e-08	6.78112e-07
ENSG00000283286	AC093277.1		novel transcript	lncRNA	25.6064	7.43611	1.32901	5.5952	2.20364e-08	6.85662e-07
ENSG00000047230	CTPS2	CTPS2	CTP synthase 2 [Source:HGNC Symbol;Acc:HGNC:2520]	processed_transcript,protein_coding	504.172	-1.40261	0.250703	-5.59472	2.20976e-08	6.86787e-07
ENSG00000136002	ARHGEF4	ARHGEF4	Rho guanine nucleotide exchange factor 4 [Source:HGNC Symbol;Acc:HGNC:684]	nonsense_mediated_decay,processed_transcript,protein_coding,retained_intron	311.194	6.93094	1.23908	5.59363	2.22369e-08	6.90329e-07
ENSG00000069702	TGFBR3	TGFBR3	transforming growth factor beta receptor 3 [Source:HGNC Symbol;Acc:HGNC:11774]	nonsense_mediated_decay,processed_transcript,protein_coding,retained_intron	54.9756	8.54067	1.52758	5.59099	2.25776e-08	7.0011e-07
ENSG00000111816	FRK	FRK	fyn related Src family tyrosine kinase [Source:HGNC Symbol;Acc:HGNC:3955]	protein_coding	7.39558	6.12963	1.09638	5.59079	2.26033e-08	7.00112e-07
ENSG00000114013	CD86	CD86	CD86 molecule [Source:HGNC Symbol;Acc:HGNC:1705]	processed_transcript,protein_coding,retained_intron	2073.14	6.12316	1.09565	5.58862	2.28885e-08	7.08143e-07
ENSG00000277738	AC126175.2		novel transcript	lncRNA	563.662	10.9162	1.95423	5.58592	2.32467e-08	7.18412e-07
ENSG00000235172	LINC01366	LINC01366	long intergenic non-protein coding RNA 1366 [Source:HGNC Symbol;Acc:HGNC:27416]	lncRNA	34.6601	3.17443	0.568335	5.58548	2.33055e-08	7.19415e-07
ENSG00000128536	CDHR3	CDHR3	cadherin related family member 3 [Source:HGNC Symbol;Acc:HGNC:26308]	nonsense_mediated_decay,processed_transcript,protein_coding,retained_intron	33.8077	5.4658	0.9791	5.58248	2.37115e-08	7.31123e-07
ENSG00000236008	LINC01814	LINC01814	long intergenic non-protein coding RNA 1814 [Source:HGNC Symbol;Acc:HGNC:52618]	lncRNA	70.0605	3.94778	0.707286	5.58159	2.38335e-08	7.34055e-07
ENSG00000175334	BANF1	BANF1	BAF nuclear assembly factor 1 [Source:HGNC Symbol;Acc:HGNC:17397]	processed_transcript,protein_coding	2087.24	-1.33766	0.239766	-5.57902	2.41882e-08	7.4414e-07
ENSG00000253651	SOD1P3	SOD1P3	superoxide dismutase 1 pseudogene 3 [Source:HGNC Symbol;Acc:HGNC:45136]	processed_pseudogene	577.358	4.14873	0.7439	5.57699	2.44712e-08	7.52e-07
ENSG00000054523	KIF1B	KIF1B	kinesin family member 1B [Source:HGNC Symbol;Acc:HGNC:16636]	processed_transcript,protein_coding,retained_intron	621.439	1.70404	0.305584	5.57633	2.4565e-08	7.54034e-07
ENSG00000254654	LINC02685	LINC02685	long intergenic non-protein coding RNA 2685 [Source:HGNC Symbol;Acc:HGNC:27350]	lncRNA	43.9516	6.82178	1.22383	5.57413	2.48768e-08	7.62749e-07
ENSG00000178965	ERICH3	ERICH3	glutamate rich 3 [Source:HGNC Symbol;Acc:HGNC:25346]	nonsense_mediated_decay,processed_transcript,protein_coding	189.077	9.38013	1.68341	5.57209	2.51702e-08	7.70015e-07
ENSG00000256576	LINC02361	LINC02361	long intergenic non-protein coding RNA 2361 [Source:HGNC Symbol;Acc:HGNC:53283]	lncRNA	46.2161	2.64832	0.475271	5.57222	2.51519e-08	7.70015e-07
ENSG00000224660	SH3BP5-AS1	SH3BP5-AS1	SH3BP5 antisense RNA 1 [Source:HGNC Symbol;Acc:HGNC:44501]	lncRNA	442.372	1.42308	0.255586	5.56789	2.57836e-08	7.879e-07
ENSG00000185950	IRS2	IRS2	insulin receptor substrate 2 [Source:HGNC Symbol;Acc:HGNC:6126]	protein_coding	1471.32	1.71019	0.307352	5.56427	2.63251e-08	8.03547e-07
ENSG00000070961	ATP2B1	ATP2B1	ATPase plasma membrane Ca2+ transporting 1 [Source:HGNC Symbol;Acc:HGNC:814]	protein_coding,retained_intron	3956.62	1.44768	0.260258	5.56249	2.65955e-08	8.10897e-07
ENSG00000109686	SH3D19	SH3D19	SH3 domain containing 19 [Source:HGNC Symbol;Acc:HGNC:30418]	processed_transcript,protein_coding,retained_intron	51.0036	3.41645	0.614455	5.56014	2.69563e-08	8.2098e-07
ENSG00000080503	SMARCA2	SMARCA2	SWI/SNF related, matrix associated, actin dependent regulator of chromatin, subfamily a, member 2 [Source:HGNC Symbol;Acc:HGNC:11098]	nonsense_mediated_decay,processed_transcript,protein_coding,retained_intron	4757.2	-0.621875	0.111854	-5.55968	2.70265e-08	8.22202e-07
ENSG00000163995	ABLIM2	ABLIM2	actin binding LIM protein family member 2 [Source:HGNC Symbol;Acc:HGNC:19195]	processed_transcript,protein_coding,retained_intron	16.2126	6.77512	1.21892	5.55831	2.72396e-08	8.27764e-07
ENSG00000249348	UGDH-AS1	UGDH-AS1	UGDH antisense RNA 1 [Source:HGNC Symbol;Acc:HGNC:40601]	lncRNA	41.9381	1.40073	0.252046	5.55746	2.73735e-08	8.30908e-07
ENSG00000173171	MTX1	MTX1	metaxin 1 [Source:HGNC Symbol;Acc:HGNC:7504]	nonsense_mediated_decay,processed_transcript,protein_coding,retained_intron	280.815	-1.00713	0.181307	-5.55484	2.77868e-08	8.42517e-07
ENSG00000280212	AC012254.5		TEC	TEC	8.29219	2.85814	0.514561	5.55452	2.78371e-08	8.43105e-07
ENSG00000235290	HLA-W	HLA-W	major histocompatibility complex, class I, W (pseudogene) [Source:HGNC Symbol;Acc:HGNC:23425]	unprocessed_pseudogene	15.079	2.0863	0.375736	5.55256	2.81509e-08	8.51667e-07
ENSG00000105427	CNFN	CNFN	cornifelin [Source:HGNC Symbol;Acc:HGNC:30183]	protein_coding	52.6068	2.93638	0.528961	5.55122	2.83678e-08	8.57278e-07
ENSG00000203865	ATP1A1-AS1	ATP1A1-AS1	ATP1A1 antisense RNA 1 [Source:HGNC Symbol;Acc:HGNC:28262]	lncRNA	58.4009	1.13884	0.205229	5.54913	2.87095e-08	8.66647e-07
ENSG00000064787	BCAS1	BCAS1	brain enriched myelin associated protein 1 [Source:HGNC Symbol;Acc:HGNC:974]	protein_coding	110.541	6.08319	1.09641	5.54829	2.88478e-08	8.69861e-07
ENSG00000135406	PRPH	PRPH	peripherin [Source:HGNC Symbol;Acc:HGNC:9461]	processed_transcript,protein_coding,retained_intron	19.1719	5.32172	0.959264	5.54771	2.89439e-08	8.71794e-07
ENSG00000141994	DUS3L	DUS3L	dihydrouridine synthase 3 like [Source:HGNC Symbol;Acc:HGNC:26920]	nonsense_mediated_decay,processed_transcript,protein_coding,retained_intron	515.397	-2.06019	0.371557	-5.54475	2.94374e-08	8.85683e-07
ENSG00000143314	MRPL24	MRPL24	mitochondrial ribosomal protein L24 [Source:HGNC Symbol;Acc:HGNC:14037]	processed_transcript,protein_coding	793.959	-1.40201	0.252863	-5.54454	2.9472e-08	8.85749e-07
ENSG00000186603	HPDL	HPDL	4-hydroxyphenylpyruvate dioxygenase like [Source:HGNC Symbol;Acc:HGNC:28242]	protein_coding	108.001	-2.67785	0.483131	-5.54271	2.97826e-08	8.941e-07
ENSG00000274372	LINC02804	LINC02804	long intergenic non-protein coding RNA 2804 [Source:HGNC Symbol;Acc:HGNC:54338]	lncRNA	32.7294	1.98347	0.357958	5.54107	3.00623e-08	9.01505e-07
ENSG00000112053	SLC26A8	SLC26A8	solute carrier family 26 member 8 [Source:HGNC Symbol;Acc:HGNC:14468]	nonsense_mediated_decay,protein_coding,retained_intron	10.7205	-3.4863	0.629222	-5.54064	3.01367e-08	9.01757e-07
ENSG00000150054	MPP7	MPP7	membrane palmitoylated protein 7 [Source:HGNC Symbol;Acc:HGNC:26542]	nonsense_mediated_decay,processed_transcript,protein_coding	129.719	4.68217	0.845035	5.5408	3.01092e-08	9.01757e-07
ENSG00000014914	MTMR11	MTMR11	myotubularin related protein 11 [Source:HGNC Symbol;Acc:HGNC:24307]	processed_transcript,protein_coding,retained_intron	28.4622	2.72894	0.492579	5.5401	3.02307e-08	9.03579e-07
ENSG00000175899	A2M	A2M	alpha-2-macroglobulin [Source:HGNC Symbol;Acc:HGNC:7]	nonsense_mediated_decay,processed_transcript,protein_coding,retained_intron	209.843	5.39151	0.973597	5.53772	3.06426e-08	9.14892e-07
ENSG00000112339	HBS1L	HBS1L	HBS1 like translational GTPase [Source:HGNC Symbol;Acc:HGNC:4834]	nonsense_mediated_decay,protein_coding,retained_intron	3388.02	0.626009	0.113067	5.53662	3.08373e-08	9.19699e-07
ENSG00000159110	IFNAR2	IFNAR2	interferon alpha and beta receptor subunit 2 [Source:HGNC Symbol;Acc:HGNC:5433]	nonsense_mediated_decay,processed_transcript,protein_coding	316.067	0.521722	0.0942603	5.53491	3.11382e-08	9.27659e-07
ENSG00000166840	GLYATL1	GLYATL1	glycine-N-acyltransferase like 1 [Source:HGNC Symbol;Acc:HGNC:30519]	nonsense_mediated_decay,processed_transcript,protein_coding,retained_intron	20.7801	5.15845	0.932682	5.53077	3.18826e-08	9.48803e-07
ENSG00000121989	ACVR2A	ACVR2A	activin A receptor type 2A [Source:HGNC Symbol;Acc:HGNC:173]	processed_transcript,protein_coding,retained_intron	41.9464	1.91452	0.346226	5.52969	3.20802e-08	9.53643e-07
ENSG00000232807	AL137186.2		novel transcript, antisense to FBXO18	lncRNA	29.5208	1.51011	0.273128	5.52895	3.22156e-08	9.56627e-07
ENSG00000181090	EHMT1	EHMT1	euchromatic histone lysine methyltransferase 1 [Source:HGNC Symbol;Acc:HGNC:24650]	nonsense_mediated_decay,processed_transcript,protein_coding,retained_intron	1878.93	-0.762175	0.137869	-5.52825	3.23449e-08	9.59425e-07
ENSG00000196091	MYBPC1	MYBPC1	myosin binding protein C1 [Source:HGNC Symbol;Acc:HGNC:7549]	nonsense_mediated_decay,processed_transcript,protein_coding,retained_intron	13.6856	7.01631	1.26958	5.52648	3.2671e-08	9.68047e-07
ENSG00000267472	ARHGAP27P2	ARHGAP27P2	Rho GTPase activating protein 27 pseudogene 2 [Source:HGNC Symbol;Acc:HGNC:53771]	processed_pseudogene	10.4887	5.65193	1.02276	5.52613	3.27375e-08	9.68967e-07
ENSG00000280426	AC084876.2		TEC	TEC	12.2126	2.15693	0.390389	5.52508	3.29331e-08	9.737e-07
ENSG00000109320	NFKB1	NFKB1	nuclear factor kappa B subunit 1 [Source:HGNC Symbol;Acc:HGNC:7794]	nonsense_mediated_decay,processed_transcript,protein_coding,retained_intron	1981.22	-1.26237	0.228529	-5.5239	3.31558e-08	9.79226e-07
ENSG00000130702	LAMA5	LAMA5	laminin subunit alpha 5 [Source:HGNC Symbol;Acc:HGNC:6485]	nonsense_mediated_decay,processed_transcript,protein_coding,retained_intron	361.229	1.69764	0.307451	5.52166	3.35814e-08	9.90724e-07
ENSG00000125775	SDCBP2	SDCBP2	syndecan binding protein 2 [Source:HGNC Symbol;Acc:HGNC:15756]	protein_coding,retained_intron	50.924	1.83934	0.333135	5.52131	3.36478e-08	9.91613e-07
ENSG00000166257	SCN3B	SCN3B	sodium voltage-gated channel beta subunit 3 [Source:HGNC Symbol;Acc:HGNC:20665]	nonsense_mediated_decay,processed_transcript,protein_coding,retained_intron	47.1521	4.96247	0.898897	5.52063	3.37793e-08	9.94415e-07
ENSG00000187778	MCRS1	MCRS1	microspherule protein 1 [Source:HGNC Symbol;Acc:HGNC:6960]	nonsense_mediated_decay,processed_transcript,protein_coding,retained_intron	1397.89	-1.08359	0.196306	-5.51987	3.39255e-08	9.97645e-07
ENSG00000173875	ZNF791	ZNF791	zinc finger protein 791 [Source:HGNC Symbol;Acc:HGNC:26895]	nonsense_mediated_decay,processed_transcript,protein_coding	1296.98	0.767075	0.139067	5.51586	3.47082e-08	1.01956e-06
ENSG00000168275	COA6	COA6	cytochrome c oxidase assembly factor 6 [Source:HGNC Symbol;Acc:HGNC:18025]	protein_coding	312.69	-0.776378	0.140772	-5.51513	3.48513e-08	1.02267e-06
ENSG00000169564	PCBP1	PCBP1	poly(rC) binding protein 1 [Source:HGNC Symbol;Acc:HGNC:8647]	protein_coding	1484.54	-0.929247	0.168571	-5.51249	3.538e-08	1.03595e-06
ENSG00000171206	TRIM8	TRIM8	tripartite motif containing 8 [Source:HGNC Symbol;Acc:HGNC:15579]	nonsense_mediated_decay,processed_transcript,protein_coding,retained_intron	1810.32	-2.56006	0.464405	-5.51255	3.53674e-08	1.03595e-06
ENSG00000007129	CEACAM21	CEACAM21	CEA cell adhesion molecule 21 [Source:HGNC Symbol;Acc:HGNC:28834]	nonsense_mediated_decay,processed_transcript,protein_coding	244.695	1.67451	0.303917	5.50977	3.59294e-08	1.05067e-06
ENSG00000235823	OLMALINC	OLMALINC	oligodendrocyte maturation-associated long intergenic non-coding RNA [Source:HGNC Symbol;Acc:HGNC:28060]	lncRNA	171.788	0.975231	0.177005	5.50963	3.59595e-08	1.05067e-06
ENSG00000198821	CD247	CD247	CD247 molecule [Source:HGNC Symbol;Acc:HGNC:1677]	processed_transcript,protein_coding	151.075	6.05384	1.09891	5.50894	3.60994e-08	1.05251e-06
ENSG00000267194	ENSG00000267194	ENSG00000267194	ENSG00000267194	ENSG00000267194	206.615	3.20632	0.582016	5.50899	3.60901e-08	1.05251e-06
ENSG00000125378	BMP4	BMP4	bone morphogenetic protein 4 [Source:HGNC Symbol;Acc:HGNC:1071]	processed_transcript,protein_coding	202.44	5.70791	1.03726	5.50287	3.73656e-08	1.08826e-06
ENSG00000130332	LSM7	LSM7	LSM7 homolog, U6 small nuclear RNA and mRNA degradation associated [Source:HGNC Symbol;Acc:HGNC:20470]	nonsense_mediated_decay,processed_transcript,protein_coding,retained_intron	1097.55	-1.10303	0.200538	-5.50037	3.79003e-08	1.10266e-06
ENSG00000178803	ADORA2A-AS1	ADORA2A-AS1	ADORA2A antisense RNA 1 [Source:HGNC Symbol;Acc:HGNC:37122]	lncRNA	16.4802	2.84414	0.517204	5.49906	3.81812e-08	1.10965e-06
ENSG00000198901	PRC1	PRC1	protein regulator of cytokinesis 1 [Source:HGNC Symbol;Acc:HGNC:9341]	processed_transcript,protein_coding,retained_intron	1954.41	-0.915421	0.166525	-5.4972	3.85872e-08	1.12026e-06
ENSG00000203778	FAM229B	FAM229B	family with sequence similarity 229 member B [Source:HGNC Symbol;Acc:HGNC:33858]	protein_coding	241.026	2.07097	0.376788	5.49639	3.8765e-08	1.12423e-06
ENSG00000273403	AC107294.3		novel transcript	lncRNA	14.4401	4.39837	0.800351	5.49555	3.89495e-08	1.12838e-06
ENSG00000188659	SAXO2	SAXO2	stabilizer of axonemal microtubules 2 [Source:HGNC Symbol;Acc:HGNC:33727]	processed_transcript,protein_coding	31.7106	3.12879	0.569617	5.4928	3.95619e-08	1.14491e-06
ENSG00000224373	IGHV4-59	IGHV4-59	immunoglobulin heavy variable 4-59 [Source:HGNC Symbol;Acc:HGNC:5654]	IG_V_gene	124.269	6.51016	1.18544	5.49179	3.9788e-08	1.15023e-06
ENSG00000177576	C18orf32	C18orf32	chromosome 18 open reading frame 32 [Source:HGNC Symbol;Acc:HGNC:31690]	protein_coding	233.033	1.90331	0.346631	5.49088	3.9993e-08	1.15494e-06
ENSG00000167525	PROCA1	PROCA1	protein interacting with cyclin A1 [Source:HGNC Symbol;Acc:HGNC:28600]	nonsense_mediated_decay,processed_transcript,protein_coding,retained_intron	276.606	-1.81804	0.331136	-5.49033	4.01186e-08	1.15734e-06
ENSG00000109534	GAR1	GAR1	GAR1 ribonucleoprotein [Source:HGNC Symbol;Acc:HGNC:14264]	protein_coding,retained_intron	777.757	-1.33192	0.242618	-5.48976	4.02487e-08	1.15987e-06
ENSG00000204311	PJVK	PJVK	pejvakin [Source:HGNC Symbol;Acc:HGNC:29502]	nonsense_mediated_decay,processed_transcript,protein_coding,retained_intron	106.831	1.00458	0.183035	5.48849	4.05386e-08	1.16699e-06
ENSG00000125845	BMP2	BMP2	bone morphogenetic protein 2 [Source:HGNC Symbol;Acc:HGNC:1069]	protein_coding	122.401	5.13745	0.936215	5.48747	4.07737e-08	1.17252e-06
ENSG00000167977	KCTD5	KCTD5	potassium channel tetramerization domain containing 5 [Source:HGNC Symbol;Acc:HGNC:21423]	processed_transcript,protein_coding	1613.2	0.767164	0.140039	5.47821	4.29644e-08	1.23422e-06
ENSG00000236609	ZNF853	ZNF853	zinc finger protein 853 [Source:HGNC Symbol;Acc:HGNC:21767]	protein_coding	92.4714	2.07732	0.379237	5.47763	4.31054e-08	1.23697e-06
ENSG00000181019	NQO1	NQO1	NAD(P)H quinone dehydrogenase 1 [Source:HGNC Symbol;Acc:HGNC:2874]	protein_coding,retained_intron	81.5359	-2.28354	0.41727	-5.47257	4.43559e-08	1.27152e-06
ENSG00000271086	NAMA	NAMA	non-protein coding RNA, associated with MAP kinase pathway and growth arrest [Source:HGNC Symbol;Acc:HGNC:42408]	lncRNA	155.081	8.04687	1.47104	5.47021	4.49512e-08	1.28724e-06
ENSG00000122694	GLIPR2	GLIPR2	GLI pathogenesis related 2 [Source:HGNC Symbol;Acc:HGNC:18007]	processed_transcript,protein_coding	835.531	3.45892	0.632394	5.46956	4.51148e-08	1.29057e-06
ENSG00000105127	AKAP8	AKAP8	A-kinase anchoring protein 8 [Source:HGNC Symbol;Acc:HGNC:378]	nonsense_mediated_decay,protein_coding,retained_intron	1116.61	-0.931939	0.170395	-5.46929	4.51845e-08	1.29121e-06
ENSG00000170473	PYM1	PYM1	PYM homolog 1, exon junction complex associated factor [Source:HGNC Symbol;Acc:HGNC:30258]	processed_transcript,protein_coding	465.132	-1.64835	0.301565	-5.46598	4.60351e-08	1.31414e-06
ENSG00000165458	INPPL1	INPPL1	inositol polyphosphate phosphatase like 1 [Source:HGNC Symbol;Acc:HGNC:6080]	nonsense_mediated_decay,protein_coding,retained_intron	3690.96	-1.92721	0.352719	-5.46385	4.65919e-08	1.32865e-06
ENSG00000170515	PA2G4	PA2G4	proliferation-associated 2G4 [Source:HGNC Symbol;Acc:HGNC:8550]	protein_coding,retained_intron	3508.15	-1.4582	0.267	-5.46142	4.7233e-08	1.34553e-06
ENSG00000279048	AC080080.1		tec	TEC	24.3646	1.78959	0.32773	5.46057	4.74612e-08	1.35062e-06
ENSG00000110696	C11orf58	C11orf58	chromosome 11 open reading frame 58 [Source:HGNC Symbol;Acc:HGNC:16990]	processed_transcript,protein_coding,retained_intron	4145.26	-0.685436	0.125548	-5.45955	4.77344e-08	1.35698e-06
ENSG00000261202	Z83847.1		novel transcript, antisense to FAM83F	lncRNA	10.9129	2.10602	0.385934	5.45694	4.84411e-08	1.37564e-06
ENSG00000121058	COIL	COIL	coilin [Source:HGNC Symbol;Acc:HGNC:2184]	protein_coding	866.232	-0.987345	0.181101	-5.4519	4.98353e-08	1.41376e-06
ENSG00000103089	FA2H	FA2H	fatty acid 2-hydroxylase [Source:HGNC Symbol;Acc:HGNC:21197]	nonsense_mediated_decay,protein_coding,retained_intron	20.1215	3.57105	0.655309	5.44941	5.05379e-08	1.43192e-06
ENSG00000151692	RNF144A	RNF144A	ring finger protein 144A [Source:HGNC Symbol;Acc:HGNC:20457]	processed_transcript,protein_coding,retained_intron	955.785	2.15064	0.394666	5.44926	5.05803e-08	1.43192e-06
ENSG00000139131	YARS2	YARS2	tyrosyl-tRNA synthetase 2 [Source:HGNC Symbol;Acc:HGNC:24249]	nonsense_mediated_decay,processed_transcript,protein_coding	379.79	-1.29238	0.237175	-5.44905	5.0641e-08	1.43215e-06
ENSG00000259531	AC022306.1		signal peptide peptidase-like 2A (SPPL2A) pseudogene	processed_pseudogene	13.7414	2.34612	0.430655	5.44779	5.09991e-08	1.44079e-06
ENSG00000103495	MAZ	MAZ	MYC associated zinc finger protein [Source:HGNC Symbol;Acc:HGNC:6914]	nonsense_mediated_decay,protein_coding,retained_intron	831.872	-1.35066	0.248105	-5.4439	5.21253e-08	1.47109e-06
ENSG00000187686	KRT18P59	KRT18P59	keratin 18 pseudogene 59 [Source:HGNC Symbol;Acc:HGNC:48886]	processed_transcript,transcribed_processed_pseudogene	8.56798	3.05891	0.562237	5.4406	5.31012e-08	1.49708e-06
ENSG00000118369	USP35	USP35	ubiquitin specific peptidase 35 [Source:HGNC Symbol;Acc:HGNC:20061]	nonsense_mediated_decay,processed_transcript,protein_coding,retained_intron	536.939	1.60866	0.295879	5.43688	5.42207e-08	1.52707e-06
ENSG00000149823	VPS51	VPS51	VPS51 subunit of GARP complex [Source:HGNC Symbol;Acc:HGNC:1172]	nonsense_mediated_decay,processed_transcript,protein_coding,retained_intron	843.477	-1.13429	0.208669	-5.43582	5.45451e-08	1.53304e-06
ENSG00000253931	AC105118.1		novel transcript	lncRNA	8.30412	3.00964	0.553658	5.43591	5.45166e-08	1.53304e-06
ENSG00000179918	SEPHS2	SEPHS2	selenophosphate synthetase 2 [Source:HGNC Symbol;Acc:HGNC:19686]	protein_coding	3650.37	0.87161	0.160529	5.42962	5.64751e-08	1.58566e-06
ENSG00000139547	RDH16	RDH16	retinol dehydrogenase 16 [Source:HGNC Symbol;Acc:HGNC:29674]	processed_transcript,protein_coding	18.6262	2.01223	0.370628	5.42925	5.65914e-08	1.58729e-06
ENSG00000072954	TMEM38A	TMEM38A	transmembrane protein 38A [Source:HGNC Symbol;Acc:HGNC:28462]	protein_coding,retained_intron	182.242	2.44889	0.451101	5.4287	5.67674e-08	1.58896e-06
ENSG00000248323	LUCAT1	LUCAT1	lung cancer associated transcript 1 [Source:HGNC Symbol;Acc:HGNC:48498]	lncRNA	41.4197	5.71955	1.05355	5.42883	5.6726e-08	1.58896e-06
ENSG00000258733	LINC02328	LINC02328	long intergenic non-protein coding RNA 2328 [Source:HGNC Symbol;Acc:HGNC:53248]	lncRNA	95.1795	2.04223	0.376317	5.42689	5.73435e-08	1.60345e-06
ENSG00000064687	ABCA7	ABCA7	ATP binding cassette subfamily A member 7 [Source:HGNC Symbol;Acc:HGNC:37]	nonsense_mediated_decay,processed_transcript,protein_coding,retained_intron	2351.74	1.9093	0.351875	5.42606	5.76103e-08	1.60926e-06
ENSG00000235505	CASP4LP	CASP4LP	caspase 4 like, pseudogene [Source:HGNC Symbol;Acc:HGNC:53657]	processed_transcript,transcribed_unprocessed_pseudogene	59.3647	8.16906	1.50565	5.42559	5.77627e-08	1.61187e-06
ENSG00000168243	GNG4	GNG4	G protein subunit gamma 4 [Source:HGNC Symbol;Acc:HGNC:4407]	protein_coding	60.865	7.71173	1.42146	5.42523	5.78814e-08	1.61353e-06
ENSG00000084444	FAM234B	FAM234B	family with sequence similarity 234 member B [Source:HGNC Symbol;Acc:HGNC:29288]	nonsense_mediated_decay,processed_transcript,protein_coding,retained_intron	610.818	1.55981	0.287536	5.42477	5.80308e-08	1.61605e-06
ENSG00000231982	AC112907.2		MCF.2 cell line derived transforming sequence-like 2 (MCF2L2) pseudogene	unprocessed_pseudogene	9.55891	3.20275	0.590455	5.42422	5.82097e-08	1.61938e-06
ENSG00000113407	TARS1	TARS1	threonyl-tRNA synthetase 1 [Source:HGNC Symbol;Acc:HGNC:11572]	nonsense_mediated_decay,processed_transcript,protein_coding,retained_intron	4003.31	-0.663498	0.12235	-5.42294	5.86254e-08	1.62929e-06
ENSG00000214279	SCART1	SCART1	scavenger receptor family member expressed on T cells 1 [Source:HGNC Symbol;Acc:HGNC:32411]	protein_coding,retained_intron	273.864	1.71628	0.316501	5.42266	5.87199e-08	1.63025e-06
ENSG00000172264	MACROD2	MACROD2	mono-ADP ribosylhydrolase 2 [Source:HGNC Symbol;Acc:HGNC:16126]	processed_transcript,protein_coding	679.483	7.05141	1.30052	5.42201	5.89341e-08	1.63454e-06
ENSG00000103202	NME4	NME4	NME/NM23 nucleoside diphosphate kinase 4 [Source:HGNC Symbol;Acc:HGNC:7852]	nonsense_mediated_decay,protein_coding,retained_intron	1927.87	-1.49977	0.27669	-5.4204	5.94653e-08	1.6476e-06
ENSG00000090621	PABPC4	PABPC4	poly(A) binding protein cytoplasmic 4 [Source:HGNC Symbol;Acc:HGNC:8557]	nonsense_mediated_decay,processed_transcript,protein_coding,retained_intron	2903.58	-0.715163	0.13203	-5.41667	6.07178e-08	1.67911e-06
ENSG00000235641	LINC00484	LINC00484	long intergenic non-protein coding RNA 484 [Source:HGNC Symbol;Acc:HGNC:27862]	lncRNA	42.6022	5.429	1.00228	5.41665	6.07256e-08	1.67911e-06
ENSG00000262691	AC040160.1		novel transcript	retained_intron	29.6867	2.37537	0.439013	5.41071	6.27768e-08	1.73408e-06
ENSG00000013016	EHD3	EHD3	EH domain containing 3 [Source:HGNC Symbol;Acc:HGNC:3244]	protein_coding	460.445	6.24404	1.15447	5.40858	6.35255e-08	1.75298e-06
ENSG00000134955	SLC37A2	SLC37A2	solute carrier family 37 member 2 [Source:HGNC Symbol;Acc:HGNC:20644]	processed_transcript,protein_coding,retained_intron	110.301	3.49776	0.646835	5.4075	6.39102e-08	1.76182e-06
ENSG00000159199	ATP5MC1	ATP5MC1	ATP synthase membrane subunit c locus 1 [Source:HGNC Symbol;Acc:HGNC:841]	processed_transcript,protein_coding,retained_intron	1365.44	-1.59087	0.294413	-5.40352	6.53454e-08	1.79957e-06
ENSG00000108830	RND2	RND2	Rho family GTPase 2 [Source:HGNC Symbol;Acc:HGNC:18315]	protein_coding,retained_intron	48.9009	4.60514	0.852378	5.4027	6.56462e-08	1.80421e-06
ENSG00000149150	SLC43A1	SLC43A1	solute carrier family 43 member 1 [Source:HGNC Symbol;Acc:HGNC:9225]	nonsense_mediated_decay,processed_transcript,protein_coding,retained_intron	797.456	-1.57182	0.290928	-5.40279	6.56132e-08	1.80421e-06
ENSG00000101464	PIGU	PIGU	phosphatidylinositol glycan anchor biosynthesis class U [Source:HGNC Symbol;Acc:HGNC:15791]	processed_transcript,protein_coding,retained_intron	383.173	-1.01735	0.1884	-5.39995	6.66609e-08	1.83026e-06
ENSG00000136720	HS6ST1	HS6ST1	heparan sulfate 6-O-sulfotransferase 1 [Source:HGNC Symbol;Acc:HGNC:5201]	processed_transcript,protein_coding	1627.34	2.42224	0.448684	5.39854	6.71835e-08	1.84276e-06
ENSG00000139190	VAMP1	VAMP1	vesicle associated membrane protein 1 [Source:HGNC Symbol;Acc:HGNC:12642]	processed_transcript,protein_coding,retained_intron	1609.56	1.9286	0.357526	5.3943	6.87902e-08	1.88494e-06
ENSG00000196743	GM2A	GM2A	GM2 ganglioside activator [Source:HGNC Symbol;Acc:HGNC:4367]	protein_coding	5556.72	1.48288	0.274927	5.39373	6.9009e-08	1.88903e-06
ENSG00000188818	ZDHHC11	ZDHHC11	zinc finger DHHC-type containing 11 [Source:HGNC Symbol;Acc:HGNC:19158]	nonsense_mediated_decay,processed_transcript,protein_coding,retained_intron	75.2956	-1.36939	0.253977	-5.39179	6.97597e-08	1.90767e-06
ENSG00000248890	HHIP-AS1	HHIP-AS1	HHIP antisense RNA 1 [Source:HGNC Symbol;Acc:HGNC:44182]	lncRNA	50.4886	4.81426	0.893085	5.3906	7.02242e-08	1.91845e-06
ENSG00000186854	TRABD2A	TRABD2A	TraB domain containing 2A [Source:HGNC Symbol;Acc:HGNC:27013]	processed_transcript,protein_coding,retained_intron	47.868	4.34012	0.805156	5.3904	7.03001e-08	1.91861e-06
ENSG00000115977	AAK1	AAK1	AP2 associated kinase 1 [Source:HGNC Symbol;Acc:HGNC:19679]	processed_transcript,protein_coding,retained_intron	3147.24	1.12138	0.208049	5.38997	7.04712e-08	1.92136e-06
ENSG00000253598	SLC10A5	SLC10A5	solute carrier family 10 member 5 [Source:HGNC Symbol;Acc:HGNC:22981]	protein_coding	14.0907	2.44849	0.45432	5.38936	7.07107e-08	1.92597e-06
ENSG00000151726	ACSL1	ACSL1	acyl-CoA synthetase long chain family member 1 [Source:HGNC Symbol;Acc:HGNC:3569]	nonsense_mediated_decay,protein_coding,retained_intron	953.704	4.48762	0.833301	5.38535	7.23035e-08	1.96739e-06
ENSG00000088053	GP6	GP6	glycoprotein VI platelet [Source:HGNC Symbol;Acc:HGNC:14388]	protein_coding,retained_intron	119.777	-5.54674	1.03027	-5.38378	7.29373e-08	1.98266e-06
ENSG00000260757	AC093520.1		novel transcript	lncRNA	21.4654	7.66613	1.42408	5.38322	7.31634e-08	1.98683e-06
ENSG00000183250	LINC01547	LINC01547	long intergenic non-protein coding RNA 1547 [Source:HGNC Symbol;Acc:HGNC:15707]	lncRNA	185.179	3.46586	0.643934	5.38233	7.35296e-08	1.99479e-06
ENSG00000167550	RHEBL1	RHEBL1	RHEB like 1 [Source:HGNC Symbol;Acc:HGNC:21166]	nonsense_mediated_decay,protein_coding	208.89	0.974934	0.181162	5.38157	7.38374e-08	2.00116e-06
ENSG00000156966	B3GNT7	B3GNT7	UDP-GlcNAc:betaGal beta-1,3-N-acetylglucosaminyltransferase 7 [Source:HGNC Symbol;Acc:HGNC:18811]	processed_transcript,protein_coding	8.42189	3.56335	0.662165	5.38136	7.39261e-08	2.00157e-06
ENSG00000182759	MAFA	MAFA	MAF bZIP transcription factor A [Source:HGNC Symbol;Acc:HGNC:23145]	processed_transcript,protein_coding	45.0421	6.84015	1.27174	5.3786	7.50682e-08	2.03048e-06
ENSG00000257654	AC125603.1		novel transcript	lncRNA	193.118	6.35003	1.18072	5.3781	7.52746e-08	2.03405e-06
ENSG00000260948	AL390195.2		novel transcript, sense overlapping WDR77 & OVGP1	lncRNA	80.5001	1.76321	0.328123	5.37363	7.71667e-08	2.08312e-06
ENSG00000160703	NLRX1	NLRX1	NLR family member X1 [Source:HGNC Symbol;Acc:HGNC:29890]	processed_transcript,protein_coding,retained_intron	663.235	-1.52316	0.283476	-5.37315	7.73738e-08	2.08665e-06
ENSG00000137338	PGBD1	PGBD1	piggyBac transposable element derived 1 [Source:HGNC Symbol;Acc:HGNC:19398]	protein_coding	584.414	1.22924	0.22885	5.37138	7.81344e-08	2.10478e-06
ENSG00000142453	CARM1	CARM1	coactivator associated arginine methyltransferase 1 [Source:HGNC Symbol;Acc:HGNC:23393]	nonsense_mediated_decay,protein_coding,retained_intron	1031.37	-0.824209	0.153449	-5.37123	7.82002e-08	2.10478e-06
ENSG00000135387	CAPRIN1	CAPRIN1	cell cycle associated protein 1 [Source:HGNC Symbol;Acc:HGNC:6743]	processed_transcript,protein_coding	11008.9	-0.679371	0.126506	-5.37028	7.86141e-08	2.11176e-06
ENSG00000153902	LGI4	LGI4	leucine rich repeat LGI family member 4 [Source:HGNC Symbol;Acc:HGNC:18712]	processed_transcript,protein_coding,retained_intron	59.9176	3.63531	0.676916	5.3704	7.85616e-08	2.11176e-06
ENSG00000273253	AL022328.4		novel transcript, antisense TRABD	lncRNA	41.1698	1.30204	0.24265	5.36591	8.05405e-08	2.16138e-06
ENSG00000130313	PGLS	PGLS	6-phosphogluconolactonase [Source:HGNC Symbol;Acc:HGNC:8903]	nonsense_mediated_decay,protein_coding,retained_intron	685.968	-1.38527	0.258528	-5.35832	8.3998e-08	2.25195e-06
ENSG00000108559	NUP88	NUP88	nucleoporin 88 [Source:HGNC Symbol;Acc:HGNC:8067]	nonsense_mediated_decay,processed_transcript,protein_coding,retained_intron	1618.99	-0.968436	0.180752	-5.35782	8.42335e-08	2.25605e-06
ENSG00000234492	RPL34-DT	RPL34-DT	RPL34 divergent transcript [Source:HGNC Symbol;Acc:HGNC:26749]	lncRNA	47.342	1.59835	0.298359	5.35712	8.45597e-08	2.26257e-06
ENSG00000133316	WDR74	WDR74	WD repeat domain 74 [Source:HGNC Symbol;Acc:HGNC:25529]	processed_transcript,protein_coding,retained_intron	609.387	-1.4422	0.26927	-5.35596	8.51021e-08	2.27486e-06
ENSG00000076248	UNG	UNG	uracil DNA glycosylase [Source:HGNC Symbol;Acc:HGNC:12572]	nonsense_mediated_decay,protein_coding,retained_intron	1263.61	-1.97464	0.368717	-5.35544	8.53472e-08	2.27918e-06
ENSG00000169884	WNT10B	WNT10B	Wnt family member 10B [Source:HGNC Symbol;Acc:HGNC:12775]	protein_coding,retained_intron	248.847	4.21224	0.786711	5.35424	8.59189e-08	2.29221e-06
ENSG00000159388	BTG2	BTG2	BTG anti-proliferation factor 2 [Source:HGNC Symbol;Acc:HGNC:1131]	nonsense_mediated_decay,protein_coding	2329.77	1.64215	0.306785	5.35278	8.66144e-08	2.30851e-06
ENSG00000087077	TRIP6	TRIP6	thyroid hormone receptor interactor 6 [Source:HGNC Symbol;Acc:HGNC:12311]	nonsense_mediated_decay,protein_coding,retained_intron	687.277	-1.72425	0.322214	-5.35125	8.7349e-08	2.32492e-06
ENSG00000100281	HMGXB4	HMGXB4	HMG-box containing 4 [Source:HGNC Symbol;Acc:HGNC:5003]	nonsense_mediated_decay,processed_transcript,protein_coding,retained_intron	883.054	-0.919683	0.171867	-5.35114	8.74003e-08	2.32492e-06
ENSG00000112149	CD83	CD83	CD83 molecule [Source:HGNC Symbol;Acc:HGNC:1703]	protein_coding	1829.06	2.97712	0.55657	5.34905	8.84165e-08	2.34966e-06
ENSG00000144711	IQSEC1	IQSEC1	IQ motif and Sec7 domain ArfGEF 1 [Source:HGNC Symbol;Acc:HGNC:29112]	processed_transcript,protein_coding	1142.85	1.69607	0.317115	5.34844	8.87175e-08	2.35537e-06
ENSG00000172465	TCEAL1	TCEAL1	transcription elongation factor A like 1 [Source:HGNC Symbol;Acc:HGNC:11616]	processed_transcript,protein_coding	235.679	-1.28577	0.240424	-5.34792	8.89729e-08	2.35986e-06
ENSG00000131409	LRRC4B	LRRC4B	leucine rich repeat containing 4B [Source:HGNC Symbol;Acc:HGNC:25042]	protein_coding	55.2061	5.32108	0.995213	5.34668	8.95815e-08	2.37369e-06
ENSG00000171992	SYNPO	SYNPO	synaptopodin [Source:HGNC Symbol;Acc:HGNC:30672]	processed_transcript,protein_coding	528.482	4.53905	0.849003	5.34633	8.97532e-08	2.37594e-06
ENSG00000127530	OR7C1	OR7C1	olfactory receptor family 7 subfamily C member 1 [Source:HGNC Symbol;Acc:HGNC:8373]	processed_transcript,protein_coding	19.3226	4.63122	0.866476	5.3449	9.04691e-08	2.39257e-06
ENSG00000112576	CCND3	CCND3	cyclin D3 [Source:HGNC Symbol;Acc:HGNC:1585]	processed_transcript,protein_coding,retained_intron	8024.8	-1.51647	0.28385	-5.34249	9.16797e-08	2.42224e-06
ENSG00000232850	PTGES2-AS1		PTGES2 antisense RNA 1 (head to head) [Source:NCBI gene (formerly Entrezgene);Acc:389791]	lncRNA	32.6893	3.13043	0.585978	5.34222	9.18141e-08	2.42345e-06
ENSG00000204673	AKT1S1	AKT1S1	AKT1 substrate 1 [Source:HGNC Symbol;Acc:HGNC:28426]	processed_transcript,protein_coding	538.263	-1.37097	0.256704	-5.34067	9.2603e-08	2.44191e-06
ENSG00000147394	ZNF185	ZNF185	zinc finger protein 185 with LIM domain [Source:HGNC Symbol;Acc:HGNC:12976]	nonsense_mediated_decay,protein_coding	56.9968	-2.55444	0.47833	-5.34032	9.27833e-08	2.44431e-06
ENSG00000068971	PPP2R5B	PPP2R5B	protein phosphatase 2 regulatory subunit B'beta [Source:HGNC Symbol;Acc:HGNC:9310]	processed_transcript,protein_coding,retained_intron	419.025	2.04511	0.382977	5.34003	9.29295e-08	2.4458e-06
ENSG00000144815	NXPE3	NXPE3	neurexophilin and PC-esterase domain family member 3 [Source:HGNC Symbol;Acc:HGNC:28238]	processed_transcript,protein_coding	901.615	0.97632	0.182893	5.3382	9.38733e-08	2.46826e-06
ENSG00000164161	HHIP	HHIP	hedgehog interacting protein [Source:HGNC Symbol;Acc:HGNC:14866]	processed_transcript,protein_coding,retained_intron	46.6864	5.30549	0.994014	5.33744	9.4267e-08	2.47623e-06
ENSG00000163517	HDAC11	HDAC11	histone deacetylase 11 [Source:HGNC Symbol;Acc:HGNC:19086]	nonsense_mediated_decay,processed_transcript,protein_coding,retained_intron	215.973	3.12883	0.586235	5.33715	9.44168e-08	2.47778e-06
ENSG00000141076	UTP4	UTP4	UTP4 small subunit processome component [Source:HGNC Symbol;Acc:HGNC:1983]	processed_transcript,protein_coding,retained_intron	1501.89	-0.801731	0.150257	-5.33572	9.51657e-08	2.49504e-06
ENSG00000015171	ZMYND11	ZMYND11	zinc finger MYND-type containing 11 [Source:HGNC Symbol;Acc:HGNC:16966]	processed_transcript,protein_coding,retained_intron	1187.47	-1.87874	0.352171	-5.33474	9.5683e-08	2.5062e-06
ENSG00000175600	SUGCT	SUGCT	succinyl-CoA:glutarate-CoA transferase [Source:HGNC Symbol;Acc:HGNC:16001]	nonsense_mediated_decay,processed_transcript,protein_coding	10.444	6.13598	1.15058	5.33293	9.66419e-08	2.52889e-06
ENSG00000120697	ALG5	ALG5	ALG5 dolichyl-phosphate beta-glucosyltransferase [Source:HGNC Symbol;Acc:HGNC:20266]	processed_transcript,protein_coding	736.099	-0.703055	0.131863	-5.3317	9.72966e-08	2.54358e-06
ENSG00000106571	GLI3	GLI3	GLI family zinc finger 3 [Source:HGNC Symbol;Acc:HGNC:4319]	nonsense_mediated_decay,processed_transcript,protein_coding,retained_intron	278.3	5.09088	0.954894	5.33135	9.74834e-08	2.54603e-06
ENSG00000235706	DICER1-AS1	DICER1-AS1	DICER1 antisense RNA 1 [Source:HGNC Symbol;Acc:HGNC:43017]	lncRNA	291.99	1.87472	0.351773	5.32935	9.85649e-08	2.57182e-06
ENSG00000237977	EIF4HP2	EIF4HP2	eukaryotic translation initiation factor 4H pseudogene 2 [Source:HGNC Symbol;Acc:HGNC:49036]	processed_pseudogene	15.1232	2.42349	0.454805	5.32863	9.89552e-08	2.57954e-06
ENSG00000225791	TRAM2-AS1	TRAM2-AS1	TRAM2 antisense RNA 1 (head to head) [Source:HGNC Symbol;Acc:HGNC:48663]	lncRNA	195.162	1.25547	0.235657	5.32753	9.95597e-08	2.59282e-06
ENSG00000272695	GAS6-DT	GAS6-DT	GAS6 divergent transcript [Source:HGNC Symbol;Acc:HGNC:43694]	lncRNA	39.8046	3.4636	0.650155	5.32734	9.96638e-08	2.59306e-06
ENSG00000116663	FBXO6	FBXO6	F-box protein 6 [Source:HGNC Symbol;Acc:HGNC:13585]	protein_coding,retained_intron	176.675	-2.27482	0.427157	-5.32548	1.00686e-07	2.61716e-06
ENSG00000248996	AC145098.1		novel transcript	lncRNA	146.318	-2.13802	0.401567	-5.32418	1.01409e-07	2.63346e-06
ENSG00000133872	SARAF	SARAF	store-operated calcium entry associated regulatory factor [Source:HGNC Symbol;Acc:HGNC:28789]	nonsense_mediated_decay,processed_transcript,protein_coding,retained_intron	11318.6	1.19262	0.224027	5.32353	1.01775e-07	2.64044e-06
ENSG00000008516	MMP25	MMP25	matrix metallopeptidase 25 [Source:HGNC Symbol;Acc:HGNC:14246]	processed_transcript,protein_coding,retained_intron	33.3101	1.73485	0.326056	5.32072	1.03356e-07	2.67891e-06
ENSG00000131043	AAR2	AAR2	AAR2 splicing factor [Source:HGNC Symbol;Acc:HGNC:15886]	protein_coding	1293.01	-0.471836	0.0887159	-5.31851	1.04623e-07	2.70919e-06
ENSG00000130638	ATXN10	ATXN10	ataxin 10 [Source:HGNC Symbol;Acc:HGNC:10549]	processed_transcript,protein_coding,retained_intron	2874.3	-0.773362	0.145477	-5.31605	1.06044e-07	2.74338e-06
ENSG00000179630	LACC1	LACC1	laccase domain containing 1 [Source:HGNC Symbol;Acc:HGNC:26789]	protein_coding	372.855	1.54802	0.291235	5.31537	1.06441e-07	2.75105e-06
ENSG00000197548	ATG7	ATG7	autophagy related 7 [Source:HGNC Symbol;Acc:HGNC:16935]	nonsense_mediated_decay,processed_transcript,protein_coding,retained_intron	352.619	-0.941758	0.177189	-5.31499	1.06661e-07	2.75413e-06
ENSG00000225643	AL606491.1		novel transcript	lncRNA	13.4151	3.57171	0.672143	5.31392	1.07291e-07	2.7678e-06
ENSG00000101019	UQCC1	UQCC1	ubiquinol-cytochrome c reductase complex assembly factor 1 [Source:HGNC Symbol;Acc:HGNC:15891]	nonsense_mediated_decay,processed_transcript,protein_coding,retained_intron	1450.03	-0.643765	0.121164	-5.31318	1.07729e-07	2.77646e-06
ENSG00000272908	AC006033.2		novel transcript	lncRNA	89.2619	2.36563	0.445544	5.30954	1.09905e-07	2.82987e-06
ENSG00000125877	ITPA	ITPA	inosine triphosphatase [Source:HGNC Symbol;Acc:HGNC:6176]	processed_transcript,protein_coding,retained_intron	681.636	-1.83241	0.345145	-5.3091	1.10171e-07	2.83405e-06
ENSG00000144730	IL17RD	IL17RD	interleukin 17 receptor D [Source:HGNC Symbol;Acc:HGNC:17616]	processed_transcript,protein_coding,retained_intron	223.348	6.44993	1.21522	5.30763	1.11058e-07	2.85417e-06
ENSG00000205531	NAP1L4	NAP1L4	nucleosome assembly protein 1 like 4 [Source:HGNC Symbol;Acc:HGNC:7640]	nonsense_mediated_decay,processed_transcript,protein_coding,retained_intron	4345.84	-0.366924	0.0691567	-5.3057	1.12244e-07	2.88196e-06
ENSG00000232453	LINC02777	LINC02777	long intergenic non-protein coding RNA 2777 [Source:HGNC Symbol;Acc:HGNC:54297]	lncRNA	21.8273	3.85759	0.727509	5.30247	1.14248e-07	2.93065e-06
ENSG00000224877	NDUFAF8	NDUFAF8	NADH:ubiquinone oxidoreductase complex assembly factor 8 [Source:HGNC Symbol;Acc:HGNC:33551]	processed_transcript,protein_coding,retained_intron	291.814	-1.35141	0.255189	-5.29572	1.18547e-07	3.03807e-06
ENSG00000116852	KIF21B	KIF21B	kinesin family member 21B [Source:HGNC Symbol;Acc:HGNC:29442]	protein_coding,retained_intron	1106.56	1.23218	0.23274	5.29423	1.19517e-07	3.06005e-06
ENSG00000123612	ACVR1C	ACVR1C	activin A receptor type 1C [Source:HGNC Symbol;Acc:HGNC:18123]	protein_coding	12.1247	5.86236	1.10751	5.29329	1.20138e-07	3.07308e-06
ENSG00000119915	ELOVL3	ELOVL3	ELOVL fatty acid elongase 3 [Source:HGNC Symbol;Acc:HGNC:18047]	protein_coding	22.3369	4.50063	0.85042	5.29225	1.20824e-07	3.08773e-06
ENSG00000164291	ARSK	ARSK	arylsulfatase family member K [Source:HGNC Symbol;Acc:HGNC:25239]	nonsense_mediated_decay,protein_coding	227.207	1.12942	0.213574	5.28818	1.23539e-07	3.15416e-06
ENSG00000272588	AC139887.4		novel transcript, antisense to PCGF3	lncRNA	24.4328	2.60854	0.49335	5.28741	1.24058e-07	3.16447e-06
ENSG00000198586	TLK1	TLK1	tousled like kinase 1 [Source:HGNC Symbol;Acc:HGNC:11841]	nonsense_mediated_decay,processed_transcript,protein_coding,retained_intron	1828.42	-1.19897	0.226786	-5.2868	1.24476e-07	3.17216e-06
ENSG00000111845	PAK1IP1	PAK1IP1	PAK1 interacting protein 1 [Source:HGNC Symbol;Acc:HGNC:20882]	protein_coding	512.491	-1.06785	0.201997	-5.28644	1.24718e-07	3.17536e-06
ENSG00000099901	RANBP1	RANBP1	RAN binding protein 1 [Source:HGNC Symbol;Acc:HGNC:9847]	nonsense_mediated_decay,processed_transcript,protein_coding,retained_intron	2619.06	-1.26501	0.239335	-5.28553	1.25341e-07	3.18827e-06
ENSG00000263033	AC007220.1		novel transcript	lncRNA	23.1125	2.14635	0.406328	5.28231	1.27562e-07	3.24174e-06
ENSG00000135472	FAIM2	FAIM2	Fas apoptotic inhibitory molecule 2 [Source:HGNC Symbol;Acc:HGNC:17067]	nonsense_mediated_decay,protein_coding	34.0006	8.33019	1.57753	5.28054	1.28804e-07	3.27025e-06
ENSG00000182175	RGMA	RGMA	repulsive guidance molecule BMP co-receptor a [Source:HGNC Symbol;Acc:HGNC:30308]	nonsense_mediated_decay,processed_transcript,protein_coding,retained_intron	52.0976	5.89085	1.11583	5.27934	1.29649e-07	3.28865e-06
ENSG00000130649	CYP2E1	CYP2E1	cytochrome P450 family 2 subfamily E member 1 [Source:HGNC Symbol;Acc:HGNC:2631]	nonsense_mediated_decay,processed_transcript,protein_coding,retained_intron	161.933	1.39668	0.26464	5.27766	1.30847e-07	3.31597e-06
ENSG00000120875	DUSP4	DUSP4	dual specificity phosphatase 4 [Source:HGNC Symbol;Acc:HGNC:3070]	protein_coding	846.765	4.16654	0.789647	5.27646	1.31706e-07	3.33463e-06
ENSG00000152061	RABGAP1L	RABGAP1L	RAB GTPase activating protein 1 like [Source:HGNC Symbol;Acc:HGNC:24663]	nonsense_mediated_decay,processed_transcript,protein_coding,retained_intron	1219.92	0.812939	0.154127	5.27447	1.33138e-07	3.36777e-06
ENSG00000225460	AL590233.1		ubiquitin-conjugating enzyme E2 pseudogene	processed_pseudogene	7.75919	4.31272	0.817685	5.2743	1.33264e-07	3.36783e-06
ENSG00000186628	FSD2	FSD2	fibronectin type III and SPRY domain containing 2 [Source:HGNC Symbol;Acc:HGNC:18024]	protein_coding	32.8073	4.49268	0.851941	5.27346	1.33873e-07	3.38011e-06
ENSG00000105568	PPP2R1A	PPP2R1A	protein phosphatase 2 scaffold subunit Aalpha [Source:HGNC Symbol;Acc:HGNC:9302]	nonsense_mediated_decay,processed_transcript,protein_coding,retained_intron	4057.78	-1.12197	0.212848	-5.27122	1.35519e-07	3.41851e-06
ENSG00000070182	SPTB	SPTB	spectrin beta, erythrocytic [Source:HGNC Symbol;Acc:HGNC:11274]	processed_transcript,protein_coding,retained_intron	24.0795	3.11813	0.591603	5.27065	1.35945e-07	3.42609e-06
ENSG00000115109	EPB41L5	EPB41L5	erythrocyte membrane protein band 4.1 like 5 [Source:HGNC Symbol;Acc:HGNC:19819]	processed_transcript,protein_coding,retained_intron	990.629	1.21249	0.23018	5.26759	1.38225e-07	3.48034e-06
ENSG00000178623	GPR35	GPR35	G protein-coupled receptor 35 [Source:HGNC Symbol;Acc:HGNC:4492]	protein_coding	38.2396	2.13254	0.404929	5.26645	1.39088e-07	3.49885e-06
ENSG00000270681	AC095055.1		novel transcript, antisense to SH3D19	lncRNA	39.3427	1.79352	0.340999	5.25962	1.44355e-07	3.62799e-06
ENSG00000067221	STOML1	STOML1	stomatin like 1 [Source:HGNC Symbol;Acc:HGNC:14560]	protein_coding,retained_intron	257.243	1.51774	0.288734	5.25654	1.46787e-07	3.68344e-06
ENSG00000106976	DNM1	DNM1	dynamin 1 [Source:HGNC Symbol;Acc:HGNC:2972]	nonsense_mediated_decay,processed_transcript,protein_coding,retained_intron	1001	2.45733	0.467484	5.25649	1.46831e-07	3.68344e-06
ENSG00000198218	QRICH1	QRICH1	glutamine rich 1 [Source:HGNC Symbol;Acc:HGNC:24713]	processed_transcript,protein_coding,retained_intron	2403.93	-0.81327	0.154758	-5.25512	1.47926e-07	3.70753e-06
ENSG00000048162	NOP16	NOP16	NOP16 nucleolar protein [Source:HGNC Symbol;Acc:HGNC:26934]	nonsense_mediated_decay,protein_coding,retained_intron	538.56	-1.30907	0.249124	-5.25468	1.48285e-07	3.71311e-06
ENSG00000243364	EFNA4	EFNA4	ephrin A4 [Source:HGNC Symbol;Acc:HGNC:3224]	protein_coding	431.633	1.09731	0.20884	5.2543	1.4859e-07	3.71734e-06
ENSG00000157514	TSC22D3	TSC22D3	TSC22 domain family member 3 [Source:HGNC Symbol;Acc:HGNC:3051]	protein_coding	3395.61	2.48751	0.473467	5.25382	1.48975e-07	3.72357e-06
ENSG00000166603	MC4R	MC4R	melanocortin 4 receptor [Source:HGNC Symbol;Acc:HGNC:6932]	protein_coding	192.547	9.86906	1.8797	5.25033	1.51823e-07	3.79128e-06
ENSG00000146215	CRIP3	CRIP3	cysteine rich protein 3 [Source:HGNC Symbol;Acc:HGNC:17751]	protein_coding,retained_intron	137.779	9.38582	1.78783	5.24985	1.52225e-07	3.79785e-06
ENSG00000267535	LINC00868	LINC00868	long intergenic non-protein coding RNA 868 [Source:HGNC Symbol;Acc:HGNC:27562]	lncRNA	4.21127	5.31357	1.01261	5.24741	1.54253e-07	3.84493e-06
ENSG00000108561	C1QBP	C1QBP	complement C1q binding protein [Source:HGNC Symbol;Acc:HGNC:1243]	protein_coding,retained_intron	3300.1	-1.1266	0.214839	-5.24392	1.57202e-07	3.91487e-06
ENSG00000179593	ALOX15B	ALOX15B	arachidonate 15-lipoxygenase type B [Source:HGNC Symbol;Acc:HGNC:434]	protein_coding,retained_intron	5.7844	4.78149	0.912678	5.23897	1.61475e-07	4.01762e-06
ENSG00000124216	SNAI1	SNAI1	snail family transcriptional repressor 1 [Source:HGNC Symbol;Acc:HGNC:11128]	protein_coding	355.628	3.09765	0.591339	5.23836	1.6201e-07	4.02725e-06
ENSG00000215483	LINC00598	LINC00598	long intergenic non-protein coding RNA 598 [Source:HGNC Symbol;Acc:HGNC:42770]	lncRNA	281.104	5.39124	1.02938	5.23735	1.62899e-07	4.04566e-06
ENSG00000163159	VPS72	VPS72	vacuolar protein sorting 72 homolog [Source:HGNC Symbol;Acc:HGNC:11644]	processed_transcript,protein_coding,retained_intron	1187.69	-1.05523	0.201543	-5.23574	1.64326e-07	4.0774e-06
ENSG00000130779	CLIP1	CLIP1	CAP-Gly domain containing linker protein 1 [Source:HGNC Symbol;Acc:HGNC:10461]	nonsense_mediated_decay,processed_transcript,protein_coding,retained_intron	971.57	-1.28336	0.245319	-5.23139	1.68238e-07	4.17069e-06
ENSG00000163659	TIPARP	TIPARP	TCDD inducible poly(ADP-ribose) polymerase [Source:HGNC Symbol;Acc:HGNC:23696]	protein_coding	1064.37	1.13762	0.217558	5.22904	1.70389e-07	4.22018e-06
ENSG00000174171	AC020659.1		novel transcript, antisense to SPTBN5	lncRNA	68.0918	8.36763	1.60068	5.22754	1.71777e-07	4.2507e-06
ENSG00000173638	SLC19A1	SLC19A1	solute carrier family 19 member 1 [Source:HGNC Symbol;Acc:HGNC:10937]	processed_transcript,protein_coding	560.452	-1.8583	0.355607	-5.22571	1.73492e-07	4.28925e-06
ENSG00000180822	PSMG4	PSMG4	proteasome assembly chaperone 4 [Source:HGNC Symbol;Acc:HGNC:21108]	nonsense_mediated_decay,processed_transcript,protein_coding	368.332	-1.11527	0.213438	-5.22527	1.73899e-07	4.29542e-06
ENSG00000174123	TLR10	TLR10	toll like receptor 10 [Source:HGNC Symbol;Acc:HGNC:15634]	processed_transcript,protein_coding	608.395	5.18546	0.99252	5.22454	1.74589e-07	4.30857e-06
ENSG00000123131	PRDX4	PRDX4	peroxiredoxin 4 [Source:HGNC Symbol;Acc:HGNC:17169]	processed_transcript,protein_coding	1029.11	-0.831726	0.159216	-5.2239	1.75191e-07	4.31953e-06
ENSG00000103355	PRSS33	PRSS33	serine protease 33 [Source:HGNC Symbol;Acc:HGNC:30405]	protein_coding	9.07337	5.93102	1.13555	5.22305	1.75995e-07	4.33545e-06
ENSG00000161544	CYGB	CYGB	cytoglobin [Source:HGNC Symbol;Acc:HGNC:16505]	processed_transcript,protein_coding	50.6269	5.4502	1.04421	5.21943	1.79472e-07	4.4171e-06
ENSG00000160783	PMF1	PMF1	polyamine modulated factor 1 [Source:HGNC Symbol;Acc:HGNC:9112]	nonsense_mediated_decay,protein_coding,retained_intron	317.856	-1.94712	0.373063	-5.21926	1.79638e-07	4.41722e-06
ENSG00000007314	SCN4A	SCN4A	sodium voltage-gated channel alpha subunit 4 [Source:HGNC Symbol;Acc:HGNC:10591]	protein_coding,retained_intron	109.332	4.57339	0.876345	5.2187	1.8018e-07	4.42655e-06
ENSG00000197580	BCO2	BCO2	beta-carotene oxygenase 2 [Source:HGNC Symbol;Acc:HGNC:18503]	nonsense_mediated_decay,protein_coding,retained_intron	192.868	2.18435	0.418597	5.21825	1.80617e-07	4.43332e-06
ENSG00000282608	ADORA3	ADORA3	adenosine A3 receptor [Source:HGNC Symbol;Acc:HGNC:268]	processed_transcript,protein_coding	11.107	3.29105	0.631259	5.21348	1.85331e-07	4.54494e-06
ENSG00000136045	PWP1	PWP1	PWP1 homolog, endonuclein [Source:HGNC Symbol;Acc:HGNC:17015]	nonsense_mediated_decay,protein_coding,retained_intron	1421.39	-0.724077	0.138927	-5.21193	1.86891e-07	4.5739e-06
ENSG00000153885	KCTD15	KCTD15	potassium channel tetramerization domain containing 15 [Source:HGNC Symbol;Acc:HGNC:23297]	processed_transcript,protein_coding,retained_intron	756.415	-2.58491	0.495967	-5.21186	1.8696e-07	4.5739e-06
ENSG00000203441	LINC00449	LINC00449	long intergenic non-protein coding RNA 449 [Source:HGNC Symbol;Acc:HGNC:42786]	lncRNA	9.13669	3.70634	0.711143	5.2118	1.87014e-07	4.5739e-06
ENSG00000100097	LGALS1	LGALS1	galectin 1 [Source:HGNC Symbol;Acc:HGNC:6561]	nonsense_mediated_decay,processed_transcript,protein_coding,retained_intron	5195.92	1.44066	0.276526	5.20985	1.88994e-07	4.61818e-06
ENSG00000130529	TRPM4	TRPM4	transient receptor potential cation channel subfamily M member 4 [Source:HGNC Symbol;Acc:HGNC:17993]	nonsense_mediated_decay,processed_transcript,protein_coding,retained_intron	469.035	2.70146	0.518571	5.20944	1.89408e-07	4.62417e-06
ENSG00000260619	AC068870.1		novel transcript	lncRNA	9.90239	5.56637	1.06865	5.20878	1.90088e-07	4.63662e-06
ENSG00000128052	KDR	KDR	kinase insert domain receptor [Source:HGNC Symbol;Acc:HGNC:6307]	processed_transcript,protein_coding,retained_intron	324.52	6.48708	1.24579	5.2072	1.91709e-07	4.67198e-06
ENSG00000137601	NEK1	NEK1	NIMA related kinase 1 [Source:HGNC Symbol;Acc:HGNC:7744]	nonsense_mediated_decay,processed_transcript,protein_coding,retained_intron	1574.25	1.11143	0.213464	5.20662	1.9231e-07	4.68247e-06
ENSG00000183010	PYCR1	PYCR1	pyrroline-5-carboxylate reductase 1 [Source:HGNC Symbol;Acc:HGNC:9721]	protein_coding	528.078	-1.46078	0.280608	-5.20575	1.93211e-07	4.70019e-06
ENSG00000215022	AL008729.1		novel transcript, antisense to PHACTR1	lncRNA	91.5017	1.52603	0.293175	5.20518	1.93807e-07	4.71051e-06
ENSG00000196072	BLOC1S2	BLOC1S2	biogenesis of lysosomal organelles complex 1 subunit 2 [Source:HGNC Symbol;Acc:HGNC:20984]	processed_transcript,protein_coding	780.566	-0.64555	0.124036	-5.20456	1.94459e-07	4.72216e-06
ENSG00000143379	SETDB1	SETDB1	SET domain bifurcated histone lysine methyltransferase 1 [Source:HGNC Symbol;Acc:HGNC:10761]	nonsense_mediated_decay,processed_transcript,protein_coding,retained_intron	1256.33	-0.645493	0.124031	-5.20427	1.94757e-07	4.72519e-06
ENSG00000271743	AF287957.1		novel transcript	lncRNA	18.587	2.83415	0.545104	5.19927	2.00073e-07	4.84985e-06
ENSG00000133943	DGLUCY	DGLUCY	D-glutamate cyclase [Source:HGNC Symbol;Acc:HGNC:20498]	nonsense_mediated_decay,processed_transcript,protein_coding,retained_intron	1208.9	-1.41025	0.271373	-5.19672	2.02834e-07	4.91243e-06
ENSG00000103227	LMF1	LMF1	lipase maturation factor 1 [Source:HGNC Symbol;Acc:HGNC:14154]	nonsense_mediated_decay,processed_transcript,protein_coding,retained_intron	168.059	-1.31616	0.253458	-5.19282	2.07134e-07	5.01212e-06
ENSG00000236565	HNRNPA3P5	HNRNPA3P5	heterogeneous nuclear ribonucleoprotein A3 pseudogene 5 [Source:HGNC Symbol;Acc:HGNC:39774]	processed_pseudogene	11.5471	-1.54368	0.297284	-5.19262	2.07356e-07	5.01305e-06
ENSG00000197894	ADH5	ADH5	alcohol dehydrogenase 5 (class III), chi polypeptide [Source:HGNC Symbol;Acc:HGNC:253]	nonsense_mediated_decay,processed_transcript,protein_coding,retained_intron	2698.3	-0.539514	0.103952	-5.19004	2.10247e-07	5.07847e-06
ENSG00000254028	AC083843.1		novel transcript	lncRNA	5.42545	5.18126	0.998677	5.18812	2.12426e-07	5.12657e-06
ENSG00000167703	SLC43A2	SLC43A2	solute carrier family 43 member 2 [Source:HGNC Symbol;Acc:HGNC:23087]	nonsense_mediated_decay,processed_transcript,protein_coding,retained_intron	242.708	0.98975	0.190806	5.1872	2.13474e-07	5.14731e-06
ENSG00000154310	TNIK	TNIK	TRAF2 and NCK interacting kinase [Source:HGNC Symbol;Acc:HGNC:30765]	processed_transcript,protein_coding,retained_intron	17.3451	4.43951	0.856346	5.18425	2.16885e-07	5.22493e-06
ENSG00000273486	AC096992.2		novel transcript, antisense to SLC35G2	lncRNA	90.1968	0.976331	0.188367	5.18314	2.18186e-07	5.25164e-06
ENSG00000160282	FTCD	FTCD	formimidoyltransferase cyclodeaminase [Source:HGNC Symbol;Acc:HGNC:3974]	processed_transcript,protein_coding,retained_intron	31.7912	4.33517	0.836662	5.1815	2.20103e-07	5.29312e-06
ENSG00000144488	ESPNL	ESPNL	espin like [Source:HGNC Symbol;Acc:HGNC:27937]	processed_transcript,protein_coding	45.556	5.41737	1.04571	5.18056	2.21226e-07	5.31546e-06
ENSG00000164038	SLC9B2	SLC9B2	solute carrier family 9 member B2 [Source:HGNC Symbol;Acc:HGNC:25143]	nonsense_mediated_decay,processed_transcript,protein_coding	685.842	-1.77008	0.34177	-5.17915	2.22901e-07	5.34857e-06
ENSG00000168734	PKIG	PKIG	cAMP-dependent protein kinase inhibitor gamma [Source:HGNC Symbol;Acc:HGNC:9019]	processed_transcript,protein_coding	405.258	1.18794	0.229372	5.17907	2.22996e-07	5.34857e-06
ENSG00000149480	MTA2	MTA2	metastasis associated 1 family member 2 [Source:HGNC Symbol;Acc:HGNC:7411]	protein_coding,retained_intron	4335.45	-1.21839	0.235317	-5.17765	2.24697e-07	5.38464e-06
ENSG00000280057	AL022069.2		TEC	TEC	51.0142	4.37333	0.845075	5.17508	2.27815e-07	5.45457e-06
ENSG00000204815	TTC25	TTC25	tetratricopeptide repeat domain 25 [Source:HGNC Symbol;Acc:HGNC:25280]	nonsense_mediated_decay,protein_coding	14.205	2.92197	0.564903	5.17253	2.30949e-07	5.52477e-06
ENSG00000223831	AC005006.1		novel transcript	lncRNA	19.3746	6.07189	1.17407	5.17168	2.32001e-07	5.54508e-06
ENSG00000158246	TENT5B	TENT5B	terminal nucleotidyltransferase 5B [Source:HGNC Symbol;Acc:HGNC:28273]	protein_coding	128.797	2.86848	0.554757	5.17069	2.33237e-07	5.56975e-06
ENSG00000261716	H2BC20P	H2BC20P	H2B clustered histone 20, pseudogene [Source:HGNC Symbol;Acc:HGNC:20516]	processed_transcript,transcribed_unprocessed_pseudogene	896.565	1.30276	0.252073	5.16819	2.36377e-07	5.63982e-06
ENSG00000172985	SH3RF3	SH3RF3	SH3 domain containing ring finger 3 [Source:HGNC Symbol;Acc:HGNC:24699]	protein_coding	64.8655	5.55246	1.07451	5.16744	2.37325e-07	5.6575e-06
ENSG00000157540	DYRK1A	DYRK1A	dual specificity tyrosine phosphorylation regulated kinase 1A [Source:HGNC Symbol;Acc:HGNC:3091]	processed_transcript,protein_coding,retained_intron	2587.85	-0.987723	0.19118	-5.16644	2.38591e-07	5.68271e-06
ENSG00000176641	RNF152	RNF152	ring finger protein 152 [Source:HGNC Symbol;Acc:HGNC:26811]	processed_transcript,protein_coding	1042.05	3.40562	0.659349	5.16512	2.40279e-07	5.71794e-06
ENSG00000114841	DNAH1	DNAH1	dynein axonemal heavy chain 1 [Source:HGNC Symbol;Acc:HGNC:2940]	nonsense_mediated_decay,processed_transcript,protein_coding,retained_intron	667.112	-0.881265	0.170633	-5.16467	2.40867e-07	5.72694e-06
ENSG00000226527	AP000289.1		novel transcript	lncRNA	18.8422	7.47813	1.44865	5.16215	2.44128e-07	5.79943e-06
ENSG00000170819	BFSP2	BFSP2	beaded filament structural protein 2 [Source:HGNC Symbol;Acc:HGNC:1041]	processed_transcript,protein_coding,retained_intron	35.0376	8.37336	1.6236	5.15729	2.50549e-07	5.94677e-06
ENSG00000164104	HMGB2	HMGB2	high mobility group box 2 [Source:HGNC Symbol;Acc:HGNC:5000]	protein_coding,retained_intron	9499.76	-1.11274	0.2158	-5.15633	2.51835e-07	5.97211e-06
ENSG00000186897	C1QL4	C1QL4	complement C1q like 4 [Source:HGNC Symbol;Acc:HGNC:31416]	protein_coding	15.5982	5.02933	0.975844	5.15382	2.5523e-07	6.04737e-06
ENSG00000165171	METTL27	METTL27	methyltransferase like 27 [Source:HGNC Symbol;Acc:HGNC:19068]	nonsense_mediated_decay,protein_coding,retained_intron	34.4801	3.54181	0.687292	5.15329	2.55954e-07	6.05928e-06
ENSG00000120217	CD274	CD274	CD274 molecule [Source:HGNC Symbol;Acc:HGNC:17635]	processed_transcript,protein_coding	292.428	2.11494	0.410706	5.14953	2.61134e-07	6.17655e-06
ENSG00000112343	TRIM38	TRIM38	tripartite motif containing 38 [Source:HGNC Symbol;Acc:HGNC:10059]	protein_coding	2771.06	1.41184	0.274222	5.14851	2.6257e-07	6.20514e-06
ENSG00000132382	MYBBP1A	MYBBP1A	MYB binding protein 1a [Source:HGNC Symbol;Acc:HGNC:7546]	protein_coding,retained_intron	1535.61	-1.26449	0.245616	-5.14822	2.62964e-07	6.2091e-06
ENSG00000100320	RBFOX2	RBFOX2	RNA binding fox-1 homolog 2 [Source:HGNC Symbol;Acc:HGNC:9906]	protein_coding,retained_intron	712.963	2.72853	0.530028	5.1479	2.63425e-07	6.2146e-06
ENSG00000204304	PBX2	PBX2	PBX homeobox 2 [Source:HGNC Symbol;Acc:HGNC:8633]	protein_coding,retained_intron	1816.82	-1.23248	0.239529	-5.14543	2.66915e-07	6.29151e-06
ENSG00000072832	CRMP1	CRMP1	collapsin response mediator protein 1 [Source:HGNC Symbol;Acc:HGNC:2365]	processed_transcript,protein_coding	72.2438	5.81483	1.13058	5.14324	2.70038e-07	6.35964e-06
ENSG00000168280	KIF5C	KIF5C	kinesin family member 5C [Source:HGNC Symbol;Acc:HGNC:6325]	nonsense_mediated_decay,processed_transcript,protein_coding,retained_intron	4.46281	5.39529	1.04956	5.14055	2.73937e-07	6.4459e-06
ENSG00000048471	SNX29	SNX29	sorting nexin 29 [Source:HGNC Symbol;Acc:HGNC:30542]	nonsense_mediated_decay,processed_transcript,protein_coding,retained_intron	1758.51	1.84999	0.360138	5.13689	2.79327e-07	6.56707e-06
ENSG00000125731	SH2D3A	SH2D3A	SH2 domain containing 3A [Source:HGNC Symbol;Acc:HGNC:16885]	processed_transcript,protein_coding,retained_intron	176.873	2.19905	0.428136	5.13635	2.80132e-07	6.58032e-06
ENSG00000257008	GPR142	GPR142	G protein-coupled receptor 142 [Source:HGNC Symbol;Acc:HGNC:20088]	nonsense_mediated_decay,protein_coding	41.1598	6.19211	1.20592	5.13476	2.8251e-07	6.63049e-06
ENSG00000125991	ERGIC3	ERGIC3	ERGIC and golgi 3 [Source:HGNC Symbol;Acc:HGNC:15927]	nonsense_mediated_decay,processed_transcript,protein_coding,retained_intron	2347.01	-1.10209	0.214741	-5.13217	2.86417e-07	6.71642e-06
ENSG00000241015	TPM3P9	TPM3P9	tropomyosin 3 pseudogene 9 [Source:HGNC Symbol;Acc:HGNC:44142]	processed_transcript,transcribed_processed_pseudogene	280.31	-1.10825	0.21598	-5.13126	2.87814e-07	6.74338e-06
ENSG00000135503	ACVR1B	ACVR1B	activin A receptor type 1B [Source:HGNC Symbol;Acc:HGNC:172]	processed_transcript,protein_coding	865.002	0.803876	0.15669	5.13034	2.89218e-07	6.77047e-06
ENSG00000055118	KCNH2	KCNH2	potassium voltage-gated channel subfamily H member 2 [Source:HGNC Symbol;Acc:HGNC:6251]	protein_coding,retained_intron	30.3941	6.69784	1.30608	5.12818	2.92556e-07	6.83689e-06
ENSG00000130943	PKDREJ	PKDREJ	polycystin family receptor for egg jelly [Source:HGNC Symbol;Acc:HGNC:9015]	protein_coding	74.0663	4.35699	0.8496	5.12828	2.92398e-07	6.83689e-06
ENSG00000013588	GPRC5A	GPRC5A	G protein-coupled receptor class C group 5 member A [Source:HGNC Symbol;Acc:HGNC:9836]	processed_transcript,protein_coding,retained_intron	22.8276	3.45236	0.673539	5.12571	2.96426e-07	6.92143e-06
ENSG00000259790	ANP32BP1	ANP32BP1	acidic nuclear phosphoprotein 32 family member B pseudogene 1 [Source:HGNC Symbol;Acc:HGNC:24267]	processed_transcript,transcribed_processed_pseudogene	10.1302	-2.33113	0.454835	-5.12521	2.97207e-07	6.93373e-06
ENSG00000124171	PARD6B	PARD6B	par-6 family cell polarity regulator beta [Source:HGNC Symbol;Acc:HGNC:16245]	protein_coding	133.842	0.814251	0.1589	5.12429	2.98653e-07	6.96153e-06
ENSG00000267898	AC026803.2		novel transcript	lncRNA	8.56732	-1.85972	0.362986	-5.1234	3.00079e-07	6.98879e-06
ENSG00000196177	ACADSB	ACADSB	acyl-CoA dehydrogenase short/branched chain [Source:HGNC Symbol;Acc:HGNC:91]	processed_transcript,protein_coding,retained_intron	1285.25	1.22664	0.239462	5.1225	3.01504e-07	7.01599e-06
ENSG00000167118	URM1	URM1	ubiquitin related modifier 1 [Source:HGNC Symbol;Acc:HGNC:28378]	nonsense_mediated_decay,protein_coding	1454.34	-1.43189	0.279546	-5.12219	3.02001e-07	7.02158e-06
ENSG00000114544	SLC41A3	SLC41A3	solute carrier family 41 member 3 [Source:HGNC Symbol;Acc:HGNC:31046]	nonsense_mediated_decay,processed_transcript,protein_coding,retained_intron	400.52	-0.710244	0.138706	-5.12051	3.04704e-07	7.07239e-06
ENSG00000166323	C11orf65	C11orf65	chromosome 11 open reading frame 65 [Source:HGNC Symbol;Acc:HGNC:28519]	nonsense_mediated_decay,processed_transcript,protein_coding	16.9562	1.36069	0.265728	5.12061	3.04543e-07	7.07239e-06
ENSG00000228705	LINC00659	LINC00659	long intergenic non-protein coding RNA 659 [Source:HGNC Symbol;Acc:HGNC:44316]	lncRNA	16.0049	5.77463	1.12813	5.11874	3.0758e-07	7.1331e-06
ENSG00000184575	XPOT	XPOT	exportin for tRNA [Source:HGNC Symbol;Acc:HGNC:12826]	nonsense_mediated_decay,protein_coding,retained_intron	4765.84	-1.0421	0.203699	-5.11588	3.12279e-07	7.23591e-06
ENSG00000123064	DDX54	DDX54	DEAD-box helicase 54 [Source:HGNC Symbol;Acc:HGNC:20084]	nonsense_mediated_decay,processed_transcript,protein_coding,retained_intron	1384.1	-1.24357	0.24317	-5.11399	3.15421e-07	7.30252e-06
ENSG00000135823	STX6	STX6	syntaxin 6 [Source:HGNC Symbol;Acc:HGNC:11441]	processed_transcript,protein_coding	1395.34	0.460194	0.0899963	5.11348	3.16277e-07	7.31616e-06
ENSG00000132507	EIF5A	EIF5A	eukaryotic translation initiation factor 5A [Source:HGNC Symbol;Acc:HGNC:3300]	protein_coding,retained_intron	5481.33	-1.56064	0.305295	-5.1119	3.18937e-07	7.37144e-06
ENSG00000164934	DCAF13	DCAF13	DDB1 and CUL4 associated factor 13 [Source:HGNC Symbol;Acc:HGNC:24535]	protein_coding,retained_intron	2086.95	-0.350773	0.0686463	-5.10986	3.22394e-07	7.44504e-06
ENSG00000168813	ZNF507	ZNF507	zinc finger protein 507 [Source:HGNC Symbol;Acc:HGNC:23783]	protein_coding,retained_intron	975.363	-0.878002	0.171847	-5.10921	3.23502e-07	7.46431e-06
ENSG00000118640	VAMP8	VAMP8	vesicle associated membrane protein 8 [Source:HGNC Symbol;Acc:HGNC:12647]	protein_coding	2660.21	-2.57968	0.505026	-5.10801	3.25562e-07	7.50552e-06
ENSG00000185168	LINC00482	LINC00482	long intergenic non-protein coding RNA 482 [Source:HGNC Symbol;Acc:HGNC:26816]	lncRNA	26.8105	4.50377	0.881996	5.10634	3.28466e-07	7.56608e-06
ENSG00000119698	PPP4R4	PPP4R4	protein phosphatase 4 regulatory subunit 4 [Source:HGNC Symbol;Acc:HGNC:23788]	processed_transcript,protein_coding	4.73239	4.99419	0.978178	5.1056	3.29746e-07	7.58915e-06
ENSG00000099800	TIMM13	TIMM13	translocase of inner mitochondrial membrane 13 [Source:HGNC Symbol;Acc:HGNC:11816]	protein_coding	963.874	-1.14952	0.225276	-5.10272	3.34809e-07	7.69921e-06
ENSG00000091536	MYO15A	MYO15A	myosin XVA [Source:HGNC Symbol;Acc:HGNC:7594]	nonsense_mediated_decay,processed_transcript,protein_coding,retained_intron	49.094	3.91681	0.767847	5.10103	3.37816e-07	7.76181e-06
ENSG00000100354	TNRC6B	TNRC6B	trinucleotide repeat containing adaptor 6B [Source:HGNC Symbol;Acc:HGNC:29190]	processed_transcript,protein_coding,retained_intron	1889.69	0.497128	0.0974694	5.10035	3.39026e-07	7.78308e-06
ENSG00000110200	ANAPC15	ANAPC15	anaphase promoting complex subunit 15 [Source:HGNC Symbol;Acc:HGNC:24531]	nonsense_mediated_decay,processed_transcript,protein_coding	97.2117	-1.10621	0.216965	-5.09856	3.42252e-07	7.85052e-06
ENSG00000197380	DACT3	DACT3	dishevelled binding antagonist of beta catenin 3 [Source:HGNC Symbol;Acc:HGNC:30745]	protein_coding	360.473	3.96715	0.77817	5.09805	3.43165e-07	7.86487e-06
ENSG00000270765	GAS2L2	GAS2L2	growth arrest specific 2 like 2 [Source:HGNC Symbol;Acc:HGNC:24846]	protein_coding	13.7922	2.29857	0.451022	5.09637	3.4623e-07	7.92846e-06
ENSG00000155363	MOV10	MOV10	Mov10 RISC complex RNA helicase [Source:HGNC Symbol;Acc:HGNC:7200]	processed_transcript,protein_coding	1667.91	-1.25382	0.24619	-5.09288	3.52665e-07	8.06906e-06
ENSG00000171365	CLCN5	CLCN5	chloride voltage-gated channel 5 [Source:HGNC Symbol;Acc:HGNC:2023]	nonsense_mediated_decay,protein_coding	478.859	1.4705	0.288899	5.09003	3.5801e-07	8.18244e-06
ENSG00000238278	ALG1L6P	ALG1L6P	ALG1 like 6, pseudogene [Source:HGNC Symbol;Acc:HGNC:44375]	unprocessed_pseudogene	30.849	-1.40943	0.276906	-5.08992	3.5822e-07	8.18244e-06
ENSG00000139192	TAPBPL	TAPBPL	TAP binding protein like [Source:HGNC Symbol;Acc:HGNC:30683]	processed_transcript,protein_coding	261.395	-1.93331	0.379887	-5.08917	3.59638e-07	8.20797e-06
ENSG00000186265	BTLA	BTLA	B and T lymphocyte associated [Source:HGNC Symbol;Acc:HGNC:21087]	processed_transcript,protein_coding,retained_intron	81.3296	6.30517	1.23911	5.08847	3.60963e-07	8.23135e-06
ENSG00000131355	ADGRE3	ADGRE3	adhesion G protein-coupled receptor E3 [Source:HGNC Symbol;Acc:HGNC:23647]	protein_coding	25.4801	7.42886	1.46008	5.08799	3.61886e-07	8.2455e-06
ENSG00000163464	CXCR1	CXCR1	C-X-C motif chemokine receptor 1 [Source:HGNC Symbol;Acc:HGNC:6026]	protein_coding	9.29972	6.45773	1.26971	5.08599	3.6572e-07	8.32592e-06
ENSG00000175221	MED16	MED16	mediator complex subunit 16 [Source:HGNC Symbol;Acc:HGNC:17556]	nonsense_mediated_decay,protein_coding	740.339	-1.55392	0.305649	-5.08401	3.69539e-07	8.40587e-06
ENSG00000261884	AC040162.1		novel transcript	nonsense_mediated_decay,retained_intron	50.1403	-2.11915	0.416908	-5.08302	3.71481e-07	8.44301e-06
ENSG00000136827	TOR1A	TOR1A	torsin family 1 member A [Source:HGNC Symbol;Acc:HGNC:3098]	processed_transcript,protein_coding	1091.94	-1.37256	0.27017	-5.08035	3.76741e-07	8.55544e-06
ENSG00000261888	AC144831.1		novel transcript	lncRNA	133.991	4.06808	0.80131	5.07678	3.83881e-07	8.71034e-06
ENSG00000013392	RWDD2A	RWDD2A	RWD domain containing 2A [Source:HGNC Symbol;Acc:HGNC:21385]	protein_coding	206.964	1.88827	0.371962	5.07651	3.84431e-07	8.71558e-06
ENSG00000001460	STPG1	STPG1	sperm tail PG-rich repeat containing 1 [Source:HGNC Symbol;Acc:HGNC:28070]	processed_transcript,protein_coding	235.4	1.25735	0.247711	5.07588	3.85716e-07	8.73746e-06
ENSG00000104835	SARS2	SARS2	seryl-tRNA synthetase 2, mitochondrial [Source:HGNC Symbol;Acc:HGNC:17697]	nonsense_mediated_decay,protein_coding,retained_intron	45.5247	-1.20316	0.237097	-5.07457	3.88371e-07	8.79032e-06
ENSG00000240849	PEDS1	PEDS1	plasmanylethanolamine desaturase 1 [Source:HGNC Symbol;Acc:HGNC:16735]	nonsense_mediated_decay,protein_coding	1113.09	0.925831	0.182507	5.07285	3.91894e-07	8.86271e-06
ENSG00000159131	GART	GART	phosphoribosylglycinamide formyltransferase, phosphoribosylglycinamide synthetase, phosphoribosylaminoimidazole synthetase [Source:HGNC Symbol;Acc:HGNC:4163]	nonsense_mediated_decay,processed_transcript,protein_coding,retained_intron	3476.57	-0.748984	0.147739	-5.06963	3.98593e-07	9.00674e-06
ENSG00000238005	AL391832.2		novel transcript	lncRNA	89.8722	6.38722	1.25997	5.06935	3.99187e-07	9.01272e-06
ENSG00000260144	AC100827.2		golgin A6 family, member A (GOLGA6A) pseudogene	unprocessed_pseudogene	7.10368	2.75956	0.544553	5.06757	4.02931e-07	9.08974e-06
ENSG00000273026	AL358472.3		novel transcript, antisense to SLC39A1	lncRNA	29.1452	1.6047	0.31668	5.06726	4.03577e-07	9.0968e-06
ENSG00000161010	MRNIP	MRNIP	MRN complex interacting protein [Source:HGNC Symbol;Acc:HGNC:30817]	nonsense_mediated_decay,processed_transcript,protein_coding,retained_intron	1057.51	0.994825	0.196389	5.06559	4.07131e-07	9.16935e-06
ENSG00000116991	SIPA1L2	SIPA1L2	signal induced proliferation associated 1 like 2 [Source:HGNC Symbol;Acc:HGNC:23800]	nonsense_mediated_decay,processed_transcript,protein_coding,retained_intron	687.736	1.89502	0.374224	5.06388	4.10814e-07	9.24468e-06
ENSG00000163534	FCRL1	FCRL1	Fc receptor like 1 [Source:HGNC Symbol;Acc:HGNC:18509]	processed_transcript,protein_coding	48.7511	6.14229	1.21301	5.06368	4.11234e-07	9.2465e-06
ENSG00000100330	MTMR3	MTMR3	myotubularin related protein 3 [Source:HGNC Symbol;Acc:HGNC:7451]	processed_transcript,protein_coding,retained_intron	315.008	0.628996	0.124255	5.06214	4.14566e-07	9.3061e-06
ENSG00000104967	NOVA2	NOVA2	NOVA alternative splicing regulator 2 [Source:HGNC Symbol;Acc:HGNC:7887]	processed_transcript,protein_coding	7.27474	6.10287	1.20556	5.06226	4.14324e-07	9.3061e-06
ENSG00000129422	MTUS1	MTUS1	microtubule associated scaffold protein 1 [Source:HGNC Symbol;Acc:HGNC:29789]	nonsense_mediated_decay,processed_transcript,protein_coding,retained_intron	228.545	9.21285	1.8201	5.06172	4.15501e-07	9.31943e-06
ENSG00000279024	AC112255.1		TEC	TEC	101.775	6.62649	1.3096	5.05996	4.19353e-07	9.39812e-06
ENSG00000111674	ENO2	ENO2	enolase 2 [Source:HGNC Symbol;Acc:HGNC:3353]	nonsense_mediated_decay,processed_transcript,protein_coding,retained_intron	1277.64	2.06328	0.407913	5.05814	4.23359e-07	9.48011e-06
ENSG00000143337	TOR1AIP1	TOR1AIP1	torsin 1A interacting protein 1 [Source:HGNC Symbol;Acc:HGNC:29456]	nonsense_mediated_decay,processed_transcript,protein_coding	1486.61	-1.29126	0.255293	-5.05795	4.23779e-07	9.48174e-06
ENSG00000036530	CYP46A1	CYP46A1	cytochrome P450 family 46 subfamily A member 1 [Source:HGNC Symbol;Acc:HGNC:2641]	nonsense_mediated_decay,protein_coding,retained_intron	226.221	4.13525	0.818143	5.05443	4.31681e-07	9.64282e-06
ENSG00000223573	TINCR	TINCR	TINCR ubiquitin domain containing [Source:HGNC Symbol;Acc:HGNC:14607]	processed_transcript,protein_coding,retained_intron	65.8443	1.87597	0.371155	5.05443	4.31684e-07	9.64282e-06
ENSG00000130348	QRSL1	QRSL1	glutaminyl-tRNA amidotransferase subunit QRSL1 [Source:HGNC Symbol;Acc:HGNC:21020]	processed_transcript,protein_coding	1319.2	-2.02975	0.401959	-5.04963	4.42663e-07	9.87999e-06
ENSG00000234409	CCDC188	CCDC188	coiled-coil domain containing 188 [Source:HGNC Symbol;Acc:HGNC:51899]	protein_coding,retained_intron	83.3912	1.36583	0.270505	5.04919	4.43683e-07	9.89467e-06
ENSG00000111196	MAGOHB	MAGOHB	mago homolog B, exon junction complex subunit [Source:HGNC Symbol;Acc:HGNC:25504]	nonsense_mediated_decay,protein_coding,retained_intron	331.245	-1.11561	0.220957	-5.04901	4.44115e-07	9.89622e-06
ENSG00000280107	AL022393.1		TEC	TEC	24.5854	1.92001	0.380622	5.0444	4.54939e-07	1.01292e-05
ENSG00000261662	ENSG00000261662	ENSG00000261662	ENSG00000261662	ENSG00000261662	46.404	5.0472	1.00145	5.03991	4.65755e-07	1.03615e-05
ENSG00000091640	SPAG7	SPAG7	sperm associated antigen 7 [Source:HGNC Symbol;Acc:HGNC:11216]	nonsense_mediated_decay,processed_transcript,protein_coding,retained_intron	807.36	-1.98726	0.394346	-5.03939	4.67017e-07	1.03727e-05
ENSG00000163840	DTX3L	DTX3L	deltex E3 ubiquitin ligase 3L [Source:HGNC Symbol;Acc:HGNC:30323]	protein_coding	2555.58	-1.90207	0.377435	-5.03947	4.66828e-07	1.03727e-05
ENSG00000111186	WNT5B	WNT5B	Wnt family member 5B [Source:HGNC Symbol;Acc:HGNC:16265]	processed_transcript,protein_coding	14.4478	4.41173	0.875535	5.0389	4.68205e-07	1.03906e-05
ENSG00000127616	SMARCA4	SMARCA4	SWI/SNF related, matrix associated, actin dependent regulator of chromatin, subfamily a, member 4 [Source:HGNC Symbol;Acc:HGNC:11100]	nonsense_mediated_decay,processed_transcript,protein_coding,retained_intron	4282.4	-1.10271	0.218865	-5.03829	4.69711e-07	1.04156e-05
ENSG00000279879	AC091152.4		TEC	TEC	23.074	1.82276	0.361825	5.03768	4.71196e-07	1.04401e-05
ENSG00000166529	ZSCAN21	ZSCAN21	zinc finger and SCAN domain containing 21 [Source:HGNC Symbol;Acc:HGNC:13104]	processed_transcript,protein_coding	99.306	1.25065	0.248336	5.03615	4.75001e-07	1.05158e-05
ENSG00000084764	MAPRE3	MAPRE3	microtubule associated protein RP/EB family member 3 [Source:HGNC Symbol;Acc:HGNC:6892]	processed_transcript,protein_coding,retained_intron	102.241	7.3515	1.46034	5.03411	4.80075e-07	1.06183e-05
ENSG00000113013	HSPA9	HSPA9	heat shock protein family A (Hsp70) member 9 [Source:HGNC Symbol;Acc:HGNC:5244]	nonsense_mediated_decay,processed_transcript,protein_coding,retained_intron	8862.84	-0.6485	0.128825	-5.03398	4.80407e-07	1.06183e-05
ENSG00000151491	EPS8	EPS8	epidermal growth factor receptor pathway substrate 8 [Source:HGNC Symbol;Acc:HGNC:3420]	nonsense_mediated_decay,processed_transcript,protein_coding,retained_intron	16.417	2.68866	0.534269	5.03241	4.84348e-07	1.06709e-05
ENSG00000168298	H1-4	H1-4	H1.4 linker histone, cluster member [Source:HGNC Symbol;Acc:HGNC:4718]	protein_coding	18.2058	2.62648	0.521889	5.03264	4.83779e-07	1.06709e-05
ENSG00000173272	MZT2A	MZT2A	mitotic spindle organizing protein 2A [Source:HGNC Symbol;Acc:HGNC:33187]	nonsense_mediated_decay,processed_transcript,protein_coding,retained_intron	474.561	-1.46178	0.290458	-5.03269	4.83655e-07	1.06709e-05
ENSG00000174844	DNAH12	DNAH12	dynein axonemal heavy chain 12 [Source:HGNC Symbol;Acc:HGNC:2943]	nonsense_mediated_decay,processed_transcript,protein_coding,retained_intron	49.6825	4.47495	0.889224	5.03242	4.84326e-07	1.06709e-05
ENSG00000223501	VPS52	VPS52	VPS52 subunit of GARP complex [Source:HGNC Symbol;Acc:HGNC:10518]	processed_transcript,protein_coding,retained_intron	1236.08	-1.18628	0.235772	-5.03148	4.86709e-07	1.07143e-05
ENSG00000110169	HPX	HPX	hemopexin [Source:HGNC Symbol;Acc:HGNC:5171]	processed_transcript,protein_coding,retained_intron	21.6407	3.82485	0.76043	5.02986	4.9085e-07	1.07967e-05
ENSG00000155893	PXYLP1	PXYLP1	2-phosphoxylose phosphatase 1 [Source:HGNC Symbol;Acc:HGNC:26303]	nonsense_mediated_decay,processed_transcript,protein_coding,retained_intron	92.4532	2.12429	0.422395	5.02916	4.9263e-07	1.08272e-05
ENSG00000162194	LBHD1	LBHD1	LBH domain containing 1 [Source:HGNC Symbol;Acc:HGNC:28351]	processed_transcript,protein_coding,retained_intron	300.972	-1.73637	0.345359	-5.02774	4.96304e-07	1.08991e-05
ENSG00000139351	SYCP3	SYCP3	synaptonemal complex protein 3 [Source:HGNC Symbol;Acc:HGNC:18130]	protein_coding,retained_intron	18.1686	2.65193	0.52753	5.02708	4.98016e-07	1.0928e-05
ENSG00000189079	ARID2	ARID2	AT-rich interaction domain 2 [Source:HGNC Symbol;Acc:HGNC:18037]	processed_transcript,protein_coding,retained_intron	1603.16	-1.00826	0.200631	-5.02544	5.02268e-07	1.10124e-05
ENSG00000162542	TMCO4	TMCO4	transmembrane and coiled-coil domains 4 [Source:HGNC Symbol;Acc:HGNC:27393]	processed_transcript,protein_coding	358.295	-1.5649	0.311443	-5.02467	5.04308e-07	1.10483e-05
ENSG00000174343	CHRNA9	CHRNA9	cholinergic receptor nicotinic alpha 9 subunit [Source:HGNC Symbol;Acc:HGNC:14079]	processed_transcript,protein_coding	28.7083	6.62334	1.3183	5.02414	5.05702e-07	1.10699e-05
ENSG00000167619	TMEM145	TMEM145	transmembrane protein 145 [Source:HGNC Symbol;Acc:HGNC:26912]	processed_transcript,protein_coding,retained_intron	57.8188	3.90325	0.777401	5.02089	5.14327e-07	1.12497e-05
ENSG00000113273	ARSB	ARSB	arylsulfatase B [Source:HGNC Symbol;Acc:HGNC:714]	processed_transcript,protein_coding	238.5	-2.35308	0.468791	-5.01947	5.18139e-07	1.1324e-05
ENSG00000143847	PPFIA4	PPFIA4	PTPRF interacting protein alpha 4 [Source:HGNC Symbol;Acc:HGNC:9248]	processed_transcript,protein_coding,retained_intron	263.158	2.92941	0.58376	5.01818	5.21638e-07	1.13914e-05
ENSG00000167654	ATCAY	ATCAY	ATCAY kinesin light chain interacting caytaxin [Source:HGNC Symbol;Acc:HGNC:779]	nonsense_mediated_decay,processed_transcript,protein_coding	4.35529	5.3623	1.06887	5.01679	5.25411e-07	1.14555e-05
ENSG00000246898	LINC00920	LINC00920	long intergenic non-protein coding RNA 920 [Source:HGNC Symbol;Acc:HGNC:48611]	lncRNA	110.055	1.60732	0.320379	5.01694	5.24999e-07	1.14555e-05
ENSG00000272341	AL137003.1		novel transcript	lncRNA	86.5858	4.05054	0.807536	5.01593	5.27767e-07	1.14977e-05
ENSG00000212556	Y_RNA		Y RNA [Source:RFAM;Acc:RF00019]	misc_RNA	49.9451	-3.71022	0.739785	-5.01526	5.2962e-07	1.15288e-05
ENSG00000100804	PSMB5	PSMB5	proteasome 20S subunit beta 5 [Source:HGNC Symbol;Acc:HGNC:9542]	nonsense_mediated_decay,protein_coding	1313.33	-1.34662	0.268514	-5.01508	5.301e-07	1.15301e-05
ENSG00000184675	AMER1	AMER1	APC membrane recruitment protein 1 [Source:HGNC Symbol;Acc:HGNC:26837]	protein_coding	461.069	-1.13273	0.225871	-5.01493	5.30531e-07	1.15303e-05
ENSG00000110048	OSBP	OSBP	oxysterol binding protein [Source:HGNC Symbol;Acc:HGNC:8503]	nonsense_mediated_decay,protein_coding,retained_intron	3266.56	0.480679	0.095869	5.01391	5.33337e-07	1.15762e-05
ENSG00000123609	NMI	NMI	N-myc and STAT interactor [Source:HGNC Symbol;Acc:HGNC:7854]	protein_coding,retained_intron	1470.47	-1.63261	0.325618	-5.01386	5.33491e-07	1.15762e-05
ENSG00000235944	ZNF815P	ZNF815P	zinc finger protein 815, pseudogene [Source:HGNC Symbol;Acc:HGNC:22029]	processed_transcript,transcribed_unprocessed_pseudogene	63.314	2.05921	0.410899	5.01148	5.40127e-07	1.17109e-05
ENSG00000132702	HAPLN2	HAPLN2	hyaluronan and proteoglycan link protein 2 [Source:HGNC Symbol;Acc:HGNC:17410]	processed_transcript,protein_coding	33.4387	4.2971	0.857653	5.0103	5.43443e-07	1.17688e-05
ENSG00000198797	BRINP2	BRINP2	BMP/retinoic acid inducible neural specific 2 [Source:HGNC Symbol;Acc:HGNC:13746]	processed_transcript,protein_coding	79.2156	9.06834	1.80996	5.01023	5.43657e-07	1.17688e-05
ENSG00000225611	LINC02158	LINC02158	long intergenic non-protein coding RNA 2158 [Source:HGNC Symbol;Acc:HGNC:53019]	lncRNA	20.6162	5.42282	1.08307	5.00689	5.5316e-07	1.1965e-05
ENSG00000118298	CA14	CA14	carbonic anhydrase 14 [Source:HGNC Symbol;Acc:HGNC:1372]	nonsense_mediated_decay,protein_coding,retained_intron	30.5786	2.17528	0.434658	5.00458	5.59837e-07	1.20998e-05
ENSG00000138759	FRAS1	FRAS1	Fraser extracellular matrix complex subunit 1 [Source:HGNC Symbol;Acc:HGNC:19185]	nonsense_mediated_decay,protein_coding,retained_intron	17.9408	6.43445	1.28605	5.00325	5.63727e-07	1.21743e-05
ENSG00000272369	AC008035.1		novel transcript	lncRNA	38.723	1.87324	0.374423	5.00301	5.6443e-07	1.21798e-05
ENSG00000234663	LINC01934	LINC01934	long intergenic non-protein coding RNA 1934 [Source:HGNC Symbol;Acc:HGNC:52757]	lncRNA	30.2613	5.26839	1.05339	5.00136	5.69265e-07	1.22667e-05
ENSG00000267226	AC104971.1		novel transcript, antisense to MALT1	lncRNA	23.7183	2.32656	0.465188	5.00133	5.69354e-07	1.22667e-05
ENSG00000174306	ZHX3	ZHX3	zinc fingers and homeoboxes 3 [Source:HGNC Symbol;Acc:HGNC:15935]	processed_transcript,protein_coding	1303.05	0.481687	0.0963269	5.00054	5.717e-07	1.23075e-05
ENSG00000144504	ANKMY1	ANKMY1	ankyrin repeat and MYND domain containing 1 [Source:HGNC Symbol;Acc:HGNC:20987]	processed_transcript,protein_coding,retained_intron	395.143	-1.38763	0.277632	-4.9981	5.78977e-07	1.24544e-05
ENSG00000151304	SRFBP1	SRFBP1	serum response factor binding protein 1 [Source:HGNC Symbol;Acc:HGNC:26333]	processed_transcript,protein_coding	362.431	-0.899268	0.179944	-4.99749	5.80804e-07	1.24839e-05
ENSG00000105290	APLP1	APLP1	amyloid beta precursor like protein 1 [Source:HGNC Symbol;Acc:HGNC:597]	nonsense_mediated_decay,processed_transcript,protein_coding,retained_intron	127.947	4.52824	0.906152	4.99723	5.81608e-07	1.24913e-05
ENSG00000125445	MRPS7	MRPS7	mitochondrial ribosomal protein S7 [Source:HGNC Symbol;Acc:HGNC:14499]	nonsense_mediated_decay,protein_coding,retained_intron	846.311	-1.094	0.218937	-4.99686	5.82706e-07	1.25051e-05
ENSG00000258082	AL391832.3		novel transcript	lncRNA	46.7437	3.85804	0.772467	4.99444	5.90062e-07	1.2653e-05
ENSG00000276509	AC239799.1		novel transcript	lncRNA	6.8193	4.53775	0.908688	4.99374	5.92223e-07	1.26894e-05
ENSG00000123685	BATF3	BATF3	basic leucine zipper ATF-like transcription factor 3 [Source:HGNC Symbol;Acc:HGNC:28915]	processed_transcript,protein_coding	78.8979	2.66075	0.533081	4.99126	5.9986e-07	1.28429e-05
ENSG00000235781	LINC02569	LINC02569	long intergenic non-protein coding RNA 2569 [Source:HGNC Symbol;Acc:HGNC:39760]	lncRNA	36.21	3.96445	0.79436	4.99075	6.01463e-07	1.28672e-05
ENSG00000126106	TMEM53	TMEM53	transmembrane protein 53 [Source:HGNC Symbol;Acc:HGNC:26186]	processed_transcript,protein_coding	103.623	1.17878	0.236266	4.98922	6.06247e-07	1.29594e-05
ENSG00000088682	COQ9	COQ9	coenzyme Q9 [Source:HGNC Symbol;Acc:HGNC:25302]	nonsense_mediated_decay,processed_transcript,protein_coding,retained_intron	789.995	-0.357463	0.0716899	-4.98623	6.15687e-07	1.31406e-05
ENSG00000103642	LACTB	LACTB	lactamase beta [Source:HGNC Symbol;Acc:HGNC:16468]	protein_coding,retained_intron	440.83	2.26167	0.453579	4.98628	6.15535e-07	1.31406e-05
ENSG00000100304	TTLL12	TTLL12	tubulin tyrosine ligase like 12 [Source:HGNC Symbol;Acc:HGNC:28974]	processed_transcript,protein_coding,retained_intron	1429.8	-1.48201	0.297325	-4.98448	6.21298e-07	1.32293e-05
ENSG00000124103	FAM209A	FAM209A	family with sequence similarity 209 member A [Source:HGNC Symbol;Acc:HGNC:16100]	processed_transcript,protein_coding	25.8976	2.39978	0.481423	4.98475	6.20412e-07	1.32293e-05
ENSG00000255328	AC136475.5		novel transcript	lncRNA	35.428	5.31748	1.06678	4.9846	6.20894e-07	1.32293e-05
ENSG00000141522	ARHGDIA	ARHGDIA	Rho GDP dissociation inhibitor alpha [Source:HGNC Symbol;Acc:HGNC:678]	nonsense_mediated_decay,processed_transcript,protein_coding,retained_intron	2490.68	-1.07273	0.2153	-4.98249	6.27718e-07	1.33556e-05
ENSG00000244462	RBM12	RBM12	RNA binding motif protein 12 [Source:HGNC Symbol;Acc:HGNC:9898]	protein_coding	3123.38	-1.01428	0.203579	-4.98225	6.28494e-07	1.33617e-05
ENSG00000232504	ST3GAL5-AS1	ST3GAL5-AS1	ST3GAL5 antisense RNA 1 (head to head) [Source:HGNC Symbol;Acc:HGNC:51129]	lncRNA	2.73373	4.69261	0.942031	4.98137	6.31352e-07	1.34121e-05
ENSG00000172339	ALG14	ALG14	ALG14 UDP-N-acetylglucosaminyltransferase subunit [Source:HGNC Symbol;Acc:HGNC:28287]	processed_transcript,protein_coding	54.4021	-1.24503	0.249968	-4.98077	6.33312e-07	1.34432e-05
ENSG00000175874	CREG2	CREG2	cellular repressor of E1A stimulated genes 2 [Source:HGNC Symbol;Acc:HGNC:14272]	processed_transcript,protein_coding	9.31731	5.97076	1.19904	4.97961	6.37114e-07	1.35135e-05
ENSG00000088899	LZTS3	LZTS3	leucine zipper tumor suppressor family member 3 [Source:HGNC Symbol;Acc:HGNC:30139]	protein_coding	156.472	3.18351	0.639384	4.97903	6.39036e-07	1.35437e-05
ENSG00000255046	AC069185.1		novel transcript	lncRNA	13.557	1.71721	0.345069	4.97644	6.47656e-07	1.37157e-05
ENSG00000280278	FLJ30679		uncharacterized protein FLJ30679 [Source:NCBI gene (formerly Entrezgene);Acc:146512]	TEC	9.73443	4.30083	0.864426	4.97536	6.51252e-07	1.37812e-05
ENSG00000172733	PURG	PURG	purine rich element binding protein G [Source:HGNC Symbol;Acc:HGNC:17930]	protein_coding	46.6661	4.14322	0.833041	4.9736	6.572e-07	1.38963e-05
ENSG00000147457	CHMP7	CHMP7	charged multivesicular body protein 7 [Source:HGNC Symbol;Acc:HGNC:28439]	nonsense_mediated_decay,processed_transcript,protein_coding,retained_intron	1249.4	0.322768	0.0648988	4.97341	6.57851e-07	1.38993e-05
ENSG00000130545	CRB3	CRB3	crumbs cell polarity complex component 3 [Source:HGNC Symbol;Acc:HGNC:20237]	protein_coding	6.79296	3.47245	0.698282	4.97284	6.59793e-07	1.39296e-05
ENSG00000049249	TNFRSF9	TNFRSF9	TNF receptor superfamily member 9 [Source:HGNC Symbol;Acc:HGNC:11924]	nonsense_mediated_decay,protein_coding	891.885	4.15687	0.83633	4.97037	6.68262e-07	1.40975e-05
ENSG00000229715	EEF1DP3	EEF1DP3	eukaryotic translation elongation factor 1 delta pseudogene 3 [Source:HGNC Symbol;Acc:HGNC:30486]	transcribed_unprocessed_pseudogene	7.83284	5.22743	1.05199	4.9691	6.72653e-07	1.41792e-05
ENSG00000135632	SMYD5	SMYD5	SMYD family member 5 [Source:HGNC Symbol;Acc:HGNC:16258]	nonsense_mediated_decay,processed_transcript,protein_coding,retained_intron	505.579	-1.54053	0.310105	-4.96776	6.77292e-07	1.42659e-05
ENSG00000279968	CCDC28A-AS1	CCDC28A-AS1	CCDC28A antisense RNA 1 [Source:HGNC Symbol;Acc:HGNC:51715]	lncRNA	34.5347	1.09857	0.221156	4.9674	6.78556e-07	1.42816e-05
ENSG00000067533	RRP15	RRP15	ribosomal RNA processing 15 homolog [Source:HGNC Symbol;Acc:HGNC:24255]	processed_transcript,protein_coding	641.665	-0.718012	0.144558	-4.96694	6.80189e-07	1.43049e-05
ENSG00000272825	AL844908.1		novel transcript	lncRNA	63.5119	4.0883	0.823352	4.96543	6.85494e-07	1.44054e-05
ENSG00000123213	NLN	NLN	neurolysin [Source:HGNC Symbol;Acc:HGNC:16058]	nonsense_mediated_decay,processed_transcript,protein_coding,retained_intron	1097.46	-0.578278	0.116499	-4.9638	6.91288e-07	1.4516e-05
ENSG00000102096	PIM2	PIM2	Pim-2 proto-oncogene, serine/threonine kinase [Source:HGNC Symbol;Acc:HGNC:8987]	processed_transcript,protein_coding	1077.97	1.03944	0.209671	4.95751	7.14025e-07	1.49819e-05
ENSG00000182379	NXPH4	NXPH4	neurexophilin 4 [Source:HGNC Symbol;Acc:HGNC:8078]	nonsense_mediated_decay,processed_transcript,protein_coding	269.82	4.33171	0.874033	4.956	7.19593e-07	1.50871e-05
ENSG00000129355	CDKN2D	CDKN2D	cyclin dependent kinase inhibitor 2D [Source:HGNC Symbol;Acc:HGNC:1790]	protein_coding	571.423	1.07661	0.217282	4.95487	7.23778e-07	1.51633e-05
ENSG00000197557	TTC30A	TTC30A	tetratricopeptide repeat domain 30A [Source:HGNC Symbol;Acc:HGNC:25853]	protein_coding	125.811	1.86255	0.375938	4.95441	7.2549e-07	1.51875e-05
ENSG00000138085	ATRAID	ATRAID	all-trans retinoic acid induced differentiation factor [Source:HGNC Symbol;Acc:HGNC:24090]	protein_coding,retained_intron	929.365	-0.849436	0.171486	-4.95338	7.29348e-07	1.52566e-05
ENSG00000168913	ENHO	ENHO	energy homeostasis associated [Source:HGNC Symbol;Acc:HGNC:24838]	protein_coding	7.87279	5.23477	1.05698	4.95258	7.32368e-07	1.52963e-05
ENSG00000253593	AC110741.1		novel transcript	lncRNA	5.05345	5.57479	1.1256	4.95272	7.31841e-07	1.52963e-05
ENSG00000114270	COL7A1	COL7A1	collagen type VII alpha 1 chain [Source:HGNC Symbol;Acc:HGNC:2214]	processed_transcript,protein_coding,retained_intron	560.08	1.89666	0.383083	4.95103	7.38203e-07	1.54064e-05
ENSG00000168936	TMEM129	TMEM129	transmembrane protein 129, E3 ubiquitin ligase [Source:HGNC Symbol;Acc:HGNC:25137]	nonsense_mediated_decay,protein_coding,retained_intron	920.988	-0.906256	0.183051	-4.95083	7.38981e-07	1.54109e-05
ENSG00000140694	PARN	PARN	poly(A)-specific ribonuclease [Source:HGNC Symbol;Acc:HGNC:8609]	nonsense_mediated_decay,processed_transcript,protein_coding,retained_intron	1710.22	-0.742288	0.150076	-4.94607	7.57268e-07	1.57756e-05
ENSG00000173080	RXFP4	RXFP4	relaxin family peptide/INSL5 receptor 4 [Source:HGNC Symbol;Acc:HGNC:14666]	protein_coding	6.25101	4.89051	0.988785	4.94598	7.57626e-07	1.57756e-05
ENSG00000169994	MYO7B	MYO7B	myosin VIIB [Source:HGNC Symbol;Acc:HGNC:7607]	protein_coding,retained_intron	494.342	6.83529	1.38207	4.94569	7.58761e-07	1.57872e-05
ENSG00000178467	P4HTM	P4HTM	prolyl 4-hydroxylase, transmembrane [Source:HGNC Symbol;Acc:HGNC:28858]	processed_transcript,protein_coding,retained_intron	564.107	-1.61827	0.327233	-4.94532	7.602e-07	1.57947e-05
ENSG00000182487	NCF1B	NCF1B	neutrophil cytosolic factor 1B pseudogene [Source:HGNC Symbol;Acc:HGNC:32522]	processed_transcript,transcribed_unprocessed_pseudogene	108.084	5.42273	1.09654	4.9453	7.60279e-07	1.57947e-05
ENSG00000243236	GSTA9P	GSTA9P	glutathione S-transferase alpha 9, pseudogene [Source:HGNC Symbol;Acc:HGNC:49902]	processed_transcript,transcribed_unprocessed_pseudogene	101.468	9.90762	2.0042	4.94342	7.67652e-07	1.59358e-05
ENSG00000137877	SPTBN5	SPTBN5	spectrin beta, non-erythrocytic 5 [Source:HGNC Symbol;Acc:HGNC:15680]	protein_coding,retained_intron	106.199	3.10937	0.629204	4.94176	7.74212e-07	1.60598e-05
ENSG00000105576	TNPO2	TNPO2	transportin 2 [Source:HGNC Symbol;Acc:HGNC:19998]	non_stop_decay,nonsense_mediated_decay,processed_transcript,protein_coding,retained_intron	3329.24	-1.14788	0.232334	-4.94064	7.78685e-07	1.61403e-05
ENSG00000149591	TAGLN	TAGLN	transgelin [Source:HGNC Symbol;Acc:HGNC:11553]	protein_coding,retained_intron	141.436	1.09884	0.22243	4.94017	7.8053e-07	1.61663e-05
ENSG00000263916	AC100778.2		novel transcript, sense intronic to C18orf32	lncRNA	14.6328	1.94693	0.394132	4.93979	7.82063e-07	1.61857e-05
ENSG00000161267	BDH1	BDH1	3-hydroxybutyrate dehydrogenase 1 [Source:HGNC Symbol;Acc:HGNC:1027]	nonsense_mediated_decay,processed_transcript,protein_coding,retained_intron	1006.4	-2.24327	0.454252	-4.93839	7.87694e-07	1.62899e-05
ENSG00000167394	ZNF668	ZNF668	zinc finger protein 668 [Source:HGNC Symbol;Acc:HGNC:25821]	processed_transcript,protein_coding	72.9893	-1.43925	0.291528	-4.93693	7.9363e-07	1.64003e-05
ENSG00000143147	GPR161	GPR161	G protein-coupled receptor 161 [Source:HGNC Symbol;Acc:HGNC:23694]	processed_transcript,protein_coding,retained_intron	95.1554	1.96771	0.398608	4.93646	7.95542e-07	1.64274e-05
ENSG00000109099	PMP22	PMP22	peripheral myelin protein 22 [Source:HGNC Symbol;Acc:HGNC:9118]	nonsense_mediated_decay,processed_transcript,protein_coding,retained_intron	34.6586	3.55022	0.719209	4.93629	7.96239e-07	1.64293e-05
ENSG00000136450	SRSF1	SRSF1	serine and arginine rich splicing factor 1 [Source:HGNC Symbol;Acc:HGNC:10780]	nonsense_mediated_decay,processed_transcript,protein_coding,retained_intron	6656.3	-1.00951	0.204574	-4.93467	8.02852e-07	1.65408e-05
ENSG00000240489	SETP14	SETP14	SET pseudogene 14 [Source:HGNC Symbol;Acc:HGNC:42933]	processed_pseudogene	103.878	-1.12729	0.228442	-4.93469	8.028e-07	1.65408e-05
ENSG00000211448	DIO2	DIO2	iodothyronine deiodinase 2 [Source:HGNC Symbol;Acc:HGNC:2884]	nonsense_mediated_decay,processed_transcript,protein_coding	3071.56	-4.09712	0.830648	-4.93244	8.12107e-07	1.67189e-05
ENSG00000275131	AC241952.1		phosphodiesterase 4D interacting protein (PDE4DIP) pseudogene	processed_transcript,transcribed_unprocessed_pseudogene	160.211	2.89252	0.586687	4.93025	8.21236e-07	1.68941e-05
ENSG00000232909	AL157823.2		novel transcript	lncRNA	13.0069	2.4649	0.500241	4.92743	8.33169e-07	1.71267e-05
ENSG00000273008	AC010864.1		novel transcript	lncRNA	39.3562	1.93931	0.393667	4.92628	8.38084e-07	1.72147e-05
ENSG00000160801	PTH1R	PTH1R	parathyroid hormone 1 receptor [Source:HGNC Symbol;Acc:HGNC:9608]	nonsense_mediated_decay,processed_transcript,protein_coding	75.642	3.96519	0.805048	4.92541	8.41825e-07	1.72786e-05
ENSG00000165244	ZNF367	ZNF367	zinc finger protein 367 [Source:HGNC Symbol;Acc:HGNC:18320]	protein_coding	482.222	-1.931	0.392068	-4.92516	8.42929e-07	1.72883e-05
ENSG00000139289	PHLDA1	PHLDA1	pleckstrin homology like domain family A member 1 [Source:HGNC Symbol;Acc:HGNC:8933]	protein_coding	1954.77	5.46635	1.11106	4.91993	8.65761e-07	1.77432e-05
ENSG00000274180	NATD1	NATD1	N-acetyltransferase domain containing 1 [Source:HGNC Symbol;Acc:HGNC:30770]	protein_coding	1181.41	1.67087	0.339797	4.91726	8.77642e-07	1.79732e-05
ENSG00000136854	STXBP1	STXBP1	syntaxin binding protein 1 [Source:HGNC Symbol;Acc:HGNC:11444]	nonsense_mediated_decay,processed_transcript,protein_coding	653.671	3.02552	0.615353	4.91672	8.80049e-07	1.8009e-05
ENSG00000118515	SGK1	SGK1	serum/glucocorticoid regulated kinase 1 [Source:HGNC Symbol;Acc:HGNC:10810]	processed_transcript,protein_coding,retained_intron	2290.31	3.0565	0.621776	4.91576	8.8438e-07	1.80841e-05
ENSG00000129990	SYT5	SYT5	synaptotagmin 5 [Source:HGNC Symbol;Acc:HGNC:11513]	nonsense_mediated_decay,processed_transcript,protein_coding,retained_intron	95.7442	2.56347	0.521515	4.91542	8.85924e-07	1.81021e-05
ENSG00000101298	SNPH	SNPH	syntaphilin [Source:HGNC Symbol;Acc:HGNC:15931]	protein_coding	12.3095	3.58198	0.72885	4.91456	8.89833e-07	1.8168e-05
ENSG00000182359	KBTBD3	KBTBD3	kelch repeat and BTB domain containing 3 [Source:HGNC Symbol;Acc:HGNC:22934]	protein_coding,retained_intron	151.906	1.02918	0.209426	4.91427	8.91143e-07	1.8168e-05
ENSG00000198221	AFDN-DT	AFDN-DT	AFDN divergent transcript [Source:HGNC Symbol;Acc:HGNC:21236]	lncRNA	76.3149	8.02343	1.63266	4.91432	8.90902e-07	1.8168e-05
ENSG00000228252	COL6A4P2	COL6A4P2	collagen type VI alpha 4 pseudogene 2 [Source:HGNC Symbol;Acc:HGNC:38501]	processed_transcript,transcribed_unitary_pseudogene	10.8133	4.19695	0.854101	4.91388	8.92898e-07	1.81902e-05
ENSG00000172456	FGGY	FGGY	FGGY carbohydrate kinase domain containing [Source:HGNC Symbol;Acc:HGNC:25610]	nonsense_mediated_decay,processed_transcript,protein_coding,retained_intron	166.571	0.99991	0.203549	4.91238	8.9976e-07	1.8311e-05
ENSG00000178202	POGLUT3	POGLUT3	protein O-glucosyltransferase 3 [Source:HGNC Symbol;Acc:HGNC:28496]	nonsense_mediated_decay,processed_transcript,protein_coding	845.321	-1.97268	0.401581	-4.91229	9.00165e-07	1.8311e-05
ENSG00000167461	RAB8A	RAB8A	RAB8A, member RAS oncogene family [Source:HGNC Symbol;Acc:HGNC:7007]	processed_transcript,protein_coding,retained_intron	1066.92	-0.74196	0.151088	-4.91079	9.07096e-07	1.84382e-05
ENSG00000108309	RUNDC3A	RUNDC3A	RUN domain containing 3A [Source:HGNC Symbol;Acc:HGNC:16984]	protein_coding,retained_intron	77.6482	4.43206	0.902665	4.90997	9.10898e-07	1.85017e-05
ENSG00000165178	NCF1C	NCF1C	neutrophil cytosolic factor 1C pseudogene [Source:HGNC Symbol;Acc:HGNC:32523]	unprocessed_pseudogene	288.963	5.06145	1.03089	4.90978	9.1177e-07	1.85057e-05
ENSG00000262155	LINC02175	LINC02175	long intergenic non-protein coding RNA 2175 [Source:HGNC Symbol;Acc:HGNC:27550]	lncRNA	15.4071	2.10668	0.429225	4.9081	9.19648e-07	1.86517e-05
ENSG00000079950	STX7	STX7	syntaxin 7 [Source:HGNC Symbol;Acc:HGNC:11442]	processed_transcript,protein_coding,retained_intron	2948.07	1.05002	0.214008	4.90646	9.27338e-07	1.87937e-05
ENSG00000134250	NOTCH2	NOTCH2	notch receptor 2 [Source:HGNC Symbol;Acc:HGNC:7882]	nonsense_mediated_decay,processed_transcript,protein_coding,retained_intron	5792.19	4.38919	0.894632	4.90614	9.28875e-07	1.88109e-05
ENSG00000087586	AURKA	AURKA	aurora kinase A [Source:HGNC Symbol;Acc:HGNC:11393]	protein_coding	1021.12	-0.976986	0.199156	-4.90563	9.31291e-07	1.88459e-05
ENSG00000283646	LINC02009	LINC02009	long intergenic non-protein coding RNA 2009 [Source:HGNC Symbol;Acc:HGNC:52845]	lncRNA	79.8078	7.70216	1.57025	4.90505	9.34027e-07	1.88873e-05
ENSG00000120800	UTP20	UTP20	UTP20 small subunit processome component [Source:HGNC Symbol;Acc:HGNC:17897]	protein_coding,retained_intron	751.696	-2.33055	0.475201	-4.90434	9.37413e-07	1.89417e-05
ENSG00000128271	ADORA2A	ADORA2A	adenosine A2a receptor [Source:HGNC Symbol;Acc:HGNC:263]	processed_transcript,protein_coding	16.7151	3.93317	0.802323	4.90223	9.47568e-07	1.91327e-05
ENSG00000130038	CRACR2A	CRACR2A	calcium release activated channel regulator 2A [Source:HGNC Symbol;Acc:HGNC:28657]	nonsense_mediated_decay,processed_transcript,protein_coding	276.82	-1.97992	0.403905	-4.90194	9.48941e-07	1.91463e-05
ENSG00000056558	TRAF1	TRAF1	TNF receptor associated factor 1 [Source:HGNC Symbol;Acc:HGNC:12031]	protein_coding	2101.93	3.39792	0.69336	4.90066	9.55141e-07	1.92572e-05
ENSG00000270164	LINC01480	LINC01480	long intergenic non-protein coding RNA 1480 [Source:HGNC Symbol;Acc:HGNC:51124]	lncRNA	792.002	3.15869	0.644731	4.89923	9.62143e-07	1.93841e-05
ENSG00000125454	SLC25A19	SLC25A19	solute carrier family 25 member 19 [Source:HGNC Symbol;Acc:HGNC:14409]	protein_coding,retained_intron	316.726	-0.604053	0.123301	-4.89901	9.63209e-07	1.93912e-05
ENSG00000184774	MGAT4EP	MGAT4EP	MGAT4 family member E, pseudogene [Source:HGNC Symbol;Acc:HGNC:49418]	processed_transcript,transcribed_unitary_pseudogene	15.8082	4.71004	0.961494	4.89867	9.64872e-07	1.94104e-05
ENSG00000163029	SMC6	SMC6	structural maintenance of chromosomes 6 [Source:HGNC Symbol;Acc:HGNC:20466]	nonsense_mediated_decay,processed_transcript,protein_coding,retained_intron	2540.76	0.886304	0.18098	4.89724	9.71902e-07	1.95374e-05
ENSG00000153485	TMEM251	TMEM251	transmembrane protein 251 [Source:HGNC Symbol;Acc:HGNC:20218]	protein_coding	317.665	0.976805	0.199494	4.89641	9.7604e-07	1.96062e-05
ENSG00000211935	IGHV1-3	IGHV1-3	immunoglobulin heavy variable 1-3 [Source:HGNC Symbol;Acc:HGNC:5552]	IG_V_gene	107.384	10.1021	2.0642	4.89394	9.88391e-07	1.98397e-05
ENSG00000277363	SRCIN1	SRCIN1	SRC kinase signaling inhibitor 1 [Source:HGNC Symbol;Acc:HGNC:29506]	processed_transcript,protein_coding,retained_intron	148.309	2.47543	0.506147	4.89073	1.00461e-06	2.01504e-05
ENSG00000136682	CBWD2	CBWD2	COBW domain containing 2 [Source:HGNC Symbol;Acc:HGNC:17907]	nonsense_mediated_decay,protein_coding,retained_intron	555.554	0.612999	0.125408	4.88803	1.01848e-06	2.04138e-05
ENSG00000148672	GLUD1	GLUD1	glutamate dehydrogenase 1 [Source:HGNC Symbol;Acc:HGNC:4335]	processed_transcript,protein_coding	3718.11	-0.839118	0.171701	-4.8871	1.0233e-06	2.04953e-05
ENSG00000261087	ZNNT1	ZNNT1	ZNF706 neighboring transcript 1 [Source:HGNC Symbol;Acc:HGNC:54438]	lncRNA	173.387	2.59789	0.531627	4.88668	1.02553e-06	2.05249e-05
ENSG00000064115	TM7SF3	TM7SF3	transmembrane 7 superfamily member 3 [Source:HGNC Symbol;Acc:HGNC:23049]	nonsense_mediated_decay,processed_transcript,protein_coding,retained_intron	3161.11	-0.784839	0.160623	-4.88623	1.02784e-06	2.0556e-05
ENSG00000228801	AC064807.1		novel transcript	lncRNA	109.678	1.02366	0.209649	4.88276	1.04612e-06	2.09062e-05
ENSG00000170684	ZNF296	ZNF296	zinc finger protein 296 [Source:HGNC Symbol;Acc:HGNC:15981]	protein_coding	107.331	-1.24665	0.255344	-4.88224	1.04888e-06	2.09343e-05
ENSG00000284652	BX323043.1		novel transcript	lncRNA	29.2399	4.90646	1.00497	4.88221	1.04905e-06	2.09343e-05
ENSG00000043143	JADE2	JADE2	jade family PHD finger 2 [Source:HGNC Symbol;Acc:HGNC:22984]	nonsense_mediated_decay,processed_transcript,protein_coding,retained_intron	846.294	-2.23702	0.458473	-4.87928	1.06473e-06	2.12317e-05
ENSG00000118997	DNAH7	DNAH7	dynein axonemal heavy chain 7 [Source:HGNC Symbol;Acc:HGNC:18661]	processed_transcript,protein_coding,retained_intron	19.5221	4.13326	0.847142	4.87907	1.06588e-06	2.12391e-05
ENSG00000011243	AKAP8L	AKAP8L	A-kinase anchoring protein 8 like [Source:HGNC Symbol;Acc:HGNC:29857]	nonsense_mediated_decay,processed_transcript,protein_coding,retained_intron	2987.32	1.31612	0.26979	4.8783	1.07004e-06	2.12741e-05
ENSG00000172602	RND1	RND1	Rho family GTPase 1 [Source:HGNC Symbol;Acc:HGNC:18314]	nonsense_mediated_decay,protein_coding,retained_intron	234.626	3.01656	0.618363	4.87829	1.07011e-06	2.12741e-05
ENSG00000182511	FES	FES	FES proto-oncogene, tyrosine kinase [Source:HGNC Symbol;Acc:HGNC:3657]	nonsense_mediated_decay,processed_transcript,protein_coding,retained_intron	1010.73	-2.18329	0.447563	-4.87817	1.07075e-06	2.12741e-05
ENSG00000205837	LINC00487	LINC00487	long intergenic non-protein coding RNA 487 [Source:HGNC Symbol;Acc:HGNC:42947]	lncRNA	29.6326	6.24704	1.28061	4.87819	1.07065e-06	2.12741e-05
ENSG00000100142	POLR2F	POLR2F	RNA polymerase II, I and III subunit F [Source:HGNC Symbol;Acc:HGNC:9193]	nonsense_mediated_decay,processed_transcript,protein_coding	20.8743	3.29267	0.67513	4.87709	1.0766e-06	2.13626e-05
ENSG00000146521	LINC01558	LINC01558	long intergenic non-protein coding RNA 1558 [Source:HGNC Symbol;Acc:HGNC:21235]	lncRNA	79.8736	8.08885	1.65858	4.87699	1.07719e-06	2.13626e-05
ENSG00000242866	STRC	STRC	stereocilin [Source:HGNC Symbol;Acc:HGNC:16035]	nonsense_mediated_decay,protein_coding,retained_intron	48.7573	3.12351	0.640468	4.87692	1.07755e-06	2.13626e-05
ENSG00000118705	RPN2	RPN2	ribophorin II [Source:HGNC Symbol;Acc:HGNC:10382]	nonsense_mediated_decay,processed_transcript,protein_coding	6852.72	-0.625262	0.128227	-4.87621	1.08145e-06	2.14244e-05
ENSG00000262484	CCER2	CCER2	coiled-coil glutamate rich protein 2 [Source:HGNC Symbol;Acc:HGNC:44662]	protein_coding	23.4449	-1.36296	0.279584	-4.87498	1.08822e-06	2.15428e-05
ENSG00000157551	KCNJ15	KCNJ15	potassium inwardly rectifying channel subfamily J member 15 [Source:HGNC Symbol;Acc:HGNC:6261]	processed_transcript,protein_coding	21.6258	5.02243	1.03051	4.87372	1.09518e-06	2.16649e-05
ENSG00000136770	DNAJC1	DNAJC1	DnaJ heat shock protein family (Hsp40) member C1 [Source:HGNC Symbol;Acc:HGNC:20090]	nonsense_mediated_decay,processed_transcript,protein_coding,retained_intron	1665.39	1.36748	0.280632	4.87287	1.0999e-06	2.17425e-05
ENSG00000095383	TBC1D2	TBC1D2	TBC1 domain family member 2 [Source:HGNC Symbol;Acc:HGNC:18026]	processed_transcript,protein_coding	131.665	2.76803	0.568471	4.86925	1.12024e-06	2.21287e-05
ENSG00000275294	LINC02340	LINC02340	long intergenic non-protein coding RNA 2340 [Source:HGNC Symbol;Acc:HGNC:53260]	lncRNA	60.2557	2.91789	0.599386	4.86814	1.12654e-06	2.2237e-05
ENSG00000138071	ACTR2	ACTR2	actin related protein 2 [Source:HGNC Symbol;Acc:HGNC:169]	nonsense_mediated_decay,protein_coding	15768	-0.81266	0.166951	-4.86765	1.12934e-06	2.22762e-05
ENSG00000176896	TCEANC	TCEANC	transcription elongation factor A N-terminal and central domain containing [Source:HGNC Symbol;Acc:HGNC:28277]	nonsense_mediated_decay,processed_transcript,protein_coding	113.236	0.667523	0.137199	4.86535	1.14257e-06	2.25208e-05
ENSG00000148082	SHC3	SHC3	SHC adaptor protein 3 [Source:HGNC Symbol;Acc:HGNC:18181]	protein_coding	26.5167	4.7262	0.971621	4.86424	1.14896e-06	2.26186e-05
ENSG00000234438	KBTBD13	KBTBD13	kelch repeat and BTB domain containing 13 [Source:HGNC Symbol;Acc:HGNC:37227]	protein_coding	47.3877	8.80917	1.81102	4.8642	1.14918e-06	2.26186e-05
ENSG00000184897	H1-10	H1-10	H1.10 linker histone [Source:HGNC Symbol;Acc:HGNC:4722]	protein_coding	3150.53	1.52456	0.313463	4.8636	1.15268e-06	2.2671e-05
ENSG00000122952	ZWINT	ZWINT	ZW10 interacting kinetochore protein [Source:HGNC Symbol;Acc:HGNC:13195]	nonsense_mediated_decay,processed_transcript,protein_coding,retained_intron	2016.34	-1.20239	0.247253	-4.86298	1.1563e-06	2.2726e-05
ENSG00000164136	IL15	IL15	interleukin 15 [Source:HGNC Symbol;Acc:HGNC:5977]	protein_coding,retained_intron	6.15855	4.86516	1.00103	4.86018	1.17278e-06	2.30332e-05
ENSG00000169764	UGP2	UGP2	UDP-glucose pyrophosphorylase 2 [Source:HGNC Symbol;Acc:HGNC:12527]	nonsense_mediated_decay,processed_transcript,protein_coding,retained_intron	1770.94	-0.780678	0.160643	-4.8597	1.17561e-06	2.30722e-05
ENSG00000279145	AC011912.1		TEC	lncRNA	90.0698	2.39634	0.493186	4.85889	1.18043e-06	2.31502e-05
ENSG00000147570	DNAJC5B	DNAJC5B	DnaJ heat shock protein family (Hsp40) member C5 beta [Source:HGNC Symbol;Acc:HGNC:24138]	processed_transcript,protein_coding	44.172	7.74143	1.59353	4.85804	1.18553e-06	2.32334e-05
ENSG00000023330	ALAS1	ALAS1	5'-aminolevulinate synthase 1 [Source:HGNC Symbol;Acc:HGNC:396]	protein_coding	1340.36	0.784405	0.161515	4.85653	1.1946e-06	2.33609e-05
ENSG00000197885	NKIRAS1	NKIRAS1	NFKB inhibitor interacting Ras like 1 [Source:HGNC Symbol;Acc:HGNC:17899]	protein_coding	322.573	0.797706	0.164253	4.85656	1.19442e-06	2.33609e-05
ENSG00000198729	PPP1R14C	PPP1R14C	protein phosphatase 1 regulatory inhibitor subunit 14C [Source:HGNC Symbol;Acc:HGNC:14952]	protein_coding	75.3733	9.47871	1.95169	4.85668	1.19372e-06	2.33609e-05
ENSG00000124839	RAB17	RAB17	RAB17, member RAS oncogene family [Source:HGNC Symbol;Acc:HGNC:16523]	nonsense_mediated_decay,processed_transcript,protein_coding,retained_intron	108.687	5.0821	1.04663	4.85568	1.19972e-06	2.34442e-05
ENSG00000167618	LAIR2	LAIR2	leukocyte associated immunoglobulin like receptor 2 [Source:HGNC Symbol;Acc:HGNC:6478]	protein_coding	40.0968	8.56801	1.76492	4.85461	1.20625e-06	2.35383e-05
ENSG00000199349	Y_RNA		Y RNA [Source:RFAM;Acc:RF00019]	misc_RNA	4.32268	4.84902	0.998832	4.85469	1.20574e-06	2.35383e-05
ENSG00000278126	AC139768.1		novel transcript	lncRNA	16.2251	-2.04996	0.422528	-4.85165	1.22437e-06	2.38748e-05
ENSG00000143344	RGL1	RGL1	ral guanine nucleotide dissociation stimulator like 1 [Source:HGNC Symbol;Acc:HGNC:30281]	protein_coding	910.229	2.13188	0.439459	4.85114	1.22753e-06	2.39083e-05
ENSG00000143801	PSEN2	PSEN2	presenilin 2 [Source:HGNC Symbol;Acc:HGNC:9509]	nonsense_mediated_decay,processed_transcript,protein_coding,retained_intron	371.34	2.88833	0.595397	4.85109	1.22784e-06	2.39083e-05
ENSG00000071539	TRIP13	TRIP13	thyroid hormone receptor interactor 13 [Source:HGNC Symbol;Acc:HGNC:12307]	processed_transcript,protein_coding,retained_intron	430.123	-1.41279	0.291312	-4.84975	1.23617e-06	2.40534e-05
ENSG00000196312	MFSD14C	MFSD14C	major facilitator superfamily domain containing 14C [Source:HGNC Symbol;Acc:HGNC:23672]	processed_transcript,retained_intron,transcribed_unprocessed_pseudogene	172.492	-1.0101	0.208321	-4.84879	1.2422e-06	2.41535e-05
ENSG00000270882	H4C14	H4C14	H4 clustered histone 14 [Source:HGNC Symbol;Acc:HGNC:4794]	nonsense_mediated_decay,protein_coding	31.8726	2.66331	0.549906	4.84322	1.27755e-06	2.48231e-05
ENSG00000273454	AC112503.2		novel transcript	lncRNA	7.19533	3.33149	0.687902	4.84297	1.27912e-06	2.4836e-05
ENSG00000204650	LINC02210	LINC02210	long intergenic non-protein coding RNA 2210 [Source:HGNC Symbol;Acc:HGNC:26327]	processed_transcript,retained_intron,transcribed_unitary_pseudogene	481.81	0.651357	0.134512	4.84236	1.28304e-06	2.48945e-05
ENSG00000257883	AC125603.2		novel transcript	lncRNA	657.276	5.1627	1.06631	4.84166	1.28756e-06	2.49644e-05
ENSG00000152056	AP1S3	AP1S3	adaptor related protein complex 1 subunit sigma 3 [Source:HGNC Symbol;Acc:HGNC:18971]	nonsense_mediated_decay,protein_coding	30.0303	2.28066	0.471148	4.84064	1.29423e-06	2.5076e-05
ENSG00000110076	NRXN2	NRXN2	neurexin 2 [Source:HGNC Symbol;Acc:HGNC:8009]	processed_transcript,protein_coding,retained_intron	975.308	3.42655	0.707899	4.84045	1.29544e-06	2.50815e-05
ENSG00000230337	EXOSC10-AS1	EXOSC10-AS1	EXOSC10 antisense RNA 1 [Source:HGNC Symbol;Acc:HGNC:40456]	lncRNA	4.92403	-3.14137	0.649126	-4.83938	1.30245e-06	2.51995e-05
ENSG00000261136	AC023908.3		novel transcript, antisense to FSIP1	lncRNA	60.6372	1.07252	0.221777	4.83604	1.32454e-06	2.56087e-05
ENSG00000158578	ALAS2	ALAS2	5'-aminolevulinate synthase 2 [Source:HGNC Symbol;Acc:HGNC:397]	processed_transcript,protein_coding	6.1986	3.62809	0.750292	4.83557	1.32762e-06	2.56501e-05
ENSG00000172000	ZNF556	ZNF556	zinc finger protein 556 [Source:HGNC Symbol;Acc:HGNC:25669]	nonsense_mediated_decay,protein_coding	15.8928	3.57418	0.739245	4.83491	1.33204e-06	2.57173e-05
ENSG00000177112	IRAG1-AS1	IRAG1-AS1	IRAG1 antisense RNA 1 [Source:HGNC Symbol;Acc:HGNC:43434]	lncRNA	5.0904	5.08556	1.05197	4.83433	1.33592e-06	2.5774e-05
ENSG00000177542	SLC25A22	SLC25A22	solute carrier family 25 member 22 [Source:HGNC Symbol;Acc:HGNC:19954]	nonsense_mediated_decay,processed_transcript,protein_coding,retained_intron	624.05	-0.882789	0.182637	-4.83357	1.34103e-06	2.58543e-05
ENSG00000148297	MED22	MED22	mediator complex subunit 22 [Source:HGNC Symbol;Acc:HGNC:11477]	processed_transcript,protein_coding,retained_intron	1078.21	-1.13498	0.234849	-4.83281	1.34617e-06	2.59352e-05
ENSG00000271018	AC013244.1		mitochondrial inner membrane organizing system 1 (MINOS1) pseudogene	processed_pseudogene	6.85023	3.04447	0.630002	4.83247	1.34849e-06	2.59615e-05
ENSG00000149136	SSRP1	SSRP1	structure specific recognition protein 1 [Source:HGNC Symbol;Acc:HGNC:11327]	protein_coding,retained_intron	4658.7	-0.996908	0.206345	-4.83127	1.35667e-06	2.60822e-05
ENSG00000211934	IGHV1-2	IGHV1-2	immunoglobulin heavy variable 1-2 [Source:HGNC Symbol;Acc:HGNC:5550]	IG_V_gene	71.0818	9.39411	1.94439	4.8314	1.35579e-06	2.60822e-05
ENSG00000102760	RGCC	RGCC	regulator of cell cycle [Source:HGNC Symbol;Acc:HGNC:20369]	processed_transcript,protein_coding	104.234	3.01024	0.623119	4.83092	1.35901e-06	2.61089e-05
ENSG00000087448	KLHL42	KLHL42	kelch like family member 42 [Source:HGNC Symbol;Acc:HGNC:29252]	nonsense_mediated_decay,processed_transcript,protein_coding,retained_intron	1028.4	-1.28899	0.266927	-4.829	1.37218e-06	2.63433e-05
ENSG00000128266	GNAZ	GNAZ	G protein subunit alpha z [Source:HGNC Symbol;Acc:HGNC:4395]	processed_transcript,protein_coding	205.493	4.35311	0.901743	4.82744	1.38298e-06	2.65197e-05
ENSG00000143552	NUP210L	NUP210L	nucleoporin 210 like [Source:HGNC Symbol;Acc:HGNC:29915]	protein_coding	28.73	4.07007	0.843168	4.82712	1.38525e-06	2.65197e-05
ENSG00000181652	ATG9B	ATG9B	autophagy related 9B [Source:HGNC Symbol;Acc:HGNC:21899]	nonsense_mediated_decay,processed_transcript,protein_coding,retained_intron	38.2641	2.6094	0.540547	4.82733	1.38378e-06	2.65197e-05
ENSG00000204345	CD300LD	CD300LD	CD300 molecule like family member d [Source:HGNC Symbol;Acc:HGNC:16848]	protein_coding	13.7044	7.01842	1.45393	4.8272	1.38468e-06	2.65197e-05
ENSG00000254531	FLJ20021		uncharacterized LOC90024 [Source:NCBI gene (formerly Entrezgene);Acc:90024]	lncRNA	127.642	2.00773	0.415966	4.82667	1.38833e-06	2.65601e-05
ENSG00000077684	JADE1	JADE1	jade family PHD finger 1 [Source:HGNC Symbol;Acc:HGNC:30027]	nonsense_mediated_decay,protein_coding	1121.4	-1.92811	0.399546	-4.82575	1.39474e-06	2.66639e-05
ENSG00000137103	TMEM8B	TMEM8B	transmembrane protein 8B [Source:HGNC Symbol;Acc:HGNC:21427]	processed_transcript,protein_coding	411.029	2.34849	0.486672	4.82562	1.39571e-06	2.66639e-05
ENSG00000091136	LAMB1	LAMB1	laminin subunit beta 1 [Source:HGNC Symbol;Acc:HGNC:6486]	nonsense_mediated_decay,processed_transcript,protein_coding,retained_intron	101.575	4.22275	0.875488	4.82332	1.4119e-06	2.69543e-05
ENSG00000230537	AL158071.2		novel transcript	lncRNA	46.9695	5.32249	1.10353	4.82317	1.41298e-06	2.69561e-05
ENSG00000206077	ZDHHC11B	ZDHHC11B	zinc finger DHHC-type containing 11B [Source:HGNC Symbol;Acc:HGNC:32962]	nonsense_mediated_decay,processed_transcript,protein_coding,retained_intron	21.0798	4.75176	0.985314	4.82259	1.41708e-06	2.70155e-05
ENSG00000128408	RIBC2	RIBC2	RIB43A domain with coiled-coils 2 [Source:HGNC Symbol;Acc:HGNC:13241]	processed_transcript,protein_coding,retained_intron	18.9454	6.01239	1.24702	4.8214	1.42554e-06	2.71578e-05
ENSG00000175573	C11orf68	C11orf68	chromosome 11 open reading frame 68 [Source:HGNC Symbol;Acc:HGNC:28801]	protein_coding	510.562	-1.66567	0.345489	-4.82121	1.42693e-06	2.71653e-05
ENSG00000103035	PSMD7	PSMD7	proteasome 26S subunit, non-ATPase 7 [Source:HGNC Symbol;Acc:HGNC:9565]	nonsense_mediated_decay,protein_coding,retained_intron	1045.42	-0.786341	0.163114	-4.8208	1.42986e-06	2.72022e-05
ENSG00000023892	DEF6	DEF6	DEF6 guanine nucleotide exchange factor [Source:HGNC Symbol;Acc:HGNC:2760]	processed_transcript,protein_coding	1839.22	-1.26646	0.26276	-4.81985	1.43668e-06	2.73129e-05
ENSG00000154263	ABCA10	ABCA10	ATP binding cassette subfamily A member 10 [Source:HGNC Symbol;Acc:HGNC:30]	nonsense_mediated_decay,processed_transcript,protein_coding,retained_intron	54.4964	2.74839	0.570401	4.81835	1.44752e-06	2.74999e-05
ENSG00000284669	AC092053.3		novel transcript, antisense CSRNP1	lncRNA	19.1658	1.5285	0.31729	4.81735	1.45479e-06	2.76187e-05
ENSG00000236882	LINC01554	LINC01554	long intergenic non-protein coding RNA 1554 [Source:HGNC Symbol;Acc:HGNC:24687]	lncRNA	23.2219	6.80997	1.41377	4.8169	1.45806e-06	2.76617e-05
ENSG00000159164	SV2A	SV2A	synaptic vesicle glycoprotein 2A [Source:HGNC Symbol;Acc:HGNC:20566]	protein_coding	1855.03	1.08531	0.225355	4.81599	1.46474e-06	2.77691e-05
ENSG00000174807	CD248	CD248	CD248 molecule [Source:HGNC Symbol;Acc:HGNC:18219]	protein_coding	313.146	4.83847	1.00492	4.81478	1.47359e-06	2.79175e-05
ENSG00000145916	RMND5B	RMND5B	required for meiotic nuclear division 5 homolog B [Source:HGNC Symbol;Acc:HGNC:26181]	nonsense_mediated_decay,protein_coding,retained_intron	495.035	1.87164	0.388745	4.81456	1.47522e-06	2.7929e-05
ENSG00000267364	AC022706.1		novel transcript	lncRNA	11.7158	6.3039	1.30938	4.81442	1.47631e-06	2.79302e-05
ENSG00000263326	AC133552.4		thyroid hormone receptor interactor 11 (TRIP11) pseudogene	unprocessed_pseudogene	11.2992	2.10933	0.438144	4.81425	1.47754e-06	2.79342e-05
ENSG00000145919	BOD1	BOD1	biorientation of chromosomes in cell division 1 [Source:HGNC Symbol;Acc:HGNC:25114]	processed_transcript,protein_coding,retained_intron	538.908	-0.808168	0.167877	-4.81406	1.47893e-06	2.79411e-05
ENSG00000259687	LINC01220	LINC01220	long intergenic non-protein coding RNA 1220 [Source:HGNC Symbol;Acc:HGNC:49664]	lncRNA	5.90192	4.3239	0.898305	4.8134	1.48386e-06	2.80149e-05
ENSG00000135709	KIAA0513	KIAA0513	KIAA0513 [Source:HGNC Symbol;Acc:HGNC:29058]	protein_coding,retained_intron	988.664	3.54023	0.735552	4.81302	1.48664e-06	2.80479e-05
ENSG00000184454	NCMAP	NCMAP	non-compact myelin associated protein [Source:HGNC Symbol;Acc:HGNC:29332]	processed_transcript,protein_coding	67.9145	6.83222	1.41974	4.81229	1.49208e-06	2.81313e-05
ENSG00000009724	MASP2	MASP2	mannan binding lectin serine peptidase 2 [Source:HGNC Symbol;Acc:HGNC:6902]	protein_coding,retained_intron	111.325	0.740903	0.153993	4.81126	1.49981e-06	2.82575e-05
ENSG00000198919	DZIP3	DZIP3	DAZ interacting zinc finger protein 3 [Source:HGNC Symbol;Acc:HGNC:30938]	nonsense_mediated_decay,protein_coding	947.079	1.73773	0.361225	4.81065	1.5044e-06	2.83245e-05
ENSG00000104450	SPAG1	SPAG1	sperm associated antigen 1 [Source:HGNC Symbol;Acc:HGNC:11212]	processed_transcript,protein_coding,retained_intron	158.329	2.43446	0.506428	4.80713	1.53109e-06	2.88071e-05
ENSG00000155329	ZCCHC10	ZCCHC10	zinc finger CCHC-type containing 10 [Source:HGNC Symbol;Acc:HGNC:25954]	processed_transcript,protein_coding	533.531	-0.767899	0.159764	-4.80645	1.53637e-06	2.88865e-05
ENSG00000100644	HIF1A	HIF1A	hypoxia inducible factor 1 subunit alpha [Source:HGNC Symbol;Acc:HGNC:4910]	processed_transcript,protein_coding,retained_intron	4952.18	0.744198	0.154881	4.80496	1.54782e-06	2.90817e-05
ENSG00000116661	FBXO2	FBXO2	F-box protein 2 [Source:HGNC Symbol;Acc:HGNC:13581]	nonsense_mediated_decay,processed_transcript,protein_coding,retained_intron	4.44605	4.89974	1.0199	4.80415	1.55413e-06	2.91803e-05
ENSG00000132874	SLC14A2	SLC14A2	solute carrier family 14 member 2 [Source:HGNC Symbol;Acc:HGNC:10919]	nonsense_mediated_decay,protein_coding	9.51569	5.02713	1.0465	4.80376	1.55716e-06	2.92171e-05
ENSG00000124575	H1-3	H1-3	H1.3 linker histone, cluster member [Source:HGNC Symbol;Acc:HGNC:4717]	protein_coding	276.356	4.22176	0.879701	4.79908	1.59394e-06	2.98866e-05
ENSG00000257108	NHLRC4	NHLRC4	NHL repeat containing 4 [Source:HGNC Symbol;Acc:HGNC:26700]	protein_coding	63.2414	-1.53201	0.319283	-4.79828	1.60032e-06	2.99857e-05
ENSG00000120549	KIAA1217	KIAA1217	KIAA1217 [Source:HGNC Symbol;Acc:HGNC:25428]	processed_transcript,protein_coding,retained_intron	472.174	6.54419	1.36417	4.79721	1.60892e-06	3.01261e-05
ENSG00000165632	TAF3	TAF3	TATA-box binding protein associated factor 3 [Source:HGNC Symbol;Acc:HGNC:17303]	protein_coding	1083.2	0.963451	0.200875	4.79626	1.61654e-06	3.02481e-05
ENSG00000124466	LYPD3	LYPD3	LY6/PLAUR domain containing 3 [Source:HGNC Symbol;Acc:HGNC:24880]	protein_coding,retained_intron	43.1133	3.51815	0.733801	4.79441	1.63152e-06	3.04866e-05
ENSG00000158023	CFAP251	CFAP251	cilia and flagella associated protein 251 [Source:HGNC Symbol;Acc:HGNC:28506]	processed_transcript,protein_coding,retained_intron	217.003	3.58954	0.748675	4.79452	1.63067e-06	3.04866e-05
ENSG00000130518	IQCN	IQCN	IQ motif containing N [Source:HGNC Symbol;Acc:HGNC:29350]	protein_coding,retained_intron	528.72	3.01732	0.629425	4.79377	1.63672e-06	3.0563e-05
ENSG00000134184	GSTM1	GSTM1	glutathione S-transferase mu 1 [Source:HGNC Symbol;Acc:HGNC:4632]	processed_transcript,protein_coding,retained_intron	528.183	-1.90585	0.397589	-4.79351	1.63887e-06	3.05822e-05
ENSG00000133055	MYBPH	MYBPH	myosin binding protein H [Source:HGNC Symbol;Acc:HGNC:7552]	protein_coding	54.7323	8.53438	1.78089	4.79221	1.64958e-06	3.0761e-05
ENSG00000167216	KATNAL2	KATNAL2	katanin catalytic subunit A1 like 2 [Source:HGNC Symbol;Acc:HGNC:25387]	protein_coding,retained_intron	178.469	1.88688	0.393885	4.79042	1.6643e-06	3.10143e-05
ENSG00000090659	CD209	CD209	CD209 molecule [Source:HGNC Symbol;Acc:HGNC:1641]	protein_coding	64.6645	7.79643	1.62847	4.78759	1.68793e-06	3.14332e-05
ENSG00000128283	CDC42EP1	CDC42EP1	CDC42 effector protein 1 [Source:HGNC Symbol;Acc:HGNC:17014]	protein_coding	33.9653	6.43254	1.34371	4.78714	1.69176e-06	3.14832e-05
ENSG00000233016	SNHG7	SNHG7	small nucleolar RNA host gene 7 [Source:HGNC Symbol;Acc:HGNC:28254]	lncRNA	2485.37	1.03272	0.215767	4.78628	1.69899e-06	3.1596e-05
ENSG00000186019	AC021092.1		novel transcript, antisense to ZNF225 and ZNF224	lncRNA	15.6651	1.84047	0.384604	4.78537	1.70672e-06	3.17184e-05
ENSG00000168661	ZNF30	ZNF30	zinc finger protein 30 [Source:HGNC Symbol;Acc:HGNC:13090]	processed_transcript,protein_coding	132.692	0.994561	0.207852	4.78495	1.71027e-06	3.17627e-05
ENSG00000243646	IL10RB	IL10RB	interleukin 10 receptor subunit beta [Source:HGNC Symbol;Acc:HGNC:5965]	nonsense_mediated_decay,protein_coding,retained_intron	392.133	0.76195	0.159253	4.78452	1.71398e-06	3.181e-05
ENSG00000279522	ENSG00000279522	ENSG00000279522	ENSG00000279522	ENSG00000279522	47.2209	2.14431	0.448217	4.7841	1.71754e-06	3.18544e-05
ENSG00000141699	RETREG3	RETREG3	reticulophagy regulator family member 3 [Source:HGNC Symbol;Acc:HGNC:27258]	nonsense_mediated_decay,protein_coding,retained_intron	1817.03	0.609584	0.127434	4.78353	1.7224e-06	3.19228e-05
ENSG00000163468	CCT3	CCT3	chaperonin containing TCP1 subunit 3 [Source:HGNC Symbol;Acc:HGNC:1616]	nonsense_mediated_decay,processed_transcript,protein_coding,retained_intron	8359.77	-0.812297	0.169858	-4.7822	1.73387e-06	3.21136e-05
ENSG00000070759	TESK2	TESK2	testis associated actin remodelling kinase 2 [Source:HGNC Symbol;Acc:HGNC:11732]	processed_transcript,protein_coding	742.432	1.71634	0.358919	4.78197	1.73583e-06	3.21282e-05
ENSG00000236078	LINC01447	LINC01447	long intergenic non-protein coding RNA 1447 [Source:HGNC Symbol;Acc:HGNC:50783]	lncRNA	48.7776	6.40343	1.33954	4.78031	1.75027e-06	3.23735e-05
ENSG00000166938	DIS3L	DIS3L	DIS3 like exosome 3'-5' exoribonuclease [Source:HGNC Symbol;Acc:HGNC:28698]	nonsense_mediated_decay,processed_transcript,protein_coding,retained_intron	1488.72	-1.14674	0.239903	-4.78001	1.7529e-06	3.24002e-05
ENSG00000112992	NNT	NNT	nicotinamide nucleotide transhydrogenase [Source:HGNC Symbol;Acc:HGNC:7863]	nonsense_mediated_decay,processed_transcript,protein_coding,retained_intron	2755.44	-1.30837	0.273814	-4.77832	1.76767e-06	3.2629e-05
ENSG00000197748	CFAP43	CFAP43	cilia and flagella associated protein 43 [Source:HGNC Symbol;Acc:HGNC:26684]	processed_transcript,protein_coding	27.5228	3.98803	0.834605	4.77834	1.76747e-06	3.2629e-05
ENSG00000225265	TAF1A-AS1	TAF1A-AS1	TAF1A antisense RNA 1 [Source:HGNC Symbol;Acc:HGNC:40573]	lncRNA	26.9048	1.92642	0.403254	4.7772	1.77755e-06	3.27892e-05
ENSG00000178605	GTPBP6	GTPBP6	GTP binding protein 6 (putative) [Source:HGNC Symbol;Acc:HGNC:30189]	protein_coding,retained_intron	897.399	-1.09608	0.229593	-4.774	1.80599e-06	3.32914e-05
ENSG00000174460	ZCCHC12	ZCCHC12	zinc finger CCHC-type containing 12 [Source:HGNC Symbol;Acc:HGNC:27273]	protein_coding	33.9662	7.84508	1.64337	4.77376	1.80816e-06	3.33089e-05
ENSG00000258457	AL132780.2		novel transcript, antisense to C14orf93	lncRNA	40.4236	1.55841	0.326573	4.77202	1.8239e-06	3.35762e-05
ENSG00000203734	ECT2L	ECT2L	epithelial cell transforming 2 like [Source:HGNC Symbol;Acc:HGNC:21118]	processed_transcript,protein_coding	17.243	1.26144	0.26452	4.76878	1.85349e-06	3.40979e-05
ENSG00000119574	ZBTB45	ZBTB45	zinc finger and BTB domain containing 45 [Source:HGNC Symbol;Acc:HGNC:23715]	protein_coding	233.463	-1.04725	0.219614	-4.7686	1.85507e-06	3.41022e-05
ENSG00000267750	RUNDC3A-AS1	RUNDC3A-AS1	RUNDC3A antisense RNA 1 [Source:HGNC Symbol;Acc:HGNC:51344]	lncRNA	4.00371	4.7549	0.99718	4.76834	1.85746e-06	3.41022e-05
ENSG00000279227	AC009303.4		novel transcript	TEC	73.8187	2.29587	0.48148	4.76835	1.85738e-06	3.41022e-05
ENSG00000178385	PLEKHM3	PLEKHM3	pleckstrin homology domain containing M3 [Source:HGNC Symbol;Acc:HGNC:34006]	processed_transcript,protein_coding	649.045	1.15267	0.241798	4.76705	1.86938e-06	3.4298e-05
ENSG00000155016	CYP2U1	CYP2U1	cytochrome P450 family 2 subfamily U member 1 [Source:HGNC Symbol;Acc:HGNC:20582]	processed_transcript,protein_coding	8.3179	5.31198	1.11437	4.7668	1.87175e-06	3.43184e-05
ENSG00000088340	FER1L4	FER1L4	fer-1 like family member 4 (pseudogene) [Source:HGNC Symbol;Acc:HGNC:15801]	processed_transcript,retained_intron,transcribed_unitary_pseudogene	145.756	4.63409	0.9725	4.76514	1.88726e-06	3.45697e-05
ENSG00000107593	PKD2L1	PKD2L1	polycystin 2 like 1, transient receptor potential cation channel [Source:HGNC Symbol;Acc:HGNC:9011]	nonsense_mediated_decay,protein_coding	17.1346	3.25186	0.682439	4.76506	1.88799e-06	3.45697e-05
ENSG00000100292	HMOX1	HMOX1	heme oxygenase 1 [Source:HGNC Symbol;Acc:HGNC:5013]	nonsense_mediated_decay,protein_coding,retained_intron	496.343	3.38106	0.710103	4.76136	1.9229e-06	3.51854e-05
ENSG00000211747	TRBV20-1	TRBV20-1	T cell receptor beta variable 20-1 [Source:HGNC Symbol;Acc:HGNC:12196]	TR_V_gene	8.53801	5.84276	1.22719	4.7611	1.92544e-06	3.52083e-05
ENSG00000155254	MARVELD1	MARVELD1	MARVEL domain containing 1 [Source:HGNC Symbol;Acc:HGNC:28674]	processed_transcript,protein_coding	1623.5	-2.12218	0.445897	-4.75934	1.94226e-06	3.54921e-05
ENSG00000253483	AC104561.2		DnaJ (Hsp40) homolog, subfamily C, member 5 (DNAJC5) pseudogene	processed_pseudogene	20.5992	3.16014	0.664192	4.75786	1.95653e-06	3.5709e-05
ENSG00000268324	LRRC2-AS1	LRRC2-AS1	LRRC2 antisense RNA 1 [Source:HGNC Symbol;Acc:HGNC:15571]	lncRNA	10.7711	3.03091	0.637034	4.75784	1.95675e-06	3.5709e-05
ENSG00000120709	FAM53C	FAM53C	family with sequence similarity 53 member C [Source:HGNC Symbol;Acc:HGNC:1336]	processed_transcript,protein_coding,retained_intron	3004.47	0.698743	0.146892	4.75684	1.96649e-06	3.5815e-05
ENSG00000145194	ECE2	ECE2	endothelin converting enzyme 2 [Source:HGNC Symbol;Acc:HGNC:13275]	nonsense_mediated_decay,protein_coding,retained_intron	265.262	-1.49652	0.314594	-4.75699	1.96504e-06	3.5815e-05
ENSG00000258512	LINC00239	LINC00239	long intergenic non-protein coding RNA 239 [Source:HGNC Symbol;Acc:HGNC:20119]	lncRNA	30.2872	7.19493	1.5125	4.75697	1.96518e-06	3.5815e-05
ENSG00000092969	TGFB2	TGFB2	transforming growth factor beta 2 [Source:HGNC Symbol;Acc:HGNC:11768]	processed_transcript,protein_coding	252.986	4.70509	0.98918	4.75656	1.96917e-06	3.584e-05
ENSG00000105509	HAS1	HAS1	hyaluronan synthase 1 [Source:HGNC Symbol;Acc:HGNC:4818]	protein_coding	16.3953	3.03915	0.639159	4.75493	1.98517e-06	3.61071e-05
ENSG00000249673	NOP14-AS1	NOP14-AS1	NOP14 antisense RNA 1 [Source:HGNC Symbol;Acc:HGNC:20205]	lncRNA	322.317	1.00952	0.212358	4.75385	1.99582e-06	3.62766e-05
ENSG00000176422	SPRYD4	SPRYD4	SPRY domain containing 4 [Source:HGNC Symbol;Acc:HGNC:27468]	protein_coding	316.025	-1.71547	0.360881	-4.75355	1.99874e-06	3.63056e-05
ENSG00000278238	AL359513.1		novel transcript	lncRNA	40.5656	1.28367	0.270062	4.75326	2.00167e-06	3.63345e-05
ENSG00000267737	AC087645.2		novel transcript	lncRNA	9.92181	6.55206	1.37915	4.75079	2.02628e-06	3.67569e-05
ENSG00000117481	NSUN4	NSUN4	NOP2/Sun RNA methyltransferase 4 [Source:HGNC Symbol;Acc:HGNC:31802]	nonsense_mediated_decay,protein_coding,retained_intron	903.448	-0.981546	0.206631	-4.75024	2.03171e-06	3.68309e-05
ENSG00000161381	PLXDC1	PLXDC1	plexin domain containing 1 [Source:HGNC Symbol;Acc:HGNC:20945]	nonsense_mediated_decay,processed_transcript,protein_coding,retained_intron	79.955	3.73701	0.786787	4.74971	2.03705e-06	3.69034e-05
ENSG00000204657	OR2H2	OR2H2	olfactory receptor family 2 subfamily H member 2 [Source:HGNC Symbol;Acc:HGNC:8253]	protein_coding	3.37785	4.48917	0.945234	4.74927	2.04156e-06	3.69604e-05
ENSG00000151150	ANK3	ANK3	ankyrin 3 [Source:HGNC Symbol;Acc:HGNC:494]	nonsense_mediated_decay,processed_transcript,protein_coding,retained_intron	42.314	5.61015	1.18138	4.74883	2.04595e-06	3.70154e-05
ENSG00000138614	INTS14	INTS14	integrator complex subunit 14 [Source:HGNC Symbol;Acc:HGNC:25372]	nonsense_mediated_decay,processed_transcript,protein_coding,retained_intron	1533.78	-0.508676	0.107193	-4.74544	2.08052e-06	3.76159e-05
ENSG00000124507	PACSIN1	PACSIN1	protein kinase C and casein kinase substrate in neurons 1 [Source:HGNC Symbol;Acc:HGNC:8570]	processed_transcript,protein_coding	13.1989	5.50754	1.16065	4.74521	2.08288e-06	3.76336e-05
ENSG00000152969	JAKMIP1	JAKMIP1	janus kinase and microtubule interacting protein 1 [Source:HGNC Symbol;Acc:HGNC:26460]	nonsense_mediated_decay,processed_transcript,protein_coding	98.5232	6.28772	1.32513	4.745	2.08505e-06	3.7648e-05
ENSG00000110063	DCPS	DCPS	decapping enzyme, scavenger [Source:HGNC Symbol;Acc:HGNC:29812]	processed_transcript,protein_coding,retained_intron	277.556	-1.14739	0.241838	-4.74447	2.09058e-06	3.77229e-05
ENSG00000259315	ACTG1P17	ACTG1P17	actin gamma 1 pseudogene 17 [Source:HGNC Symbol;Acc:HGNC:51497]	processed_transcript,transcribed_processed_pseudogene	39.5079	1.41325	0.297903	4.74398	2.09562e-06	3.7789e-05
ENSG00000254329	IGHVII-60-1	IGHVII-60-1	immunoglobulin heavy variable (II)-60-1 (pseudogene) [Source:HGNC Symbol;Acc:HGNC:5686]	IG_V_pseudogene	35.6283	7.4303	1.56644	4.74343	2.10132e-06	3.78668e-05
ENSG00000196975	ANXA4	ANXA4	annexin A4 [Source:HGNC Symbol;Acc:HGNC:542]	nonsense_mediated_decay,processed_transcript,protein_coding,retained_intron	1315	0.709122	0.149502	4.74322	2.10349e-06	3.78808e-05
ENSG00000048649	RSF1	RSF1	remodeling and spacing factor 1 [Source:HGNC Symbol;Acc:HGNC:18118]	processed_transcript,protein_coding,retained_intron	1750.93	-0.722128	0.152284	-4.74198	2.11642e-06	3.80886e-05
ENSG00000254585	MAGEL2	MAGEL2	MAGE family member L2 [Source:HGNC Symbol;Acc:HGNC:6814]	protein_coding	61.8676	8.71158	1.83752	4.74094	2.1273e-06	3.82592e-05
ENSG00000139344	AMDHD1	AMDHD1	amidohydrolase domain containing 1 [Source:HGNC Symbol;Acc:HGNC:28577]	nonsense_mediated_decay,protein_coding,retained_intron	39.6151	4.83341	1.01974	4.73986	2.1387e-06	3.84389e-05
ENSG00000167608	TMC4	TMC4	transmembrane channel like 4 [Source:HGNC Symbol;Acc:HGNC:22998]	nonsense_mediated_decay,processed_transcript,protein_coding,retained_intron	49.8655	1.87563	0.395901	4.73762	2.16239e-06	3.88392e-05
ENSG00000114670	NEK11	NEK11	NIMA related kinase 11 [Source:HGNC Symbol;Acc:HGNC:18593]	non_stop_decay,nonsense_mediated_decay,processed_transcript,protein_coding,retained_intron	49.1601	1.75993	0.371541	4.73683	2.17085e-06	3.89654e-05
ENSG00000131019	ULBP3	ULBP3	UL16 binding protein 3 [Source:HGNC Symbol;Acc:HGNC:14895]	protein_coding	28.7465	3.63225	0.766933	4.73607	2.17907e-06	3.90874e-05
ENSG00000085563	ABCB1	ABCB1	ATP binding cassette subfamily B member 1 [Source:HGNC Symbol;Acc:HGNC:40]	processed_transcript,protein_coding,retained_intron	24.2145	3.44668	0.7278	4.73576	2.18239e-06	3.91212e-05
ENSG00000171444	MCC	MCC	MCC regulator of WNT signaling pathway [Source:HGNC Symbol;Acc:HGNC:6935]	processed_transcript,protein_coding,retained_intron	18.3041	1.27606	0.269463	4.73559	2.18417e-06	3.91274e-05
ENSG00000176383	B3GNT4	B3GNT4	UDP-GlcNAc:betaGal beta-1,3-N-acetylglucosaminyltransferase 4 [Source:HGNC Symbol;Acc:HGNC:15683]	processed_transcript,protein_coding	37.3444	3.56367	0.752622	4.735	2.19056e-06	3.92162e-05
ENSG00000157782	CABP1	CABP1	calcium binding protein 1 [Source:HGNC Symbol;Acc:HGNC:1384]	protein_coding,retained_intron	98.4277	7.99565	1.68883	4.73442	2.19678e-06	3.92984e-05
ENSG00000196704	AMZ2	AMZ2	archaelysin family metallopeptidase 2 [Source:HGNC Symbol;Acc:HGNC:28041]	nonsense_mediated_decay,processed_transcript,protein_coding,retained_intron	1908.01	1.06162	0.224241	4.73431	2.19803e-06	3.92984e-05
ENSG00000170779	CDCA4	CDCA4	cell division cycle associated 4 [Source:HGNC Symbol;Acc:HGNC:14625]	protein_coding	776.808	-0.426599	0.090113	-4.73405	2.20088e-06	3.93236e-05
ENSG00000108387	SEPTIN4	SEPTIN4	septin 4 [Source:HGNC Symbol;Acc:HGNC:9165]	nonsense_mediated_decay,processed_transcript,protein_coding,retained_intron	220.931	3.51187	0.741993	4.73302	2.21199e-06	3.94963e-05
ENSG00000244482	LILRA6	LILRA6	leukocyte immunoglobulin like receptor A6 [Source:HGNC Symbol;Acc:HGNC:15495]	nonsense_mediated_decay,protein_coding,retained_intron	12.9837	2.60214	0.549856	4.7324	2.21879e-06	3.95918e-05
ENSG00000179950	PUF60	PUF60	poly(U) binding splicing factor 60 [Source:HGNC Symbol;Acc:HGNC:17042]	processed_transcript,protein_coding,retained_intron	2268.53	-1.18534	0.250542	-4.7311	2.23302e-06	3.97678e-05
ENSG00000255145	STX17-AS1	STX17-AS1	STX17 antisense RNA 1 [Source:HGNC Symbol;Acc:HGNC:51174]	lncRNA	18.2157	2.60575	0.550769	4.73111	2.23295e-06	3.97678e-05
ENSG00000273287	AL008718.2		novel transcript	lncRNA	2.63394	4.64501	0.981789	4.73118	2.23223e-06	3.97678e-05
ENSG00000261971	MMP25-AS1	MMP25-AS1	MMP25 antisense RNA 1 [Source:HGNC Symbol;Acc:HGNC:51372]	lncRNA	299.932	0.898001	0.189834	4.73046	2.24015e-06	3.98689e-05
ENSG00000246877	DNM1P35	DNM1P35	dynamin 1 pseudogene 35 [Source:HGNC Symbol;Acc:HGNC:35182]	lncRNA	10.422	1.62353	0.343412	4.72766	2.27126e-06	4.03963e-05
ENSG00000197106	SLC6A17	SLC6A17	solute carrier family 6 member 17 [Source:HGNC Symbol;Acc:HGNC:31399]	processed_transcript,protein_coding	40.2058	8.08862	1.71183	4.72512	2.2998e-06	4.08772e-05
ENSG00000134042	MRO	MRO	maestro [Source:HGNC Symbol;Acc:HGNC:24121]	nonsense_mediated_decay,processed_transcript,protein_coding	16.0332	4.05794	0.859329	4.72222	2.33289e-06	4.14114e-05
ENSG00000138131	LOXL4	LOXL4	lysyl oxidase like 4 [Source:HGNC Symbol;Acc:HGNC:17171]	protein_coding	162.062	5.54507	1.17423	4.72228	2.3321e-06	4.14114e-05
ENSG00000198796	ALPK2	ALPK2	alpha kinase 2 [Source:HGNC Symbol;Acc:HGNC:20565]	processed_transcript,protein_coding,retained_intron	18.0239	5.52649	1.1708	4.72025	2.35552e-06	4.17861e-05
ENSG00000127589	TUBBP1	TUBBP1	tubulin beta pseudogene 1 [Source:HGNC Symbol;Acc:HGNC:12414]	processed_transcript,transcribed_processed_pseudogene	45.1989	-1.16187	0.24616	-4.71996	2.35886e-06	4.18004e-05
ENSG00000254777	AC022182.1		novel transcript	lncRNA	10.7203	4.41431	0.93525	4.71992	2.35939e-06	4.18004e-05
ENSG00000007202	KIAA0100	KIAA0100	KIAA0100 [Source:HGNC Symbol;Acc:HGNC:28960]	nonsense_mediated_decay,processed_transcript,protein_coding,retained_intron	4262.94	-0.98789	0.209342	-4.71902	2.36987e-06	4.19588e-05
ENSG00000243155	AL162431.1		novel transcript	lncRNA	26.1592	1.27109	0.269384	4.71851	2.37583e-06	4.20371e-05
ENSG00000236778	INTS6-AS1	INTS6-AS1	INTS6 antisense RNA 1 [Source:HGNC Symbol;Acc:HGNC:42691]	lncRNA	170.084	1.75955	0.373022	4.71701	2.39335e-06	4.23197e-05
ENSG00000156453	PCDH1	PCDH1	protocadherin 1 [Source:HGNC Symbol;Acc:HGNC:8655]	nonsense_mediated_decay,processed_transcript,protein_coding	57.4689	5.85109	1.24047	4.71684	2.39538e-06	4.23283e-05
ENSG00000228010	AC073343.2		novel transcript, antisense to ZNF12	lncRNA	8.82575	2.08324	0.441699	4.71643	2.40025e-06	4.23868e-05
ENSG00000104892	KLC3	KLC3	kinesin light chain 3 [Source:HGNC Symbol;Acc:HGNC:20717]	protein_coding,retained_intron	8.3398	4.83676	1.02576	4.71529	2.41365e-06	4.25959e-05
ENSG00000141293	SKAP1	SKAP1	src kinase associated phosphoprotein 1 [Source:HGNC Symbol;Acc:HGNC:15605]	nonsense_mediated_decay,protein_coding,retained_intron	18.9475	5.01595	1.06386	4.71487	2.41866e-06	4.26568e-05
ENSG00000103888	CEMIP	CEMIP	cell migration inducing hyaluronidase 1 [Source:HGNC Symbol;Acc:HGNC:29213]	nonsense_mediated_decay,protein_coding,retained_intron	55.6614	1.51489	0.321321	4.71457	2.42222e-06	4.26921e-05
ENSG00000166831	RBPMS2	RBPMS2	RNA binding protein, mRNA processing factor 2 [Source:HGNC Symbol;Acc:HGNC:19098]	protein_coding	75.3174	4.53356	0.961849	4.71337	2.43649e-06	4.29159e-05
ENSG00000171450	CDK5R2	CDK5R2	cyclin dependent kinase 5 regulatory subunit 2 [Source:HGNC Symbol;Acc:HGNC:1776]	protein_coding	10.2857	6.116	1.29766	4.71309	2.43994e-06	4.29489e-05
ENSG00000231292	IGKV1OR2-108	IGKV1OR2-108	immunoglobulin kappa variable 1/OR2-108 (non-functional) [Source:HGNC Symbol;Acc:HGNC:5767]	IG_V_gene	50.0089	8.88676	1.88576	4.71257	2.4461e-06	4.30297e-05
ENSG00000100302	RASD2	RASD2	RASD family member 2 [Source:HGNC Symbol;Acc:HGNC:18229]	protein_coding	1040.88	6.02783	1.27928	4.7119	2.4542e-06	4.31166e-05
ENSG00000125848	FLRT3	FLRT3	fibronectin leucine rich transmembrane protein 3 [Source:HGNC Symbol;Acc:HGNC:3762]	processed_transcript,protein_coding	25.5465	7.91759	1.6803	4.71202	2.45278e-06	4.31166e-05
ENSG00000260708	AL118516.1		novel transcript, antisense to TBC1D22A	lncRNA	110.971	1.3532	0.287219	4.71138	2.46045e-06	4.31987e-05
ENSG00000108518	PFN1	PFN1	profilin 1 [Source:HGNC Symbol;Acc:HGNC:8881]	protein_coding	12249.9	-1.49545	0.317468	-4.71055	2.47044e-06	4.33461e-05
ENSG00000198931	APRT	APRT	adenine phosphoribosyltransferase [Source:HGNC Symbol;Acc:HGNC:626]	nonsense_mediated_decay,protein_coding,retained_intron	1656.49	-1.68484	0.357724	-4.70989	2.47856e-06	4.34328e-05
ENSG00000277161	PIGW	PIGW	phosphatidylinositol glycan anchor biosynthesis class W [Source:HGNC Symbol;Acc:HGNC:23213]	protein_coding	374.734	-2.04187	0.433518	-4.71	2.47718e-06	4.34328e-05
ENSG00000270972	AC136475.9		novel transcript	lncRNA	39.0706	7.56397	1.60617	4.70931	2.4856e-06	4.35283e-05
ENSG00000266053	NDUFV2-AS1	NDUFV2-AS1	NDUFV2 antisense RNA 1 [Source:HGNC Symbol;Acc:HGNC:50826]	lncRNA	28.0592	0.998777	0.212152	4.70783	2.50366e-06	4.38165e-05
ENSG00000225595	LINC01623	LINC01623	long intergenic non-protein coding RNA 1623 [Source:HGNC Symbol;Acc:HGNC:52050]	lncRNA	11.3867	4.24326	0.901431	4.70724	2.51087e-06	4.39145e-05
ENSG00000226756	AC007365.1		novel transcript	lncRNA	17.4697	2.00468	0.426122	4.70448	2.54517e-06	4.44859e-05
ENSG00000156697	UTP14A	UTP14A	UTP14A small subunit processome component [Source:HGNC Symbol;Acc:HGNC:10665]	processed_transcript,protein_coding	1085.88	-0.493462	0.104921	-4.70318	2.56144e-06	4.47417e-05
ENSG00000251191	LINC00589	LINC00589	long intergenic non-protein coding RNA 589 [Source:HGNC Symbol;Acc:HGNC:32299]	lncRNA	12.9356	5.95832	1.26695	4.70289	2.56509e-06	4.47483e-05
ENSG00000270067	ENSG00000270067	ENSG00000270067	ENSG00000270067	ENSG00000270067	60.1397	1.93259	0.410934	4.70292	2.56471e-06	4.47483e-05
ENSG00000272301	ENSG00000272301	ENSG00000272301	ENSG00000272301	ENSG00000272301	68.4983	1.47762	0.314229	4.70236	2.57175e-06	4.48357e-05
ENSG00000135116	HRK	HRK	harakiri, BCL2 interacting protein [Source:HGNC Symbol;Acc:HGNC:5185]	processed_transcript,protein_coding	66.8766	5.22859	1.1122	4.70112	2.58733e-06	4.50719e-05
ENSG00000186105	LRRC70	LRRC70	leucine rich repeat containing 70 [Source:HGNC Symbol;Acc:HGNC:35155]	processed_transcript,protein_coding	23.1554	-3.22488	0.685996	-4.70102	2.58859e-06	4.50719e-05
ENSG00000270300	PHACTR2P1	PHACTR2P1	phosphatase and actin regulator 2 pseudogene 1 [Source:HGNC Symbol;Acc:HGNC:49488]	processed_transcript,transcribed_processed_pseudogene	16.9675	2.28334	0.485725	4.70089	2.59033e-06	4.50734e-05
ENSG00000138080	EMILIN1	EMILIN1	elastin microfibril interfacer 1 [Source:HGNC Symbol;Acc:HGNC:19880]	protein_coding	644.854	-2.12166	0.451546	-4.69865	2.61892e-06	4.55418e-05
ENSG00000166847	DCTN5	DCTN5	dynactin subunit 5 [Source:HGNC Symbol;Acc:HGNC:24594]	nonsense_mediated_decay,protein_coding,retained_intron	2552.36	-0.66019	0.140513	-4.69842	2.62178e-06	4.55625e-05
ENSG00000130749	ZC3H4	ZC3H4	zinc finger CCCH-type containing 4 [Source:HGNC Symbol;Acc:HGNC:17808]	processed_transcript,protein_coding,retained_intron	1282.87	-1.08057	0.229997	-4.69821	2.62454e-06	4.55815e-05
ENSG00000172179	PRL	PRL	prolactin [Source:HGNC Symbol;Acc:HGNC:9445]	protein_coding	97.4562	9.36757	1.99482	4.69594	2.65386e-06	4.60615e-05
ENSG00000062038	CDH3	CDH3	cadherin 3 [Source:HGNC Symbol;Acc:HGNC:1762]	nonsense_mediated_decay,processed_transcript,protein_coding	12.129	5.36128	1.14191	4.69499	2.66615e-06	4.62455e-05
ENSG00000263280	AC003965.1		novel transcript	lncRNA	13.8265	2.06095	0.439068	4.69392	2.68021e-06	4.64599e-05
ENSG00000210082	MT-RNR2	MT-RNR2	mitochondrially encoded 16S rRNA [Source:HGNC Symbol;Acc:HGNC:7471]	Mt_rRNA	88950.3	1.34364	0.286299	4.69314	2.69042e-06	4.66072e-05
ENSG00000163877	SNIP1	SNIP1	Smad nuclear interacting protein 1 [Source:HGNC Symbol;Acc:HGNC:30587]	nonsense_mediated_decay,protein_coding,retained_intron	1026.24	0.915065	0.195019	4.69219	2.70296e-06	4.67948e-05
ENSG00000279633	AL137918.1		TEC	TEC	9.16607	2.75885	0.587999	4.69193	2.70644e-06	4.68254e-05
ENSG00000188368	PRR19	PRR19	proline rich 19 [Source:HGNC Symbol;Acc:HGNC:33728]	protein_coding	5.15899	-2.89077	0.616136	-4.69178	2.70843e-06	4.68301e-05
ENSG00000230666	CEACAM22P	CEACAM22P	CEA cell adhesion molecule 22, pseudogene [Source:HGNC Symbol;Acc:HGNC:38029]	processed_transcript,transcribed_unprocessed_pseudogene	10.1677	4.68825	0.999395	4.69109	2.71758e-06	4.69585e-05
ENSG00000155265	GOLGA7B	GOLGA7B	golgin A7 family member B [Source:HGNC Symbol;Acc:HGNC:31668]	processed_transcript,protein_coding	32.589	5.17632	1.10381	4.68949	2.73883e-06	4.72959e-05
ENSG00000164707	SLC13A4	SLC13A4	solute carrier family 13 member 4 [Source:HGNC Symbol;Acc:HGNC:15827]	processed_transcript,protein_coding,retained_intron	79.445	1.43084	0.305134	4.68924	2.74223e-06	4.73247e-05
ENSG00000175806	MSRA	MSRA	methionine sulfoxide reductase A [Source:HGNC Symbol;Acc:HGNC:7377]	processed_transcript,protein_coding,retained_intron	347.048	-1.55269	0.331205	-4.688	2.75893e-06	4.75827e-05
ENSG00000072952	IRAG1	IRAG1	inositol 1,4,5-triphosphate receptor associated 1 [Source:HGNC Symbol;Acc:HGNC:7237]	nonsense_mediated_decay,processed_transcript,protein_coding,retained_intron	127.289	3.89613	0.831264	4.687	2.77239e-06	4.77849e-05
ENSG00000137760	ALKBH8	ALKBH8	alkB homolog 8, tRNA methyltransferase [Source:HGNC Symbol;Acc:HGNC:25189]	nonsense_mediated_decay,processed_transcript,protein_coding	361.815	-0.988927	0.211003	-4.68678	2.77532e-06	4.78052e-05
ENSG00000109586	GALNT7	GALNT7	polypeptide N-acetylgalactosaminyltransferase 7 [Source:HGNC Symbol;Acc:HGNC:4129]	processed_transcript,protein_coding,retained_intron	1412.16	-1.5591	0.332668	-4.68664	2.77729e-06	4.7809e-05
ENSG00000186648	CARMIL3	CARMIL3	capping protein regulator and myosin 1 linker 3 [Source:HGNC Symbol;Acc:HGNC:20272]	protein_coding,retained_intron	194.235	3.63229	0.775448	4.68412	2.81163e-06	4.83696e-05
ENSG00000265574	WDR45BP1	WDR45BP1	WD repeat domain 45B pseudogene 1 [Source:HGNC Symbol;Acc:HGNC:26605]	processed_pseudogene	9.61748	4.63964	0.990545	4.68393	2.81431e-06	4.83852e-05
ENSG00000125901	MRPS26	MRPS26	mitochondrial ribosomal protein S26 [Source:HGNC Symbol;Acc:HGNC:14045]	protein_coding	465.292	-1.21317	0.259087	-4.68247	2.83445e-06	4.87008e-05
ENSG00000187260	WDR86	WDR86	WD repeat domain 86 [Source:HGNC Symbol;Acc:HGNC:28020]	processed_transcript,protein_coding,retained_intron	47.5456	3.71953	0.79459	4.68107	2.85383e-06	4.9003e-05
ENSG00000132958	TPTE2	TPTE2	transmembrane phosphoinositide 3-phosphatase and tensin homolog 2 [Source:HGNC Symbol;Acc:HGNC:17299]	nonsense_mediated_decay,protein_coding	9.48389	2.56843	0.548799	4.68009	2.86742e-06	4.91746e-05
ENSG00000168228	ZCCHC4	ZCCHC4	zinc finger CCHC-type containing 4 [Source:HGNC Symbol;Acc:HGNC:22917]	nonsense_mediated_decay,processed_transcript,protein_coding,retained_intron	279.341	-0.817089	0.174584	-4.68019	2.86603e-06	4.91746e-05
ENSG00000206337	HCP5	HCP5	HLA complex P5 [Source:HGNC Symbol;Acc:HGNC:21659]	lncRNA	672.297	3.26004	0.696998	4.67727	2.90726e-06	4.98266e-05
ENSG00000160633	SAFB	SAFB	scaffold attachment factor B [Source:HGNC Symbol;Acc:HGNC:10520]	nonsense_mediated_decay,processed_transcript,protein_coding,retained_intron	3302.01	-0.76494	0.163586	-4.67606	2.9244e-06	5.00889e-05
ENSG00000142549	IGLON5	IGLON5	IgLON family member 5 [Source:HGNC Symbol;Acc:HGNC:34550]	protein_coding	13.5999	2.92688	0.625961	4.67582	2.92788e-06	5.01171e-05
ENSG00000279696	AP001273.1		novel transcript	TEC	121.677	1.31797	0.281884	4.67558	2.93125e-06	5.01433e-05
ENSG00000162521	RBBP4	RBBP4	RB binding protein 4, chromatin remodeling factor [Source:HGNC Symbol;Acc:HGNC:9887]	nonsense_mediated_decay,processed_transcript,protein_coding,retained_intron	7333.68	-0.845844	0.181065	-4.6715	2.99014e-06	5.11187e-05
ENSG00000129055	ANAPC13	ANAPC13	anaphase promoting complex subunit 13 [Source:HGNC Symbol;Acc:HGNC:24540]	protein_coding,retained_intron	666.816	-1.30808	0.280056	-4.67077	3.00072e-06	5.12674e-05
ENSG00000119138	KLF9	KLF9	Kruppel like factor 9 [Source:HGNC Symbol;Acc:HGNC:1123]	protein_coding	742.852	1.83656	0.393295	4.66969	3.01659e-06	5.15063e-05
ENSG00000215246	AC116351.1		novel transcript	lncRNA	81.4488	5.5055	1.17929	4.66847	3.03447e-06	5.17793e-05
ENSG00000078808	SDF4	SDF4	stromal cell derived factor 4 [Source:HGNC Symbol;Acc:HGNC:24188]	nonsense_mediated_decay,processed_transcript,protein_coding,retained_intron	1845.8	-0.814982	0.174591	-4.66795	3.0422e-06	5.18788e-05
ENSG00000153237	CCDC148	CCDC148	coiled-coil domain containing 148 [Source:HGNC Symbol;Acc:HGNC:25191]	nonsense_mediated_decay,processed_transcript,protein_coding	32.958	4.58204	0.981792	4.66702	3.05605e-06	5.20741e-05
ENSG00000235779	AC079779.3		novel transcript	lncRNA	72.6338	8.02107	1.71871	4.66692	3.05746e-06	5.20741e-05
ENSG00000134802	SLC43A3	SLC43A3	solute carrier family 43 member 3 [Source:HGNC Symbol;Acc:HGNC:17466]	nonsense_mediated_decay,processed_transcript,protein_coding,TEC	1336.88	-1.28027	0.274403	-4.66566	3.07626e-06	5.23275e-05
ENSG00000222012	AC005481.1		novel transcript, antisense to PTPRN2	lncRNA	72.1814	7.51869	1.6115	4.66565	3.07649e-06	5.23275e-05
ENSG00000261019	AC010132.4		novel transcript	lncRNA	6.59981	2.63924	0.565688	4.66554	3.07809e-06	5.23275e-05
ENSG00000274294	AC015660.3		novel transcript	lncRNA	18.7223	4.7324	1.01439	4.66527	3.08209e-06	5.23629e-05
ENSG00000201558	RNVU1-6	RNVU1-6	RNA, variant U1 small nuclear 6 [Source:HGNC Symbol;Acc:HGNC:48314]	snRNA	2.59778	4.63222	0.993202	4.66392	3.10243e-06	5.26757e-05
ENSG00000119041	GTF3C3	GTF3C3	general transcription factor IIIC subunit 3 [Source:HGNC Symbol;Acc:HGNC:4666]	nonsense_mediated_decay,processed_transcript,protein_coding,retained_intron	1283.55	-0.650082	0.139428	-4.66248	3.12416e-06	5.2996e-05
ENSG00000123600	METTL8	METTL8	methyltransferase like 8 [Source:HGNC Symbol;Acc:HGNC:25856]	nonsense_mediated_decay,processed_transcript,protein_coding,retained_intron	474.89	-1.17437	0.25188	-4.66242	3.12517e-06	5.2996e-05
ENSG00000249364	AC112206.2		novel transcript	lncRNA,retained_intron	77.7707	9.52388	2.04276	4.66226	3.12749e-06	5.30024e-05
ENSG00000258768	AL356019.2		novel transcript	lncRNA	96.988	1.79554	0.385301	4.6601	3.16051e-06	5.35289e-05
ENSG00000227946	AC007383.1		novel transcript	lncRNA	38.6052	-2.21026	0.474444	-4.65862	3.1834e-06	5.38831e-05
ENSG00000076201	PTPN23	PTPN23	protein tyrosine phosphatase non-receptor type 23 [Source:HGNC Symbol;Acc:HGNC:14406]	nonsense_mediated_decay,protein_coding,retained_intron	1339.72	-0.414777	0.0890478	-4.65791	3.19437e-06	5.40353e-05
ENSG00000103522	IL21R	IL21R	interleukin 21 receptor [Source:HGNC Symbol;Acc:HGNC:6006]	processed_transcript,protein_coding,retained_intron	815.879	3.37011	0.723832	4.65593	3.22521e-06	5.45233e-05
ENSG00000169696	ASPSCR1	ASPSCR1	ASPSCR1 tether for SLC2A4, UBX domain containing [Source:HGNC Symbol;Acc:HGNC:13825]	nonsense_mediated_decay,processed_transcript,protein_coding,retained_intron	441.914	-1.32706	0.285069	-4.65521	3.23646e-06	5.46796e-05
ENSG00000260051	AL031600.1		novel transcript, antisense to CLCN7	lncRNA	86.7116	1.33995	0.287882	4.65452	3.24732e-06	5.48291e-05
ENSG00000105220	GPI	GPI	glucose-6-phosphate isomerase [Source:HGNC Symbol;Acc:HGNC:4458]	nonsense_mediated_decay,processed_transcript,protein_coding,retained_intron	3314.79	-1.33157	0.286102	-4.6542	3.25241e-06	5.48697e-05
ENSG00000110171	TRIM3	TRIM3	tripartite motif containing 3 [Source:HGNC Symbol;Acc:HGNC:10064]	processed_transcript,protein_coding,retained_intron	354.913	2.43395	0.522967	4.65412	3.25374e-06	5.48697e-05
ENSG00000138286	FAM149B1	FAM149B1	family with sequence similarity 149 member B1 [Source:HGNC Symbol;Acc:HGNC:29162]	nonsense_mediated_decay,processed_transcript,protein_coding,retained_intron	928.477	0.775023	0.166583	4.65248	3.2796e-06	5.52717e-05
ENSG00000221883	ARIH2OS	ARIH2OS	ARIH2 opposite strand lncRNA [Source:HGNC Symbol;Acc:HGNC:34425]	lncRNA	53.3558	1.15854	0.249052	4.6518	3.29057e-06	5.54224e-05
ENSG00000177994	C2orf73	C2orf73	chromosome 2 open reading frame 73 [Source:HGNC Symbol;Acc:HGNC:26861]	nonsense_mediated_decay,processed_transcript,protein_coding	4.38797	4.36035	0.937698	4.65005	3.31848e-06	5.5858e-05
ENSG00000100418	DESI1	DESI1	desumoylating isopeptidase 1 [Source:HGNC Symbol;Acc:HGNC:24577]	processed_transcript,protein_coding,retained_intron	834.116	-0.956676	0.205765	-4.64937	3.32953e-06	5.60096e-05
ENSG00000242852	ZNF709	ZNF709	zinc finger protein 709 [Source:HGNC Symbol;Acc:HGNC:20629]	processed_transcript,protein_coding	26.2189	1.37939	0.296786	4.64775	3.3557e-06	5.64151e-05
ENSG00000054690	PLEKHH1	PLEKHH1	pleckstrin homology, MyTH4 and FERM domain containing H1 [Source:HGNC Symbol;Acc:HGNC:17733]	nonsense_mediated_decay,processed_transcript,protein_coding,retained_intron	196.49	4.21947	0.908091	4.64652	3.37573e-06	5.67169e-05
ENSG00000240291	AL450384.2		novel transcript, antisense to CACNB2	lncRNA	106.482	1.11242	0.239438	4.64599	3.38457e-06	5.68305e-05
ENSG00000258623	AL121820.1		novel transcript, antisense to RAD51L1	lncRNA	80.4851	5.19365	1.11794	4.64573	3.38873e-06	5.68653e-05
ENSG00000124491	F13A1	F13A1	coagulation factor XIII A chain [Source:HGNC Symbol;Acc:HGNC:3531]	protein_coding,retained_intron	587.671	5.9675	1.28528	4.64297	3.43442e-06	5.75966e-05
ENSG00000153363	LINC00467	LINC00467	long intergenic non-protein coding RNA 467 [Source:HGNC Symbol;Acc:HGNC:28227]	lncRNA	147.105	1.53319	0.330351	4.64109	3.46578e-06	5.80869e-05
ENSG00000108984	MAP2K6	MAP2K6	mitogen-activated protein kinase kinase 6 [Source:HGNC Symbol;Acc:HGNC:6846]	nonsense_mediated_decay,protein_coding,retained_intron	594.013	3.12583	0.673696	4.63982	3.48716e-06	5.84093e-05
ENSG00000101413	RPRD1B	RPRD1B	regulation of nuclear pre-mRNA domain containing 1B [Source:HGNC Symbol;Acc:HGNC:16209]	nonsense_mediated_decay,processed_transcript,protein_coding	989.767	-0.922976	0.198953	-4.63917	3.49812e-06	5.8557e-05
ENSG00000244119	PDCL3P4	PDCL3P4	PDCL3 pseudogene 4 [Source:HGNC Symbol;Acc:HGNC:44505]	processed_pseudogene	48.051	2.44366	0.526802	4.63866	3.50677e-06	5.86658e-05
ENSG00000231584	FAHD2CP	FAHD2CP	fumarylacetoacetate hydrolase domain containing 2C, pseudogene [Source:HGNC Symbol;Acc:HGNC:44135]	processed_transcript,transcribed_unprocessed_pseudogene	204.017	1.60712	0.346588	4.63699	3.53521e-06	5.90992e-05
ENSG00000255045	AP000866.5		novel transcript	lncRNA	14.0077	2.91769	0.629236	4.63688	3.537e-06	5.90992e-05
ENSG00000178752	ERFE	ERFE	erythroferrone [Source:HGNC Symbol;Acc:HGNC:26727]	protein_coding,retained_intron	165.256	2.48023	0.535202	4.6342	3.58315e-06	5.98338e-05
ENSG00000048342	CC2D2A	CC2D2A	coiled-coil and C2 domain containing 2A [Source:HGNC Symbol;Acc:HGNC:29253]	nonsense_mediated_decay,processed_transcript,protein_coding,retained_intron	40.3616	1.78587	0.385394	4.63387	3.58884e-06	5.98922e-05
ENSG00000116016	EPAS1	EPAS1	endothelial PAS domain protein 1 [Source:HGNC Symbol;Acc:HGNC:3374]	processed_transcript,protein_coding,retained_intron	2705.82	2.40693	0.519456	4.63356	3.59439e-06	5.99482e-05
ENSG00000178685	PARP10	PARP10	poly(ADP-ribose) polymerase family member 10 [Source:HGNC Symbol;Acc:HGNC:25895]	nonsense_mediated_decay,processed_transcript,protein_coding,retained_intron	1467.87	-2.31963	0.500667	-4.63307	3.60275e-06	6.00509e-05
ENSG00000099812	MISP	MISP	mitotic spindle positioning [Source:HGNC Symbol;Acc:HGNC:27000]	processed_transcript,protein_coding	8.16357	5.77998	1.24785	4.63196	3.62222e-06	6.03386e-05
ENSG00000204642	HLA-F	HLA-F	major histocompatibility complex, class I, F [Source:HGNC Symbol;Acc:HGNC:4963]	processed_transcript,protein_coding	403.528	2.02525	0.437306	4.63119	3.63567e-06	6.05258e-05
ENSG00000227375	DLG1-AS1	DLG1-AS1	DLG1 antisense RNA 1 [Source:HGNC Symbol;Acc:HGNC:44154]	lncRNA	6.36174	3.65929	0.790177	4.63098	3.6394e-06	6.0551e-05
ENSG00000270629	NBPF14	NBPF14	NBPF member 14 [Source:HGNC Symbol;Acc:HGNC:25232]	protein_coding	327.845	2.39385	0.517005	4.63023	3.65269e-06	6.07351e-05
ENSG00000161082	CELF5	CELF5	CUGBP Elav-like family member 5 [Source:HGNC Symbol;Acc:HGNC:14058]	nonsense_mediated_decay,processed_transcript,protein_coding,retained_intron	143.383	3.88958	0.840164	4.62954	3.6647e-06	6.08978e-05
ENSG00000260766	ENSG00000260766	ENSG00000260766	ENSG00000260766	ENSG00000260766	234.491	1.07529	0.232305	4.62877	3.67851e-06	6.10901e-05
ENSG00000165819	METTL3	METTL3	methyltransferase like 3 [Source:HGNC Symbol;Acc:HGNC:17563]	nonsense_mediated_decay,processed_transcript,protein_coding,retained_intron	1780.02	-0.656609	0.141912	-4.62688	3.71211e-06	6.16107e-05
ENSG00000239887	C1orf226	C1orf226	chromosome 1 open reading frame 226 [Source:HGNC Symbol;Acc:HGNC:34351]	protein_coding	19.3637	5.28479	1.14243	4.62594	3.72912e-06	6.18553e-05
ENSG00000147649	MTDH	MTDH	metadherin [Source:HGNC Symbol;Acc:HGNC:29608]	nonsense_mediated_decay,protein_coding,retained_intron	4778.7	-0.589518	0.127444	-4.62572	3.733e-06	6.18821e-05
ENSG00000132274	TRIM22	TRIM22	tripartite motif containing 22 [Source:HGNC Symbol;Acc:HGNC:16379]	nonsense_mediated_decay,protein_coding,retained_intron	1926.88	-2.48498	0.537449	-4.62365	3.77048e-06	6.24656e-05
ENSG00000111837	MAK	MAK	male germ cell associated kinase [Source:HGNC Symbol;Acc:HGNC:6816]	nonsense_mediated_decay,protein_coding	53.9708	2.59038	0.560583	4.62087	3.82126e-06	6.32685e-05
ENSG00000235052	AL021154.1		novel transcript	lncRNA	44.7167	3.0548	0.661128	4.62059	3.82648e-06	6.33165e-05
ENSG00000187122	SLIT1	SLIT1	slit guidance ligand 1 [Source:HGNC Symbol;Acc:HGNC:11085]	processed_transcript,protein_coding	89.6805	3.50115	0.757962	4.61916	3.85298e-06	6.37165e-05
ENSG00000164615	CAMLG	CAMLG	calcium modulating ligand [Source:HGNC Symbol;Acc:HGNC:1471]	processed_transcript,protein_coding,retained_intron	1187.63	0.65243	0.141253	4.61887	3.85844e-06	6.37433e-05
ENSG00000172554	SNTG2	SNTG2	syntrophin gamma 2 [Source:HGNC Symbol;Acc:HGNC:13741]	nonsense_mediated_decay,processed_transcript,protein_coding	81.2088	8.15348	1.76527	4.61882	3.85927e-06	6.37433e-05
ENSG00000198832	SELENOM	SELENOM	selenoprotein M [Source:HGNC Symbol;Acc:HGNC:30397]	processed_transcript,protein_coding,retained_intron	32.8934	5.37204	1.16319	4.61837	3.86775e-06	6.38448e-05
ENSG00000236641	Z99916.1		novel transcript	lncRNA	7.88844	3.99485	0.865579	4.61523	3.92659e-06	6.47769e-05
ENSG00000142449	FBN3	FBN3	fibrillin 3 [Source:HGNC Symbol;Acc:HGNC:18794]	protein_coding,retained_intron	64.253	5.74671	1.24527	4.61482	3.93434e-06	6.48656e-05
ENSG00000132464	ENAM	ENAM	enamelin [Source:HGNC Symbol;Acc:HGNC:3344]	protein_coding	6.95158	5.54303	1.20127	4.61429	3.9444e-06	6.49923e-05
ENSG00000163520	FBLN2	FBLN2	fibulin 2 [Source:HGNC Symbol;Acc:HGNC:3601]	protein_coding,retained_intron	3.6294	5.10277	1.10627	4.6126	3.9767e-06	6.5485e-05
ENSG00000105650	PDE4C	PDE4C	phosphodiesterase 4C [Source:HGNC Symbol;Acc:HGNC:8782]	nonsense_mediated_decay,protein_coding,retained_intron	9.96326	2.9843	0.64737	4.60989	4.02884e-06	6.63035e-05
ENSG00000162877	PM20D1	PM20D1	peptidase M20 domain containing 1 [Source:HGNC Symbol;Acc:HGNC:26518]	processed_transcript,protein_coding	665.116	7.55106	1.63825	4.60922	4.04188e-06	6.64782e-05
ENSG00000104691	UBXN8	UBXN8	UBX domain protein 8 [Source:HGNC Symbol;Acc:HGNC:30307]	nonsense_mediated_decay,processed_transcript,protein_coding,retained_intron	256.623	-1.22164	0.265073	-4.60871	4.0517e-06	6.65994e-05
ENSG00000007350	TKTL1	TKTL1	transketolase like 1 [Source:HGNC Symbol;Acc:HGNC:11835]	nonsense_mediated_decay,processed_transcript,protein_coding	5.41925	5.67808	1.23236	4.60748	4.07573e-06	6.69542e-05
ENSG00000147082	CCNB3	CCNB3	cyclin B3 [Source:HGNC Symbol;Acc:HGNC:18709]	nonsense_mediated_decay,processed_transcript,protein_coding,retained_intron	10.6201	4.20713	0.913158	4.60723	4.08071e-06	6.69958e-05
ENSG00000237609	AF064858.2		novel transcript	lncRNA	7.01763	3.82712	0.831132	4.60471	4.13033e-06	6.77697e-05
ENSG00000232112	TMA7	TMA7	translation machinery associated 7 homolog [Source:HGNC Symbol;Acc:HGNC:26932]	protein_coding,retained_intron	398.741	-0.922217	0.200286	-4.6045	4.13456e-06	6.77983e-05
ENSG00000117594	HSD11B1	HSD11B1	hydroxysteroid 11-beta dehydrogenase 1 [Source:HGNC Symbol;Acc:HGNC:5208]	protein_coding	107.48	9.99067	2.16989	4.60424	4.13984e-06	6.78441e-05
ENSG00000111877	MCM9	MCM9	minichromosome maintenance 9 homologous recombination repair factor [Source:HGNC Symbol;Acc:HGNC:21484]	processed_transcript,protein_coding,retained_intron	593.634	-1.231	0.267464	-4.60249	4.17475e-06	6.83752e-05
ENSG00000005100	DHX33	DHX33	DEAH-box helicase 33 [Source:HGNC Symbol;Acc:HGNC:16718]	nonsense_mediated_decay,protein_coding,retained_intron	1329.96	-1.16296	0.252704	-4.60206	4.18323e-06	6.84731e-05
ENSG00000129911	KLF16	KLF16	Kruppel like factor 16 [Source:HGNC Symbol;Acc:HGNC:16857]	nonsense_mediated_decay,protein_coding	632.948	-1.30463	0.283555	-4.60099	4.20494e-06	6.8582e-05
ENSG00000164951	PDP1	PDP1	pyruvate dehyrogenase phosphatase catalytic subunit 1 [Source:HGNC Symbol;Acc:HGNC:9279]	processed_transcript,protein_coding	623.188	1.52318	0.331022	4.60144	4.19575e-06	6.8582e-05
ENSG00000167721	TSR1	TSR1	TSR1 ribosome maturation factor [Source:HGNC Symbol;Acc:HGNC:25542]	nonsense_mediated_decay,protein_coding,retained_intron	1374.6	-1.12761	0.245067	-4.60123	4.20013e-06	6.8582e-05
ENSG00000175189	INHBC	INHBC	inhibin subunit beta C [Source:HGNC Symbol;Acc:HGNC:6068]	protein_coding	37.2591	1.8827	0.409184	4.6011	4.2026e-06	6.8582e-05
ENSG00000185477	GPRIN3	GPRIN3	GPRIN family member 3 [Source:HGNC Symbol;Acc:HGNC:27733]	protein_coding	259.043	3.27033	0.710778	4.60106	4.20339e-06	6.8582e-05
ENSG00000249125	AC093821.1		novel transcript	lncRNA	18.6658	6.97849	1.51659	4.60145	4.19565e-06	6.8582e-05
ENSG00000165995	CACNB2	CACNB2	calcium voltage-gated channel auxiliary subunit beta 2 [Source:HGNC Symbol;Acc:HGNC:1402]	nonsense_mediated_decay,processed_transcript,protein_coding,retained_intron	52.2628	1.34286	0.29189	4.60056	4.21358e-06	6.86818e-05
ENSG00000130204	TOMM40	TOMM40	translocase of outer mitochondrial membrane 40 [Source:HGNC Symbol;Acc:HGNC:18001]	nonsense_mediated_decay,protein_coding	1527.9	-1.51056	0.328443	-4.59915	4.24218e-06	6.91069e-05
ENSG00000175877	TMEM270	TMEM270	transmembrane protein 270 [Source:HGNC Symbol;Acc:HGNC:23018]	nonsense_mediated_decay,protein_coding	6.40529	5.91949	1.2872	4.59874	4.25057e-06	6.91609e-05
ENSG00000229132	EIF4A1P10	EIF4A1P10	eukaryotic translation initiation factor 4A1 pseudogene 10 [Source:HGNC Symbol;Acc:HGNC:37930]	processed_pseudogene	27.9897	-1.18618	0.257935	-4.59877	4.24997e-06	6.91609e-05
ENSG00000175766	EIF4E1B	EIF4E1B	eukaryotic translation initiation factor 4E family member 1B [Source:HGNC Symbol;Acc:HGNC:33179]	processed_transcript,protein_coding,retained_intron	28.3828	7.58534	1.65002	4.59711	4.28387e-06	6.96614e-05
ENSG00000173914	RBM4B	RBM4B	RNA binding motif protein 4B [Source:HGNC Symbol;Acc:HGNC:28842]	nonsense_mediated_decay,processed_transcript,protein_coding	689.445	-0.708644	0.15421	-4.59532	4.32091e-06	7.02219e-05
ENSG00000109685	NSD2	NSD2	nuclear receptor binding SET domain protein 2 [Source:HGNC Symbol;Acc:HGNC:12766]	nonsense_mediated_decay,processed_transcript,protein_coding,retained_intron	4355.74	-1.03078	0.224332	-4.5949	4.32963e-06	7.03218e-05
ENSG00000008294	SPAG9	SPAG9	sperm associated antigen 9 [Source:HGNC Symbol;Acc:HGNC:14524]	nonsense_mediated_decay,processed_transcript,protein_coding,retained_intron	5093.1	1.07106	0.233191	4.59303	4.3685e-06	7.09109e-05
ENSG00000164342	TLR3	TLR3	toll like receptor 3 [Source:HGNC Symbol;Acc:HGNC:11849]	processed_transcript,protein_coding,retained_intron	48.4018	6.195	1.34882	4.5929	4.37138e-06	7.09155e-05
ENSG00000175155	YPEL2	YPEL2	yippee like 2 [Source:HGNC Symbol;Acc:HGNC:18326]	processed_transcript,protein_coding,retained_intron	919.697	1.33259	0.29026	4.59101	4.411e-06	7.15158e-05
ENSG00000261167	AC107027.3		novel transcript, overlapping to MRPL3	lncRNA	86.5608	-1.17247	0.25541	-4.59054	4.42103e-06	7.16359e-05
ENSG00000114268	PFKFB4	PFKFB4	6-phosphofructo-2-kinase/fructose-2,6-biphosphatase 4 [Source:HGNC Symbol;Acc:HGNC:8875]	nonsense_mediated_decay,processed_transcript,protein_coding,retained_intron	432.593	1.67488	0.364892	4.59006	4.43125e-06	7.17589e-05
ENSG00000168672	LRATD2	LRATD2	LRAT domain containing 2 [Source:HGNC Symbol;Acc:HGNC:24166]	processed_transcript,protein_coding	291.116	1.25078	0.272569	4.58884	4.45713e-06	7.21352e-05
ENSG00000167992	VWCE	VWCE	von Willebrand factor C and EGF domains [Source:HGNC Symbol;Acc:HGNC:26487]	nonsense_mediated_decay,protein_coding,retained_intron	143.713	-1.08558	0.236629	-4.58769	4.48171e-06	7.24902e-05
ENSG00000068028	RASSF1	RASSF1	Ras association domain family member 1 [Source:HGNC Symbol;Acc:HGNC:9882]	nonsense_mediated_decay,processed_transcript,protein_coding,retained_intron	1336.52	-1.55626	0.339244	-4.58744	4.48717e-06	7.25355e-05
ENSG00000180720	CHRM4	CHRM4	cholinergic receptor muscarinic 4 [Source:HGNC Symbol;Acc:HGNC:1953]	protein_coding	11.9923	2.46487	0.537339	4.58717	4.49298e-06	7.25865e-05
ENSG00000130816	DNMT1	DNMT1	DNA methyltransferase 1 [Source:HGNC Symbol;Acc:HGNC:2976]	nonsense_mediated_decay,processed_transcript,protein_coding,retained_intron	6296.9	-0.476071	0.103804	-4.58627	4.51245e-06	7.28579e-05
ENSG00000124596	OARD1	OARD1	O-acyl-ADP-ribose deacylase 1 [Source:HGNC Symbol;Acc:HGNC:21257]	nonsense_mediated_decay,processed_transcript,protein_coding,retained_intron	815.548	-0.585079	0.127608	-4.58497	4.54058e-06	7.32688e-05
ENSG00000230641	USP12-AS2	USP12-AS2	USP12 antisense RNA 2 (head to head) [Source:HGNC Symbol;Acc:HGNC:39962]	lncRNA	3.05605	4.34285	0.947253	4.58467	4.547e-06	7.33291e-05
ENSG00000164398	ACSL6	ACSL6	acyl-CoA synthetase long chain family member 6 [Source:HGNC Symbol;Acc:HGNC:16496]	nonsense_mediated_decay,processed_transcript,protein_coding,retained_intron	12.3154	5.01017	1.09292	4.58422	4.55678e-06	7.34434e-05
ENSG00000265752	AC010754.1		novel transcript	lncRNA	20.698	6.13882	1.33935	4.58345	4.57374e-06	7.36733e-05
ENSG00000172819	RARG	RARG	retinoic acid receptor gamma [Source:HGNC Symbol;Acc:HGNC:9866]	processed_transcript,protein_coding,retained_intron	251.612	1.81935	0.397111	4.58147	4.61728e-06	7.43176e-05
ENSG00000255491	AC100858.2		uncharacterized LOC105375743 [Source:NCBI gene (formerly Entrezgene);Acc:105375743]	lncRNA	60.7498	3.28972	0.718063	4.58138	4.61917e-06	7.43176e-05
ENSG00000003756	RBM5	RBM5	RNA binding motif protein 5 [Source:HGNC Symbol;Acc:HGNC:9902]	nonsense_mediated_decay,processed_transcript,protein_coding,retained_intron	3478.89	-0.566224	0.123618	-4.58042	4.64053e-06	7.45734e-05
ENSG00000123992	DNPEP	DNPEP	aspartyl aminopeptidase [Source:HGNC Symbol;Acc:HGNC:2981]	nonsense_mediated_decay,processed_transcript,protein_coding,retained_intron	663.046	-1.78757	0.390263	-4.58043	4.64025e-06	7.45734e-05
ENSG00000140675	SLC5A2	SLC5A2	solute carrier family 5 member 2 [Source:HGNC Symbol;Acc:HGNC:11037]	nonsense_mediated_decay,processed_transcript,protein_coding,retained_intron	25.7334	2.06523	0.450988	4.57934	4.66448e-06	7.48701e-05
ENSG00000205890	AC108134.1		novel transcript, antisense to CCDC64B	lncRNA	8.39026	3.57036	0.779649	4.57944	4.66216e-06	7.48701e-05
ENSG00000121274	TENT4B	TENT4B	terminal nucleotidyltransferase 4B [Source:HGNC Symbol;Acc:HGNC:30758]	nonsense_mediated_decay,processed_transcript,protein_coding	757.244	0.852831	0.186266	4.57857	4.68163e-06	7.51013e-05
ENSG00000260101	AC008074.2		novel transcript	lncRNA	114.311	-1.41086	0.308207	-4.57763	4.70263e-06	7.53526e-05
ENSG00000273841	TAF9	TAF9	TATA-box binding protein associated factor 9 [Source:HGNC Symbol;Acc:HGNC:11542]	protein_coding	1199.8	-1.17307	0.256261	-4.57763	4.70281e-06	7.53526e-05
ENSG00000228364	SAR1AP1	SAR1AP1	secretion associated Ras related GTPase 1A pseudogene 1 [Source:HGNC Symbol;Acc:HGNC:13983]	processed_pseudogene	5.60569	4.74	1.03587	4.57585	4.74301e-06	7.59521e-05
ENSG00000272459	AC139795.3		novel transcript	lncRNA	11.063	-2.63039	0.574895	-4.57544	4.7523e-06	7.60564e-05
ENSG00000251867	AC009812.1		novel transcript, antisense to ZBTB10	lncRNA	34.3096	-1.9356	0.423083	-4.575	4.76216e-06	7.61695e-05
ENSG00000260339	HEXA-AS1	HEXA-AS1	HEXA antisense RNA 1 [Source:HGNC Symbol;Acc:HGNC:25810]	lncRNA	11.9636	1.93894	0.423905	4.574	4.78501e-06	7.64902e-05
ENSG00000105426	PTPRS	PTPRS	protein tyrosine phosphatase receptor type S [Source:HGNC Symbol;Acc:HGNC:9681]	processed_transcript,protein_coding,retained_intron	28.2496	4.99854	1.09286	4.57381	4.78938e-06	7.65153e-05
ENSG00000196876	SCN8A	SCN8A	sodium voltage-gated channel alpha subunit 8 [Source:HGNC Symbol;Acc:HGNC:10596]	nonsense_mediated_decay,processed_transcript,protein_coding,retained_intron	109.61	5.33608	1.16682	4.5732	4.80334e-06	7.66934e-05
ENSG00000179935	LINC00652	LINC00652	long intergenic non-protein coding RNA 652 [Source:HGNC Symbol;Acc:HGNC:25003]	lncRNA	25.909	2.36399	0.517105	4.57158	4.8405e-06	7.72416e-05
ENSG00000180957	PITPNB	PITPNB	phosphatidylinositol transfer protein beta [Source:HGNC Symbol;Acc:HGNC:9002]	protein_coding,retained_intron	2784.5	-0.466875	0.102141	-4.5709	4.85628e-06	7.74482e-05
ENSG00000160838	LRRC71	LRRC71	leucine rich repeat containing 71 [Source:HGNC Symbol;Acc:HGNC:26556]	processed_transcript,protein_coding	6.32227	3.37454	0.738403	4.57005	4.87613e-06	7.77194e-05
ENSG00000140932	CMTM2	CMTM2	CKLF like MARVEL transmembrane domain containing 2 [Source:HGNC Symbol;Acc:HGNC:19173]	nonsense_mediated_decay,protein_coding,retained_intron	9.06669	2.9726	0.650478	4.56987	4.88024e-06	7.77221e-05
ENSG00000163697	APBB2	APBB2	amyloid beta precursor protein binding family B member 2 [Source:HGNC Symbol;Acc:HGNC:582]	nonsense_mediated_decay,processed_transcript,protein_coding,retained_intron	276.869	1.45629	0.318677	4.5698	4.88199e-06	7.77221e-05
ENSG00000196369	SRGAP2B	SRGAP2B	SLIT-ROBO Rho GTPase activating protein 2B [Source:HGNC Symbol;Acc:HGNC:35237]	nonsense_mediated_decay,processed_transcript,protein_coding	70.391	0.798804	0.174812	4.5695	4.8888e-06	7.77852e-05
ENSG00000270557	AC013731.1		novel transcript	lncRNA	3.67504	4.11478	0.900712	4.56836	4.9155e-06	7.81645e-05
ENSG00000175482	POLD4	POLD4	DNA polymerase delta 4, accessory subunit [Source:HGNC Symbol;Acc:HGNC:14106]	protein_coding,retained_intron	273.545	0.950383	0.208056	4.56791	4.92605e-06	7.8285e-05
ENSG00000241469	LINC00635	LINC00635	long intergenic non-protein coding RNA 635 [Source:HGNC Symbol;Acc:HGNC:27184]	lncRNA	25.6953	7.44131	1.62908	4.5678	4.92881e-06	7.8285e-05
ENSG00000163634	THOC7	THOC7	THO complex 7 [Source:HGNC Symbol;Acc:HGNC:29874]	nonsense_mediated_decay,processed_transcript,protein_coding,retained_intron	1432.8	-0.647471	0.141837	-4.56488	4.99771e-06	7.93333e-05
ENSG00000198917	SPOUT1	SPOUT1	SPOUT domain containing methyltransferase 1 [Source:HGNC Symbol;Acc:HGNC:26933]	protein_coding,retained_intron	1193.24	-1.22126	0.267577	-4.56415	5.01511e-06	7.95632e-05
ENSG00000162623	TYW3	TYW3	tRNA-yW synthesizing protein 3 homolog [Source:HGNC Symbol;Acc:HGNC:24757]	processed_transcript,protein_coding	909.015	-1.18636	0.259961	-4.56359	5.02854e-06	7.973e-05
ENSG00000136167	LCP1	LCP1	lymphocyte cytosolic protein 1 [Source:HGNC Symbol;Acc:HGNC:6528]	processed_transcript,protein_coding	40197.1	0.87011	0.190675	4.56331	5.03539e-06	7.97459e-05
ENSG00000138379	MSTN	MSTN	myostatin [Source:HGNC Symbol;Acc:HGNC:4223]	protein_coding	15.9175	2.91461	0.638689	4.56342	5.03269e-06	7.97459e-05
ENSG00000261420	AL022069.1		novel transcript, antisense to BRP44L	lncRNA	32.6229	3.79967	0.832682	4.56317	5.03878e-06	7.97535e-05
ENSG00000112701	SENP6	SENP6	SUMO specific peptidase 6 [Source:HGNC Symbol;Acc:HGNC:20944]	nonsense_mediated_decay,processed_transcript,protein_coding,retained_intron	2841.7	-1.51415	0.331916	-4.56184	5.0707e-06	8.02122e-05
ENSG00000164761	TNFRSF11B	TNFRSF11B	TNF receptor superfamily member 11b [Source:HGNC Symbol;Acc:HGNC:11909]	nonsense_mediated_decay,protein_coding,retained_intron	94.102	9.79889	2.14897	4.55981	5.11994e-06	8.09443e-05
ENSG00000197540	GZMM	GZMM	granzyme M [Source:HGNC Symbol;Acc:HGNC:4712]	protein_coding	9.1036	3.67245	0.805486	4.55929	5.13261e-06	8.10976e-05
ENSG00000142235	LMTK3	LMTK3	lemur tyrosine kinase 3 [Source:HGNC Symbol;Acc:HGNC:19295]	nonsense_mediated_decay,protein_coding	123.208	2.60516	0.571623	4.55747	5.17728e-06	8.17562e-05
ENSG00000133818	RRAS2	RRAS2	RAS related 2 [Source:HGNC Symbol;Acc:HGNC:17271]	nonsense_mediated_decay,protein_coding	19.2624	2.28733	0.502164	4.55495	5.23991e-06	8.26974e-05
ENSG00000255182	AC084125.2		novel transcript, antisense to PPP1R16A	lncRNA,retained_intron	54.1727	-0.938355	0.206105	-4.5528	5.29372e-06	8.34502e-05
ENSG00000262147	AC124283.2		novel transcript, antisense FOXK2	lncRNA	18.8255	2.08755	0.458511	4.55288	5.29162e-06	8.34502e-05
ENSG00000161179	YDJC	YDJC	YdjC chitooligosaccharide deacetylase homolog [Source:HGNC Symbol;Acc:HGNC:27158]	nonsense_mediated_decay,protein_coding,retained_intron	431.082	-1.42929	0.314014	-4.55167	5.32219e-06	8.38505e-05
ENSG00000132530	XAF1	XAF1	XIAP associated factor 1 [Source:HGNC Symbol;Acc:HGNC:30932]	nonsense_mediated_decay,processed_transcript,protein_coding,retained_intron	516.287	-2.56363	0.563489	-4.54956	5.37585e-06	8.46471e-05
ENSG00000177685	CRACR2B	CRACR2B	calcium release activated channel regulator 2B [Source:HGNC Symbol;Acc:HGNC:28703]	protein_coding,retained_intron	627.811	-1.79071	0.393674	-4.54871	5.39748e-06	8.49388e-05
ENSG00000272977	AL008721.2		novel transcript	lncRNA	99.4589	0.603635	0.132716	4.5483	5.40798e-06	8.5055e-05
ENSG00000103710	RASL12	RASL12	RAS like family 12 [Source:HGNC Symbol;Acc:HGNC:30289]	protein_coding	43.2944	5.77241	1.27038	4.54385	5.52361e-06	8.68237e-05
ENSG00000249464	LINC01091	LINC01091	long intergenic non-protein coding RNA 1091 [Source:HGNC Symbol;Acc:HGNC:27721]	lncRNA	32.883	4.48408	0.986899	4.5436	5.53014e-06	8.68764e-05
ENSG00000161558	TMEM143	TMEM143	transmembrane protein 143 [Source:HGNC Symbol;Acc:HGNC:25603]	nonsense_mediated_decay,processed_transcript,protein_coding,retained_intron	173.923	-0.997551	0.219637	-4.54183	5.57689e-06	8.75604e-05
ENSG00000111678	C12orf57	C12orf57	chromosome 12 open reading frame 57 [Source:HGNC Symbol;Acc:HGNC:29521]	processed_transcript,protein_coding,retained_intron	584.708	-1.65065	0.363483	-4.54121	5.59323e-06	8.77261e-05
ENSG00000130309	COLGALT1	COLGALT1	collagen beta(1-O)galactosyltransferase 1 [Source:HGNC Symbol;Acc:HGNC:26182]	processed_transcript,protein_coding,retained_intron	3286.38	-0.78049	0.171869	-4.54119	5.59387e-06	8.77261e-05
ENSG00000144031	ANKRD53	ANKRD53	ankyrin repeat domain 53 [Source:HGNC Symbol;Acc:HGNC:25691]	protein_coding,retained_intron	5.71227	2.96557	0.653176	4.54022	5.61948e-06	8.80771e-05
ENSG00000161405	IKZF3	IKZF3	IKAROS family zinc finger 3 [Source:HGNC Symbol;Acc:HGNC:13178]	nonsense_mediated_decay,protein_coding	159.846	6.00246	1.32231	4.53938	5.64209e-06	8.83809e-05
ENSG00000079385	CEACAM1	CEACAM1	CEA cell adhesion molecule 1 [Source:HGNC Symbol;Acc:HGNC:1814]	processed_transcript,protein_coding,retained_intron	446.542	4.25714	0.937925	4.53889	5.65521e-06	8.84486e-05
ENSG00000115942	ORC2	ORC2	origin recognition complex subunit 2 [Source:HGNC Symbol;Acc:HGNC:8488]	processed_transcript,protein_coding,retained_intron	1432.47	-0.651727	0.143589	-4.53885	5.65613e-06	8.84486e-05
ENSG00000198515	CNGA1	CNGA1	cyclic nucleotide gated channel subunit alpha 1 [Source:HGNC Symbol;Acc:HGNC:2148]	protein_coding,retained_intron	38.6493	4.21069	0.927672	4.53898	5.65262e-06	8.84486e-05
ENSG00000221926	TRIM16	TRIM16	tripartite motif containing 16 [Source:HGNC Symbol;Acc:HGNC:17241]	nonsense_mediated_decay,processed_transcript,protein_coding,retained_intron	155.587	1.11821	0.246372	4.53872	5.65956e-06	8.84516e-05
ENSG00000170265	ZNF282	ZNF282	zinc finger protein 282 [Source:HGNC Symbol;Acc:HGNC:13076]	protein_coding,retained_intron	708.959	-1.075	0.236887	-4.53801	5.67888e-06	8.87029e-05
ENSG00000170917	NUDT6	NUDT6	nudix hydrolase 6 [Source:HGNC Symbol;Acc:HGNC:8053]	nonsense_mediated_decay,processed_transcript,protein_coding,retained_intron	235.97	0.858796	0.189269	4.53744	5.69425e-06	8.88921e-05
ENSG00000100253	MIOX	MIOX	myo-inositol oxygenase [Source:HGNC Symbol;Acc:HGNC:14522]	protein_coding	12.5644	3.78266	0.833772	4.5368	5.7114e-06	8.9109e-05
ENSG00000259868	AL163952.1		novel transcript	lncRNA	35.6314	5.31379	1.17141	4.53624	5.72663e-06	8.92956e-05
ENSG00000271646	IRF2-DT	IRF2-DT	IRF2 divergent transcript [Source:HGNC Symbol;Acc:HGNC:54871]	lncRNA	296.641	1.48013	0.326354	4.53536	5.75051e-06	8.96167e-05
ENSG00000184984	CHRM5	CHRM5	cholinergic receptor muscarinic 5 [Source:HGNC Symbol;Acc:HGNC:1954]	protein_coding	17.4474	2.23105	0.492026	4.53443	5.77601e-06	8.99479e-05
ENSG00000218281	H2AC9P	H2AC9P	H2A clustered histone 9, pseudogene [Source:HGNC Symbol;Acc:HGNC:18805]	unprocessed_pseudogene	65.0768	4.68508	1.03324	4.53434	5.77835e-06	8.99479e-05
ENSG00000163013	FBXO41	FBXO41	F-box protein 41 [Source:HGNC Symbol;Acc:HGNC:29409]	processed_transcript,protein_coding,retained_intron	1712.34	-1.10707	0.24416	-4.53419	5.78257e-06	8.99625e-05
ENSG00000206113	CFAP99	CFAP99	cilia and flagella associated protein 99 [Source:HGNC Symbol;Acc:HGNC:51180]	processed_transcript,protein_coding	6.70136	4.5176	0.996442	4.53373	5.79501e-06	9.01046e-05
ENSG00000230910	AL391807.1		novel transcript	lncRNA	13.7737	7.0263	1.5499	4.53339	5.8045e-06	9.02009e-05
ENSG00000187862	TTC24	TTC24	tetratricopeptide repeat domain 24 [Source:HGNC Symbol;Acc:HGNC:32348]	processed_transcript,protein_coding,retained_intron	224.396	-1.94196	0.428419	-4.53285	5.8194e-06	9.03809e-05
ENSG00000155506	LARP1	LARP1	La ribonucleoprotein 1, translational regulator [Source:HGNC Symbol;Acc:HGNC:29531]	nonsense_mediated_decay,protein_coding,retained_intron	9300.12	-1.05016	0.231737	-4.53169	5.85144e-06	9.0827e-05
ENSG00000133878	DUSP26	DUSP26	dual specificity phosphatase 26 [Source:HGNC Symbol;Acc:HGNC:28161]	protein_coding	13.8922	7.03841	1.55333	4.53118	5.86554e-06	9.09941e-05
ENSG00000106003	LFNG	LFNG	LFNG O-fucosylpeptide 3-beta-N-acetylglucosaminyltransferase [Source:HGNC Symbol;Acc:HGNC:6560]	protein_coding,retained_intron	634.068	2.92059	0.645213	4.52654	5.99566e-06	9.296e-05
ENSG00000163354	DCST2	DCST2	DC-STAMP domain containing 2 [Source:HGNC Symbol;Acc:HGNC:26562]	nonsense_mediated_decay,protein_coding,retained_intron	68.0764	2.35074	0.519363	4.5262	6.00534e-06	9.30572e-05
ENSG00000152082	MZT2B	MZT2B	mitotic spindle organizing protein 2B [Source:HGNC Symbol;Acc:HGNC:25886]	processed_transcript,protein_coding,retained_intron	403.219	-1.37718	0.304414	-4.52403	6.06731e-06	9.39642e-05
ENSG00000241990	PRR34-AS1	PRR34-AS1	PRR34 antisense RNA 1 [Source:HGNC Symbol;Acc:HGNC:50499]	lncRNA	45.3584	-0.973256	0.215173	-4.52312	6.09334e-06	9.43139e-05
ENSG00000112578	BYSL	BYSL	bystin like [Source:HGNC Symbol;Acc:HGNC:1157]	nonsense_mediated_decay,protein_coding,retained_intron	960.717	-0.753444	0.166607	-4.52227	6.11802e-06	9.46422e-05
ENSG00000165188	RNF183	RNF183	ring finger protein 183 [Source:HGNC Symbol;Acc:HGNC:28721]	processed_transcript,protein_coding	21.3055	3.16936	0.701102	4.52054	6.16824e-06	9.53651e-05
ENSG00000166436	TRIM66	TRIM66	tripartite motif containing 66 [Source:HGNC Symbol;Acc:HGNC:29005]	processed_transcript,protein_coding,retained_intron	671.512	1.1046	0.244487	4.51801	6.24224e-06	9.64e-05
ENSG00000186496	ZNF396	ZNF396	zinc finger protein 396 [Source:HGNC Symbol;Acc:HGNC:18824]	protein_coding,retained_intron	40.3915	2.4327	0.538439	4.51805	6.24121e-06	9.64e-05
ENSG00000248964	AC131254.1		novel transcript	lncRNA	7.02941	6.05344	1.33992	4.51775	6.2499e-06	9.64639e-05
ENSG00000116741	RGS2	RGS2	regulator of G protein signaling 2 [Source:HGNC Symbol;Acc:HGNC:9998]	processed_transcript,protein_coding	2104.43	3.66213	0.810782	4.51679	6.27836e-06	9.68484e-05
ENSG00000155719	OTOA	OTOA	otoancorin [Source:HGNC Symbol;Acc:HGNC:16378]	nonsense_mediated_decay,processed_transcript,protein_coding,retained_intron	43.2924	5.78687	1.28138	4.51613	6.29812e-06	9.70984e-05
ENSG00000259251	AC104590.1		novel transcript, antisense to VPS13C	lncRNA	3.23001	4.43808	0.982869	4.51543	6.31874e-06	9.73614e-05
ENSG00000119523	ALG2	ALG2	ALG2 alpha-1,3/1,6-mannosyltransferase [Source:HGNC Symbol;Acc:HGNC:23159]	nonsense_mediated_decay,protein_coding	920.267	0.517332	0.11458	4.51504	6.33055e-06	9.74884e-05
ENSG00000167553	TUBA1C	TUBA1C	tubulin alpha 1c [Source:HGNC Symbol;Acc:HGNC:20768]	nonsense_mediated_decay,processed_transcript,protein_coding,retained_intron	1485.19	-0.779368	0.172622	-4.51488	6.33537e-06	9.75076e-05
ENSG00000254470	AP5B1	AP5B1	adaptor related protein complex 5 subunit beta 1 [Source:HGNC Symbol;Acc:HGNC:25104]	protein_coding	633.069	-1.37403	0.304593	-4.51103	6.45135e-06	9.92367e-05
ENSG00000185681	MORN5	MORN5	MORN repeat containing 5 [Source:HGNC Symbol;Acc:HGNC:17841]	processed_transcript,protein_coding	12.6124	6.41147	1.42139	4.51071	6.46109e-06	9.93306e-05
ENSG00000166825	ANPEP	ANPEP	alanyl aminopeptidase, membrane [Source:HGNC Symbol;Acc:HGNC:500]	nonsense_mediated_decay,processed_transcript,protein_coding,retained_intron	68.7326	3.3778	0.748879	4.51048	6.46822e-06	9.93843e-05
ENSG00000211695	TRGV9	TRGV9	T cell receptor gamma variable 9 [Source:HGNC Symbol;Acc:HGNC:12295]	TR_V_gene	45.9034	3.7279	0.827282	4.5062	6.59992e-06	0.000101351
ENSG00000227398	KIF9-AS1	KIF9-AS1	KIF9 antisense RNA 1 [Source:HGNC Symbol;Acc:HGNC:26822]	lncRNA	126.657	1.29452	0.287366	4.50477	6.64444e-06	0.000101865
ENSG00000235903	CPB2-AS1	CPB2-AS1	CPB2 antisense RNA 1 [Source:HGNC Symbol;Acc:HGNC:39898]	lncRNA	31.1067	2.79727	0.620957	4.50477	6.64461e-06	0.000101865
ENSG00000256745	ARPC3P3	ARPC3P3	actin related protein 2/3 complex subunit 3 pseudogene 3 [Source:HGNC Symbol;Acc:HGNC:39432]	processed_pseudogene	13.9173	-1.23705	0.274596	-4.50499	6.63754e-06	0.000101865
ENSG00000198682	PAPSS2	PAPSS2	3'-phosphoadenosine 5'-phosphosulfate synthase 2 [Source:HGNC Symbol;Acc:HGNC:8604]	processed_transcript,protein_coding	43.2142	2.54718	0.565595	4.50354	6.68303e-06	0.000102397
ENSG00000273216	AC002059.1		novel transcript, novel transcript, sense intronic to RASL10A	lncRNA	22.9661	2.35893	0.523927	4.50241	6.71886e-06	0.000102888
ENSG00000134014	ELP3	ELP3	elongator acetyltransferase complex subunit 3 [Source:HGNC Symbol;Acc:HGNC:20696]	nonsense_mediated_decay,processed_transcript,protein_coding,retained_intron	1257.13	-0.553327	0.122922	-4.50143	6.7497e-06	0.000103303
ENSG00000280193	AC132219.2		TEC	TEC	18.6267	1.71767	0.381707	4.49996	6.79649e-06	0.00010396
ENSG00000143543	JTB	JTB	jumping translocation breakpoint [Source:HGNC Symbol;Acc:HGNC:6201]	processed_transcript,protein_coding	1891.6	-0.64752	0.143907	-4.49956	6.80942e-06	0.0001041
ENSG00000166292	TMEM100	TMEM100	transmembrane protein 100 [Source:HGNC Symbol;Acc:HGNC:25607]	processed_transcript,protein_coding,retained_intron	30.956	6.30159	1.40055	4.49937	6.81543e-06	0.000104133
ENSG00000260805	AC092803.1		novel transcript	lncRNA	6.07033	3.30527	0.734634	4.4992	6.82082e-06	0.000104158
ENSG00000131943	C19orf12	C19orf12	chromosome 19 open reading frame 12 [Source:HGNC Symbol;Acc:HGNC:25443]	nonsense_mediated_decay,processed_transcript,protein_coding	471.891	-0.469995	0.104466	-4.49902	6.82688e-06	0.000104192
ENSG00000145649	GZMA	GZMA	granzyme A [Source:HGNC Symbol;Acc:HGNC:4708]	protein_coding	2404.28	6.91531	1.53715	4.49878	6.83432e-06	0.000104247
ENSG00000152433	ZNF547	ZNF547	zinc finger protein 547 [Source:HGNC Symbol;Acc:HGNC:26432]	nonsense_mediated_decay,protein_coding	258.691	0.890285	0.197912	4.49839	6.84702e-06	0.000104383
ENSG00000165282	PIGO	PIGO	phosphatidylinositol glycan anchor biosynthesis class O [Source:HGNC Symbol;Acc:HGNC:23215]	processed_transcript,protein_coding,retained_intron	555.285	-1.25835	0.279761	-4.49794	6.86136e-06	0.000104543
ENSG00000230526	AC073370.1		novel transcript	lncRNA	21.9759	5.22008	1.16069	4.4974	6.87909e-06	0.000104755
ENSG00000145545	SRD5A1	SRD5A1	steroid 5 alpha-reductase 1 [Source:HGNC Symbol;Acc:HGNC:11284]	nonsense_mediated_decay,processed_transcript,protein_coding	558.25	1.03556	0.230282	4.49692	6.89438e-06	0.000104929
ENSG00000177383	MAGEF1	MAGEF1	MAGE family member F1 [Source:HGNC Symbol;Acc:HGNC:29639]	protein_coding	1161.48	1.23022	0.273653	4.49553	6.93954e-06	0.000105557
ENSG00000169252	ADRB2	ADRB2	adrenoceptor beta 2 [Source:HGNC Symbol;Acc:HGNC:286]	protein_coding	236.241	5.48707	1.22088	4.49436	6.97784e-06	0.000106081
ENSG00000111667	USP5	USP5	ubiquitin specific peptidase 5 [Source:HGNC Symbol;Acc:HGNC:12628]	processed_transcript,protein_coding,retained_intron	1533.5	-1.54279	0.343333	-4.49356	7.00434e-06	0.000106425
ENSG00000137727	ARHGAP20	ARHGAP20	Rho GTPase activating protein 20 [Source:HGNC Symbol;Acc:HGNC:18357]	protein_coding	45.9888	6.09111	1.35573	4.49285	7.02765e-06	0.00010672
ENSG00000143401	ANP32E	ANP32E	acidic nuclear phosphoprotein 32 family member E [Source:HGNC Symbol;Acc:HGNC:16673]	protein_coding	3331.38	-1.25139	0.278546	-4.49258	7.0364e-06	0.000106793
ENSG00000186469	GNG2	GNG2	G protein subunit gamma 2 [Source:HGNC Symbol;Acc:HGNC:4404]	nonsense_mediated_decay,processed_transcript,protein_coding,retained_intron	1970.51	1.98021	0.440853	4.49177	7.06331e-06	0.000107142
ENSG00000267522	LINC01864	LINC01864	long intergenic non-protein coding RNA 1864 [Source:HGNC Symbol;Acc:HGNC:52683]	lncRNA	7.80549	3.1028	0.690834	4.49138	7.07627e-06	0.000107279
ENSG00000189143	CLDN4	CLDN4	claudin 4 [Source:HGNC Symbol;Acc:HGNC:2046]	processed_transcript,protein_coding	47.8994	3.77955	0.841784	4.48993	7.12474e-06	0.000107954
ENSG00000225077	LINC00337	LINC00337	long intergenic non-protein coding RNA 337 [Source:HGNC Symbol;Acc:HGNC:28620]	lncRNA	42.0338	2.84123	0.632876	4.4894	7.14236e-06	0.000108101
ENSG00000265100	AC005332.1		novel transcript, antisense to AMZ2	lncRNA	11.4318	1.84839	0.411721	4.48943	7.14147e-06	0.000108101
ENSG00000164494	PDSS2	PDSS2	decaprenyl diphosphate synthase subunit 2 [Source:HGNC Symbol;Acc:HGNC:23041]	protein_coding	409.837	-0.472746	0.105323	-4.48855	7.17097e-06	0.000108474
ENSG00000115841	RMDN2	RMDN2	regulator of microtubule dynamics 2 [Source:HGNC Symbol;Acc:HGNC:26567]	nonsense_mediated_decay,processed_transcript,protein_coding,retained_intron	23.9265	3.72835	0.830776	4.48779	7.19667e-06	0.000108742
ENSG00000227857	AL358075.2		novel transcript	lncRNA	8.54464	3.63438	0.809834	4.48781	7.19587e-06	0.000108742
ENSG00000173599	PC	PC	pyruvate carboxylase [Source:HGNC Symbol;Acc:HGNC:8636]	nonsense_mediated_decay,processed_transcript,protein_coding,retained_intron	346.611	1.20949	0.269566	4.48679	7.23046e-06	0.000109192
ENSG00000260926	AC016134.1		novel transcript	lncRNA	5.10715	5.59198	1.24644	4.48636	7.24486e-06	0.000109349
ENSG00000074410	CA12	CA12	carbonic anhydrase 12 [Source:HGNC Symbol;Acc:HGNC:1371]	processed_transcript,protein_coding,retained_intron	37.6041	6.00342	1.33825	4.48601	7.25692e-06	0.000109471
ENSG00000188011	RTP5	RTP5	receptor transporter protein 5 (putative) [Source:HGNC Symbol;Acc:HGNC:26585]	nonsense_mediated_decay,protein_coding	56.3349	6.15086	1.37123	4.48564	7.26944e-06	0.000109599
ENSG00000260361	AC106028.3		novel transcript	lncRNA	11.5354	-2.51931	0.561705	-4.48512	7.28727e-06	0.000109808
ENSG00000276075	AC027682.6		novel transcript, antisense to FAM65A	lncRNA	11.7958	2.47604	0.552073	4.48499	7.29186e-06	0.000109816
ENSG00000135241	PNPLA8	PNPLA8	patatin like phospholipase domain containing 8 [Source:HGNC Symbol;Acc:HGNC:28900]	processed_transcript,protein_coding,retained_intron	1171.57	1.37804	0.307327	4.48394	7.32772e-06	0.000110295
ENSG00000100138	SNU13	SNU13	small nuclear ribonucleoprotein 13 [Source:HGNC Symbol;Acc:HGNC:7819]	nonsense_mediated_decay,processed_transcript,protein_coding	2978.43	-0.639223	0.142617	-4.4821	7.39121e-06	0.000111169
ENSG00000242498	ARPIN	ARPIN	actin related protein 2/3 complex inhibitor [Source:HGNC Symbol;Acc:HGNC:28782]	protein_coding	7.34743	2.5485	0.568605	4.48202	7.39393e-06	0.000111169
ENSG00000100461	RBM23	RBM23	RNA binding motif protein 23 [Source:HGNC Symbol;Acc:HGNC:20155]	processed_transcript,protein_coding,retained_intron	1906.27	-1.02652	0.229086	-4.48093	7.43169e-06	0.000111614
ENSG00000183762	KREMEN1	KREMEN1	kringle containing transmembrane protein 1 [Source:HGNC Symbol;Acc:HGNC:17550]	nonsense_mediated_decay,processed_transcript,protein_coding,retained_intron	38.6414	5.23299	1.16781	4.48105	7.4278e-06	0.000111614
ENSG00000162148	PPP1R32	PPP1R32	protein phosphatase 1 regulatory subunit 32 [Source:HGNC Symbol;Acc:HGNC:28869]	protein_coding	159.147	1.43384	0.320031	4.48032	7.4532e-06	0.000111876
ENSG00000149485	FADS1	FADS1	fatty acid desaturase 1 [Source:HGNC Symbol;Acc:HGNC:3574]	nonsense_mediated_decay,processed_transcript,protein_coding	3636.19	-1.10976	0.24771	-4.48006	7.46226e-06	0.000111907
ENSG00000253998	IGKV2-29	IGKV2-29	immunoglobulin kappa variable 2-29 [Source:HGNC Symbol;Acc:HGNC:5784]	IG_V_pseudogene	12.8856	6.92974	1.54681	4.48002	7.46347e-06	0.000111907
ENSG00000117036	ETV3	ETV3	ETS variant transcription factor 3 [Source:HGNC Symbol;Acc:HGNC:3492]	processed_transcript,protein_coding	1292.74	0.793752	0.177208	4.47923	7.49142e-06	0.000112264
ENSG00000085831	TTC39A	TTC39A	tetratricopeptide repeat domain 39A [Source:HGNC Symbol;Acc:HGNC:18657]	processed_transcript,protein_coding	15.8194	2.28585	0.510446	4.47814	7.52966e-06	0.000112776
ENSG00000280214	AC027682.7		TEC	TEC	21.1787	-1.18523	0.264772	-4.47642	7.59065e-06	0.000113627
ENSG00000141002	TCF25	TCF25	transcription factor 25 [Source:HGNC Symbol;Acc:HGNC:29181]	nonsense_mediated_decay,processed_transcript,protein_coding,retained_intron	1419.75	-1.55371	0.347179	-4.47522	7.63323e-06	0.000114202
ENSG00000184162	NR2C2AP	NR2C2AP	nuclear receptor 2C2 associated protein [Source:HGNC Symbol;Acc:HGNC:30763]	protein_coding,retained_intron	192.276	-1.82612	0.408109	-4.47459	7.65571e-06	0.000114475
ENSG00000253986	AC104561.3		novel transcript	lncRNA	14.409	2.75152	0.614944	4.47442	7.66193e-06	0.000114506
ENSG00000204922	UQCC3	UQCC3	ubiquinol-cytochrome c reductase complex assembly factor 3 [Source:HGNC Symbol;Acc:HGNC:34399]	protein_coding	115.54	-1.08561	0.242672	-4.47356	7.69267e-06	0.000114902
ENSG00000211450	SELENOH	SELENOH	selenoprotein H [Source:HGNC Symbol;Acc:HGNC:18251]	protein_coding,retained_intron,TEC	684.959	-1.25644	0.280892	-4.47305	7.71127e-06	0.000115117
ENSG00000173641	HSPB7	HSPB7	heat shock protein family B (small) member 7 [Source:HGNC Symbol;Acc:HGNC:5249]	protein_coding,retained_intron	33.6901	6.84085	1.52958	4.47236	7.73596e-06	0.000115423
ENSG00000242941	RPL12P7	RPL12P7	ribosomal protein L12 pseudogene 7 [Source:HGNC Symbol;Acc:HGNC:19782]	processed_pseudogene	19.155	6.53081	1.46076	4.47083	7.79161e-06	0.000116189
ENSG00000275409	AC026367.2		novel transcript	lncRNA	7.34648	2.8221	0.631311	4.47022	7.81385e-06	0.000116457
ENSG00000143819	EPHX1	EPHX1	epoxide hydrolase 1 [Source:HGNC Symbol;Acc:HGNC:3401]	processed_transcript,protein_coding	728.972	1.19126	0.266504	4.46996	7.8234e-06	0.000116473
ENSG00000204929	AC007389.1		novel transcript	lncRNA,retained_intron	7.28299	3.56522	0.797579	4.47006	7.81993e-06	0.000116473
ENSG00000232160	RAP2C-AS1	RAP2C-AS1	RAP2C antisense RNA 1 [Source:HGNC Symbol;Acc:HGNC:40957]	lncRNA	60.6687	2.24123	0.501689	4.46737	7.91883e-06	0.000117829
ENSG00000120500	ARR3	ARR3	arrestin 3 [Source:HGNC Symbol;Acc:HGNC:710]	protein_coding,retained_intron	21.4723	1.17065	0.262127	4.46594	7.97164e-06	0.000118517
ENSG00000133794	ARNTL	ARNTL	aryl hydrocarbon receptor nuclear translocator like [Source:HGNC Symbol;Acc:HGNC:701]	nonsense_mediated_decay,processed_transcript,protein_coding,retained_intron	212.569	2.21835	0.496733	4.46589	7.9737e-06	0.000118517
ENSG00000236554	ASNSP3	ASNSP3	asparagine synthetase pseudogene 3 [Source:HGNC Symbol;Acc:HGNC:39399]	processed_pseudogene	5.54352	3.19727	0.716155	4.46449	8.02611e-06	0.000119231
ENSG00000183423	LRIT3	LRIT3	leucine rich repeat, Ig-like and transmembrane domains 3 [Source:HGNC Symbol;Acc:HGNC:24783]	protein_coding	13.6474	1.69781	0.380366	4.46363	8.05832e-06	0.000119644
ENSG00000050165	DKK3	DKK3	dickkopf WNT signaling pathway inhibitor 3 [Source:HGNC Symbol;Acc:HGNC:2893]	processed_transcript,protein_coding,retained_intron	50.017	8.4042	1.88307	4.46302	8.0811e-06	0.000119917
ENSG00000213619	NDUFS3	NDUFS3	NADH:ubiquinone oxidoreductase core subunit S3 [Source:HGNC Symbol;Acc:HGNC:7710]	processed_transcript,protein_coding,retained_intron	1596.24	-1.03301	0.231472	-4.46278	8.09014e-06	0.000119986
ENSG00000173567	ADGRF3	ADGRF3	adhesion G protein-coupled receptor F3 [Source:HGNC Symbol;Acc:HGNC:18989]	nonsense_mediated_decay,processed_transcript,protein_coding	65.8711	-1.80099	0.403648	-4.4618	8.1275e-06	0.000120475
ENSG00000234129	AC073529.1		novel transcript	lncRNA	27.2898	1.22803	0.275324	4.46031	8.18423e-06	0.00012125
ENSG00000168852	TPTE2P5	TPTE2P5	transmembrane phosphoinositide 3-phosphatase and tensin homolog 2 pseudogene 5 [Source:HGNC Symbol;Acc:HGNC:42356]	processed_transcript,transcribed_unprocessed_pseudogene	37.5669	1.40497	0.315045	4.45957	8.21233e-06	0.0001216
ENSG00000174326	SLC16A11	SLC16A11	solute carrier family 16 member 11 [Source:HGNC Symbol;Acc:HGNC:23093]	protein_coding,retained_intron	17.5192	4.10727	0.921042	4.45937	8.22012e-06	0.00012165
ENSG00000133398	MED10	MED10	mediator complex subunit 10 [Source:HGNC Symbol;Acc:HGNC:28760]	protein_coding,retained_intron	658.476	-0.446595	0.100152	-4.45917	8.22763e-06	0.000121695
ENSG00000274370	AC130371.2		novel transcript	lncRNA	17.4398	3.59518	0.806357	4.45855	8.25151e-06	0.000121982
ENSG00000158517	NCF1	NCF1	neutrophil cytosolic factor 1 [Source:HGNC Symbol;Acc:HGNC:7660]	nonsense_mediated_decay,processed_transcript,protein_coding,retained_intron	719.243	4.85975	1.09008	4.45815	8.26687e-06	0.000122143
ENSG00000163312	HELQ	HELQ	helicase, POLQ like [Source:HGNC Symbol;Acc:HGNC:18536]	nonsense_mediated_decay,processed_transcript,protein_coding	971.459	0.814812	0.182901	4.45492	8.39228e-06	0.000123929
ENSG00000086717	PPEF1	PPEF1	protein phosphatase with EF-hand domain 1 [Source:HGNC Symbol;Acc:HGNC:9243]	processed_transcript,protein_coding,retained_intron	38.6392	6.60159	1.48193	4.45472	8.40025e-06	0.00012398
ENSG00000129493	HEATR5A	HEATR5A	HEAT repeat containing 5A [Source:HGNC Symbol;Acc:HGNC:20276]	protein_coding,retained_intron	525.65	1.18589	0.266326	4.45276	8.47724e-06	0.000125048
ENSG00000163631	ALB	ALB	albumin [Source:HGNC Symbol;Acc:HGNC:399]	nonsense_mediated_decay,processed_transcript,protein_coding,retained_intron	7.37835	4.63442	1.0411	4.45147	8.52849e-06	0.000125684
ENSG00000270240	AC015849.1		novel transcript, antisense to CCL5	lncRNA	9.6354	4.25599	0.956093	4.45144	8.52953e-06	0.000125684
ENSG00000237181	PRKAR1B-AS1	PRKAR1B-AS1	PRKAR1B antisense RNA 1 [Source:HGNC Symbol;Acc:HGNC:40470]	lncRNA	160.857	3.44706	0.774419	4.45116	8.54085e-06	0.000125783
ENSG00000242247	ARFGAP3	ARFGAP3	ADP ribosylation factor GTPase activating protein 3 [Source:HGNC Symbol;Acc:HGNC:661]	protein_coding,retained_intron	1718.4	0.345614	0.0776608	4.4503	8.57496e-06	0.000126217
ENSG00000011454	RABGAP1	RABGAP1	RAB GTPase activating protein 1 [Source:HGNC Symbol;Acc:HGNC:17155]	nonsense_mediated_decay,processed_transcript,protein_coding,retained_intron	2445.69	0.966038	0.217079	4.45016	8.58065e-06	0.000126233
ENSG00000274114	ALOX15P1	ALOX15P1	arachidonate 15-lipoxygenase pseudogene 1 [Source:HGNC Symbol;Acc:HGNC:13742]	processed_transcript,transcribed_unprocessed_pseudogene	7.43801	4.21822	0.947991	4.44964	8.60129e-06	0.000126469
ENSG00000111863	ADTRP	ADTRP	androgen dependent TFPI regulating protein [Source:HGNC Symbol;Acc:HGNC:21214]	nonsense_mediated_decay,processed_transcript,protein_coding	68.2801	8.8538	1.98986	4.44945	8.6091e-06	0.000126512
ENSG00000198093	ZNF649	ZNF649	zinc finger protein 649 [Source:HGNC Symbol;Acc:HGNC:25741]	protein_coding,retained_intron	98.3372	-1.03899	0.233515	-4.44934	8.61349e-06	0.000126512
ENSG00000204055	AL158151.1		novel transcript, antisense to IER5L	lncRNA	23.3583	4.34656	0.977099	4.44843	8.64995e-06	0.000126911
ENSG00000205683	DPF3	DPF3	double PHD fingers 3 [Source:HGNC Symbol;Acc:HGNC:17427]	nonsense_mediated_decay,processed_transcript,protein_coding	299.243	2.57984	0.579929	4.44854	8.64562e-06	0.000126911
ENSG00000013573	DDX11	DDX11	DEAD/H-box helicase 11 [Source:HGNC Symbol;Acc:HGNC:2736]	nonsense_mediated_decay,processed_transcript,protein_coding,retained_intron	1213.35	-0.875259	0.196796	-4.44754	8.68596e-06	0.000127371
ENSG00000166448	TMEM130	TMEM130	transmembrane protein 130 [Source:HGNC Symbol;Acc:HGNC:25429]	processed_transcript,protein_coding	51.3607	6.02352	1.35505	4.44524	8.77953e-06	0.000128674
ENSG00000116237	ICMT	ICMT	isoprenylcysteine carboxyl methyltransferase [Source:HGNC Symbol;Acc:HGNC:5350]	nonsense_mediated_decay,processed_transcript,protein_coding	2385.7	-0.457397	0.102908	-4.44471	8.80107e-06	0.000128851
ENSG00000125755	SYMPK	SYMPK	symplekin [Source:HGNC Symbol;Acc:HGNC:22935]	nonsense_mediated_decay,processed_transcript,protein_coding,retained_intron	2710.13	-1.07372	0.241571	-4.44474	8.79997e-06	0.000128851
ENSG00000173436	MICOS10	MICOS10	mitochondrial contact site and cristae organizing system subunit 10 [Source:HGNC Symbol;Acc:HGNC:32068]	processed_transcript,protein_coding	213.564	-0.672953	0.151419	-4.44431	8.81732e-06	0.00012902
ENSG00000128285	MCHR1	MCHR1	melanin concentrating hormone receptor 1 [Source:HGNC Symbol;Acc:HGNC:4479]	processed_transcript,protein_coding	13.5142	4.33106	0.974733	4.44333	8.85754e-06	0.000129539
ENSG00000228663	PSMD10P1	PSMD10P1	proteasome 26S subunit, non-ATPase, 10 pseudogene 1 [Source:HGNC Symbol;Acc:HGNC:16602]	processed_pseudogene	10.898	2.87758	0.648314	4.43857	9.05606e-06	0.000132372
ENSG00000248538	AC022784.1		novel transcript	lncRNA	3.04434	4.83805	1.09011	4.43812	9.07484e-06	0.000132575
ENSG00000196668	LINC00173	LINC00173	long intergenic non-protein coding RNA 173 [Source:HGNC Symbol;Acc:HGNC:33791]	lncRNA,retained_intron	151.68	3.13642	0.70672	4.438	9.07993e-06	0.000132579
ENSG00000134333	LDHA	LDHA	lactate dehydrogenase A [Source:HGNC Symbol;Acc:HGNC:6535]	nonsense_mediated_decay,protein_coding,retained_intron	15290	-1.14653	0.258358	-4.43776	9.09019e-06	0.000132609
ENSG00000280387	AL109806.1		TEC	TEC	32.2305	2.33351	0.525835	4.43772	9.09169e-06	0.000132609
ENSG00000268001	CARD8-AS1	CARD8-AS1	CARD8 antisense RNA 1 [Source:HGNC Symbol;Acc:HGNC:51408]	lncRNA	312.457	-1.91787	0.432225	-4.43719	9.11413e-06	0.000132865
ENSG00000125356	NDUFA1	NDUFA1	NADH:ubiquinone oxidoreductase subunit A1 [Source:HGNC Symbol;Acc:HGNC:7683]	protein_coding	1352.67	-0.831642	0.187442	-4.43681	9.13036e-06	0.000133031
ENSG00000124151	NCOA3	NCOA3	nuclear receptor coactivator 3 [Source:HGNC Symbol;Acc:HGNC:7670]	processed_transcript,protein_coding	3283.43	1.87199	0.42204	4.43558	9.18268e-06	0.000133722
ENSG00000272360	AC116036.2		novel transcript	lncRNA	2.38112	4.49804	1.01487	4.43211	9.33139e-06	0.000135815
ENSG00000167077	MEI1	MEI1	meiotic double-stranded break formation protein 1 [Source:HGNC Symbol;Acc:HGNC:28613]	processed_transcript,protein_coding,retained_intron	131.126	0.667817	0.150707	4.43122	9.37035e-06	0.000136237
ENSG00000170322	NFRKB	NFRKB	nuclear factor related to kappaB binding protein [Source:HGNC Symbol;Acc:HGNC:7802]	nonsense_mediated_decay,protein_coding,retained_intron	2105.64	0.797412	0.179951	4.43128	9.36749e-06	0.000136237
ENSG00000143612	C1orf43	C1orf43	chromosome 1 open reading frame 43 [Source:HGNC Symbol;Acc:HGNC:29876]	nonsense_mediated_decay,processed_transcript,protein_coding	4293.24	-0.898113	0.202716	-4.4304	9.40573e-06	0.00013664
ENSG00000163827	LRRC2	LRRC2	leucine rich repeat containing 2 [Source:HGNC Symbol;Acc:HGNC:14676]	processed_transcript,protein_coding,retained_intron	45.0708	6.0275	1.3605	4.43035	9.40809e-06	0.00013664
ENSG00000103356	EARS2	EARS2	glutamyl-tRNA synthetase 2, mitochondrial [Source:HGNC Symbol;Acc:HGNC:29419]	nonsense_mediated_decay,processed_transcript,protein_coding,retained_intron	639.925	-0.995263	0.224664	-4.43	9.4235e-06	0.000136791
ENSG00000026751	SLAMF7	SLAMF7	SLAM family member 7 [Source:HGNC Symbol;Acc:HGNC:21394]	processed_transcript,protein_coding,retained_intron	346.991	4.42179	0.998289	4.42937	9.45081e-06	0.000137115
ENSG00000005022	SLC25A5	SLC25A5	solute carrier family 25 member 5 [Source:HGNC Symbol;Acc:HGNC:10991]	processed_transcript,protein_coding	5912.63	-0.649644	0.146687	-4.42877	9.47737e-06	0.000137349
ENSG00000137869	CYP19A1	CYP19A1	cytochrome P450 family 19 subfamily A member 1 [Source:HGNC Symbol;Acc:HGNC:2594]	non_stop_decay,processed_transcript,protein_coding,retained_intron	338.228	8.15751	1.84198	4.42866	9.48204e-06	0.000137349
ENSG00000197852	INKA2	INKA2	inka box actin regulator 2 [Source:HGNC Symbol;Acc:HGNC:28045]	processed_transcript,protein_coding	596.18	1.48899	0.336201	4.42885	9.47363e-06	0.000137349
ENSG00000168288	MMADHC	MMADHC	metabolism of cobalamin associated D [Source:HGNC Symbol;Acc:HGNC:25221]	processed_transcript,protein_coding	1795.75	-0.633291	0.143023	-4.42789	9.51576e-06	0.000137764
ENSG00000121933	TMIGD3	TMIGD3	transmembrane and immunoglobulin domain containing 3 [Source:HGNC Symbol;Acc:HGNC:51375]	processed_transcript,protein_coding	11.2518	3.19007	0.720902	4.42511	9.63928e-06	0.000139478
ENSG00000279759	AC118344.2		TEC	TEC	127.948	1.68673	0.381323	4.42335	9.71826e-06	0.000140547
ENSG00000133884	DPF2	DPF2	double PHD fingers 2 [Source:HGNC Symbol;Acc:HGNC:9964]	nonsense_mediated_decay,processed_transcript,protein_coding,retained_intron	2382.04	-0.466417	0.105448	-4.42318	9.72609e-06	0.000140586
ENSG00000244349	AL662791.1		HLA complex group 16	lncRNA	7.78025	2.49941	0.565095	4.42299	9.73433e-06	0.00014063
ENSG00000163273	NPPC	NPPC	natriuretic peptide C [Source:HGNC Symbol;Acc:HGNC:7941]	protein_coding	7.40507	2.65149	0.599539	4.42255	9.75418e-06	0.000140843
ENSG00000160404	TOR2A	TOR2A	torsin family 2 member A [Source:HGNC Symbol;Acc:HGNC:11996]	nonsense_mediated_decay,protein_coding,retained_intron	387.408	-0.722881	0.163463	-4.4223	9.76579e-06	0.000140936
ENSG00000180739	S1PR5	S1PR5	sphingosine-1-phosphate receptor 5 [Source:HGNC Symbol;Acc:HGNC:14299]	protein_coding	5.51426	5.70425	1.28995	4.42206	9.77622e-06	0.000140973
ENSG00000197119	SLC25A29	SLC25A29	solute carrier family 25 member 29 [Source:HGNC Symbol;Acc:HGNC:20116]	nonsense_mediated_decay,processed_transcript,protein_coding,retained_intron	1006.06	-0.69336	0.156797	-4.42201	9.7787e-06	0.000140973
ENSG00000198753	PLXNB3	PLXNB3	plexin B3 [Source:HGNC Symbol;Acc:HGNC:9105]	processed_transcript,protein_coding	69.267	1.76561	0.399512	4.41942	9.89647e-06	0.000142596
ENSG00000173890	GPR160	GPR160	G protein-coupled receptor 160 [Source:HGNC Symbol;Acc:HGNC:23693]	processed_transcript,protein_coding	337.447	1.78174	0.40326	4.41833	9.94656e-06	0.000143242
ENSG00000100526	CDKN3	CDKN3	cyclin dependent kinase inhibitor 3 [Source:HGNC Symbol;Acc:HGNC:1791]	processed_transcript,protein_coding	1072.04	1.35455	0.306698	4.41657	1.0028e-05	0.000144339
ENSG00000181481	RNF135	RNF135	ring finger protein 135 [Source:HGNC Symbol;Acc:HGNC:21158]	protein_coding	495.813	-0.741916	0.168001	-4.41614	1.00479e-05	0.000144549
ENSG00000168631	MUCL3	MUCL3	mucin like 3 [Source:HGNC Symbol;Acc:HGNC:21666]	protein_coding	2.69131	4.66815	1.05718	4.41564	1.0071e-05	0.000144728
ENSG00000229931	ATXN1-AS1	ATXN1-AS1	ATXN1 antisense RNA 1 [Source:HGNC Symbol;Acc:HGNC:40515]	lncRNA	23.5713	3.24385	0.734617	4.4157	1.00683e-05	0.000144728
ENSG00000074964	ARHGEF10L	ARHGEF10L	Rho guanine nucleotide exchange factor 10 like [Source:HGNC Symbol;Acc:HGNC:25540]	nonsense_mediated_decay,processed_transcript,protein_coding,retained_intron	14.6074	5.65787	1.28138	4.41546	1.00797e-05	0.000144778
ENSG00000033011	ALG1	ALG1	ALG1 chitobiosyldiphosphodolichol beta-mannosyltransferase [Source:HGNC Symbol;Acc:HGNC:18294]	nonsense_mediated_decay,processed_transcript,protein_coding,retained_intron	287.84	-1.25445	0.284117	-4.41525	1.00892e-05	0.000144835
ENSG00000100982	PCIF1	PCIF1	PDX1 C-terminal inhibiting factor 1 [Source:HGNC Symbol;Acc:HGNC:16200]	processed_transcript,protein_coding	1222.4	-0.948115	0.214742	-4.41514	1.00943e-05	0.000144835
ENSG00000085185	BCORL1	BCORL1	BCL6 corepressor like 1 [Source:HGNC Symbol;Acc:HGNC:25657]	nonsense_mediated_decay,protein_coding	1289.79	0.890912	0.201835	4.41406	1.01448e-05	0.00014539
ENSG00000089682	RBM41	RBM41	RNA binding motif protein 41 [Source:HGNC Symbol;Acc:HGNC:25617]	nonsense_mediated_decay,processed_transcript,protein_coding	289.726	-0.886179	0.200763	-4.41404	1.01458e-05	0.00014539
ENSG00000101412	E2F1	E2F1	E2F transcription factor 1 [Source:HGNC Symbol;Acc:HGNC:3113]	protein_coding	1192.96	-1.49291	0.338224	-4.41398	1.01489e-05	0.00014539
ENSG00000224184	MIR3681HG	MIR3681HG	MIR3681 host gene [Source:HGNC Symbol;Acc:HGNC:52001]	lncRNA	18.8617	6.9944	1.58498	4.41293	1.0198e-05	0.000146017
ENSG00000169989	TIGD4	TIGD4	tigger transposable element derived 4 [Source:HGNC Symbol;Acc:HGNC:18335]	protein_coding	61.8741	1.93271	0.438047	4.41211	1.0237e-05	0.000146419
ENSG00000180279	LINC01869	LINC01869	long intergenic non-protein coding RNA 1869 [Source:HGNC Symbol;Acc:HGNC:25050]	processed_transcript,transcribed_unitary_pseudogene	15.2696	4.25765	0.965018	4.412	1.02422e-05	0.000146419
ENSG00000228547	OR7E26P	OR7E26P	olfactory receptor family 7 subfamily E member 26 pseudogene [Source:HGNC Symbol;Acc:HGNC:8398]	unprocessed_pseudogene	5.06067	5.08473	1.15247	4.41204	1.02402e-05	0.000146419
ENSG00000197208	SLC22A4	SLC22A4	solute carrier family 22 member 4 [Source:HGNC Symbol;Acc:HGNC:10968]	processed_transcript,protein_coding	20.2127	2.65581	0.602044	4.41132	1.0274e-05	0.000146797
ENSG00000125703	ATG4C	ATG4C	autophagy related 4C cysteine peptidase [Source:HGNC Symbol;Acc:HGNC:16040]	protein_coding	778.467	0.892252	0.202295	4.41065	1.0306e-05	0.000147177
ENSG00000100628	ASB2	ASB2	ankyrin repeat and SOCS box containing 2 [Source:HGNC Symbol;Acc:HGNC:16012]	processed_transcript,protein_coding,retained_intron	13.066	4.79803	1.08798	4.41002	1.03361e-05	0.000147452
ENSG00000263069	RNF213-AS1	RNF213-AS1	RNF213 antisense RNA 1 [Source:HGNC Symbol;Acc:HGNC:54402]	lncRNA	29.3794	2.33824	0.530199	4.41012	1.03313e-05	0.000147452
ENSG00000152291	TGOLN2	TGOLN2	trans-golgi network protein 2 [Source:HGNC Symbol;Acc:HGNC:15450]	protein_coding	5970.59	-0.623731	0.141471	-4.40891	1.03891e-05	0.000148131
ENSG00000172901	LVRN	LVRN	laeverin [Source:HGNC Symbol;Acc:HGNC:26904]	nonsense_mediated_decay,processed_transcript,protein_coding,retained_intron	12.0034	2.40509	0.545587	4.40825	1.04207e-05	0.000148505
ENSG00000257488	LINC02354	LINC02354	long intergenic non-protein coding RNA 2354 [Source:HGNC Symbol;Acc:HGNC:53276]	lncRNA	3.31511	4.45781	1.01159	4.40673	1.04943e-05	0.000149476
ENSG00000254281	ENSG00000254281	ENSG00000254281	ENSG00000254281	ENSG00000254281	20.4778	1.29592	0.294104	4.40634	1.05134e-05	0.000149669
ENSG00000272382	AC025171.5		novel transcript	lncRNA	25.5817	2.74511	0.623217	4.40474	1.05911e-05	0.000150696
ENSG00000130158	DOCK6	DOCK6	dedicator of cytokinesis 6 [Source:HGNC Symbol;Acc:HGNC:19189]	processed_transcript,protein_coding,retained_intron	181.374	4.17722	0.948652	4.40332	1.06606e-05	0.000151528
ENSG00000283667	AC009802.1		novel transcript, antisense to SERPINB8	lncRNA	6.09239	5.85008	1.32855	4.40335	1.06591e-05	0.000151528
ENSG00000236393	AC091806.1		novel transcript	lncRNA	8.47101	6.32377	1.43628	4.40288	1.06826e-05	0.000151761
ENSG00000278737	AC013553.4		novel transcript	lncRNA	15.5706	4.47399	1.01633	4.4021	1.07208e-05	0.000152226
ENSG00000223511	AL683807.1		novel transcript	lncRNA	148.142	2.40288	0.546094	4.40012	1.08189e-05	0.000153538
ENSG00000124493	GRM4	GRM4	glutamate metabotropic receptor 4 [Source:HGNC Symbol;Acc:HGNC:4596]	nonsense_mediated_decay,processed_transcript,protein_coding,retained_intron	9.5818	5.04501	1.14662	4.39989	1.08307e-05	0.000153627
ENSG00000078081	LAMP3	LAMP3	lysosomal associated membrane protein 3 [Source:HGNC Symbol;Acc:HGNC:14582]	processed_transcript,protein_coding	5.77276	4.27084	0.970803	4.39928	1.0861e-05	0.000153896
ENSG00000158158	CNNM4	CNNM4	cyclin and CBS domain divalent metal cation transport mediator 4 [Source:HGNC Symbol;Acc:HGNC:105]	processed_transcript,protein_coding	936.829	1.51348	0.344023	4.39936	1.08572e-05	0.000153896
ENSG00000160193	WDR4	WDR4	WD repeat domain 4 [Source:HGNC Symbol;Acc:HGNC:12756]	processed_transcript,protein_coding	312.415	-1.58929	0.361282	-4.39902	1.0874e-05	0.000154
ENSG00000270021	AC026691.1		novel transcript, antisense to H2AFY	lncRNA	52.2849	1.89741	0.431419	4.39808	1.09212e-05	0.000154589
ENSG00000229719	MIR194-2HG	MIR194-2HG	MIR194-2 host gene [Source:HGNC Symbol;Acc:HGNC:51946]	lncRNA	7.18334	4.60689	1.04754	4.39783	1.09337e-05	0.000154685
ENSG00000155749	FLACC1	FLACC1	flagellum associated containing coiled-coil domains 1 [Source:HGNC Symbol;Acc:HGNC:14439]	processed_transcript,protein_coding,retained_intron	32.1431	2.39836	0.545405	4.39738	1.09564e-05	0.000154926
ENSG00000231233	CFAP58-DT	CFAP58-DT	CFAP58 divergent transcript [Source:HGNC Symbol;Acc:HGNC:45243]	lncRNA	18.5962	3.81886	0.868538	4.39688	1.0982e-05	0.000155208
ENSG00000137872	SEMA6D	SEMA6D	semaphorin 6D [Source:HGNC Symbol;Acc:HGNC:16770]	protein_coding,retained_intron	8.74979	6.37054	1.44903	4.39642	1.10049e-05	0.000155371
ENSG00000232591	LINC02642	LINC02642	long intergenic non-protein coding RNA 2642 [Source:HGNC Symbol;Acc:HGNC:54124]	lncRNA	47.3711	8.32597	1.89379	4.39646	1.10031e-05	0.000155371
ENSG00000271425	NBPF10	NBPF10	NBPF member 10 [Source:HGNC Symbol;Acc:HGNC:31992]	protein_coding	143.601	1.86006	0.423318	4.39401	1.1128e-05	0.000157027
ENSG00000148225	WDR31	WDR31	WD repeat domain 31 [Source:HGNC Symbol;Acc:HGNC:21421]	nonsense_mediated_decay,processed_transcript,protein_coding	361.238	1.58042	0.359688	4.39387	1.11353e-05	0.000157049
ENSG00000259295	CSPG4P12	CSPG4P12	chondroitin sulfate proteoglycan 4 pseudogene 12 [Source:HGNC Symbol;Acc:HGNC:48362]	processed_transcript,transcribed_unprocessed_pseudogene	9.42982	3.36692	0.766345	4.39348	1.11551e-05	0.000157247
ENSG00000133101	CCNA1	CCNA1	cyclin A1 [Source:HGNC Symbol;Acc:HGNC:1577]	protein_coding	865.891	3.38806	0.771342	4.39242	1.12094e-05	0.000157931
ENSG00000111961	SASH1	SASH1	SAM and SH3 domain containing 1 [Source:HGNC Symbol;Acc:HGNC:19182]	nonsense_mediated_decay,processed_transcript,protein_coding,retained_intron	12.9367	6.93533	1.57967	4.39037	1.13159e-05	0.000159351
ENSG00000087303	NID2	NID2	nidogen 2 [Source:HGNC Symbol;Acc:HGNC:13389]	protein_coding,retained_intron	239.467	3.74433	0.853022	4.38948	1.13621e-05	0.000159837
ENSG00000100029	PES1	PES1	pescadillo ribosomal biogenesis factor 1 [Source:HGNC Symbol;Acc:HGNC:8848]	processed_transcript,protein_coding,retained_intron	1911.74	-1.15733	0.26366	-4.38949	1.13614e-05	0.000159837
ENSG00000166228	PCBD1	PCBD1	pterin-4 alpha-carbinolamine dehydratase 1 [Source:HGNC Symbol;Acc:HGNC:8646]	processed_transcript,protein_coding	435.35	-2.09382	0.47705	-4.38909	1.13824e-05	0.000160039
ENSG00000261839	AL358933.1		novel transcript, overlapping to ZNF435	lncRNA	12.3682	1.69644	0.386548	4.3887	1.14029e-05	0.000160245
ENSG00000213866	YBX1P10	YBX1P10	Y-box binding protein 1 pseudogene 10 [Source:HGNC Symbol;Acc:HGNC:42432]	processed_pseudogene	13.4357	-1.33356	0.303871	-4.38856	1.14106e-05	0.00016027
ENSG00000268658	LINC00664	LINC00664	long intergenic non-protein coding RNA 664 [Source:HGNC Symbol;Acc:HGNC:44319]	lncRNA	15.8152	3.94628	0.899284	4.38824	1.1427e-05	0.000160418
ENSG00000131061	ZNF341	ZNF341	zinc finger protein 341 [Source:HGNC Symbol;Acc:HGNC:15992]	nonsense_mediated_decay,protein_coding,retained_intron	140.564	-1.18949	0.271086	-4.38787	1.14468e-05	0.000160614
ENSG00000183508	TENT5C	TENT5C	terminal nucleotidyltransferase 5C [Source:HGNC Symbol;Acc:HGNC:24712]	protein_coding	2038.4	2.85009	0.649624	4.38728	1.14775e-05	0.000160963
ENSG00000114626	ABTB1	ABTB1	ankyrin repeat and BTB domain containing 1 [Source:HGNC Symbol;Acc:HGNC:18275]	nonsense_mediated_decay,processed_transcript,protein_coding,retained_intron	1522.4	1.0294	0.234684	4.38635	1.15269e-05	0.000161553
ENSG00000174282	ZBTB4	ZBTB4	zinc finger and BTB domain containing 4 [Source:HGNC Symbol;Acc:HGNC:23847]	protein_coding	1070.88	-0.815913	0.186016	-4.38626	1.15315e-05	0.000161553
ENSG00000188807	TMEM201	TMEM201	transmembrane protein 201 [Source:HGNC Symbol;Acc:HGNC:33719]	nonsense_mediated_decay,processed_transcript,protein_coding	1216.95	-0.619881	0.141346	-4.38556	1.15689e-05	0.000161994
ENSG00000279259	AC087741.3		TEC	TEC	23.1573	1.24346	0.283547	4.38536	1.15794e-05	0.000162058
ENSG00000166016	ABTB2	ABTB2	ankyrin repeat and BTB domain containing 2 [Source:HGNC Symbol;Acc:HGNC:23842]	processed_transcript,protein_coding	624.431	2.18066	0.497316	4.38486	1.16058e-05	0.000162345
ENSG00000265800	AC022211.3		novel transcript, sense intronic to HN1	lncRNA	13.1751	2.06739	0.471538	4.38436	1.16329e-05	0.00016264
ENSG00000007944	MYLIP	MYLIP	myosin regulatory light chain interacting protein [Source:HGNC Symbol;Acc:HGNC:21155]	protein_coding	1196.89	2.61641	0.596906	4.38328	1.16905e-05	0.000163339
ENSG00000113263	ITK	ITK	IL2 inducible T cell kinase [Source:HGNC Symbol;Acc:HGNC:6171]	nonsense_mediated_decay,processed_transcript,protein_coding,retained_intron	35.0468	5.65273	1.28964	4.3832	1.16948e-05	0.000163339
ENSG00000133063	CHIT1	CHIT1	chitinase 1 [Source:HGNC Symbol;Acc:HGNC:1936]	nonsense_mediated_decay,processed_transcript,protein_coding	11.028	5.72595	1.30646	4.3828	1.17165e-05	0.000163475
ENSG00000148158	SNX30	SNX30	sorting nexin family member 30 [Source:HGNC Symbol;Acc:HGNC:23685]	processed_transcript,protein_coding	2738.01	1.63849	0.373837	4.38289	1.17116e-05	0.000163475
ENSG00000255458	AC108471.2		novel transcript	lncRNA	10.2021	3.63505	0.829419	4.38265	1.17242e-05	0.000163499
ENSG00000231050	AL109917.1		novel transcript	lncRNA	11.7747	1.73809	0.396759	4.38072	1.18288e-05	0.000164789
ENSG00000249476	AC008467.1		novel transcript	lncRNA	21.4174	1.27507	0.291064	4.38074	1.18277e-05	0.000164789
ENSG00000117152	RGS4	RGS4	regulator of G protein signaling 4 [Source:HGNC Symbol;Acc:HGNC:10000]	processed_transcript,protein_coding	443.14	7.6021	1.73552	4.38031	1.18509e-05	0.000164955
ENSG00000132746	ALDH3B2	ALDH3B2	aldehyde dehydrogenase 3 family member B2 [Source:HGNC Symbol;Acc:HGNC:411]	processed_transcript,protein_coding,retained_intron	82.8105	8.73285	1.99367	4.38028	1.18528e-05	0.000164955
ENSG00000254996	ANKHD1-EIF4EBP3	ANKHD1-EIF4EBP3	ANKHD1-EIF4EBP3 readthrough [Source:HGNC Symbol;Acc:HGNC:33530]	protein_coding,retained_intron	50.4058	0.977334	0.223131	4.38008	1.18634e-05	0.000165018
ENSG00000074855	ANO8	ANO8	anoctamin 8 [Source:HGNC Symbol;Acc:HGNC:29329]	nonsense_mediated_decay,protein_coding,retained_intron	603.18	0.958664	0.218924	4.37899	1.19233e-05	0.000165767
ENSG00000143842	SOX13	SOX13	SRY-box transcription factor 13 [Source:HGNC Symbol;Acc:HGNC:11192]	nonsense_mediated_decay,processed_transcript,protein_coding,retained_intron	78.634	4.7157	1.07719	4.3778	1.19886e-05	0.00016659
ENSG00000107643	MAPK8	MAPK8	mitogen-activated protein kinase 8 [Source:HGNC Symbol;Acc:HGNC:6881]	nonsense_mediated_decay,processed_transcript,protein_coding,retained_intron	2149.39	1.01032	0.230806	4.37734	1.20137e-05	0.000166855
ENSG00000143633	C1orf131	C1orf131	chromosome 1 open reading frame 131 [Source:HGNC Symbol;Acc:HGNC:25332]	processed_transcript,protein_coding	505.958	-0.575747	0.131615	-4.37448	1.21721e-05	0.000168493
ENSG00000151553	FAM160B1	FAM160B1	family with sequence similarity 160 member B1 [Source:HGNC Symbol;Acc:HGNC:29320]	protein_coding	843.294	-1.15304	0.263574	-4.37461	1.21648e-05	0.000168493
ENSG00000163781	TOPBP1	TOPBP1	DNA topoisomerase II binding protein 1 [Source:HGNC Symbol;Acc:HGNC:17008]	nonsense_mediated_decay,processed_transcript,protein_coding,retained_intron	3310.5	-0.997603	0.228042	-4.37465	1.21628e-05	0.000168493
ENSG00000197483	ZNF628	ZNF628	zinc finger protein 628 [Source:HGNC Symbol;Acc:HGNC:28054]	protein_coding	82.1392	-1.17479	0.268532	-4.37488	1.21499e-05	0.000168493
ENSG00000213204	AL049697.1		novel transcript, C6orf165-SLC35A1 readthrough	nonsense_mediated_decay,processed_transcript	21.8853	1.68446	0.38507	4.37443	1.2175e-05	0.000168493
ENSG00000216490	IFI30	IFI30	IFI30 lysosomal thiol reductase [Source:HGNC Symbol;Acc:HGNC:5398]	protein_coding,retained_intron	11.0563	2.52466	0.57714	4.37443	1.21752e-05	0.000168493
ENSG00000250673	REELD1	REELD1	reeler domain containing 1 [Source:HGNC Symbol;Acc:HGNC:53638]	nonsense_mediated_decay,processed_transcript,protein_coding	10.7049	4.15717	0.950358	4.37432	1.2181e-05	0.000168493
ENSG00000267197	AC011461.1		novel transcript, sense intronic with KEAP1	lncRNA	8.36874	-1.47741	0.337716	-4.37471	1.21596e-05	0.000168493
ENSG00000150907	FOXO1	FOXO1	forkhead box O1 [Source:HGNC Symbol;Acc:HGNC:3819]	processed_transcript,protein_coding	2499.08	1.30527	0.298542	4.37216	1.23022e-05	0.000170083
ENSG00000162512	SDC3	SDC3	syndecan 3 [Source:HGNC Symbol;Acc:HGNC:10660]	processed_transcript,protein_coding	18.8411	6.50658	1.48858	4.371	1.23681e-05	0.000170907
ENSG00000143858	SYT2	SYT2	synaptotagmin 2 [Source:HGNC Symbol;Acc:HGNC:11510]	protein_coding	28.477	2.32027	0.530878	4.37063	1.23888e-05	0.000171021
ENSG00000231154	MORF4L2-AS1	MORF4L2-AS1	MORF4L2 antisense RNA 1 [Source:HGNC Symbol;Acc:HGNC:27991]	lncRNA	34.0145	-1.71043	0.391343	-4.37066	1.23869e-05	0.000171021
ENSG00000237471	AC073115.2		novel transcript	lncRNA	21.1864	7.64749	1.74985	4.37037	1.24037e-05	0.00017114
ENSG00000167549	CORO6	CORO6	coronin 6 [Source:HGNC Symbol;Acc:HGNC:21356]	nonsense_mediated_decay,processed_transcript,protein_coding,retained_intron	297.866	2.59714	0.594326	4.3699	1.24303e-05	0.000171419
ENSG00000176890	TYMS	TYMS	thymidylate synthetase [Source:HGNC Symbol;Acc:HGNC:12441]	processed_transcript,protein_coding,retained_intron	2283.72	-1.56824	0.359019	-4.36813	1.25314e-05	0.000172727
ENSG00000089041	P2RX7	P2RX7	purinergic receptor P2X 7 [Source:HGNC Symbol;Acc:HGNC:8537]	nonsense_mediated_decay,protein_coding,retained_intron	384.517	1.82696	0.41835	4.36705	1.25938e-05	0.0001735
ENSG00000226281	AL031123.1		novel transcript	lncRNA	6.90717	4.13898	0.947905	4.36646	1.26279e-05	0.000173882
ENSG00000206418	RAB12	RAB12	RAB12, member RAS oncogene family [Source:HGNC Symbol;Acc:HGNC:31332]	protein_coding,retained_intron	459.485	0.426442	0.0976812	4.36565	1.26745e-05	0.000174436
ENSG00000070808	CAMK2A	CAMK2A	calcium/calmodulin dependent protein kinase II alpha [Source:HGNC Symbol;Acc:HGNC:1460]	nonsense_mediated_decay,processed_transcript,protein_coding,retained_intron	514.04	4.65895	1.06769	4.36358	1.2795e-05	0.000175917
ENSG00000250801	THOC3-AS1	THOC3-AS1	THOC3 antisense RNA 1 [Source:HGNC Symbol;Acc:HGNC:40866]	lncRNA	22.5147	5.57918	1.27857	4.36363	1.27924e-05	0.000175917
ENSG00000169213	RAB3B	RAB3B	RAB3B, member RAS oncogene family [Source:HGNC Symbol;Acc:HGNC:9778]	protein_coding	53.7351	5.50508	1.26182	4.36281	1.284e-05	0.000176447
ENSG00000145912	NHP2	NHP2	NHP2 ribonucleoprotein [Source:HGNC Symbol;Acc:HGNC:14377]	protein_coding,retained_intron	591.865	-1.07241	0.245876	-4.3616	1.29116e-05	0.000177341
ENSG00000169418	NPR1	NPR1	natriuretic peptide receptor 1 [Source:HGNC Symbol;Acc:HGNC:7943]	processed_transcript,protein_coding,retained_intron	30.6765	3.48042	0.798017	4.36133	1.29273e-05	0.000177468
ENSG00000130475	FCHO1	FCHO1	FCH and mu domain containing endocytic adaptor 1 [Source:HGNC Symbol;Acc:HGNC:29002]	processed_transcript,protein_coding,retained_intron	1529.87	1.00288	0.23005	4.35942	1.30409e-05	0.000178815
ENSG00000134759	ELP2	ELP2	elongator acetyltransferase complex subunit 2 [Source:HGNC Symbol;Acc:HGNC:18248]	nonsense_mediated_decay,processed_transcript,protein_coding,retained_intron	2833.64	0.457885	0.105035	4.35935	1.30451e-05	0.000178815
ENSG00000142949	PTPRF	PTPRF	protein tyrosine phosphatase receptor type F [Source:HGNC Symbol;Acc:HGNC:9670]	processed_transcript,protein_coding	63.4001	3.2874	0.754089	4.35943	1.30401e-05	0.000178815
ENSG00000214274	ANG	ANG	angiogenin [Source:HGNC Symbol;Acc:HGNC:483]	processed_transcript,protein_coding	20.0721	3.92476	0.900353	4.35914	1.30574e-05	0.000178893
ENSG00000280216	AL022326.2		TEC	TEC	6.15865	4.87207	1.11769	4.35903	1.30639e-05	0.000178893
ENSG00000223768	LINC00205	LINC00205	long intergenic non-protein coding RNA 205 [Source:HGNC Symbol;Acc:HGNC:16420]	lncRNA	153.671	1.79053	0.410861	4.35799	1.31264e-05	0.00017966
ENSG00000279314	AC002525.1		TEC	TEC	13.0064	3.28565	0.753973	4.35779	1.31385e-05	0.000179735
ENSG00000283709	FAM238C	FAM238C	family with sequence similarity 238 member C [Source:HGNC Symbol;Acc:HGNC:24672]	processed_transcript,transcribed_unprocessed_pseudogene	26.363	3.75716	0.862637	4.35543	1.32805e-05	0.000181587
[truncated: 56,304 more rows]

## Sheet: Table S3-2
Table S3-2: Molecular Signatures Database (MSigDB)
TNF-alpha Signaling via NF-kB	MARCKS	IL23A	NINJ1	TNFSF9	SIK1	ATF3	SERPINE1	MYC	HES1	CCNL1	CCN1	EGR1	EGR2	JAG1	EGR3	ABCA1	GADD45B	GADD45A	PLK2	KLF10	EIF1	EHD1	FOSL2	FOSL1	GPR183	PLPP3	IFIT2	ICAM1	ZC3H12A	IER2	IL12B	JUNB	IER5	IER3	STAT5A	DUSP5	EDN1	JUN	DUSP4	DUSP1	DUSP2	TSC22D1	CCL20	SPHK1	LIF	IL18	TUBB2A	RHOB	VEGFA
Hypoxia	WSB1	JMJD6	XPNPEP1	RRAGD	PPP1R3C	MT1E	TES	ATF3	SERPINE1	GLRX	UGP2	NOCT	MXI1	DPYSL4	CCN5	PPARGC1A	CCN2	CCN1	DTNA	SIAH2	MIF	PRKCA	EXT1	FOSL2	SLC6A6	SULT2B1	BCAN	LALBA	CHST2	SDC2	HOXB9	CHST3	LXN	NEDD4L	PDGFB	ENO1	ENO2	ENO3	RBPJ	MT2A	PLAC8	PRDX5	HMOX1	PDK1	PDK3	IER3	EDN2	JUN	ANXA2
Cholesterol Homeostasis	STARD4	GSTM2	TNFRSF12A	CHKA	HMGCS1	ANXA5	ECH1	GPX8	PNRC1	CPEB2	SCD	CD9	ETHE1	ALDOC	DHCR7	IDI1	ATF3	CLU	HSD17B7	ANTXR2	CXCL16	ACAT2	ATXN2	PMVK	SC5D	MAL2	STX5	NFIL3	ACSS2	LDLR	FDFT1	S100A11	ABCA2	FDPS	SREBF2	NIBAN1	JAG1	PCYT2	CYP51A1	ANXA13	TP53INP1	LSS	AVPR1A	PLAUR	SQLE	FABP5	PLSCR1	FASN	LGMN
Mitotic Spindle	ACTN4	PCGF5	MARCKS	NIN	APC	KIF20B	EPB41	STAU1	CD2AP	UXT	PPP4R2	CSNK1D	RACGAP1	PREX1	CDC27	STK38L	ARFIP2	PLK1	BCR	LATS1	TPX2	CCDC88A	BIN1	SASS6	NET1	EZR	TRIO	ITSN1	NUMA1	SMC4	SMC3	ABR	EPB41L2	CDK5RAP2	CEP72	KIFAP3	CEP192	SYNPO	RHOF	LRPPRC	CENPE	ANLN	CENPF	INCENP	CENPJ	PAFAH1B1	ARHGEF2	ARHGEF3	RAPGEF6
Wnt-beta Catenin Signaling	FZD1	JAG1	JAG2	FZD8	WNT5B	AXIN2	PTCH1	AXIN1	CSNK1E	DKK1	DKK4	NCOR2	KAT2A	ADAM17	TCF7	PPARD	TP53	NUMB	LEF1	HDAC5	NOTCH4	NOTCH1	HDAC11	HDAC2	CTNNB1	MAML1	CUL1	PSEN2	DLL1	GNAI1	NKD1	RBPJ	WNT6	FRAT1	CCND2	HEY2	HEY1	DVL2	MYC	WNT1	NCSTN	SKP2
TGF-beta Signaling	TGFB1	ACVR1	RHOA	SMURF2	SMURF1	HIPK2	TGFBR1	PPP1CA	CDK9	SKI	RAB31	NCOR2	BMP2	APC	ID1	ID3	ID2	BMPR1A	BCAR3	BMPR2	SERPINE1	UBE2D3	PPP1R15A	ARID4B	CDH1	SKIL	MAP3K7	SPTBN1	WWTR1	SMAD3	TGIF1	LEFTY2	NOG	IFNGR2	SMAD1	KLF10	SMAD7	SMAD6	PPM1A	FKBP1A	TJP1	XIAP	ENG	TRIM33	CDKN1C	HDAC1	FURIN	CTNNB1	THBS1
IL-6/JAK/STAT3 Signaling	TGFB1	PTPN1	CCR1	PTPN2	IL4R	JUN	IL1R1	IL1R2	ITGA4	TNFRSF12A	PLA2G2A	IL10RB	PTPN11	DNTT	TYK2	OSMR	TNFRSF1A	TNFRSF1B	TLR2	HAX1	CXCL10	IL1B	CXCL11	IRF1	TNFRSF21	IL7	IL6	CXCL13	CD9	IL3RA	FAS	IL9R	IRF9	IL6ST	STAM2	PF4	CRLF2	IL18R1	CNTFR	ACVRL1	CSF3R	CXCL9	CSF2	CSF1	EBI3	PIK3R5	TNF	CXCL1	IL2RG
DNA Repair	DUT	BRF2	LIG1	PDE6G	ALYREF	UPF3B	GTF2F1	RBX1	TARBP2	POLR3C	POLE4	SRSF6	EIF1B	CDA	TP53	VPS28	PCNA	MPG	RNMT	RALA	GTF2B	TYMS	ADCY6	PNP	TAF1C	ZNF707	CLP1	NT5C	RAE1	STX3	SMAD5	SURF1	VPS37D	VPS37B	SUPT5H	SDCBP	BCAM	NT5C3A	ITPA	HPRT1	CCNO	TSG101	POM121	COX17	ARL6IP1	AK1	CSTF3	AK3	XPC
G2-M Checkpoint	H2AZ2	EGF	CASP8AP2	H2AZ1	KNL1	SLC12A2	HUS1	CDC20	PML	MAPK14	DDX39A	MARCKS	NUP98	HNRNPD	KIF20B	HNRNPU	CCNF	NOLC1	EWSR1	CHEK1	RACGAP1	RAD54L	CDC27	SNRPD1	E2F1	MYC	E2F2	E2F3	E2F4	PLK4	PLK1	SQLE	STAG1	TPX2	UCK2	EZH2	ATF5	JPT1	NUMA1	SMC4	HIF1A	SMC2	GSPT1	TMPO	MT2A	SYNCRIP	STMN1	MYBL2	BARD1
Apoptosis	GSN	PDGFRB	LUM	BIK	TGFB2	GSR	TAP1	CDC25B	EREG	MADD	CD2	FEZ1	FAS	CTH	BAX	PDCD4	CD69	SQSTM1	DAP3	LEF1	APP	ATF3	RELA	IFITM3	ROCK1	SATB1	RETSAT	CLU	TNF	LMNA	BCL2L11	PAK1	CCND2	CCND1	BCL2L10	SC5D	CREBBP	IGF2R	EGR3	F2R	IGFBP6	GADD45B	GADD45A	BNIP3L	HGF	AVPR1A	H1-0	SMAD7	PTK2
Notch Signaling	FZD1	PSENEN	JAG1	TCF7L2	FBXW11	FZD5	WNT5A	FZD7	PRKCA	HEYL	SAP30	RBX1	KAT2A	PPARD	NOTCH3	NOTCH1	NOTCH2	MAML2	DTX1	CUL1	DTX2	PSEN2	DTX4	DLL1	LFNG	APH1A	ARRB1	CCND1	ST3GAL6	HES1	WNT2	SKP1
Adipogenesis	ECH1	CIDEA	PEX14	LEP	UQCRC1	SPARCL1	PREB	SUCLG1	ITIH5	RETSAT	UQCR10	RETN	GHITM	ARAF	UQCR11	TOB1	SLC5A6	ADCY6	SNCG	STOM	COX8A	FZD4	ABCA1	OMD	GADD45A	TALDO1	RMDN3	CMBL	POR	UCK1	SSPN	CD302	PEMT	NMT1	ITSN1	BAZ2A	MGST3	MRPL15	MYLK	C3	SULT1A1	PRDX3	LIPE	GRPEL1	SCP2	APOE	SLC19A1	DECR1	STAT5A
Estrogen Response Early	TTC39A	AMFR	KRT8	MED13L	GLA	NBL1	RETREG1	AKAP1	ADCY1	PEX11A	AQP3	ADCY9	ABAT	TOB1	MUC1	MYB	MYC	CCN5	HES1	FDFT1	ABCA3	EGR3	XBP1	BCL11B	SIAH2	KLF10	PLAAT3	CBFA2T3	OVOL2	PDZK1	IL17RB	AR	SULT2B1	FASN	UNC119	PTGES	SLC22A5	RAPGEFL1	TSKU	SOX3	GJA1	INPP5F	SFN	MYBL1	SLC19A2	GREB1	ITPK1	MYOF	GAB2
Estrogen Response Late	UNC13B	HOMER2	CACNA2D2	AMFR	MAPK13	CDC20	ASS1	CD9	GLA	KIF20A	NBL1	TOB1	ASCL1	MYB	CCN5	MEST	FDFT1	PLK4	ABCA3	EGR3	CHST8	XBP1	ST14	TNNC1	XRCC3	SIAH2	PLAAT3	OVOL2	PDZK1	IL17RB	SULT2B1	GJB3	IGSF1	HPRT1	PTGES	HSPA4L	SLC22A5	TSTA3	RAPGEFL1	SOX3	PRKAR2B	PLAC1	SFN	TPSAB1	DUSP2	ITPK1	MYOF	KRT13	EMP2
Androgen Response	UBE2I	GUCY1A1	ACSL3	HOMER2	GSR	ACTN1	ZBTB10	KRT8	LIFR	SELENOP	SCD	AZGP1	GPD1L	FKBP5	SEC24D	HPGD	NDRG1	SPDEF	CCND3	HERC3	ZMIZ1	CCND1	AKT1	B2M	SLC38A2	XRCC5	TMEM50A	XRCC6	ARID5B	H1-0	PIAS1	ELL2	INPP4B	MAF	MYL12A	APPBP2	MAK	SMS	PLPP1	SRP19	SLC26A2	NGLY1	INSIG1	SAT1	UBE2J1	CDC14B	ELK4	PMEPA1	ANKH
Myogenesis	IFRD1	ACTN3	ACSL1	ACTN2	DES	COL1A1	MAPK12	MYL7	PC	SCD	MYL1	MYL2	PPP1R3C	MYL3	MYL4	APP	RB1	TAGLN	VIPR1	ADCY9	SPDEF	AKT2	SH3BGR	WWTR1	GABARAPL2	DTNA	DMPK	GADD45B	ATP6AP1	TNNC1	TNNC2	IGF1	OCEL1	PTP4A3	SLC6A8	MYLPF	TNNT1	TNNT2	SMTN	TNNT3	BIN1	PKIA	SSPN	CRYAB	CFD	SPARC	SCHIP1	ENO3	MYLK
Protein Secretion	ARFGEF2	ARFGEF1	RAB2A	CAV2	YIPF6	OCRL	AP3B1	SCAMP1	SCAMP3	ZW10	KRT18	TMX1	RER1	ANP32E	PAM	GLA	ERGIC3	SEC24D	COPE	STX16	TMED10	ARF1	SGMS1	SNAP23	VPS4B	NAPA	CLTC	CLTA	ATP1A1	EGFR	NAPG	STX12	SNX2	LAMP2	STX7	AP2S1	YKT6	TMED2	ARFIP1	KIF1B	CTSC	TPD52	MON2	IGF2R	ABCA1	GBF1	DST	AP2B1	M6PR
Interferon Alpha Response	IL4R	CD74	SP110	MX1	RSAD2	TAP1	PSMB9	CXCL10	CXCL11	IFI44L	LAP3	LPAR6	IFI27	TRAFD1	TRIM14	LY6E	IFITM2	IFITM3	SAMD9	CSF1	IFITM1	UBE2L6	SAMD9L	RNF31	HERC6	LAMP3	CCRL2	MVB12A	B2M	CMTR1	GBP2	GBP4	EPSTI1	BATF2	HLA-C	TENT5A	TDRD7	ISG15	IFI44	PARP14	MOV10	ISG20	PARP12	PLSCR1	PROCR	SELL	PSME2	PSME1	CNP
Interferon Gamma Response	GBP6	SP110	MX1	RSAD2	MX2	PSMB9	PML	NUP93	LAP3	MTHFD2	IFI27	TRIM14	RBCK1	IDO1	IFITM2	IFITM3	FGL2	NOD1	UBE2L6	PSMB10	PNP	APOL6	HERC6	ST3GAL5	SLAMF7	B2M	GBP4	EPSTI1	BATF2	ST8SIA4	PLA2G4A	HLA-A	HLA-B	HLA-G	IFI44	PARP14	LATS2	PARP12	VAMP8	PLSCR1	BANK1	SERPING1	PSME2	SSPN	PSME1	VAMP5	CFB	HLA-DRB1	CFH
Apical Junction	GAMT	ACTN4	CADM2	CADM3	ACTN3	ACTN2	ACTN1	MAPK13	MAPK14	MAPK11	CD209	COL9A1	MYL9	PFN1	SKAP2	PARD6G	MYL12B	ACTB	TIAL1	AKT3	AKT2	FYB1	TUBG1	PBX2	ALOX15B	VASP	PTK2	WNK4	GRB7	DMP1	ICAM4	ICAM5	ICAM1	ICAM2	EPB41L2	DHX16	PLCG1	TSPAN4	TMEM8B	CDSN	JUP	RHOF	VAV2	CLDN11	PTPRC	CLDN15	CLDN14	CLDN19	EXOC4
Apical Surface	SLC34A3	LYN	GSTM3	NTNG1	AFAP1L2	NCOA6	CD160	ATP8B1	ADAM10	PLAUR	SHROOM2	SULF2	DCBLD2	RTN4RL1	MAL	GAS1	IL2RB	GHRL	RHCG	SRPX	APP	CRYBG1	B4GALT1	MDGA1	CROCC	LYPD3	PCSK9	AKAP7	SLC2A4	BRCA1	IL2RG	GATA3	ADIPOR2	THY1	CX3CL1	EFNA5	HSPB1	SCUBE1	PKHD1	FLOT2	ATP6V0A4	TMEM8B	EPHB4	SLC22A12
Hedgehog Signaling	TLE3	TLE1	UNC5C	PTCH1	VEGFA	PML	L1CAM	RASA1	CDK6	MYH9	NF1	SCG2	CDK5R1	CNTFR	ACHE	NRP1	NRP2	RTN1	CELSR1	LDB1	CRMP1	PLG	VLDLR	THY1	GLI1	ETS2	AMOT	DPYSL2	SHH	HEY2	HEY1	OPHN1	SLIT1	NRCAM	NKX6-1	ADGRG1
Complement	ACTN2	HPCAL4	PSMB9	XPNPEP1	LAP3	FDX1	HSPA1A	CALM3	PFN1	CDA	CALM1	LRP1	SERPINE1	C4BPB	PRCP	CBLB	ITIH1	RNF4	GNG2	S100A13	SPOCK2	PRSS3	S100A12	APOBEC3F	APOBEC3G	PRKCD	PLA2G4A	EHD1	PLSCR1	SERPING1	LGMN	GRB2	ZFPM2	CFB	GMFB	CFH	PREP	PDGFB	GATA3	PLA2G7	C2	LIPA	C3	PPP4C	LGALS3	C9	LTA4H	CTSB	DUSP5
Unfolded Protein Response	IMP3	ZBTB17	YIF1A	ERN1	CNOT6	MTHFD2	DKC1	PSAT1	CNOT2	CNOT4	PREB	TARS1	DCP1A	NHP2	ATF3	ATP6V0D1	GEMIN4	NOLC1	SLC1A4	PARN	SDAD1	HSP90B1	KHSRP	EXOSC10	TATDN2	EXOSC5	IARS1	EXOSC9	KIF5B	CHAC1	BANF1	EXOSC4	EXOSC2	EXOSC1	TTC37	NOP14	IGFBP1	TSPYL2	XBP1	WFS1	EDEM1	NABP1	SLC30A5	LSM1	EEF2	LSM4	PDIA6	EIF2S1	PDIA5
PI3K/AKT/mTOR Signaling	TSC2	PPP1CA	MAPK10	SQSTM1	PFN1	RAF1	UBE2N	RALB	PRKAA2	ATF1	UBE2D3	SLA	NOD1	IL2RG	ADCY2	EGFR	HSP90B1	E2F1	AKT1	CFL1	MAP3K7	PAK4	PITX2	FGF22	SMAD2	MAP2K3	PRKCB	TRAF2	FGF17	MYD88	ARPC3	CSNK2B	GRB2	PIN1	SLC2A1	FASLG	DAPP1	FGF6	TBK1	THEM4	PRKAR2A	PLCG1	SFN	PDK1	MAP2K6	AP2M1	ACTR3	DUSP3	ACTR2
mTORC1 Signaling	STARD4	ACSL3	IFRD1	SYTL2	PPA1	HSPE1	CCT6A	PSMC6	SCD	DDX39A	MTHFD2	PSMC4	HMBS	PSMC2	MTHFD2L	CD9	CTH	POLR3G	GLA	SKAP2	TES	NUP205	FGL2	CCNF	ARPC5L	GLRX	PNP	XBP1	PLK1	EDEM1	TUBG1	DHFR	UCHL5	SLC6A6	SQLE	MLLT11	EPRS1	LGMN	PSME3	HPRT1	NMT1	TFRC	PITPNB	ENO1	TMEM97	IFI30	CFP	RRP9	TBK1
E2F Targets	DUT	H2AZ1	HUS1	DEK	CDC20	PHF5A	ZW10	DDX39A	MTHFD2	CCP110	ASF1A	ANP32E	HNRNPD	ASF1B	TP53	RAN	NUP205	NOLC1	PNN	EXOSC8	CHEK1	RACGAP1	CHEK2	MYC	TIPIN	E2F8	PLK4	PLK1	XRCC6	TUBG1	STAG1	EZH2	POP7	JPT1	CDCA3	TFRC	CDCA8	SMC6	PRKDC	SMC4	GSPT1	SMC3	PRDX4	TMPO	SYNCRIP	STMN1	MYBL2	BARD1	TCF19
Myc Targets V1	SSB	DUT	H2AZ1	STARD7	RPL22	IFRD1	CNBP	DEK	MRPS18B	HSPE1	CDC20	PSMC6	PSMC4	CLNS1A	SERBP1	HNRNPC	HNRNPD	RAN	SF3B3	HNRNPU	NOLC1	HNRNPR	UBE2L3	FAM120A	EXOSC7	PSMD7	PSMD8	SNRPD3	IARS1	SNRPD2	PSMD3	SNRPD1	MYC	PSMD1	RPL14	RPL18	XRCC6	TOMM70	SRPK1	AIMP2	EPRS1	RNPS1	HPRT1	SET	RPL6	PHB2	PWP1	RPL34	PCBP1
Myc Targets V2	IMP4	DUSP2	CBX3	PUS1	PA2G4	SORD	WDR74	GNL3	HSPE1	MRTO4	BYSL	LAS1L	CDK4	MCM4	MCM5	DCTPP1	NIP7	NOP2	NOLC1	NOC4L	TBRG4	HK2	EXOSC5	PPRC1	TCOF1	PES1	MYC	MAP3K6	DDX18	PLK4	NPM1	NOP16	PRMT3	PLK1	TFB2M	SUPV3L1	AIMP2	MYBBP1A	RCL1	GRWD1	NDUFAF4	SLC29A2	FARSA	NOP56	MPHOSPH10	PHB	PPAN	IPO4	WDR43
Epithelial Mesenchymal Transition	LUM	CADM1	DKK1	P3H1	COL1A2	SFRP4	COL1A1	MGP	VIM	MYL9	PFN2	MXRA5	PRSS2	TAGLN	LRP1	SERPINE1	COL12A1	SERPINE2	SFRP1	DPYSL3	ABI3BP	SPOCK1	MEST	CCN2	CCN1	GADD45B	FZD8	GADD45A	FERMT2	SLC6A8	SDC1	SNAI2	SPARC	OXTR	ENO2	MYLK	GJA1	LGALS1	ANPEP	SERPINH1	FUCA1	JUN	IL15	TNFRSF12A	MAGEE1	VEGFC	FN1	EMP3	RHOB
Inflammatory Response	IL1R1	EREG	MARCO	TNFSF9	VIP	SLAMF1	SGMS2	IFITM1	SERPINE1	AQP9	C3AR1	NOD2	MYC	PROK2	MSR1	ABCA1	TNFSF15	FZD5	SLC11A2	RNF144B	GPR183	CHST2	MEP1A	NPFFR2	HPN	ICAM4	HIF1A	ICAM1	LPAR1	KCNMB2	IL12B	SCARF1	TNFSF10	FFAR2	CD14	CMKLR1	SCN1B	LYN	EDN1	CCL24	IL10	GABBR1	IL15	CCL22	CCL20	IL10RA	SPHK1	NMI	TACR3
Xenobiotic Metabolism	SLC12A4	IL1R1	ENTPD5	ECH1	UPB1	PC	SPINT2	NINJ1	RBP4	MTHFD1	CYP1A2	CYP1A1	EPHA2	CDO1	CDA	CES1	ENPEP	CYFIP2	ITIH4	SLC46A3	RETSAT	ADH1C	SERPINE1	AQP9	SLC35B1	LCAT	ITIH1	PSMB10	NFS1	HES6	PTGDS	LONP1	GABARAPL1	PMM1	CYP4F2	SLC6A12	IGF1	SLC6A6	CYP27A1	VNN1	POR	CYP2S1	HPRT1	PTGES	PEMT	NMT1	CFB	SLC22A1	SLC35D1
Fatty Acid Metabolism	ACOT8	AOC3	H2AZ1	ECH1	ACSL1	SDHD	ACSL5	ACSL4	CIDEA	SDHC	SDHA	GSTZ1	GPD1	GPD2	XIST	GAPDHS	CYP1A1	ACOT2	SUCLG2	ERP29	SUCLG1	CRAT	RETSAT	HPGD	ADH1C	ODC1	AQP7	DLST	PDHB	HSD17B4	CPOX	HSD17B7	UBE2L6	NTHL1	TP53INP2	NBN	KMT5A	S100A10	ACSS1	IDH1	GABARAPL1	EPHX1	NCAPH2	UROS	CEL	MIF	ALDH3A2	VNN1	REEP6
Oxidative Phosphorylation	ATP6V1E1	PDHX	ECH1	AFG3L2	FDX1	UQCRC2	BAX	UQCRC1	SUCLG1	RETSAT	UQCR10	PDHB	UQCR11	COX8A	SURF1	ATP6AP1	TOMM70	ACADSB	COX7A2L	SUPV3L1	POR	OGDH	PHB2	MTRR	ISCA1	ECI1	MGST3	MRPL15	MRPL11	CYB5R3	PRDX3	GRPEL1	PDK4	TIMM17A	ATP6V1C1	DECR1	PDHA1	ATP5F1D	COX6C	ATP5F1E	CS	LRPPRC	GLUD1	ALDH6A1	GPI	ATP5ME	COX7C	COX7B	MRPS15
Glycolysis	SLC35A3	GLCE	HOMER1	PC	RRAGD	PSMC4	CTH	RBCK1	KIF20A	POLR3K	XYLT2	GLRX	CLDN3	HS6ST2	CHST12	UGP2	MXI1	DPYSL4	PMM2	TALDO1	MIF	COG2	PHKA2	ALG1	EXT1	EXT2	ALDH7A1	CHST1	SDC1	CHST2	SDC2	GNE	CHST6	CHST4	TSTA3	PAXIP1	TXN	ENO1	ENO2	ARPP19	STMN1	SOX9	PDK3	IER3	MIOX	TPI1	AKR1A1	VEGFA	P4HA1
Reactive Oxygen Species Pathway	GPX3	G6PD	GSR	GPX4	TXNRD2	TXNRD1	FES	SELENOS	NDUFS2	ABCC1	NDUFB4	MPO	GLRX	SBNO2	PDLIM1	PTPA	EGLN2	NQO1	CDKN2D	NDUFA6	PRNP	GLRX2	OXSR1	IPCEF1	SOD1	ATOX1	SOD2	SCAF4	MSRA	GCLC	CAT	STK25	ERCC2	FTL	LAMTOR5	GCLM	PFKP	SRXN1	LSP1	TXN	MGST1	PRDX4	PRDX6	HHEX	PRDX2	PRDX1	HMOX2	MBP	JUNB
p53 Pathway	HEXIM1	PRKAB1	TM4SF1	NINJ1	CCP110	BAX	TNFSF9	EPHA2	TP53	APP	ATF3	CYFIP2	RB1	GLS2	CCNK	EI24	RETSAT	CDKN2AIP	ABAT	TOB1	NHLH2	STOM	S100A10	RPL18	JAG2	TSPYL2	ST14	PMM1	PLK3	GADD45A	PLK2	DNTTIP2	H1-2	ALOX15B	VAMP8	TCN2	SDC1	HSPA4L	POM121	RRP8	SLC35D1	PDGFA	XPC	IFI30	FDXR	HMOX1	RPL36	SFN	IER5
UV Response Up	STARD3	KLHDC3	PLCL1	PDAP1	TAP1	CCK	TUBA4A	MAPK8IP2	OLFM1	POLE3	PSMC3	CYP1A1	PPIF	SELENOW	IL6ST	NPTXR	SQSTM1	TARS1	FKBP4	CDO1	GRINA	ATF3	CHRNA5	HNRNPU	C4BPB	GLS	AQP3	NXF1	BCL2L11	CCND3	RXRB	BSG	AP2S1	YKT6	MSX1	E2F5	NPTX2	NKX2-5	KCNH2	IGFBP2	SIGMAR1	PRKCD	EPHX1	RAB27A	SLC6A12	NAT1	EIF2S3	HLA-F	FGF18
UV Response Dn	CDON	PDGFRB	SFMBT1	RUNX1	PEX14	MAPK14	COL1A2	COL1A1	COL5A2	SCN8A	PMP22	CDK13	MT1E	SERPINE1	PRDM2	TFPI	ATP2C1	FBLN5	RXRA	MTA1	SCAF8	ZMIZ1	AKT3	HAS2	MYC	APBB2	SPOP	CCN1	LDLR	SMAD3	FZD2	MAP2K5	DMAC2L	IGFBP5	NEK7	RBPMS	PRKCE	DYRK1A	PRKCA	NR1D2	SMAD7	NFKB1	PIAS3	INPP4B	DLG1	SYNJ2	KCNMA1	DDAH1	SNAI2
Angiogenesis	POSTN	JAG1	LUM	JAG2	KCNJ8	PRG2	VAV2	VEGFA	PTK2	VCAN	TNFRSF21	COL3A1	COL5A2	SLCO2A1	FGFR1	S100A4	PF4	NRP1	APP	LPL	STC1	PDGFA	FSTL1	LRPAP1	VTN	SERPINA5	CXCL6	THBD	CCND2	APOH	MSX1	TIMP1	ITGAV	SPP1	PGLYRP1	OLR1
heme Metabolism	ACSL6	CTNS	GAPVD1	UBAC1	PC	HMBS	MYL4	TMCC2	TRIM10	OPTN	EPB41	EPB42	AQP3	BACH1	PPOX	PSMD9	BSG	CDC27	MXI1	E2F2	BTRC	SNCA	NFE2	SLC11A2	H1-0	ANK1	ELL2	TENT5C	KEL	SLC6A8	SLC6A9	BCAM	TMEM9B	EZH1	KDM7A	SLC22A4	ISCA1	TFRC	MGST3	GDE1	ICAM4	DCUN1D1	SLC30A10	GATA1	C3	TNS1	PRDX2	TSPAN5	H4C3
Coagulation	GSN	F11	F10	S100A1	TFPI2	F12	CD9	ISCU	ADAM9	PF4	GDA	LRP1	SERPINE1	PROS1	CLU	ITIH1	COMP	LAMP2	CAPN5	S100A13	CAPN2	SH2B2	MAFF	PROC	GNB2	SERPING1	LGMN	F13B	PEF1	MEP1A	FBN1	CFB	CFD	SPARC	CPB2	HPN	CFI	CFH	PREP	PDGFB	PLAU	HTRA1	PLAT	C2	C3	C9	LTA4H	A2M	CTSB
IL-2/STAT5 Signaling	IL1R2	TTC39B	RRAGD	ITIH5	CYFIP1	IFITM3	AHNAK	FGL2	PNP	MUC1	FLT3LG	MYC	WLS	GBP4	ST3GAL4	PRKCH	RABGAP1L	BATF3	GABARAPL1	XBP1	GADD45B	CDCP1	UCK2	PLSCR1	PLPP1	CDC42SE2	RNH1	IKZF2	ENO3	IKZF4	GATA1	CD79B	ALCAM	TNFSF11	TNFSF10	NCOA3	IL10	ANXA4	IL13	IL10RA	RHOH	EMP1	LIF	PTCH1	CDC6	FAM126B	RHOB	P4HA1	BHLHE40
Bile Acid Metabolism	HSD3B7	ABCG8	PEX19	PHYH	HSD3B1	DIO1	ACSL1	DIO2	ACSL5	PEX12	PEX13	PEX16	CYP39A1	SOAT2	RBP1	PEX11G	ABCG4	ALDH8A1	OPTN	SLC27A2	AKR1D1	RETSAT	PEX11A	SLC23A2	AQP9	SLC35B2	SLC23A1	HSD17B4	HSD17B6	PEX26	CH25H	RXRA	PIPOX	LONP2	RXRG	ABCA2	IDH1	ABCA3	GSTK1	ABCA1	ABCA6	ABCA4	IDH2	ABCA5	EPHX2	NR0B2	ABCA8	ABCA9	AR
Pperoxisome	HSD3B7	ACOT8	DIO1	ECH1	ACSL1	CNBP	CADM1	ACSL5	ACSL4	MSH2	PEX13	PEX14	SCGB1A1	CRAT	SLC27A2	RETSAT	PEX11A	SLC23A2	PEX11B	CRABP1	SLC35B2	CRABP2	HSD17B4	STS	LONP2	RXRG	FDPS	FIS1	SIAH1	IDH1	GSTK1	IDH2	EPHX2	CEL	CTPS1	ESR2	SULT2B1	DLG4	GNPAT	CTBP1	ECI2	BCL10	CACNA1B	PRDX5	SCP2	PRDX1	ACAA1	ABCC5	ABCC8
Allograft Rejection	KRT1	EREG	CD2	CD4	CD7	IL2RG	IL27RA	PSMB10	AKT1	APBB1	B2M	GBP2	ELANE	FYB1	PRKCG	ST8SIA4	PRKCB	HLA-A	HLA-G	HLA-E	RPL3L	SPI1	BCL10	PRF1	RPL9	HIF1A	CD1D	CFP	ICAM1	C2	CD79A	MRPL3	RPS19	RPL39	IL12B	IL12A	IL11	CCR2	LYN	CCR1	IL10	IL15	CCL22	IL16	IL13	LIF	IL18	NME1	TLR2
Spermatogenesis	TLE4	PRM2	HSPA1L	SLC12A2	ZPBP	HTR5A	CHFR	CCT6B	ADAM2	THEG	ZC2HC1C	CNIH2	MTNR1A	IFT88	DPEP3	GAPDHS	SCG5	STAM2	SCG3	CHRM4	HOXB1	CLPB	AURKA	NCAPH	PEBP1	TUBA3C	AKAP4	CLGN	NPHP1	TEKT2	ADAD1	IL12RB2	JAM3	TALDO1	RPL39L	PIAS2	H1-6	MLLT10	CCNA1	GPR182	MEP1B	RAD17	KIF2C	EZH2	CFTR	HSPA4L	CRISP2	DDX4	ACTL7B
KRAS Signaling Up	ATG10	CIDEA	EREG	MALL	NIN	RBP4	SLPI	ITGBL1	SPARCL1	ZNF277	ADAMDEC1	SATB1	C3AR1	RETN	IL2RG	GLRX	TFPI	ADGRA2	AKT2	RABGAP1L	ST6GAL1	PPBP	GADD45G	NR0B2	AMMECR1	IGF2	BTC	TNNT2	CCSER2	STRN	CFB	SPON1	CFH	PLEK2	IKZF1	GNG11	TSPAN7	EPB41L3	ANKH	SOX9	KCNN4	CMKLR1	TSPAN1	APOD	SCN1B	GABRA3	FUCA1	DUSP6	ACE
KRAS Signaling Dn	SLC12A3	KRT1	EPHA5	GAMT	EGF	KRT5	MX1	KRT4	RSAD2	ENTPD7	SOX10	CYP39A1	ZC2HC1C	SCGB1A1	SCN10A	PCDHB1	CD207	ASB7	CPEB3	CNTFR	SPRR3	ITIH3	SMPX	ALOX12B	CALML5	SLC5A5	VPREB1	RIBC2	SNCB	DTNB	MTHFR	SLC6A14	TEX15	TENT5C	COPZ2	COL2A1	ATP4A	STAG3	KLHDC8A	HNF1A	CLPS	CHST2	ATP6V1B1	PTGFR	PNMT	LYPD3	SLC6A3	C5	TCL1A
Pancreas Beta Cells	LMO2	SRP9	CHGA	VDR	ABCC8	PKLR	PDX1	PAX4	ELP4	GCG	PAX6	MAFB	ISL1	G6PC2	GCK	SST	SYT13	HNF1A	SPCS1	IAPP	INSM1	SRPRB	DCX	NEUROG3	FOXA2	PCSK2	STXBP1	SEC11A	PCSK1	SLC2A2	SRP14	INS	DPP4	FOXO1	SCGN	AKT3	NKX2-2	NKX6-1	PAK3	NEUROD1
[truncated: 151 more columns]

## Sheet: Table S3-3
Table S3-3: Elsevier Database
A-cell (X-like): Ghrelin and Nesfatin-1 Synthesis	PCSK1	RUNX1	PAX4	MBOAT4	MTOR	ITPR1	GNAT3	NKX2-2	TAS1R1	PPARG	NUCB2	TAS1R3	TAS1R2	GHRL	PLCB2
Acid Secretion by Collecting Duct of Kidney Nephron	CA12	CA2	CA4	CLCNKB	SLC4A1	SLC12A7	SLC4A4
Activin, Inhibin and Follistatin Action on Pituitary Gland	SMAD3	SMAD2	SMAD4	FSHB	FST	GNRHR	FOXL2	CGA	ACVR1B	ACVR2B	ACVR2A
Adenosine Role in Sleep Regulation	GNA15	GLS2	SLC32A1	ADORA2A	GAD1	GNAS	ADORA1	PLCB1	ITPR1
Adipokines Production by Adipocyte	ADIPOQ	INSR	JUN	STAT3	RARRES2	FOS	TIRAP	IRAK4	TRAF2	SIRT1	TNFRSF1A	APLN	IL1B	MYD88	NFKBIA	IL6	PIK3R1	RBP4	TRAF6	LEP	PPARG	IL6ST	MAP3K14	TLR4	CEBPA	SERPINA12	CFD	IRS1	IRS2	SERPINE1	TRADD	RETN	TNF	HIF1A	INS	ITLN1	FOXO1	NAMPT	IRAK1	MYC	AKT1	CCL2	MAP3K7	IL6R	JAK1	JAK2
ADORA1/2A -> Exocytosis	SNAP25	SNAPIN	SYT3	SYT1	HSPA8	CACNA1B	ATP2B1	STX12	SYT7	RIMS1	ADORA2A	STX6	VAMP2	ADORA1	STX4
ADORA2A/B -> Vasodilation	ADORA2B	ADORA2A	GNAS	MYL9	MYLK
ADORA3 -> Mast-Cell Degranulation	RHOA	GNAQ	ADORA3	PRKCA	GNAI2	GNAI3	ITPR1
ADRA1 -> Ion Channels	RHOA	KCNE1	ROCK1	PRKCE	CACNA1C	TRPV1	ADRA1D	TRPV2	ADRA1B	ADRA1A	ITPR1	TGM2	SCN9A	GNA11	SCN10A	GNAQ	PLCD1
ADRA1 -> Prostaglandin Generation	MAP2K2	MAP3K1	MAP2K3	RASGRF1	MAP2K1	CAMK2A	PLA2G4A	ADRA1D	ADRA1B	ADRA1A	ITPR1	MAPK14	RASGRP1	GNA11	KCNMA1	GNAQ	MAPK3	MAPK1	MAP2K6	PLCB1	PTGDS	RAF1
ADRA1 -> Vasoconstriction	PPP1R14A	MAP2K2	RASGRF1	MAP2K1	ADRA1D	ADRA1B	ADRA1A	MYLK	ITPR1	ACTA2	RASGRP1	CALD1	GNA11	GNAQ	MAPK3	MAPK1	MYL9	PLCB1	RAF1
ADRA1A -> IL6 Production	MAP2K4	JUND	MAP2K2	MAP3K1	MAP2K3	JUN	MAP2K1	STAT3	FOS	MAPK14	CREB1	IL6	MAPKAPK2	MAPKAPK3	GNAQ	PLCB1	RAF1	RASGRF1	SRF	ELK1	ADRA1A	ITPR1	RPS6KA5	RASGRP1	MAPK8	GNA11	MAPK3	MAPK1	MAP2K6	MAP2K7
ADRA2A -> Hyperpolarization	KCNJ1	GNAI1	ADRA2A
ADRA2A -> Neurotransmitter Release	SYT1	CACNA1B	GNAI1	ADRA2A
ADRA2C/ADRB2 -> Synaptic Endocytosis	MAP2K2	ANXA2	MAP2K1	SYT1	CAV1	PRKCE	AP2B1	BRAF	ADRA2C	PICALM	GNAS	AMPH	PLCB1	SRC	RASGRF1	CLTC	CLTA	ADRB2	STX12	ITPR1	GNA15	RASGRP1	RAP1A	GNA11	ARRB1	MAPK1
[truncated: 1,706 more rows]
[truncated: 241 more columns]

## Sheet: Table S3-4
Table S3-4: Kyoto Encyclopedia of Genes and Genomes (KEGG) database
[truncated: 308 more rows]
[truncated: 481 more columns]

## Sheet: Table S3-5
Table S3-5: BioPlanet database
2-LTR circle formation		XRCC5	XRCC6	XRCC4	BANF1	LIG4
[truncated: 1,509 more rows]
[truncated: 1,567 more columns]

## Sheet: Table S3-6
Table S3-6: Single-sample gene set enrichment analysis (ssGSEA) - MSgDB dataset -
[truncated: 59 more rows]

[truncated: 9 more sheets: Table S3-7, Table S3-8, Table S3-9, Table S3-10, Table S3-11, Table S3-12, Table S3-13, Table S3-14, Table S3-15]
