# Supplementary material for: Orthogonal proteogenomic analysis identifies the druggable PA2G4-MYC axis in 3q26 AML
Source: Nat Commun. 2024 Jun 4;15:4739. doi: 10.1038/s41467-024-48953-3 (PMC11150407; doi:10.1038/s41467-024-48953-3)
Supplement: Supplementary file 7 — Supplementary Data 4 [file 41467_2024_48953_MOESM7_ESM.xlsx]

## Sheet: Table S4-1
Table S4-1: List of common EVI1 interacting proteins acrss cell lines and clinical samples (RIME)
Column B,C and D indicates the Avaraged Spectral Counts between technical replicates (R1 and R2) for each sample
Column E indicates the Avaraged Spectral Counts between samples of common identified proteins
	PR#003	HNT34	UCSD/AML1	Average
RPL4	44.5	56.5	47	49.3333
RPL3	52	37.5	37	42.1667
RPL5	27	30	29.5	28.8333
SERBP1	19.5	28	26	24.5
RPL7A	26	20.5	21.5	22.6667
SND1	25	28	14	22.3333
RPL14	23	20	21	21.3333
RPL17	22.5	19.5	21	21
RPL17-C18orf32	22.5	19.5	21	21
RPL8	22.5	17	23.5	21
RPL15	16.5	23	23	20.8333
RPL10	17	21	23	20.3333
RPL19	16.5	20.5	23	20
RPL13A	20	17	21	19.3333
PARP1	16	26.5	12.5	18.3333
RPS7	18.5	19	16.5	18
RPL18	18	19	17	18
RPS2	18	15.5	20.5	18
RPL10A	25.5	12	15.5	17.6667
RPS11	19.5	16	15	16.8333
RPL23A	15	14	21.5	16.8333
RPL18A	14	15.5	21	16.8333
RPS13	13.5	18.5	16.5	16.1667
RPL26	15	17.5	13.5	15.3333
PA2G4	15	14	16.5	15.1667
RPL35A	13.5	15.5	16.5	15.1667
RPL32	12	16.5	17	15.1667
RPS8	21	12	11.5	14.8333
EIF3A	17.5	17	10	14.8333
RPS9	14.5	13	15	14.1667
RPS10	12	13	16.5	13.8333
RPS15A	15	12	13.5	13.5
RPL24	14.5	13.5	12.5	13.5
RPL35	12.5	13.5	14.5	13.5
FBL	20	9	10.5	13.1667
RPS18	14	11	14	13
HMGB2	11.5	16.5	10	12.6667
RPS24	11	13	13.5	12.5
CENPV	19.5	9	7	11.8333
RPL9	13.5	9.5	12.5	11.8333
TOP1	13.5	8.5	12.5	11.5
PABPC1	17.5	8	8	11.1667
MECOM	18.5	5.5	9	11
RPL23	11	11	10.5	10.8333
RPS19	10.5	9.5	12	10.6667
RPS14	13.5	8.5	9.5	10.5
RPS15	6.5	12	13	10.5
RPS17	10.5	9	11.5	10.3333
RACK1	8	11.5	11.5	10.3333
RPL28	11	9.5	9.5	10
RSL1D1	14.5	9	6	9.83333
XRCC5	12.5	9	6.5	9.33333
MTDH	9.5	10	7	8.83333
RPL21	6.5	7.5	12	8.66667
DDX21	14	5	6.5	8.5
HP1BP3	10.5	7.5	7.5	8.5
RPL31	9	8	8.5	8.5
RPN1	10.5	8.5	6	8.33333
RPL38	8	8	9	8.33333
H2AFV	6	10	9	8.33333
H2AFZ	6	10	9	8.33333
DDX1	11.5	6.5	6.5	8.16667
RPS23	7	9	7.5	7.83333
ESYT1	8.5	8.5	6	7.66667
RPSA	5.5	8	9	7.5
RPL29	7	5.5	7.5	6.66667
NACA	7	5	7.5	6.5
RPL36	5.5	7.5	6.5	6.5
RPL12	6	5.5	5.5	5.66667

## Sheet: Table S4-2
Table S4-2: EVI1 interacting proteins as previously identified by mass spectrometry
Reference:	Bard-Chapeau et al. 2013		Paredes et al. 2020		Ivanochko et al. 2019
Cell Line:	SKOV3		HEK293T		T47D
	Gene Symbols	Protein IDs	Gene Symbols	Uniprot Entry	Gene Symbols
	CTBP2	IPI00010136	MECOM	Q03112-1	MECOM
	CDY2B	IPI00943174	TUBA1B	P68363	CTBP2
	CTBP1	IPI00012835	CTBP2	P56545-2	CSNK2A1
	CSNK2A1	IPI00016613	H2BC15	U3KQK0	HADHA
	EVI1	IPI00943944	UBA1	P22314	MAP1B
	CREM	IPI00748922	LDHB	P07195	SON
	CSNK2B	IPI00640088	YWHAE	P62258	PSMC5
	PPP1R9B	IPI00045550	EEF1G	P26641	RBM39
	YY1	IPI00878557	TPI1	P60174	CYFIP1
	XRCC5	IPI00220834	POLDIP3	Q9BY77	PSMD3
	XRCC6	IPI00644712	ACLY	P53396-2	EIF3C
	MSH2	IPI00017303	PAICS	P22234	CTBP1
	RUVBL2	IPI00009104	PHB	P35232	TBL3
	RUVBL1	IPI00021187	ANXA2	P07355	NCAPH
	CCT2	IPI00297779	PCBP1	Q15365	ARHGEF2
	CBFB	IPI00016746	SSB	P05455	SLC25A13
	RAD50	IPI00549205	GDI2	P50395	ATP2A2
	HNRNPF	IPI00003881	PTBP1	A0A0U1RRM4	NDUFA9
	DYNC1I2	IPI00744015	ANXA5	P08758	NAP1L1
	FOSL2	IPI00011593	PPA1	Q15181	KPNA2
	MSH6	IPI00384456	ARF3	P61204	CSNK2B
	SMC2	IPI00007927	U2AF1L5	P0DN76	DNAJB6
	RBBP4	IPI00328319	CSNK2A1	E7EU96	RPL5
	PRKDC	IPI00296337	H1FX	Q92522	EIF3E
	SMC1A	IPI00291939	RAN	B5MDF5	P4HA1
	LMNA	IPI00021405	CDC37	Q16543	PRKDC
	RSU1	IPI00847168	UBB	J3QS39	AP1M1
	HDAC2	IPI00289601	MDH2	P40926	TUFM
	GATAD2B	IPI00103554	GOT2	P00505	PFKL
	ZNF516	IPI00852669	DDX39B	Q13838-2	EIF3L
	TJP1	IPI00216219	FHL1	Q13642-5	DDX49
	CCT6A	IPI00027626	CAPZB	P47756-2	NUP133
	SON	IPI00218624	SERPINH1	P50454	PSMC6
	SMC3	IPI00219420	VDAC1	P21796	HAX1
	USP7	IPI00003965	CLNS1A	J3KN38	ZCCHC8
	ADNP	IPI00022215	MCM2	H0Y8E6	TUBB6
	CSNK2A2	IPI00020602	ST13	P50502	COPB1
	TBL1XR1	IPI00002922	APRT	P07741	ACTR2
	ZNF281	IPI00032563	HMGB2	P26583	RCN2
	JUNB	IPI00013439	ELAVL1	Q15717-2	ATP5F1
	CHD4	IPI00455210	CMAS	Q8NFW8	CCT6A
	SMC4	IPI00411559	PRSS3	P35030	RFC1
	NUP133	IPI00291200	HNRNPA0	Q13151	PSMC2
	HDAC1	IPI00013774	CLIC1	O00299	FTSJ3
	PTRF	IPI00176903	PSMA6	G3V5Z7	EIF3D
	DDB1	IPI00293464	PSMA5	P28066	SLC25A11
	STAG2	IPI00470883	AARS	P49588	MAGED2
	RRAS2	IPI00012512	CSNK2B	Q5SRQ6	DNAJA3
	SMCHD1	IPI00890837	RPS4X	P62701	NUP160
	HIST1H4A	IPI00453473	SLC25A11	Q02978	SAMHD1
	PKP1	IPI00071509	AHCY	P23526	PPP2CA
	DYNC1H1	IPI00456969	PGAM1	P18669	COX5A
	SMARCE1	IPI00017669	UQCRC1	P31930	CIRH1A
	ZNF148	IPI00010833	RAB1B	Q9H0U4	GRWD1
	NUP93	IPI00397904	SNRPA1	P09661	NCAPD2
	TP53BP1	IPI00742743	HADHB	P55084	PAF1
	SMARCC2	IPI00216047	PSMD11	O00231	TIMM50
	UPF1	IPI00034049	CBR1	P16152	NOP56
	PRDX1	IPI00000874	PSMA3	P25788	RPN1
	PFKP	IPI00009790	GLRX3	O76003	NAT10
	PPP1CA	IPI00027423	PA2G4	Q9UQ80	PFKP
	HCFC1	IPI00641743	CS	O75390	HNRNPH1
	NUP205	IPI00783781	PSMC2	P35998	PSMC1
	TSPYL1	IPI00164215	PSMA7	O14818	HIST2H3C
	HADHA	IPI00031522	MAT2B	Q9NZL9	RBBP4
	ARID1B	IPI00396577	CAPZA1	P52907	ATP5O
	TRPS1	IPI00853099	VAPB	O95292	HIST1H3A
	IMMT	IPI00009960	PGLS	O95336	RBM14
	PARP1	IPI00449049	DNAJC9	Q8WXX5	CBX3
	NUP160	IPI00748807	PSMC3	P17980	SNRPD1
	CDC42BPB	IPI00477763	PSMD1	Q99460	AKAP8
	HNRNPU	IPI00883857	PCNA	P12004	TIMM44
	RAN	IPI00795671	KHSRP	Q92945	C14orf166
	MRE11A	IPI00029159	RANBP1	F6WQW2	THOC2
	SMARCA5	IPI00297211	ATP5PO	P48047	CLTC
	RPS19	IPI00215780	UCHL1	P09936	KHDRBS1
	PLEC1	IPI00014898	NPM3	O75607	RPS15
	GTF2I	IPI00054042	TALDO1	P37837	DDX17
			NUDC	Q9Y266	NUP93
			PSMB6	P28072	CHD4
			ILF2	B4DY09	IQGAP3
			DDX1	A0A087X2G1	LBR
			PSMA4	P25789	ABCF2
			PYCR1	P32322	RPS27A
			EMD	P50402	MYO1B
			PABPN1	Q86U42	PDHB
			MTCH2	Q9Y6C9	CYC1
			YBX1	H0Y449	AHCTF1
			ECI1	P42126-2	AP2M1
			RAB5C	P51148	DDX24
			EIF2S2	P20042	DDX27
			PSMF1	Q5QPM7	NOC3L
			PSMB2	P49721	FAM96B
			PEBP1	P30086	WDR74
			ATP5F1C	P36542	LGALS3BP
			PSMB3	P49720	AKAP8L
			ETFB	P38117	PSMC4
			EIF2S1	P05198	RBM9
			HDDC3	H0YNP9	RHEB
			EEF1E1	O43324	FXR2
			SFXN1	Q9H9B4	PHF6
			PSME3	P61289-3	RBM15
			ECHS1	P30084	PHGDH
			EIF4H	Q15056	MAP7D1
			STRAP	Q9Y3F4-2	SFRS6
			COPS3	Q9UNS2	KPNB1
			MATR3	A8MXP9	COPG
			MAPRE1	Q15691	ABCD3
			PARK7	Q99497	CDC5L
			NDUFS3	O75489	HSPB1
			UBE2M	P61081	ATP1A1
			RPL24	P83731	SAPS3
			CASP3	P42574	COPA
			RAB7A	P51149	SMC1A
			PPP1CB	P62140	BAG2
			OTUB1	J3KR44	PTRF
			GSTO1	P78417	TUBA1A
			CYB5R3	P00387-3	SUCLG2
			DRG1	Q9Y295	DDX3X
			EIF4E	P06730-3	MYO1C
			FKBP3	Q00688	CTPS
			DENR	O43583	HNRNPUL2
			CACYBP	Q9HB71	SFRS1
			SNRPN	P63162-2	RPN2
			SUGT1	Q9Y2Z0-2	ACADM
			AK2	F8W1A4	CSDA
			RPL11	P62913-2	MCM7
			GANAB	Q14697-2	MATR3
			LRRC59	Q96AG4	RPS26
			CRKL	P46109	RPS7
			LONP1	P36776	KRT18
			DNAJC8	O75937	NOP58
			EIF3I	Q13347	TUBA4A
			NUDT5	A6NFX8	GNB2
			GGCT	O75223	DHX15
			HSD17B4	P51659	EFTUD2
			SYTL2	A0A0U1RR07	TCP1
			APMAP	H0Y512	DNAJC9
			ERP29	P30040	PLRG1
			SLC25A1	P53007	WDR11
			GLOD4	F6TLX2	LTV1
			EXOSC4	Q9NPD3	TECR
			RFC4	P35249	ATP5J2
			DPM1	H0Y368	TMEM33
			UBE2L3	P68036-3	ESYT2
			MRTO4	Q9UKD2	HADHB
				B4DLN1	SSR1
			AIP	O00170	NDUFS3
			RBM8A	Q9Y5S9	AP3D1
			SDHB	P21912	TPX2
			SAR1A	Q9NR31	TRIP10
			SUPT16H	Q9Y5B9	SNRPE
			MAPK1	P28482	RG9MTD1
			PSMD14	O00487	ACTL6A
			NACA	E9PAV3	NDUFS2
			TMEM109	Q9BVC6	PSMD14
			TBCB	Q99426	CSNK1A1
			PSMB7	Q99436	ACTR3
			ADRM1	Q16186	WDR5
			PITHD1	Q9GZP4	TRAM1
			PAFAH1B2	P68402	TRIO
			UBXN1	Q04323-2	RPL26L1
			RTRAF	Q9Y224	HNRNPH2
			CALM1	P0DP23	SLC1A5
			FAM49B	Q9NUQ9	UQCRFS1
			ETFA	P13804	RNF219
			CNN3	Q15417	SUCLG1
			RPL13A	M0QYS1	COX7A2
			EIF3G	O75821	DDX52
			GLO1	Q04760	COX2
			SPIN1	Q9Y657	PRKCDBP
			SEC61A2	H7C069	SUB1
			EXOSC3	Q9NQT5	TMEM165
			GRPEL1	Q9HAV7	ATL3
			TACO1	Q9BSH4	C9orf167
			C20orf27	Q9GZN8-2	COX4I1
			PSAT1	Q9Y617	KIAA0020
			PPP2CB	H0YBN9	SPCS2
			DCXR	J3QS36	BOP1
			GALK1	P51570	IQGAP1
			PNP	P00491	CAPN1
			MTHFS	P49914	SART1
			GAR1	Q9NY12	YTHDF2
			SMNDC1	O75940	SNW1
			RAB21	Q9UL25	TARS
			UFC1	Q9Y3C8	POLR2A
			SRSF4	Q08170	TAF15
			ARF6	P62330	TP53
			TMEM33	P57088	SENP3
			GNPNAT1	G3V4W4	UBR4
			PSMA1	F5GX11	HNRNPAB
			PSMC6	A0A087X2I1	OSGEP
			EIF3K	Q9UBQ5	C3orf63
			HACD3	Q9P035	KCMF1
			PSMB5	P28074	P4HB
			CDC42	P60953	GLTSCR2
			CYC1	P08574	UTP14C
			APC	P25054-3	PYGB
			TMED10	P49755	SLU7
			TPT1	Q5W0H4	SF3B14
			PLPBP	O94903	DNAJB11
			MRPS27	Q92552-2	RBM5
			ARPC2	O15144	TARDBP
			UBE2K	P61086	SUCLA2
			PDLIM1	O00151	DPY30
			GSTK1	Q9Y2Q3	ERLIN1
			PPIF	P30405	NRP1
			TLDC2	A2A2J3	SRPRB
			RSU1	Q15404-2	EED
			DTYMK	P23919-2	HK2
			GRB2	P62993	NKRF
			FAM98B	Q52LJ0-2	ARCN1
			PGRMC1	O00264	ZNF778
			ATP6V1E1	P36543-3	LENG8
			PSMA2	A0A024RA52	GCDH
			OLA1	J3KQ32	SFXN1
			GSTM3	P21266	CLINT1
			DIMT1	Q9UNQ2	XRN2
			PDAP1	Q13442	RING1
			PIK3C3	Q8NEB9	LAS1L
			RPS11	P62280	UTP11L
			TP53BP2	Q13625	EEF1B2
			PCDH15	A2A3E6	TUBB2A
			COQ8B	Q96D53	DYNC1LI1
			AFF1	F5GXF9	ATAD2
			EDRF1	Q3B7T1	NSF
			RPS6	P62753	IMP3
			DNAJA3	Q96EY1	MARS
			RFC5	P40937	GALK1
			MKLN1	Q9UL63	PBRM1
			RNPS1	H3BNU7	NUP205
			MYL12A	J3QRS3	SSRP1
			ATP5PB	P24539	ATP5J
			PTK6	Q13882	NDUFA4
			DCX	A0A1B0GWD1	HSD17B11
			TRNT1	Q96Q11-2	SLC3A2
			COG6	Q9Y2V7	HP1BP3
			IGKV2-29	A2NJV5	NSA2
			HSPA1B	A0A0G2JIW1	ALDH1B1
			PHB2	J3KPX7	MAGEB2
				A0A0U1RRH7	SKIV2L2
			RUVBL1	Q9Y265	RRS1
			HNRNPA1	P09651	SNRNP40
			LUC7L2	Q9Y383	SFRS9
			NASP	P49321-3	UQCRH
			DEK	P35659	SQSTM1
			EEF1D	E9PK01	COPE
			PLS3	P13797	SUPT16H
			EIF5A	I3L397	DKC1
			RUVBL2	Q9Y230	FLNC
			PDIA3	P30101	PSMD2
			SHMT2	P34897	CALU
			IMPDH2	H0Y4R1	HNRNPF
			PCMT1	P22061	HSPD1
			PGD	P52209-2	EPRS
			VDAC2	P45880-1	ACTR1A
			NME1	P15531-2	MYBBP1A
			FASN	P49327	SERBP1
			DKFZp686J1372	Q5HYB6	CDK1
			FKBP4	Q02790	SND1
			SYNCRIP	O60506-3	PSMC3
			PFAS	O15067	PYCR1
			PUF60	Q9UHX1-6	GTPBP4
			TKT	P29401-2	HNRNPK
			EIF2S3	P41091	GNL3
			CLTC	Q00610-2	CAPN2
			SMC1A	Q14683	HSPA9
			ALDH7A1	A0A1B0GW77	GFPT1
			PPP5C	H0YDU8	ELAVL1
			HNRNPM	P52272-2	GNB2L1
			PPP2R2A	P63151-2	PRPF8
			DDX17	Q92841	RPS17
			EIF3F	O00303	DYNC1H1
			RBBP4	Q09028	LYAR
			UGGT1	Q9NYU2-2	RALY
			TXNDC5	Q8NBS9	BRIX1
			SRSF1	J3KTL2	RPS5
			ETF1	P62495	SFRS13A
			PNPO	Q9NVS9	RRBP1
			RTCB	Q9Y3I0	SMC2
			DLD	P09622-2	UQCRC2
			GLUD1	P00367	RCN1
			PM20D2	Q8IYS1	TOP2B
			STIP1	P31948-2	MTDH
			PRKDC	P78527	PYGL
				M0QYT0	IARS
			ADSL	P30566	DDX47
			ABCF1	Q8NE71-2	NOL6
			IQGAP1	P46940	EBNA1BP2
			EIF3A	Q14152	MAT2A
			LANCL1	O43813	PPAN
			PSMC4	P43686-2	FARSA
			TMA16	H0Y9X1	SF3B1
			TMPO	P42167	RUVBL2
			PEPD	P12955	PRPF19
			KPNA2	P52292	SLC25A3
			PRPF19	Q9UMS4	DNAJA1
			PSMD4	P55036	SNRNP200
			CORO1C	Q9ULV4-3	SEC61A1
			SERBP1	Q8NC51	HSP90AA1
			PRPF31	Q8WWY3	NPM1
			SRP54	P61011-2	EMD
			SSBP1	Q04837	HSPA5
			ATIC	P31939-2	BAZ1B
			PMPCB	O75439	SLC16A3
			ARHGDIA	J3QQX2	PPP1CB
			PFN2	C9J712	KDELR2
			DDX6	P26196	ZNF281
			SET	A0A0C4DFV9	C7orf50
			SLC25A3	Q00325	DDX1
			EPRS	P07814	NUDC
			SRSF2	Q01130	RAD21
			MTPN	P58546	DAD1
			ALDOC	A8MVZ9	PSIP1
			TAGLN2	P37802	ATAD3B
			PIN1	Q13526	SFRS3
			NPM1	P06748-2	BANF1
			PITPNB	A0A0A0MSW4	ATP5H
			NAP1L1	F8VXI6	IMP4
			SMC2	O95347	BCAS2
			EIF4B	P23588	DDB1
			DNPEP	Q9ULA0	UTP18
			API5	G3V1C3	PCNA
			RPL22	P35268	MOGS
			DNAJC7	Q99615	SLC25A6
			ZC3H15	Q8WU90	BCLAF1
			CPSF6	Q16630-2	PPP6C
			MDH1	P40925-3	PPT1
			SMC4	E9PD53	CAPRIN1
			BSG	P35613	PNN
			RBMX	P38159	G3BP2
			SEPTIN7	Q16181-2	CLN3
			CALR	P27797	ARL1
			WARS	P23381	SF3B4
			HDAC2	Q92769	ABCE1
			ALDH6A1	Q02252	DDX39
			RBM17	Q96I25	NGDN
			EIF3CL	B5ME19	UBR5
			SMC3	Q9UQE7	SNRPD2
			CPNE3	O75131	RAB11A
			CSTB	A0A1W2PS52	CEBPZ
			UPF1	Q92900	DDX56
			CDK3	Q00526	CENPB
			RPS3	H0YEU2	POLR2L
			EIF3E	P60228	DHX30
			RPN2	P04844	POP1
			ANP32A	H0YN26	C1QBP
			FBL	P22087	RPL31
			SNX6	Q9UNH7	SYNCRIP
			MAP4	E7EVA0	SLC2A1
			FLAD1	Q8NFF5	SRP14
			NSUN5	Q96P11-4	GATAD2A
			NOLC1	Q14978-3	HDAC2
			LLGL1	A0A087WW77	ERCC2
			RPS3A	P61247	EP400
			PRPS1L1	P21108	CRTAP
			DUT	H0YNW5	FAM193B
			HARS	P12081-3	GPR179
			GRWD1	Q9BQ67	PCDHGA9
			GRWD1	M0QX71	HLTF
			AIFM1	O95831-3	TMEM48
			ATP6V1B2	P21281	DCAF13
			PIN4	Q9Y237-2	KEAP1
			ANXA7	P20073	EIF2A
			SNRPB2	P08579	RBM3
			PSME2	H0YM70	CMAS
			PTPN11	Q06124-2	SPATA5L1
			APEX1	G3V5Q1	FLII
			DCTN2	Q13561	CIRBP
			PSMD12	O00232	CIAO1
			CSNK2A2	P19784	MCCC1
			TECR	Q9NZ01	FRMD6
			ALKBH5	Q6P6C2-1	IGBP1
			NLE1	Q9NVX2	ZFR
			PRIM2	P49643	NOL10
			DARS	P14868	FAM186A
			MSH2	P43246	PDS5B
			FSCN1	Q16658	NCBP1
			CSK	P41240	TIMM13
			CANX	H0Y9Q7	IFI16
			NAE1	Q13564	CD2BP2
			EIF3D	O15371-3	ELOVL1
			SLC9A3R1	O14745	IPO9
			TBCE	A0A2R8Y809	MAD2L1
			LMAN1	P49257	LOC100130932
			BUB3	O43684	EWSR1
			FBXO22	Q8NEZ5	KIF2B
			UMPS	P11172	POLD3
			DAZAP1	K7EK33	G3BP1
			GSS	A0A2R8Y430	PRPF4
			KDM1A	O60341	PDCD6
			CTTN	Q14247	IK
			EIF5	P55010	PSMB2
			CARM1	Q86X55	TFRC
			GLUL	P15104	GTF2I
			ANXA11	P50995	EVPL
			ANXA11	H0Y6E1	KTN1
			PMPCA	Q10713	RANBP2
			PGM3	O95394	WDR46
			DDX46	Q7L014	DYNC1I2
			MOB1B	Q7L9L4-2	XPOT
			SARNP	F8VZQ9	AP3B1
			PRMT3	O60678	PPIL3
			CBX1	B5MD17	POLR1E
			SCLY	A0A0A0MQU4	HLA-H
			SF3B4	Q15427	KPNA6
			CPNE1	B0QZ18	VRK1
			PRMT1	H0YDE4	CLTA
			CHCHD3	A0A286YEX5	CPSF6
			RPL7L1	Q6DKI1	EIF3I
			LBR	Q14739	KIF23
			NIPSNAP2	H7C333	MYH14
			CUTA	C9IZG4	NUP107
			HMGB3	E7ES08	AIFM1
			UCHL3	Q5TBK7	BSG
			LAP3	P28838	NACAP1
			TRIP13	Q15645	AP1G1
			ALDH9A1	P49189	TUBG1
			ERH	P84090	SMTN
			PAFAH1B3	M0R389	MYCBP
			ACTR3	P61158	NUP98
			HNRNPH3	P31942	IKBKAP
			ACOT7	O00154	UBQLN1
			NTPCR	Q5TDF0	EXOSC10
			NDUFV1	P49821	AIM1
			FH	P07954-2	ILK
			COPZ1	P61923-5	CLK3
			TTN	A0A0A0MTS7	NDUFA8
			SLC25A24	Q6NUK1	ARHGEF1
			SIGMAR1	Q99720	SETD8
			DNAJA2	O60884	ACO1
			ATXN10	Q9UBB4-2	DCHS2
			RPP30	Q5VU11	CENPC1
			XPO5	Q9HAV4	PDZD4
			EWSR1	Q01844-3	GNA11
			LTA4H	P09960-4	NLRC5
			GNPDA1	P46926-2	NLRP14
			AASDHPPT	Q9NRN7	SIPA1
			PSMD8	P48556	FGD6
			ABI2	H0Y6B5	SNX9
			PSMD9	F5GX23	BRCA2
			RAD23B	P54727	ZNF768
			TFG	C9JTY3	AGPS
			CAD	F8VPD4	DGKZ
			GSPT1	H3BR35	ZNF793
			RAB11A	H3BSC1	PPP2R3A
			FKBP5	Q13451	NOB1
			CBR4	Q8N4T8	PRPF3
			MRPL46	Q9H2W6	CCNT2
			CPSF7	Q8N684-3	AMD1
			MCCC2	Q9HCC0	PPP1R13L
			UBE2N	F8VSD4	TJP1
			PLEKHA6	A0A1B0GUN5	SFRS2IP
			CAMSAP3	Q9P1Y5	RAB3GAP2
			GPS1	Q13098-7	PIGT
			NAA60	Q9H7X0-3	UPF1
			CCDC180	Q9P1Z9	EIF3A
			RECQL	P46063	POLR2E
			ZMYM6	O95789	CNP
			SYNE2	Q8WXH0	KRT17
			VPS18	Q9P253	HSPA1L
			CORO1B	Q9BR76	RPS27L
			FAF2	Q96CS3	EIF3H
			EXOSC8	Q96B26	NXF1
			VPS33A	A0A2R8YF87	CBFB
			EIF4G1	Q04637-3	EIF3B
			SEC14L6	H7C077	WDR12
			CAP1	Q01518	ESYT1
			MYL6B	P14649	ANXA2P2
			CNDP2	Q96KP4	RGNEF
			ATXN2L	Q8WWM7-6	ABCF1
			CKMT1A	P12532-2	AP1S1
			AKR1B1	P15121	CAMK2B
			DDX19A	I3L352	HDAC1
			RTN4	Q9NQC3	CSNK2A2
			VBP1	P61758	LIG3
			GNAS	H0Y7F4	RPA1
			ALDH3A2	P51648	CCDC137
			SBDS	Q9Y3A5	JUN
			DLST	P36957	NNT
			ROCK1	Q13464	HIST1H1C
			SLC25A12	O75746	ZNF512
			ARHGEF17	Q96PE2	RPA3
			PDS5A	Q29RF7	IGSF9B
			CAPNS1	A0A0C4DGQ5	C14orf169
			ISG20L2	Q9H9L3	MAX
			RBM25	H0YE46	MTCH2
			OAT	P04181	SEC16A
			TMA7	Q9Y2S6	ATP6
			LANCL2	Q9NS86	RALYL
			COPS2	P61201	ACAA2
			SRSF9	Q13242	FAM36A
			HTATSF1	O43719	PMVK
			RPL8	P62917	ACSL4
			PHOX2A	O14813	TBL2
			FTO	F8WCB8	TMED5
			ZNF706	H0YC70	PIGK
			SRRT	Q9BXP5	SEC11A
			PCBD1	P61457	CHCHD3
			TK1	K7ERV3	HDGF2
			THYN1	Q9P016	TUBB4
			CACNA1A	A0A087WW63	DCTN1
			AHDC1	Q5TGY3	GEMIN4
			HINT1	P49773	NDUFS8
			ADAM28	Q9UKQ2	SPCS3
			RAB2B	Q8WUD1-2	YME1L1
			SEC24B	O95487	STT3B
			DCAF12	X6RL26	SFRS14
			SYNGR2	K7ELS8	AATF
			TRPC4AP	Q8TEL6	MRPS5
			ZNF207	X6R4W8	SLC25A10
			SLK	Q9H2G2-2	CDCA7L
			FAM207A	Q9NSI2	SMARCA1
			SYNE1	A0A0C4DG40	IMMT
			ADSS2	P30520	PNO1
			PSME1	Q06323-2	NAMPT
			RO60	P10155-4	RBM8A
			TRAJ11	A0A075B6Y8	NOM1
			PSMD6	Q15008-4	MRPS21
			ARL1	F8VP63	FHL2
			IARS	P41252	AURKB
			OR2T2	Q6IF00	CYR61
			SNX5	Q9Y5X3	DPM1
			ATP10D	Q9P241	SPTLC1
			CYSLTR1	Q9Y271	SAP18
			RCC1	P18754-2	SEC61B
			PRKAG1	F8VYY9	RPL7L1
			NAP1L4	Q99733-2	SSB
			SRM	P19623	ACTBL2
			SRM	K7ESL0	ARPC4
			COQ10A	H0YHF1	TCEB2
			ISYNA1	Q9NPH2	DIMT1L
			DOK1	H7C093	MRPS34
			NIT1	Q86X76	HNRNPH3
			AKAP7	H0YH01	TMED9
			SORBS2	O94875-12	MSH2
			SULT1A2	P50226	HPRT1
			PSMD13	Q9UNM6-2	PSMD1
			MYCBPAP	H0Y7R1	C2orf47
			FTO	A0A1B0GU26	ETFA
			ZDHHC3	H7C1U6	SPTLC2
			MCTS1	Q9ULC4-2	CTR9
			ZNF696	Q9H7X3	IDH3B
			CTSV	O60911	HERC5
			SOCS6	O14544	RCC1
			STK26	Q9P289-2	MDC1
			RACK1	H0Y8W2	TMED10
			DCHS2	A0A096LNH0	RAC2
			DSG4	Q86SJ6	IFT80
			DNAJB8	Q8NHS0	MRPS15
			GATD3A	H7C2G3	DDX31
			ZEB2	A0A1B0GW50	H2AFX
			APBA3	O96018	KRT16
			ADCY1	Q08828	KRT6B
			SAMD9	Q5K651	RPL36AL
			DNAH10	A0A1C7CYW8	CAMK2G
			SLC14A2	Q15849	MVP
			VPS35L	F6S1J4	MRPS22
			UQCRFS1	P47985	RUNX1
			SORBS2	O94875-11	FAR1
			RAB18	H0Y6T8	SEC13
			ATP9B	O43861	RBM7
			PCCA	A0A1B0GWI4	NES
			STOML1	Q9UBI4	SEC22B
			SAMM50	Q9Y512	WDR62
			SRPRB	H7C4H2	U2AF1
			ACACB	O00763	SH3BP4
			ELFN2	Q5R3F8	WDR61
			BRAP	J3KNN7	LEO1
			ALDH2	P05091	RAB8A
			PRKAR2A	P13861-2	C6orf174
			RAD18	Q9NS91	FUT8
			ADGB	Q8N7X0-2	AIM2
			TAB1	Q15750	RRP8
			AHI1	Q8N157	TTC27
			CSTF2	P33240	RHOT2
			SLC27A1	Q6PCB7	SENP1
			PRIM1	P49642	ZRANB2
			ZSWIM6	Q9HCJ5	RBM4B
			PRKCB	I3L148	HMG20A
			MARF1	Q9Y4F3-5	WDR18
			DENND4A	Q7Z401	RPS6KA4
			RASSF8	Q8NHQ8	USP47
			MROH8	H0Y3S5	PDE4A
			TET2	Q6N021	MAGEE2
			HSPE1	P61604	COL4A6
			CENPF	P49454	PFDN2
			COPS4	D6RAX7	C12orf48
			MAST2	Q6P0Q8	LMTK2
			PTPN9	A0A0A0MR09	CHAT
			NMBR	P28336	INCENP
			ZNF609	O15014	POLR2J
			CCDC74B	Q96LY2	POU4F1
			OR10G7	Q8NGN6	PCK1
			CAMSAP1	Q5T5Y3-3	NOP14
			ZNF816	Q0VGE8	ADRM1
			CLIC4	Q9Y696	TCEB3
			TPTE2	Q6XPS3-2	WDR37
			RPL7L1	A0A1W2PQ76	MRPL11
			SLC12A5	B7Z3T3	SNRPF
			BPIFB2	Q8N4F0	NOL9
			ADNP	A0A2R8Y469	SNRPA1
			DNMT3A	Q9Y6K1	ERH
			C8orf82	Q6P1X6-2	SFXN3
			IRF5	Q13568-5	FIP1L1
			AK9	Q5TCS8	SNRPB2
			PPP1CA	P62136-2	NACA
			CEP295NL	Q96MC4	HLA-B
			FOLH1B	Q9HBA9	RBM15B
			GOT1	P17174	RBM28
			DAAM2	Q86T65	C3orf17
			ERC2	O15083	TIMM23
			PFKFB3	H0Y483	ZC3H18
			SRRM3	A0A087WXA3	DNAJB12
			CAMTA2	I3L3V0	ARL6IP4
			CBL	A0A0U1RQX8	SRP9
			NUP160	E9PR16	NUP188
			PXDN	Q92626	MCM3
			DDX56	H7C3E9	H2AFY
			PCCB	E7EX59	MSH6
			ASPDH	A6ND91	FAM98A
			HGH1	Q9BTY7	SF3B3
			EPM2AIP1	Q7L775	SKP1
			HMGN5	P82970	RRP1B
			KLHL1	F5H1J3	GNL2
			MPPED1	O15442-2	STAU1
			ZNF574	Q6ZN55-2	STT3A
			EXOSC2	A3KFL2	ACTC1
			TARSL2	A2RTX5	RPSA
			FAM167A-AS1	Q96KT0	RPL38
			MED6	A0A087WYL7	HMGA1
			LAMB3	Q13751	KRI1
			EIF6	P56537	SRPK1
			ZNF879	B4DU55	HNRNPUL1
			CSTF1	Q05048	LRRC59
			MIB2	Q96AX9-10	SMC4
			VAT1	Q99536	ILF2
			OAS1	P00973-4	HNRNPA0
			MED12L	F8WAE6	SRRM2
			TWF1	F8W1D0	LDHB
			RSF1	Q96T23	DDOST
			TSNAXIP1	Q2TAA8-2	CBLN4
			MYLK3	Q32MK0-4	ARID1B
			KLHL3	Q9UH77	EEF1D
			CPVL	Q9H3G5	RNPS1
			ZNF75D	P51815	FAU
			RNF181	H7C426	KRR1
			CIP2A	Q8TCG1	TRA2A
			JAKMIP3	Q5VZ66	RPF2
			BRSK1	Q8TDC3-2	RPS24
			SNX7	Q9UNH6	RPS3A
			RALGAPA2	Q2PPJ7-3	EIF3F
			DGCR8	Q8WYQ5	RPL11
			THRB	P10828	RPL19
			TTC4	O95801	PARP1
			WDR35	H7BZK8	UBTF
			GLRA4	Q5JXX5	RAN
			CYLC1	P35663	RPS23
			OR52B6	Q8NGF0	SLC39A7
			MYBPC1	Q00872-2	DSP
			TMEM173	Q86WV6	FASN
			LHX2	H7C0H1	PRPF40A
			SCAP	F8WEH8	AFG3L2
			CARS	P49589-3	FXR1
			PRPH	H7C5W5	SF3B2
			NPM2	Q86SE8	GPATCH4
			SCN9A	A0A2R8YDP4	CKAP5
			COX4I1	P13073	CAPNS1
			EVX2	Q03828	LUZP1
			CDH2	P19022	ATP5I
			NPC1L1	Q9UHC9-2	TBX4
			BRSK2	H0YES6	RFC3
			REN	P00797	SLC5A2
			HACE1	E5RFX0	TCOF1
			TLN1	Q9Y490	C19orf53
			LRRK2	C9JBF0	RAB5A
			USP4	Q13107	RPS29
			CXCL8	C9J4T6	DHCR24
			FBLN1	B1AHM7	UHRF1
			NUFIP1	Q9UHK0	FAM120A
			ATXN1L	P0C7T5	MCM6
			UBAP2L	Q14157	SAFB2
			PRR15	C9JQ22	CCDC86
			KIF28P	B7ZC32	WDR82
			FAM47A	A0A0C4DGW7	SSR3
			GNGT2	D6RDH5	PABPN1
			SPINK8	P0C7L1	GANAB
			ALOX12	P18054	SAR1A
			SLC4A2	P04920-2	ZC3H11A
			SLC22A9	Q8IVM8	NUMA1
			SCARF2	Q96GP6	SMARCA5
			CTRB1	A0A2R8Y4E9	AHNAK
			ACAD9	Q9H845	SSR4
			PRDM11	Q9NQV5	RPL32
			ERICH3	Q5RHP9	PCBP1
			IQCG	Q9H095-2	MCM4
			DPH1	I3L1H5	DDX50
			C2orf16	C9JG08	ALDH18A1
			ZNRF2	Q8NHG8	ATP5A1
			DUS2	Q9NX74	GLUD1
			PSMG1	O95456-2	H3F3A
			CASP8	Q14790-9	SLC7A5
			MRPL2	Q5T653	RPS20
			COL4A4	P53420	RPS2
			GBA2	Q9HCG7	EEF1G
			SMG5	Q9UPR3	RBMX
			CDC42EP1	Q00587	SERPINH1
			SEC14L4	Q9UDX3	RSL1D1
			PDLIM5	A0A0A0MSP3	ATP5B
			CYLD	J3KRR7	YWHAE
			ANKRD11	Q6UB99	PTPLAD1
			SFTA3	P0C7M3	RPL35
			NAA10	P41227-2	USMG5
			DST	Q03001-3	DYNLL1
			NUP85	Q9BW27	AIMP2
			CMTM1	E9PIL3	RPL28
			LEPROTL1	H0YBC1	PGAM5
			COPS8	Q99627-2	Q6ZRX8
			CFAP69	H7C468	HNRNPR
			FOXP2	O15409-4	NHP2
			PHF20L1	F8W9L8	EMG1
			EFCAB5	A4FU69	RPL36
			IRS1	P35568	MGST1
			MCF2L	O15068-8	EZR
			ITGB1BP1	A8MPU2	FADS2
			LIG3	P49916-2	SPATS2L
			MALRD1	U5GXS0	40057
			PTPN5	P54829	HNRNPA1
			CDIPT	O14735	DNAJA2
			MCM7	H0YH42	PTBP1
			UBN2	Q6ZU65	PPP1CC
			HARBI1	Q96MB7	NUSAP1
			EXOG	Q9Y2C4-2	DDX5
			TMEM62	H3BN45	ARF4
			CDAN1	Q8IWY9-1	HNRNPA3
			COL7A1	Q02388	SNRPD3
			PYHIN1	Q6K0P9	KARS
			ST5	P78524	MYH10
			FAM111A	Q96PZ2	CCT5
			VCL	P18206-2	PDCD11
			DCAF5	Q96JK2	YWHAZ
			TIPRL	O75663	MAP4
			DOCK11	A6NIW2	CAV1
			TSKS	Q9UJT2	LMNB2
			F7	E9PH36	EEF2
			PAX7	P23759-2	SNRPB
			LRRK2	Q5S007	TRA2B
			ZNF160	Q9HCG1	QARS
			AACS	Q86V21	RARS
			CCDC38	Q502W7	CSHL1
			LNX2	Q8N448	RPL36A
			TLN2	Q9Y4G6	TRIM25
			TMEM106C	H0YIA4	CPSF7
			SP110	C9JZQ4	PSPC1
			AGPAT1	Q99943	TOP1
			SNTB2	Q13425	RPAP1
			TNPO1	Q92973-3	C22orf28
			FAM120B	F5GY05	NOLC1
			ITSN1	H0Y3G5	LMNB1
			PLXDC1	Q8IUK5	XRCC5
			TYK2	K7EM33	H1F0
			KCNH3	Q9ULD8	TUBA1C
			PLEKHA1	Q9HB21-2	RPL14
			NDUFAF8	I3L4C8	HNRPDL
			LOXHD1	A0A2R8Y7K4	HNRNPD
			CD200	P41217	ATP5C1
			PCDHGB3	Q9Y5G1	H2AFZ
			TAOK3	Q9H2K8	KRT7
			SSR1	C9J3L8	RPS27
			IGFN1	Q86VF2-5	GAR1
			KCNQ5	A0A0A0MRC8	RPL26
			KAT5	E9PJI1	TMPO
			TNFSF12	O43508	RPS19
			HACL1	Q9UJ83	RPS11
			IGSF23	A1L1A6	HNRNPL
			ATG16L2	H0YGJ8	PRPF6
			ZBTB1	Q9Y2K1	RPL29
			ZFAND4	J3KPC0	MKI67
			GNRH2	O43555	PHB
			C17orf47	Q8NEP4	THOC4
			DLX6	P56179-2	EIF4A3
			ZNF394	Q53GI3	RPS10
			HOOK2	K7EJA7	TUBB2B
			PELP1	I3L1P4	CFL1
			NR1H4	H0YHD5	TUBB3
			ALPK2	Q86TB3	RPL35A
			MACF1	A0A0A6YYJ5	RPS25
			CD44	H0YDX6	RPL10A
			WDR61	H0YMF9	RPL9
			PYGB	P11216	ATAD3A
			PAWR	A0A0B4J260	SFRS7
			OTUD7A	Q8TE49	LMNA
			RNF2	Q99496	SMC3
			TMEM131	Q92545	THRAP3
			DPY19L4	Q7Z388	RPL27A
			EIF2B3	H0Y580	RPL22
			SLC39A6	Q13433	ZC3HAV1
			MRNIP	E5RGF8	FUS
			RPL4	P36578	H1FX
			ZNF442	Q9H7R0-2	RPL34
			CEL	X6R868	HNRNPC
			WDR45	H0Y329	RPL3
			MTTP	E9PBP6	RPL23A
			MAFK	O60675	COPB2
				M0R0W3	PABPC1
			SPANXB1	Q9NS25	XRCC6
			CHEK1	E7EPP6	NUDT21
			ATXN7L2	Q5T6C5	ENO1
			CSF1R	P07333	LDHA
			CCDC171	Q6TFL3-4	AKAP13
			TRAJ28	A0A075B6X4	TOP2A
			TBR1	Q16650	HNRNPM
				A0A087WX66	RPL8
			GPX4	A0A087X247	RPL21
			CNTLN	Q9NXG0	SAFB
			SPATA33	J3KS00	ACTN4
			AP1G1	O43747-2	HNRNPA2B1
			SLC49A3	Q6UXD7	HNRNPU
			KLK12	Q9UKR0	RPL10
			AMDHD1	Q96NU7	EIF4A1
			DUSP12	V9GYV5	RPL37A
			DUOXA1	Q1HG43-2	HIST2H2AC
			ASRGL1	Q7L266	RPL24
			ZNF236	J9JID5	RPLP1
			GTPBP2	H0Y5J1	NOP2
			NBEAL1	Q6ZS30	GAPDH
			TTC17	Q96AE7	RPS15A
			CHTF8	H0YAV5	RPS14
			KLHDC3	Q9BQ90	DECR1
			BTNL2	F8WBA1	EIF2S1
			RNH1	P13489	TUBB
			DENND5A	H0YEA8	RPL13A
			BAP1	Q92560	KRT14
			MYH10	P35580-4	RPL30
			ALS2	Q96Q42	PABPC4
			ARMC3	Q5W041-4	RPL27
			SLC16A1	P53985	CKAP4
			ZC3H11B	A0A1B0GTU1	RPL17
			NEB	A0A087X1N7	SET
			C4orf54	D6RIA3	RPS13
			KPNB1	J3QKQ5	KRT8
			EFEMP1	Q12805-2	DDX18
			MT-CYB	P00156	RPL18A
			TRRAP	Q9Y4A5	RPL13
			BRAF	H7C4S5	PHB2
			RUNDC3A	Q59EK9	CAD
			ABCD4	H0YJ82	RPS16
			SERPINA9	Q86WD7-7	POLDIP3
			THAP11	Q96EK4	TUBB2C
			ERMN	Q8TAM6-2	FBL
			CAMK4	D6REY7	RPS6
			EDARADD	A0A1B0GV26	RPL12
			SLAIN2	D6REM5	RPLP2
			NKX2-1	P43699-3	YBX1
			SRCAP	Q6ZRS2	DARS
			ZSCAN20	P17040	SPATA7
			VASH2	Q86V25-2	ILF3
			CLASP1	Q7Z460	RPS9
			CCT8L1P	A6NM43	RPL7A
			APC	R4GMU6	MYL6
			CDK5RAP2	Q96SN8-2	SFPQ
			RYR3	A0A1B0GVS2	PKM2
			ENOSF1	Q7L5Y1	RPL23
			ARID1B	Q8NFD5-3	RPS8
			AATF	A0A087WTH8	RPL6
			MAGEA11	P43364	NONO
			DPP7	R4GNE8	HRNR
			NRBF2	Q96F24	RPS18
			CAB39	A0A087X0K1	KRT4
			VPS54	Q9P1Q0	RPS3
			ATP8B1	O43520	PPP1CA
			FAM171A2	A8MVW0	MYL12B
			URB1	O60287	RPL18
			SV2B	Q7L1I2-2	RPLP0
			THADA	Q6YHU6	RPL7
			SMS	H7C2R7	MYL9
			LRPAP1	P30533	RPL4
			SSH1	Q8WYL5	KRT5
			EGF	P01133	HSP90AB1
			CDY1	Q9Y6F8-2	HIST1H4I
			SSPO	A2VEC9	RPS4X
			SLC4A7	Q9Y6M7-8	SLC25A5
			BMPR2	Q13873	IGHG1
			PPIE	E9PK21	EEF1A1
			PLOD3	O60568	DHX9
			GNL1	A0A140T8Y2	DDX21
			BRD9	Q9H8M2-6	RPL15
			IGKV2D-+A890:A128326	A0A0A0MRZ7	NCL
			KRT9	P35527	FLNA
			HSP90AA1	P07900-2	HIST2H2AB
			A2M	P01023	HIST1H1E
			PRDX1	Q06830	HSPA8
			SERPINA1	P01009	KRT2
			HNRNPA1	F8W6I7	HIST1H2BK
			C4A	A0A0G2JPR0	ACTB
			APOA1	P02647	KRT10
			EEF1D	P29692	DNM2
			HNRNPC	B4DY08	KRT9
			CIRBP	Q14011	TRIM21
			PHB2	Q99623	PLEC
			PRSS2	A6XMV8	KRT1
			FGB	P02675	VIM
			FGG	C9JC84	MYH9
			FGA	P02671	DNM1
			H1-4	P10412
			TF	P02787
			VDAC2	P45880
			ATP1A1	P05023-4
			HNRNPAB	D6RD18
			HIST2H2AC	Q16777
			PHGDH	A0A2C9F2M7
			PSMD2	Q13200
			PSMD2	Q13200-2
			ILF3	Q12906-4
			ATP5F1B	H0YH81
			PRPS1	B1ALA9
			TAGLN2	P37802-2
			PYGL	P06737-2
			SERPINA3	P01011
			SRSF3	P84103
			EIF3B	P55884
			APOA4	P06727
			CP	E9PFZ2
			RPLP0	P05388
			HK1	P19367
			APEX1	P27695
			LANCL1	E9PHS0
			DSTN	P60981
			SET	Q01105-2
			NTPCR	Q9BSD7
			NAA15	Q9BXJ9
			HNRNPH3	P31942-3
			RPSA	A0A0C4DG17
			PGD	P52209
			TPM3	P06753-2
			HP	P00738
			SKP1	E5RJR5
			BUB3	O43684-2
			ATP2A2	P16615
			GSTP1	A8MX94
			ALDH1L1	O75891
			SNRPA	P09012
			MDH1	P40925
			SLC25A3	Q00325-2
			CDK1	A0A024QZP7
			TTR	P02766
			SRSF1	Q07955-2
			PNPO	Q9NVS9-3
			AP1B1	Q10567-4
			COPZ1	F8VVA7
			CSRP2	F8VW96
			IGHM	A0A1B0GUU9
			RPS10	P46783
			COPS4	Q9BT78
			EIF3M	Q7L2H7
			DNPH1	H0Y8X4
			ANXA1	P04083
			RPS7	P62081
			NPM1	P06748
			RAP1A	P62834
			AKR1A1	P14550
			TNPO1	Q92973
			DCTPP1	Q9H773
			ITIH4	Q14624-2
			TOMM22	Q9NS69
			IDH3A	P50213
			RBMX	P38159-3
			MSH2	P43246-2
			PSME1	Q06323
			ACAT2	Q9BWD1-2
			DUT	H0YKC5
			BID	P55957-2
			APOA2	P02652
			ANP32B	Q92688
			SERPING1	P05155
			RHOA	P61586
			PSME2	A0A087X1Z3
			ITIH2	Q5T985
			STOML2	Q9UJZ1
			MOB2	Q70IA6
			TFAM	H7BYN3
			TMA16	Q96EY4
			FEN1	P39748
			IGLC2	P0DOY2
			SRSF2	J3KP15
			IGKV3-20	P01619
			COPE	M0QXB4
			EIF3H	B3KS98
			GMDS	O60547
			ARHGDIA	P52565
			NANS	Q9NR45
			HRG	P04196
			HBB	P68871
			PSMD13	Q9UNM6
			SLC3A2	P08195-2
			PTPMT1	E9PQM0
			CHCHD3	C9JRZ6
			ITIH1	P19827
			ITIH1	P19827-2
			SERPINB6	A0A024QZX5
			MRPS22	G5E9W7
			MRPS31	Q92665
			NUDT16L1	Q9BRJ7
			RRM1	P23921
			HDDC2	Q7Z4H3
			COPS5	Q92905
			AKR7A2	O43488
			RFC2	P35250
			RPS3	P23396
			SYF2	O95926
			KCTD12	Q96CX2
			RFC3	P40938
			RAB11B	Q15907
			KRTAP13-2	Q52LG2
			RALY	Q5QPL9
			BCAP31	P51572-2
			PSMB4	P28070
			ACTR1A	P61163
			SARNP	P82979
			ARPC3	O15145
			HMGA2	F5H2A4
			MCTS1	Q9ULC4
			PSMD10	B1AJY7
			GC	P02774-3
			IGKV1D-33	A0A2Q2TTZ9
			SERPINC1	P01008
			AHSG	C9JV77
			HMGB1	P09429
			H2AFY	O75367
			KNG1	P01042
			DAP3	V9GYL9
			PDHB	P11177-2
			RPS5	M0R0R2
			RPS24	P62847-4
			DCAF7	P61962
			HAGH	H3BPK3
			CNBP	P62633-4
			PSMC5	P62195
			COPS7B	J3KQ41
			RPS18	P62269
			LAMP2	P13473
			GSN	P06396
			PPIH	O43447
			UQCRFS1P1	P0C7P4
			HMGN1	P05114
			RPL7L1	R4GMU7
			OSGEP	Q9NPF4
			ARPC4-TTLL3	F8WCF6
			NDUFA8	P51970
			ANP32E	Q9BTT0-3
			IVD	H7C4G6
			RPS13	P62277
			LSM12	Q3MHD2
			HPX	P02790
			CBX3	Q13185
			PRPSAP2	O60256
			GNPDA1	P46926
			NDUFA10	O95299-2
			EXOSC6	Q5RKV6
			VTN	P04004
			MRPL58	Q14197
			UCHL5	Q5LJA9
			SHROOM3	Q8TF72
			RDH11	G3V2G6
			GNA13	Q14344
			PRKACA	P17612
			PRKACA	K7ERP6
			MRPS23	J3QLR8
			ZW10	O43264
			TK1	P04183
			GPHN	Q9NQX3-2
			PMVK	Q15126
			CAND1	Q86VP6-2
			NAA10	P41227
			FDPS	P14324
			PTPA	A6PVN5
			SGTA	O43765
			ARL1	P40616-2
			IDH3B	O43837
			EMC8	O43402
			PITPNB	P48739-3
			DUSP3	K7ES89
			AIMP1	Q12904
			DCTN3	O75935-3
			DNM2	P50570-3
			HBA1;	P69905
			HBA2	A0A2R8Y7C0
			ESD	P10768
			PRMT1	Q99873-2
			VPS26A	S4R3Q6
			VTA1	A0A087WY55
			GSPT2	Q8IYD1
			ATP5PD	F5H608
			QARS	P47897
			PDXK	O00764-3
			PSMD7	P51665
			RALA	H7C3P7
			AMBP	P02760
			PSMD8	R4GMR5
			MOB1A	Q9H8S9
			RPS2	P15880
			PGAM5	Q96HS1
			CLU	H0YLK8
			HNRNPUL2	Q1KMD3
			PDCD6IP	Q8WUM4
			CAPNS1	K7ES78
			ACP1	P24666-2
			CIAPIN1	Q6FI81
			ACAT1	P24752
			H3-3B	K7ES00
			EIF3J	O75822-2
			RAD21	O60216
			SNX3	O60493
			MTHFD2	P13995-2
			CLU	H0YC35
			PDCD6	O75340
			APOC3	B0YIW2
			PRKAG1	P54619-3
			PAFAH1B3	Q15102
			PYCR3	A0A0A0MQS1
			NDUFS8	E9PPW7
			TMX1	Q9H3N1
			BTF3	D6RDG3
			TRAPPC3	O43617
			PSMC4	P43686
			DDAH1	O94760
			FBLL1	A6NHQ2
			TECR	M0R2N5
			IGHV3OR16-9	A0A0B4J2B5
			SRSF9	H0YIB4
			TIMM50	M0R003
			BRI3BP	Q8WY22
			RTN3	O95197
			NDUFS7	A0A087WXF6
			THEM6	Q8WUY1
			BPNT1	A6NF51
			COMMD10	Q9Y6G5
			ECH1	M0R248
			IGLV1-47	P01700
			IGKV3D-11	A0A0A0MRZ8
			CKMT1A	P12532
			SRI	C9J0K6
			TIGAR	Q9NQ88
			LIN7C	Q9NUP9
			RCN2	H0YL43
			SRPRB	Q9Y5M8
			MRPS35	P82673
			RPL27A	E9PLX7
				A0A096LPI6
			MRPS26	Q9BYN8
			DDX23	Q9BUQ8
			SLC4A1AP	A0A087X0M4
			CCT7	Q99832-3
			IGKV3-7	A0A075B6H7
			VPS25	K7EKV4
			LRMP	H0YJC6
			RPS8	Q5JR95
			DIABLO	Q9NR28
			VXN	Q8TAG6
			RPL18	J3QQ67
			PPP1R3G	B7ZBB8
			APOE	P02649
			MANF	A8K878
			PSMB9	A2ACR1
			RPL8	E9PP36
			ARHGAP9	J3KPQ4
			AP2A2	O94973
			COPS6	E7EM64
			DCTD	P32321-2
			TMED2	F5GX39
			TRIR	Q9BQ61
			MMAB	S4R3P5
			ADPRHL2	Q9NX46
			YKT6	O15498
			NDUFB10	H3BPJ9
			RPL7	P18124
			DDOST	P39656
			HAX1	O00165-6
			STUB1	Q9UNE7
			ADH5	P11766
			RTCA	O00442-2
			SAE1	B3KNJ4
			ZNF740	Q8NDX6
			COPS7A	F5H248
			UTRN	H0Y337
			CACNG6	Q9BXT2
			CIT	O14578-4
			MXD1	Q05195
			IGHV3-33	P01772
			MRPS10	P82664
			PAXX	Q9BUH6
			ADI1	Q9BV57-2
			AGK	Q53H12
			LYPLAL1	Q5VWZ2
			ZNF418	J3KQR4
			OSBPL1A	Q9BXW6
				H0Y858
			ARL2	P36404
			RSL1D1	O76021
			CDIPT	B3KY94
			COMMD3	H0Y4W0
			BLVRA	P53004
			LRPPRC	P42704
			PLAG1	Q6DJT9
			RPL27	P61353
			PCNP	Q8WW12
			PIK3AP1	Q6ZUJ8
			MT-ATP6	P00846
			HADH	A0A1W2PNM1
			ACAT1	H0YEL7
			A1BG	P04217
			HDGF	P51858-3
			TRAPPC4	E9PN70
			LDAH	B5MDU6
			PSMG1	O95456
			ARMCX2	Q7L311
			PSMD9	F5H5V4
			APOH	P02749
			PSMG2	Q969U7-2
			TRUB1	Q8WWH5
			RAB9B	Q9NP90
			NAA50	C9JZU6
			IGHV4-39	P01824
			SSX4	O60224
			GNB3	E9PCP0
			UBE2D3	A0A087WY85
				H3BNC9
			CUX1	P39880
			POLR2E	A0A087WWX0
			RACK1	J3KPE3
			PGRMC2	O15173-2
			SURF2	Q15527
			NIPSNAP1	H7C2U6
			PAPPA	Q13219
			MRPS7	J3KSI8
			POLR2H	C9JLU1
			IDI1	Q13907-2
			HSD17B12	Q53GQ0
			UBR3	F8WEB7
			SPATA7	Q9P0W8-3
			NAXE	Q8NCW5
			SLC39A11	J3QRN3
			CSDE1	O75534
			ERP44	Q9BS26
			OSBPL6	Q9BZF3-3
			DRAP1	C9JCC6
			CLCN1	H7C0N6
			RBM15	Q96T37
			SYNGR3	H3BPJ5
			ADGRV1	A0A1W2PS99
			CMPK1	P30085
			FDFT1	A0A1W2PQ47
			GUCY2D	Q02846
			PSPH	P78330
			MUC20	A0A0G2JQF3
			BCL11A	Q9H165
			PSMD6	Q15008
			RASAL1	O95294
			JPT2	H3BMV3
			TSPAN9	A0A1W2PQ04
			ORM2	P19652
			RPRD1B	Q9NQG5
			ZNF652	Q9Y2D9
			RPP30	P78346
			CREBRF	Q8IUR6
			PFDN2	Q9UHV9
			PAPSS2	O95340
			APOB	P04114
			DNAH17	Q9UFH2-2
			CCDC168	Q8NDH2
			NUDT15	Q9NV35
			PRAF2	A6NP52
			PRRX1	G3V2N3
			ATP2B2	Q01814
			DOC2A	Q14183-2
			RBM45	Q8IUH3
			DMXL2	Q8TDJ6
			NIT1	Q86X76-4
			AK1	Q5T9B7
			TJP2	Q9UDY2-7
			APAF1	C9JLV4
			NOC4L	Q9BVI4
			PWWP3B	Q5H9M0
			DNHD1	Q96M86
			KTN1-AS1	Q86SY8
			ARSA	A0A0C4DFZ2
			SLC13A1	F5GYP1
			SPATA13	Q96N96-3
			PLBD1	Q6P4A8
			FANCB	Q8NB91
			SLC25A23	M0QZJ5
			PTF1A	Q7RTS3
			TPD52L2	O43399
			AMPD2	H0Y360
			FCGBP	Q9Y6R7
				B4E1Z4
			KRT82	Q9NSB4
			IKZF2	Q9UKS7-7
			MZT2B	Q6NZ67
			EXOC7	Q9UPT5
			KIF3C	O14782
			DDHD1	Q8NEL9
			WWOX	Q9NZC7-6
			ANK2	Q01484
			KIAA1217	Q5T5P2
			EIF2D	A0A087X202
			DEPDC1	Q5TB30
			ANKRD6	Q9Y2G4
			THAP5	Q7Z6K1
			NCOR2	H7C0P3
			DHRS7C	A6NNS2-2
			CCDC138	H7C005
			TNFRSF19	Q9NS68-2
			MMS22L	E2QRD4
			SIK2	Q9H0K1
			PITPNA	Q00169
			EHMT1	A0A0D9SEY2
			TCFL5	F8W9A4
			PLCL2	Q9UPR0
			SRRT	A0A286YEP7
			B4GALNT2	Q8NHY0-3
			CROT	Q9UKG9-3
			HDLBP	A0A024R4E5
			AHR	P35869
			RAD18	H7C3I2
			NBEA	A0A0D9SF28
			TOR1AIP1	J3KN66
			CGGBP1	Q9UFW8
			NCOA7	Q8NI08
			RECQL4	O94761
			GLUD1	P00367-2
			HMGB3	E7EQU1
			REV1	H7C263
			KIF18B	A0A0C4DGP5
			NSMF	Q6X4W1-6
			LIMCH1	G5EA03
			THADA	Q6YHU6-3
			NCOR1	A0A088AWL3
			TTLL9	Q3SXZ7
			OBSCN	A6NGQ3

## Sheet: Table S4-3
Table S4-3: Pairwise matrix (hallmark ssGSEA - RIME common targets)
MSigDB	RIME_CommonTarget	Myc Targets V1	PI3K/AKT/mTOR Signaling	Myc Targets V2	Xenobiotic Metabolism	Pancreas Beta Cells	E2F Targets	Bile Acid Metabolism	DNA Repair	Fatty Acid Metabolism	Oxidative Phosphorylation	mTORC1 Signaling	Protein Secretion	Estrogen Response Late	ohsu2018_MECOMlow_Up	Estrogen Response Early	KRAS Signaling Dn	Adipogenesis	Reactive Oxygen Species Pathway	G2-M Checkpoint	Wnt-beta Catenin Signaling
RIME_CommonTarget	69	11	0	1	0	0	2	0	0	0	0	1	0	0	0	0	0	1	0	1	0
Myc Targets V1	11	200	3	18	4	0	35	0	8	4	11	19	1	2	1	1	0	3	1	29	3
PI3K/AKT/mTOR Signaling	0	3	105	1	1	0	4	1	0	0	0	21	6	2	3	3	1	0	0	4	0
Myc Targets V2	1	18	1	58	1	0	12	0	0	0	1	9	0	3	0	3	0	1	0	6	1
Xenobiotic Metabolism	0	4	1	1	200	0	0	12	2	25	9	12	0	11	4	5	1	16	4	1	1
Pancreas Beta Cells	0	0	0	0	0	40	0	0	0	0	0	1	0	0	1	0	2	0	0	0	0
E2F Targets	2	35	4	12	0	0	200	0	15	2	0	14	2	4	3	1	1	2	1	73	2
Bile Acid Metabolism	0	0	1	0	12	0	0	112	0	11	4	6	2	5	0	5	3	9	3	0	0
DNA Repair	0	8	0	0	2	0	15	0	150	0	4	3	2	1	4	1	1	2	2	2	1
Fatty Acid Metabolism	0	4	0	0	25	0	2	11	0	158	31	10	0	6	1	3	1	29	1	3	0
Oxidative Phosphorylation	0	11	0	1	9	0	0	4	4	31	200	7	1	3	1	0	0	41	4	0	0
mTORC1 Signaling	1	19	21	9	12	1	14	6	3	10	7	200	5	11	3	10	1	14	6	9	0
Protein Secretion	0	1	6	0	0	0	2	2	2	0	1	5	96	1	1	2	1	3	1	0	0
Estrogen Response Late	0	2	2	3	11	0	4	5	1	6	3	11	1	200	1	101	5	8	0	8	1
ohsu2018_MECOMlow_Up	0	1	3	0	4	1	3	0	4	1	1	3	1	1	225	1	2	5	0	1	0
Estrogen Response Early	0	1	3	3	5	0	1	5	1	3	0	10	2	101	1	200	3	4	0	3	2
KRAS Signaling Dn	0	0	1	0	1	2	1	3	1	1	0	1	1	5	2	3	200	0	0	2	0
Adipogenesis	1	3	0	1	16	0	2	9	2	29	41	14	3	8	5	4	0	200	4	1	0
Reactive Oxygen Species Pathway	0	1	0	0	4	0	1	3	2	1	4	6	1	0	0	0	0	4	49	0	0
G2-M Checkpoint	1	29	4	6	1	0	73	0	2	3	0	9	0	8	1	3	2	1	0	200	2
Wnt-beta Catenin Signaling	0	3	0	1	1	0	2	0	1	0	0	0	0	1	0	2	0	0	0	2	43
Bioplanet	RIME_CommonTarget	Acute myeloid leukemia	Alpha-linolenic acid metabolism	Calcium signaling pathway	Drug metabolism: cytochrome P450	Estrogen metabolism	Fluoropyrimidine activity	Folate biosynthesis	G1 to S cell cycle control	Ligand-gated ion channel transport	Mammalian target of rapamycin complex 1 (mTORC1)-mediated signaling	Messenger RNA decay by 3' to 5' exoribonuclease	Myc active pathway	Nuclear signaling by ErbB4	One-carbon metabolism	PTM: gamma carboxylation, hypusine formation and arylsulfatase activation	Platelet homeostasis	Retinoblastoma protein regulation	Serotonin receptors	Taste transduction	Validated nuclear estrogen receptor alpha network
RIME_CommonTarget	69	0	0	0	0	0	0	0	0	0	0	0	1	0	0	0	0	0	0	0	0
Acute myeloid leukemia	0	48	0	0	0	0	0	0	2	0	3	0	1	1	0	0	0	2	0	0	3
Alpha-linolenic acid metabolism	0	0	19	0	0	0	0	0	0	0	0	0	0	0	0	0	1	0	0	0	0
Calcium signaling pathway	0	0	0	48	0	0	0	0	0	0	0	0	0	0	0	0	0	0	1	3	0
Drug metabolism: cytochrome P450	0	0	0	0	48	6	0	0	0	0	0	0	0	0	0	0	0	0	0	0	0
Estrogen metabolism	0	0	0	0	6	17	0	0	0	0	0	0	0	0	0	3	0	0	0	0	0
Fluoropyrimidine activity	0	0	0	0	0	0	33	3	1	0	0	0	2	0	3	0	0	0	0	0	0
Folate biosynthesis	0	0	0	0	0	0	3	11	0	0	0	0	0	0	1	0	0	0	0	0	0
G1 to S cell cycle control	0	2	0	0	0	0	1	0	48	0	0	0	6	0	0	0	0	12	0	0	3
Ligand-gated ion channel transport	0	0	0	0	0	0	0	0	0	25	0	0	0	0	0	0	0	0	0	0	0
Mammalian target of rapamycin complex 1 (mTORC1)-mediated signaling	0	3	0	0	0	0	0	0	0	0	11	0	1	0	0	0	0	0	0	0	0
Messenger RNA decay by 3' to 5' exoribonuclease	0	0	0	0	0	0	0	0	0	0	0	11	0	0	0	0	0	0	0	0	0
Myc active pathway	1	1	0	0	0	0	2	0	6	0	1	0	48	0	1	0	0	4	0	0	3
Nuclear signaling by ErbB4	0	1	0	0	0	0	0	0	0	0	0	0	0	40	0	0	1	0	0	0	3
One-carbon metabolism	0	0	0	0	0	0	3	1	0	0	0	0	1	0	31	0	0	1	0	0	0
PTM: gamma carboxylation	hypusine formation and arylsulfatase activation	0	0	0	0	0	3	0	0	0	0	0	0	0	0	0	28	0	0	0	0
Platelet homeostasis	0	0	1	0	0	0	0	0	0	0	0	0	0	1	0	0	48	2	0	4	0
Retinoblastoma protein regulation	0	2	0	0	0	0	0	0	12	0	0	0	4	0	1	0	2	48	0	0	2
Serotonin receptors	0	0	0	1	0	0	0	0	0	0	0	0	0	0	0	0	0	0	12	0	0
Taste transduction	0	0	0	3	0	0	0	0	0	0	0	0	0	0	0	0	4	0	0	48	0
Validated nuclear estrogen receptor alpha network	0	3	0	0	0	0	0	0	3	0	0	0	3	3	0	0	0	2	0	0	48
Elsevier	RIME_CommonTarget	Telomer Attrition Triggers Genomic Instability	G1/S Phase Transition	S/G2 Phase Transition	SWI/SNF BRG1/PBAF in Chromatin Remodeling	Telomere Maintenance	Translation	Apoptosis of Mantle Cell Deregulation	Cetuximab Resistance in Colorectal Cancer	DNA Repair and Chromatin Remodeling Block in Pancreatic Neoplasms	Melanocyte Role in Skin Aging	Oocyte-Specific Gene Mutations in Primary Ovarian Insufficiency	Preconditioning Ischemia	Proteins Involved in Medulloblastoma	Proteins Involved in Pathogenesis of Arrhythmogenic Right Ventricular Cardiomyopathy	Retinoic Acid Role in Endometriosis	DREAM Complex and FOXM1/MYBL2 Promote Cell Cycle Progression in Cancer	Persistent Double Strand DNA Homologous Repair in Cancer	PI3K/AKT/MTOR Signaling Activation by Blocking of Tumor Suppressors	Tamoxifen Induced Endometrial Cancer	ARRB1/ARRB2 non-CanonicalSignaling and HedgehogFamily
RIME_CommonTarget	69	1	0	0	0	1	1	0	0	1	0	0	1	1	1	0	0	0	0	0	0
Telomer Attrition Triggers Genomic Instability	1	40	3	1	0	21	0	2	3	3	1	0	2	4	1	0	3	4	3	4	0
G1/S Phase Transition	0	3	34	16	0	1	0	1	2	0	0	0	1	3	0	0	11	0	1	3	0
S/G2 Phase Transition	0	1	16	29	0	0	0	0	0	0	0	0	0	0	0	0	4	1	0	0	0
SWI/SNF BRG1/PBAF in Chromatin Remodeling	0	0	0	0	16	0	0	0	0	11	0	0	0	0	0	0	0	0	0	0	0
Telomere Maintenance	1	21	1	0	0	22	0	2	2	3	1	0	1	2	0	0	1	4	2	2	0
Translation	1	0	0	0	0	0	44	0	0	0	0	0	5	0	0	0	0	0	0	0	0
Apoptosis of Mantle Cell Deregulation	0	2	1	0	0	2	0	17	3	0	5	0	1	3	0	0	2	0	6	4	0
Cetuximab Resistance in Colorectal Cancer	0	3	2	0	0	2	0	3	47	0	1	0	5	8	0	0	3	0	4	6	0
DNA Repair and Chromatin Remodeling Block in Pancreatic Neoplasms	1	3	0	0	11	3	0	0	0	33	0	0	0	2	0	0	0	8	0	0	0
Melanocyte Role in Skin Aging	0	1	0	0	0	1	0	5	1	0	17	0	0	2	0	0	2	0	2	2	0
Oocyte-Specific Gene Mutations in Primary Ovarian Insufficiency	0	0	0	0	0	0	0	0	0	0	0	16	0	0	0	0	0	0	0	0	0
Preconditioning Ischemia	1	2	1	0	0	1	5	1	5	0	0	0	35	1	0	0	0	0	8	3	0
Proteins Involved in Medulloblastoma	1	4	3	0	0	2	0	3	8	2	2	0	1	47	0	1	2	1	4	4	3
Proteins Involved in Pathogenesis of Arrhythmogenic Right Ventricular Cardiomyopathy	1	1	0	0	0	0	0	0	0	0	0	0	0	0	21	0	0	0	1	0	0
Retinoic Acid Role in Endometriosis	0	0	0	0	0	0	0	0	0	0	0	0	0	1	0	13	0	0	0	0	0
DREAM Complex and FOXM1/MYBL2 Promote Cell Cycle Progression in Cancer	0	3	11	4	0	1	0	2	3	0	2	0	0	2	0	0	28	0	1	3	0
Persistent Double Strand DNA Homologous Repair in Cancer	0	4	0	1	0	4	0	0	0	8	0	0	0	1	0	0	0	30	0	0	0
PI3K/AKT/MTOR Signaling Activation by Blocking of Tumor Suppressors	0	3	1	0	0	2	0	6	4	0	2	0	8	4	1	0	1	0	25	7	0
Tamoxifen Induced Endometrial Cancer	0	4	3	0	0	2	0	4	6	0	2	0	3	4	0	0	3	0	7	16	0
ARRB1/ARRB2 non-CanonicalSignaling and HedgehogFamily	0	0	0	0	0	0	0	0	0	0	0	0	0	3	0	0	0	0	0	0	12
KEGG	RIME_CommonTarget	Base excision repair	Calcium signaling pathway	Central carbon metabolism in cancer	Cysteine and methionine metabolism	Drug metabolism	Estrogen signaling pathway	Fat digestion and absorption	Gastric cancer	Hepatitis C	Metabolism of xenobiotics by cytochrome P450	Non-homologous end-joining	One carbon pool by folate	PI3K-Akt signaling pathway	Pathogenic Escherichia coli infection	Pyrimidine metabolism	RNA degradation	Ribosome biogenesis in eukaryotes	Spliceosome	alpha-Linolenic acid metabolism	p53 signaling pathway
RIME_CommonTarget	69	1	0	0	0	0	0	0	0	0	0	1	0	0	0	0	1	1	0	0	0
Base excision repair	1	33	0	0	0	0	0	0	0	0	0	2	0	0	0	0	0	0	0	0	0
Calcium signaling pathway	0	0	188	4	0	0	29	0	2	1	0	0	0	12	1	0	0	0	0	0	0
Central carbon metabolism in cancer	0	0	4	65	1	0	18	0	24	20	0	0	0	32	0	0	3	0	0	0	2
Cysteine and methionine metabolism	0	0	0	1	47	0	0	1	0	0	0	0	1	0	0	0	0	0	0	0	0
Drug metabolism	0	0	0	0	0	108	0	0	0	0	60	0	0	0	0	25	0	0	0	0	2
Estrogen signaling pathway	0	0	29	18	0	0	137	0	26	21	0	0	0	37	1	0	0	0	6	0	1
Fat digestion and absorption	0	0	0	0	1	0	0	41	0	1	0	0	0	0	0	0	0	0	0	11	0
Gastric cancer	0	0	2	24	0	0	26	0	149	38	0	0	0	58	2	0	0	0	0	0	12
Hepatitis C	0	0	1	20	0	0	21	1	38	155	0	0	0	70	5	0	0	0	0	0	14
Metabolism of xenobiotics by cytochrome P450	0	0	0	0	0	60	0	0	0	0	74	0	0	0	0	0	0	0	0	0	0
Non-homologous end-joining	1	2	0	0	0	0	0	0	0	0	0	13	0	0	0	0	0	0	0	0	0
One carbon pool by folate	0	0	0	0	1	0	0	0	0	0	0	0	20	0	0	1	0	0	0	0	0
PI3K-Akt signaling pathway	0	0	12	32	0	0	37	0	58	70	0	0	0	354	5	0	0	0	0	0	18
Pathogenic Escherichia coli infection	0	0	1	0	0	0	1	0	2	5	0	0	0	5	55	0	0	0	0	0	0
Pyrimidine metabolism	0	0	0	0	0	25	0	0	0	0	0	0	1	0	0	57	0	0	0	0	2
RNA degradation	1	0	0	3	0	0	0	0	0	0	0	0	0	0	0	0	79	2	7	0	0
Ribosome biogenesis in eukaryotes	1	0	0	0	0	0	0	0	0	0	0	0	0	0	0	0	2	101	1	0	0
Spliceosome	0	0	0	0	0	0	6	0	0	0	0	0	0	0	0	0	7	1	134	0	0
alpha-Linolenic acid metabolism	0	0	0	0	0	0	0	11	0	0	0	0	0	0	0	0	0	0	0	25	0
p53 signaling pathway	0	0	0	2	0	2	1	0	12	14	0	0	0	18	0	2	0	0	0	0	72

## Sheet: Table S4-4
Table S4-4: List of common EVI1 interacting proteins acrss cell lines and clinical samples (RIME_LFQ Analysis)
Control#1 (IgG_PR#003_R1)	Control#2 (IgG_PR#003_R2)	Control#3 (IgG_UCSD/AML1_R1)	Control#4 (IgG_UCSD/AML1_R2)	Control#5 (IgG_HNT34_R1)	Control#6 (IgG_HNT34_R2)	3q26AML#1 (EVI1_PR#003_R1)	3q26 AML#2 (EVI1_PR#003_R2)	3q26 AML#3 (EVI1_UCSD/AML1_R1)	3q26 AML#4 (EVI1_UCSD/AML1_R2)	3q26 AML#5 (EVI1_HNT34_R1)	3q26 AML#6 (EVI1_HNT34_R2)	C: Student's T-test Significant Pull-down_IgG Control	C: Student's T-test significant	N: Peptides	N: Unique peptides	N: Sequence coverage [%]	Mol. weight [kDa]	Score	MS/MS count	N: -Log Student's T-test p-value Pull-down_IgG Control	log2 fold change	T: Protein IDs	T: Protein names	T: Gene names
18.836	17.8913	18.4054	17.4155	16.9613	17.4531	28.0659	28.5368	28.2078	28.2043	28.2673	27.7676	+	Pull-down_IgG Control	28	28	55.3	46.108	323.31	103	10.9754	10.3479	P39023	60S ribosomal protein L3	RPL3
17.7759	17.5095	19.7395	17.5398	18.8132	17.4544	26.7226	28.2762	27.7975	28.2546	27.8477	27.1253	+	Pull-down_IgG Control	10	10	39.9	21.634	188.89	60	8.82724	9.53197	Q07020	60S ribosomal protein L18	RPL18
20.004	17.7434	17.0894	17.1259	17.4764	17.8734	26.9529	26.7605	27.3714	27.3461	27.2904	26.7629	+	Pull-down_IgG Control	11	11	40.8	17.779	323.31	49	8.68052	9.1953	P83731	60S ribosomal protein L24	RPL24
18.564	17.3372	16.651	20.4748	16.5914	16.8978	27.0681	26.271	26.5497	26.4873	27.3565	26.7543	+	Pull-down_IgG Control	11	11	52.6	17.695	85.945	49	7.17652	8.99512	P62750	60S ribosomal protein L23a	RPL23A
18.015	17.073	17.9309	17.575	18.2895	19.2727	26.4784	27.142	27.6127	27.5006	26.998	25.5535	+	Pull-down_IgG Control	14	14	55.4	24.146	204.73	78	8.74592	8.85485	P61313	60S ribosomal protein L15	RPL15
18.3926	16.7557	17.3415	17.6308	16.2819	18.8323	25.7188	26.271	26.7461	26.7477	26.5418	25.8313	+	Pull-down_IgG Control	12	12	46.2	21.397	164.3	68	8.70952	8.77031	P18621	60S ribosomal protein L17	RPL17
18.9825	18.6997	16.9173	23.1502	22.4736	21.8143	28.5983	28.9149	29.588	29.2971	29.1753	28.8779	+	Pull-down_IgG Control	18	18	66	22.127	323.31	69	5.17359	8.73565	P62081	40S ribosomal protein S7	RPS7
17.4515	18.1418	16.9726	17.1149	18.3824	17.5183	25.7953	26.4155	26.5862	26.4956	26.1622	25.7237	+	Pull-down_IgG Control	20	20	51	44.965	227.96	92	10.6095	8.59952	Q8NC51	Plasminogen activator inhibitor 1 RNA-binding protein	SERBP1
19.1234	17.7972	17.3236	19.0731	17.0212	18.1138	25.9553	27.613	27.6174	26.0578	27.3734	25.2326	+	Pull-down_IgG Control	30	30	45.4	47.697	323.31	150	7.61303	8.56622	P36578	60S ribosomal protein L4	RPL4
19.2252	18.4701	17.4311	17.926	17.5773	17.7371	26.6403	26.2988	27.1944	27.0651	26.3148	25.9223	+	Pull-down_IgG Control	9	9	59.3	15.55	323.31	36	9.62159	8.51147	P08708	40S ribosomal protein S17	RPS17
17.9261	19.1745	17.73	18.9393	17.7364	17.3234	25.5231	27.253	26.5	26.549	27.4972	26.1416	+	Pull-down_IgG Control	16	16	46.4	23.466	323.31	72	8.65959	8.43904	P84098	60S ribosomal protein L19	RPL19
18.2436	18.833	17.9702	17.8581	20.3004	18.6238	26.4391	27.3129	27.44	27.1262	27.3551	26.1831	+	Pull-down_IgG Control	14	14	36.1	28.68	232.97	64	8.58478	8.33791	P62753	40S ribosomal protein S6	RPS6
19.2374	18.6946	18.8648	17.4472	16.8823	18.7485	26.173	27.1368	27.204	26.4184	26.8131	26.123	+	Pull-down_IgG Control	17	17	47.3	23.577	212.68	88	8.58324	8.33226	P40429;Q6NVV1	60S ribosomal protein L13a	RPL13A
17.0889	18.1834	17.9512	17.929	17.8797	18.7755	25.3501	26.4027	26.8422	26.7473	26.4765	25.93	+	Pull-down_IgG Control	18	18	55.2	22.591	229.26	73	9.80134	8.32354	P46781	40S ribosomal protein S9	RPS9
17.7336	17.576	17.7893	18.439	18.591	20.1623	26.3768	26.1497	27.2034	27.1254	27.289	26.0738	+	Pull-down_IgG Control	21	21	62	29.597	241.27	95	8.28664	8.32114	P62701;Q8TD47;P22090	40S ribosomal protein S4, X isoform	RPS4X
18.4384	19.2941	18.2848	18.3505	18.533	16.9902	26.4054	26.4926	25.9434	26.3137	27.5383	26.8741	+	Pull-down_IgG Control	7	0	42.7	14.233	323.31	14	9.0502	8.27942	Q96QV6	Histone H2A type 1-A	HIST1H2AA
18.5191	18.2223	18.0212	17.6081	17.9858	18.1026	24.648	26.074	26.9861	26.9336	26.8021	25.8301	+	Pull-down_IgG Control	12	12	43.7	15.86	91.868	51	8.86406	8.13582	P62910	60S ribosomal protein L32	RPL32
17.765	18.1992	16.9877	17.2642	16.4168	18.6441	25.8764	26.2517	26.233	26.2302	25.4873	23.7708	+	Pull-down_IgG Control	12	12	61.8	12.538	115.73	46	7.64244	8.09541	P18077	60S ribosomal protein L35a	RPL35A
19.144	17.6671	16.6532	18.4158	18.8544	18.8188	25.7311	26.0313	26.0174	26.084	27.1468	26.6092	+	Pull-down_IgG Control	11	11	21.7	61.067	119.41	25	8.29749	8.01109	Q9NPH2	Inositol-3-phosphate synthase 1	ISYNA1
20.3556	20.1378	17.133	19.494	18.1175	20.725	27.2114	27.9279	27.4338	27.3809	27.3229	26.1082	+	Pull-down_IgG Control	22	22	55	24.261	323.31	114	6.73618	7.90369	P26373	60S ribosomal protein L13	RPL13
18.6803	18.8242	18.0868	17.6656	17.4027	15.4092	24.004	25.8026	25.844	26.0174	26.1217	25.5551	+	Pull-down_IgG Control	18	18	42.1	34.362	182.29	84	6.90562	7.87936	P46777	60S ribosomal protein L5	RPL5
19.2612	18.6009	18.2936	17.2948	19.2772	17.2221	25.2032	26.4439	26.5639	26.6769	26.5232	25.7669	+	Pull-down_IgG Control	9	9	29.4	24.577	107.6	54	8.18351	7.8714	P27635;Q96L21	60S ribosomal protein L10	RPL10
20.3363	20.8055	18.6328	20.0663	19.4428	20.9017	27.5989	28.1288	28.2023	28.1744	27.8972	27.2195	+	Pull-down_IgG Control	19	19	49.2	29.225	323.31	94	8.7094	7.83927	P18124	60S ribosomal protein L7	RPL7
17.8191	17.4981	17.4843	17.4591	17.8789	17.66	23.949	24.8267	26.3146	25.9628	26.1734	25.597	+	Pull-down_IgG Control	9	9	62.3	14.839	72.365	46	8.7849	7.83734	P62244	40S ribosomal protein S15a	RPS15A
18.4885	18.327	17.8701	17.9224	17.3485	17.0421	24.8025	25.52	26.045	25.9924	25.8537	25.2917	+	Pull-down_IgG Control	6	6	54.3	8.2178	45.196	39	9.76441	7.75112	P63173	60S ribosomal protein L38	RPL38
20.1006	20.9018	17.4883	17.5352	19.4165	17.6229	26.1348	27.3941	26.5344	26.8502	26.6414	25.9049	+	Pull-down_IgG Control	8	8	41.7	16.273	147.9	48	6.51443	7.73241	P62263	40S ribosomal protein S14	RPS14
21.9672	18.5222	17.6075	19.9692	19.585	19.9604	27.088	27.6728	27.9581	28.0338	27.3243	25.7696	+	Pull-down_IgG Control	11	11	61	15.798	104.75	50	6.21176	7.70586	P61353	60S ribosomal protein L27	RPL27
18.9309	18.8981	18.4038	18.8747	17.0509	18.1883	26.0721	26.4066	26.2908	26.2434	26.0177	25.4221	+	Pull-down_IgG Control	7	7	37.4	14.551	177.03	40	9.33774	7.68434	P42766	60S ribosomal protein L35	RPL35
18.9482	19.028	18.4622	17.6119	19.4788	17.719	25.9896	27.388	25.7509	26.6516	26.1696	25.27	+	Pull-down_IgG Control	11	11	48.9	15.747	137.62	37	8.17645	7.66197	P46779	60S ribosomal protein L28	RPL28
19.379	20.288	18.7779	18.5488	21.2467	19.8076	26.9238	27.1443	27.2174	27.1043	28.2552	27.0906	+	Pull-down_IgG Control	16	2	41.1	21.865	317.32	71	7.92182	7.61459	P10412;Q02539;P22492	Histone H1.4	HIST1H1E
21.3983	19.5085	18.4095	17.5451	21.3197	20.9073	26.7338	27.5932	27.9279	28.0961	27.5447	26.7316	+	Pull-down_IgG Control	21	21	67.9	26.688	323.31	114	6.09787	7.5898	P23396	40S ribosomal protein S3	RPS3
20.7004	17.4922	19.2926	19.8736	19.8383	21.4693	26.9616	27.7475	27.8694	26.7452	27.9675	26.8841	+	Pull-down_IgG Control	16	16	42.1	29.995	300.31	76	6.76175	7.58483	P62424	60S ribosomal protein L7a	RPL7A
18.4419	18.0719	17.459	21.1498	20.4392	21.7105	27.1794	28.0591	26.9437	26.8873	27.7617	25.9198	+	Pull-down_IgG Control	5	5	23.3	17.752	44.476	31	5.64492	7.57977	P47914	60S ribosomal protein L29	RPL29
19.4011	18.9492	18.7503	18.7429	19.6489	19.3563	26.0203	26.7547	27.0981	27.1017	26.6237	26.2358	+	Pull-down_IgG Control	17	17	46.3	28.024	191.47	82	10.6067	7.49758	P62917	60S ribosomal protein L8	RPL8
19.4263	18.1709	18.2578	17.7701	19.6963	19.7838	24.9808	25.7417	27.2636	27.1518	26.16	26.3754	+	Pull-down_IgG Control	6	6	30.1	15.807	42.621	29	7.38109	7.42802	P62266	40S ribosomal protein S23	RPS23
17.5702	18.51	17.2182	18.3733	18.5744	18.0227	24.2746	25.2559	26.0509	26.1141	25.3371	25.7194	+	Pull-down_IgG Control	13	13	49.7	17.258	198.37	64	8.83024	7.41387	P61254;Q9UNX3	60S ribosomal protein L26;60S ribosomal protein L26-like 1	RPL26;RPL26L1
18.7722	19.9868	17.6741	19.3476	17.5754	18.0497	25.1833	26.2947	26.2162	25.999	26.0709	25.4026	+	Pull-down_IgG Control	6	6	23.1	13.293	41.736	21	7.89159	7.29352	P49207	60S ribosomal protein L34	RPL34
19.11	17.5744	18.6325	16.9539	16.5384	17.5653	26.4424	27.0367	24.6637	21.7756	25.3543	24.6226	+	Pull-down_IgG Control	13	12	22.2	87.343	202.38	33	5.16569	7.25346	Q9NR30	Nucleolar RNA helicase 2	DDX21
20.2149	20.518	18.5872	18.9695	19.5725	18.4341	26.3429	26.8124	26.8529	26.8466	26.7091	26.1825	+	Pull-down_IgG Control	21	21	56.4	29.945	323.31	120	8.55994	7.24172	P61247	40S ribosomal protein S3a	RPS3A
17.9989	19.3926	18.2729	16.9459	17.7326	17.4008	24.7273	25.4704	25.3376	25.2282	25.5199	24.9008	+	Pull-down_IgG Control	17	17	46.7	43.786	323.31	57	8.60383	7.24006	Q9UQ80	Proliferation-associated protein 2G4	PA2G4
17.9806	18.2837	18.0686	19.4498	18.6279	18.1415	26.3593	25.4077	24.8533	25.4331	26.1983	25.5201	+	Pull-down_IgG Control	10	10	23.7	54.972	200.27	22	9.16979	7.20326	O76021	Ribosomal L1 domain-containing protein 1	RSL1D1
18.6517	19.0599	18.9604	18.9416	18.1569	17.7963	25.6473	26.4649	25.2808	25.051	26.3838	25.9384	+	Pull-down_IgG Control	30	30	35.1	102	323.31	96	9.24981	7.19991	Q7KZF4	Staphylococcal nuclease domain-containing protein 1	SND1
17.9894	19.335	19.3406	17.4967	19.7372	19.2753	26.6576	27.3149	26.2378	25.8243	25.5384	24.7623	+	Pull-down_IgG Control	12	12	42.9	24.831	314.09	42	7.1511	7.19354	P62906	60S ribosomal protein L10a	RPL10A
19.5548	17.086	17.3272	18.1614	19.4737	18.1651	25.2336	26.2719	25.587	26.263	25.3737	24.1388	+	Pull-down_IgG Control	10	10	46.4	17.222	169.14	57	7.00934	7.18332	P62277	40S ribosomal protein S13	RPS13
22.3162	20.5262	19.853	20.63	22.3037	21.0195	28.1036	28.536	28.6097	28.2759	28.3845	27.767	+	Pull-down_IgG Control	19	19	50	32.728	323.31	117	7.91126	7.17135	Q02878	60S ribosomal protein L6	RPL6
17.6105	17.8559	23.1789	18.1084	25.0917	24.6428	28.0959	28.9206	28.2029	28.1296	28.7481	27.2918	+	Pull-down_IgG Control	6	3	27.2	15.388	164.25	26	3.1513	7.15011	Q71DI3;Q16695;P84243;P68431;Q6NXT2	Histone H3.2;Histone H3.1t;Histone H3.3;Histone H3.1;Histone H3.3C	HIST2H3A;HIST3H3;H3F3A;HIST1H3A;H3F3C
21.2222	18.3073	21.0639	20.9342	20.962	18.7082	27.0977	28.1251	27.3744	26.5073	27.2765	27.5928	+	Pull-down_IgG Control	11	11	39.9	24.205	323.31	53	6.61988	7.12933	P62241	40S ribosomal protein S8	RPS8
20.5811	18.0386	18.0531	17.7542	21.1678	18.171	25.7743	26.6647	26.5097	26.4333	25.7327	25.1479	+	Pull-down_IgG Control	7	7	45.6	14.463	57.185	33	6.09546	7.08278	P62899	60S ribosomal protein L31	RPL31
18.8867	18.31	16.4826	17.0223	18.4509	17.6962	24.5542	24.8081	25.3112	25.3608	24.8798	24.2508	+	Pull-down_IgG Control	11	10	34.1	52.164	115.12	35	7.99173	7.05269	Q13283	Ras GTPase-activating protein-binding protein 1	G3BP1
18.8645	18.2935	16.8939	18.3881	18.3148	18.4967	24.8048	23.6266	26.1702	25.8621	25.4211	24.86	+	Pull-down_IgG Control	9	9	34.1	20.762	213.86	31	7.4378	6.91556	Q02543	60S ribosomal protein L18a	RPL18A
19.6361	17.609	17.5809	17.6782	18.2751	17.5284	25.8188	26.216	24.3083	24.0864	24.7159	24.043	+	Pull-down_IgG Control	11	11	51.3	29.946	110.48	32	6.99221	6.81344	Q7Z7K6	Centromere protein V	CENPV
19.5826	18.443	18.2602	19.6199	17.267	20.0939	25.3486	26.7066	26.4862	26.3653	23.565	25.5285	+	Pull-down_IgG Control	7	7	36.2	18.565	119.23	26	6.00518	6.78895	P46778	60S ribosomal protein L21	RPL21
20.568	20.0908	20.9733	18.4098	20.9567	17.6394	25.4352	26.6871	27.0115	27.0472	27.0077	25.986	+	Pull-down_IgG Control	6	6	31.8	16.561	56.448	37	6.02437	6.75611	P46776	60S ribosomal protein L27a	RPL27A
22.7554	22.7928	17.9709	22.685	17.9873	18.0588	27.1068	27.3764	28.3011	27.9867	26.4012	25.5878	+	Pull-down_IgG Control	8	8	45.1	15.423	126.77	35	3.8437	6.75163	P62847	40S ribosomal protein S24	RPS24
21.8389	21.7206	21.4116	18.4287	21.901	21.9672	27.2265	28.523	28.2316	28.3662	27.9726	27.4181	+	Pull-down_IgG Control	8	8	38.1	23.432	318.28	56	6.25562	6.745	P50914	60S ribosomal protein L14	RPL14
18.5553	18.9212	17.6443	18.2808	16.8079	18.1342	24.3981	24.7457	24.0147	24.2626	25.6219	24.8342	+	Pull-down_IgG Control	16	3	40.3	22.35	27.525	12	8.03796	6.58893	P16402	Histone H1.3	HIST1H1D
23.5094	22.5663	21.9827	18.1727	20.2799	22.3187	28.5857	29.1299	27.3172	27.5181	28.1833	27.5381	+	Pull-down_IgG Control	34	34	39.9	76.613	323.31	181	4.84399	6.57373	P19338	Nucleolin	NCL
19.7854	18.2769	17.9996	17.2574	17.3451	17.8921	24.4778	26.2738	24.3511	24.3505	24.589	23.8877	+	Pull-down_IgG Control	10	9	38.9	33.784	123.17	49	6.86535	6.56223	P22087	rRNA 2-O-methyltransferase fibrillarin	FBL
21.1058	18.8582	17.9852	18.0394	20.2824	21.3174	25.3508	26.1343	26.5442	26.5939	26.4145	25.7957	+	Pull-down_IgG Control	9	9	39.9	18.431	117.74	43	5.85745	6.54082	P62280	40S ribosomal protein S11	RPS11
21.8116	18.7483	17.4294	19.5553	17.5329	17.3697	25.0651	25.6908	25.8818	25.7624	25.0504	24.1224	+	Pull-down_IgG Control	7	7	24.8	12.254	121.74	30	5.19481	6.52093	Q9Y3U8	60S ribosomal protein L36	RPL36
18.239	18.0144	18.8053	17.457	20.3076	17.618	24.6115	25.049	24.2887	24.3344	26.0192	24.9928	+	Pull-down_IgG Control	34	34	39.2	113.08	323.31	89	6.83725	6.4757	P09874	Poly [ADP-ribose] polymerase 1	PARP1
22.0704	18.3343	18.0374	17.6213	16.6568	22.8904	25.5001	24.4394	26.7506	26.6197	25.6961	25.3862	+	Pull-down_IgG Control	16	1	74.6	13.92	48.276	15	3.79436	6.46357	Q16778;P33778;P23527;P06899;Q6DRA6;Q6DN03;A0A2R8Y619	Histone H2B type 2-E;Histone H2B type 1-B;Histone H2B type 1-O;Histone H2B type 1-J	HIST2H2BE;HIST1H2BB;HIST1H2BO;HIST1H2BJ
19.1516	19.1254	17.7609	18.1301	17.7187	20.2249	23.1193	24.588	26.0008	26.2372	25.0644	24.8399	+	Pull-down_IgG Control	8	8	33.6	14.865	65.952	28	5.92438	6.28964	P62829	60S ribosomal protein L23	RPL23
18.8193	18.0483	17.5763	18.2241	17.1212	18.1285	23.9173	24.7436	24.8399	24.094	24.1205	23.8911	+	Pull-down_IgG Control	3	3	8.8	70.729	44.367	9	8.97545	6.28144	Q9UHB9	Signal recognition particle subunit SRP68	SRP68
18.7689	17.473	17.337	16.7068	16.7848	17.8571	21.7516	23.1934	24.2992	23.9208	25.031	24.1553	+	Pull-down_IgG Control	11	11	14.7	105.34	89.525	34	6.2459	6.23728	Q99613;B5ME19	Eukaryotic translation initiation factor 3 subunit C;Eukaryotic translation initiation factor 3 subunit C-like protein	EIF3C;EIF3CL
19.1931	18.2116	18.3786	18.4319	18.218	18.4013	24.1045	25.2072	25.2513	24.9263	24.6087	24.1447	+	Pull-down_IgG Control	5	5	26.1	12.784	42.707	19	9.52436	6.23473	P62888	60S ribosomal protein L30	RPL30
19.2567	17.8932	16.9356	17.284	17.6632	17.903	23.2229	23.8083	24.6121	24.8185	24.2487	23.3003	+	Pull-down_IgG Control	5	5	59	9.1113	146.46	16	7.33092	6.17923	P63220	40S ribosomal protein S21	RPS21
20.819	18.1211	18.0134	19.9577	19.2606	17.6733	23.7367	25.6332	24.7742	24.8724	26.2475	25.4165	+	Pull-down_IgG Control	21	21	22.1	166.57	221.9	64	5.76285	6.13924	Q14152	Eukaryotic translation initiation factor 3 subunit A	EIF3A
20.1839	19.4255	18.7076	19.5882	19.8987	19.2673	25.0851	25.9556	26.2672	26.4002	24.7143	25.4041	+	Pull-down_IgG Control	13	13	47.4	17.718	86.319	63	8.14012	6.12589	P62269	40S ribosomal protein S18	RPS18
18.4011	17.8928	18.9933	17.6332	18.5188	19.2198	24.4112	25.1168	24.1573	24.2738	25.0068	24.4278	+	Pull-down_IgG Control	13	13	24.4	61.206	99.723	33	8.78161	6.12246	Q5SSJ5	Heterochromatin protein 1-binding protein 3	HP1BP3
18.7104	18.1339	18.8566	18.0751	18.3891	17.5242	23.5512	24.7105	24.9338	24.5644	24.8671	23.7463	+	Pull-down_IgG Control	6	6	2.9	205.42	105.73	25	8.56876	6.11399	E9PAV3;Q9BZK3	Nascent polypeptide-associated complex subunit alpha, muscle-specific form	NACA
18.6311	18.6589	17.4711	20.2132	17.866	21.4504	24.7337	25.2753	24.8033	25.1598	25.5023	24.9781	+	Pull-down_IgG Control	4	1	22.1	15.43	6.6557	7	5.64627	6.02697	Q5TEC6	Histone H3	HIST2H3PS2
19.4295	17.2781	17.1173	19.2805	17.6122	18.4609	24.2366	24.7801	24.1937	24.1558	23.7805	24.0973	+	Pull-down_IgG Control	15	15	31.6	63.836	104.87	36	7.12818	6.01091	Q86UE4	Protein LYRIC	MTDH
19.2323	17.6957	16.4902	16.3773	16.7281	17.1326	22.9468	23.1879	22.7181	22.7544	24.6162	23.3484	+	Pull-down_IgG Control	8	8	15.4	102.36	50.131	17	6.33118	5.98592	A0FGR8	Extended synaptotagmin-2	ESYT2
18.0092	18.8339	18.7981	19.1438	18.1655	18.1551	24.7362	24.9496	24.2315	24.2315	24.8225	23.8798	+	Pull-down_IgG Control	7	7	32.4	35.924	54.305	16	9.3074	5.95761	P67809;P16989;Q9Y2T7	Nuclease-sensitive element-binding protein 1	YBX1
18.4554	17.5811	18.0801	19.2229	17.7117	17.8681	22.7231	24.639	24.6255	25.391	24.5028	22.7607	+	Pull-down_IgG Control	7	7	34.5	20.863	46.973	16	6.38945	5.95381	P07305	Histone H1.0;Histone H1.0, N-terminally processed	H1F0
19.7991	18.9837	17.4338	18.1174	16.8283	17.2372	23.2443	23.8683	24.6968	24.094	23.8998	24.1451	+	Pull-down_IgG Control	3	2	31	9.4771	15.685	7	6.46114	5.92482	Q71UM5	40S ribosomal protein S27-like	RPS27L
18.7964	18.303	16.9407	17.6289	17.7287	16.9292	22.5627	23.4733	24.3322	24.4129	24.4857	22.5251	+	Pull-down_IgG Control	7	7	20.8	56.806	66.553	23	6.62534	5.91083	P30419;O60551	Glycylpeptide N-tetradecanoyltransferase 1	NMT1
22.9775	20.8606	16.7126	22.9755	18.0582	21.2201	25.8152	26.7713	27.637	26.1823	26.7329	25.006	+	Pull-down_IgG Control	10	10	60.6	18.898	121.66	57	3.44728	5.89003	P46783;Q9NQ39	40S ribosomal protein S10	RPS10
22.9682	21.914	17.1467	17.6149	22.3854	18.0597	25.5916	26.667	25.3947	25.366	26.6125	25.7196	+	Pull-down_IgG Control	11	11	47.9	21.863	83.377	40	3.43103	5.87708	P32969	60S ribosomal protein L9	RPL9
17.8991	18.599	18.5835	17.9067	19.0105	18.5639	24.0672	24.2426	24.4983	24.0206	24.6927	24.0947	+	Pull-down_IgG Control	3	3	9.6	51.735	41.143	14	10.0694	5.84222	Q53EL6	Programmed cell death protein 4	PDCD4
19.9792	18.5549	18.4815	17.7865	17.7378	17.8496	25.0354	26.2803	22.8966	23.4706	24.2104	23.3911	+	Pull-down_IgG Control	14	14	38.2	59.578	323.31	39	5.54207	5.8158	Q9Y2X3	Nucleolar protein 58	NOP58
24.7458	24.8541	22.4885	23.0683	21.5741	19.4197	28.8781	29.8342	28.1921	28.2178	27.6748	27.9567	+	Pull-down_IgG Control	19	19	51.7	32.575	323.31	116	4.12546	5.76715	P06748	Nucleophosmin	NPM1
20.9573	19.2822	18.2343	17.7681	20.3325	18.4108	25.3188	26.2081	25.2456	22.332	25.8513	24.5511	+	Pull-down_IgG Control	5	5	30.5	14.787	35.966	23	4.69133	5.75362	P35268	60S ribosomal protein L22	RPL22
22.3095	21.3026	17.6783	19.9532	22.9573	22.3973	26.8007	27.6611	26.509	26.4411	27.0753	26.3354	+	Pull-down_IgG Control	13	11	34.7	39.183	144.13	66	4.34172	5.70409	O75367	Core histone macro-H2A.1	H2AFY
19.1394	18.595	17.8473	17.2213	20.1356	20.208	23.295	25.0597	25.3386	25.0456	24.5968	23.9965	+	Pull-down_IgG Control	4	3	31	9.461	41.444	20	5.68478	5.69764	P42677	40S ribosomal protein S27	RPS27
18.5069	18.7517	18.8034	18.7236	17.3719	18.4558	23.3918	24.4475	24.0127	24.1731	24.6066	23.7748	+	Pull-down_IgG Control	11	9	31.1	24.033	60.011	35	8.60912	5.6322	P26583	High mobility group protein B2	HMGB2
19.6406	19.9852	19.2834	20.1688	23.5553	23.1828	25.7555	26.4298	26.7462	26.5571	27.1232	26.8591	+	Pull-down_IgG Control	16	12	42	22.58	219.77	61	4.46411	5.60914	P16401	Histone H1.5	HIST1H1B
20.6928	19.5534	19.7887	21.1171	20.8438	19.1109	26.2919	26.1433	27.1561	27.1191	24.2717	23.7204	+	Pull-down_IgG Control	8	8	28	31.324	323.31	39	5.03975	5.5993	P15880	40S ribosomal protein S2	RPS2
18.8939	18.2138	17.5435	17.9141	17.1031	17.9368	23.2064	24.0746	22.9989	23.0747	24.2569	23.5244	+	Pull-down_IgG Control	10	7	18.8	69.72	84.838	23	7.96848	5.58845	P51114	Fragile X mental retardation syndrome-related protein 1	FXR1
18.5266	18.1086	17.6793	17.6267	18.1495	16.5985	23.1194	23.3547	23.1375	23.6047	23.7132	22.8216	+	Pull-down_IgG Control	7	7	22.9	40.542	68.053	18	8.24175	5.51031	Q9Y295	Developmentally-regulated GTP-binding protein 1	DRG1
18.2395	18.0035	18.422	19.2208	19.0664	17.8688	21.6362	22.7284	25.087	24.9909	24.7302	24.4213	+	Pull-down_IgG Control	7	7	42.5	12.441	42.656	24	5.28774	5.46216	P83881;Q969Q0	60S ribosomal protein L36a;60S ribosomal protein L36a-like	RPL36A;RPL36AL
20.37	18.9042	16.5949	18.1577	18.061	17.0895	23.8514	24.3026	23.6555	23.721	23.3782	22.8771	+	Pull-down_IgG Control	12	8	18.4	70.67	93.637	41	5.525	5.43474	P11940;Q9H361;Q5JQF8;Q4VXU2	Polyadenylate-binding protein 1;Polyadenylate-binding protein 3	PABPC1;PABPC3
19.8295	17.6648	17.878	19.1582	18.0043	17.1816	22.9931	23.6399	24.6528	24.3853	23.7453	22.6754	+	Pull-down_IgG Control	4	4	9	14.39	24.922	16	5.99306	5.3959	P62861	40S ribosomal protein S30	FAU
18.3913	17.5687	17.9326	18.252	18.2694	17.6834	23.2436	23.4623	23.0701	23.9957	23.2843	22.71	+	Pull-down_IgG Control	4	4	7.3	78.365	38.413	9	9.38448	5.2781	Q14444	Caprin-1	CAPRIN1
19.7103	18.7326	17.242	17.9859	17.4084	17.9556	23.2671	23.3327	22.9519	24.1444	23.6177	23.0585	+	Pull-down_IgG Control	7	7	34.8	22.876	67.111	17	6.73564	5.22292	P46782	40S ribosomal protein S5;40S ribosomal protein S5, N-terminally processed	RPS5
18.556	17.9385	17.7368	18.1211	18.1508	19.2198	23.1778	23.9126	23.2839	23.827	23.4754	23.3724	+	Pull-down_IgG Control	5	5	9.8	60.103	60.503	18	8.8728	5.22101	O75475	PC4 and SFRS1-interacting protein	PSIP1
22.3263	24.2762	17.8165	22.0764	18.5153	19.3585	27.8028	26.823	25.5661	25.5846	25.4334	24.4529	+	Pull-down_IgG Control	19	19	29.8	88.255	198.83	46	2.9841	5.21559	Q16666;Q6K0P9	Gamma-interferon-inducible protein 16	IFI16
18.9242	18.1534	17.3486	17.1283	19.0867	18.3775	24.5536	24.8305	23.5358	23.503	22.3272	21.5482	+	Pull-down_IgG Control	15	15	14.5	138.13	97.78	41	5.17645	5.21327	Q03112;Q9HAZ2	MDS1 and EVI1 complex locus protein EVI1	MECOM
22.3762	17.8454	18.5394	17.5327	18.8613	17.8044	25.2912	25.0695	23.8917	23.0473	23.6098	23.2559	+	Pull-down_IgG Control	7	5	32.9	37.497	88.246	14	4.02013	5.20102	Q15365;P57721;P57723	Poly(rC)-binding protein 1	PCBP1
21.5098	18.783	20.995	21.2636	18.8133	18.8404	24.9643	25.695	24.6092	24.6932	25.957	25.4265	+	Pull-down_IgG Control	13	13	26.4	82.704	270.5	49	5.26146	5.19004	P13010	X-ray repair cross-complementing protein 5	XRCC5
18.6596	19.1967	18.4124	16.9836	20.91	19.0196	23.9067	24.3901	24.0626	24.066	24.2686	23.529	+	Pull-down_IgG Control	8	8	49	16.06	60.635	37	5.67234	5.17352	P39019	40S ribosomal protein S19	RPS19
18.5873	18.2297	17.8047	17.2681	17.6501	17.4135	22.4227	24.3231	23.0914	23.1616	22.7993	22.1226	+	Pull-down_IgG Control	9	9	19	87.133	56.333	18	7.11625	5.16121	Q14694	Ubiquitin carboxyl-terminal hydrolase 10	USP10
23.4378	22.3996	22.5167	22.3022	24.1147	23.6266	27.9689	28.6952	27.8936	27.8203	28.5747	28.0677	+	Pull-down_IgG Control	15	15	62.1	11.367	249.35	117	7.39854	5.10381	P62805	Histone H4	HIST1H4A
17.8451	19.158	18.0859	16.9991	16.7582	17.6951	23.1006	24.2372	22.5945	22.4254	22.7117	22.0595	+	Pull-down_IgG Control	6	5	13.7	54.12	49.316	11	6.15364	5.09792	Q9UN86	Ras GTPase-activating protein-binding protein 2	G3BP2
18.1013	18.4031	17.7934	17.6134	19.0416	17.231	23.2591	24.1185	22.7954	22.8518	23.1862	22.4802	+	Pull-down_IgG Control	4	4	26.3	22.487	39.312	13	7.34141	5.08456	Q92522	Histone H1x	H1FX
23.0198	22.3087	18.6394	18.3779	16.8349	17.9521	25.0895	25.5934	23.9103	24.1054	24.6487	24.1146	+	Pull-down_IgG Control	11	11	22.7	82.431	137.05	35	3.10869	5.05488	Q92499	ATP-dependent RNA helicase DDX1	DDX1
18.7117	18.6396	17.0404	18.5972	17.1845	18.1795	25.2208	24.7944	21.4713	22.9472	22.3597	21.6872	+	Pull-down_IgG Control	8	8	23.5	57.673	70.07	19	4.42764	5.02126	O60832	H/ACA ribonucleoprotein complex subunit 4	DKC1
18.4177	18.2736	17.7493	17.0183	16.4753	18.7832	22.0987	22.5391	23.381	23.1336	23.052	22.5868	+	Pull-down_IgG Control	5	5	12.7	67.877	59.069	15	6.60455	5.01229	P29401	Transketolase	TKT
18.8848	18.9917	18.1908	17.965	18.4248	18.6934	23.8123	24.3248	23.8498	23.7581	23.1896	22.1588	+	Pull-down_IgG Control	13	13	19.1	90.725	90.089	40	7.24725	4.99047	P11387;Q969P6	DNA topoisomerase 1	TOP1
23.3713	23.1072	17.0855	21.9631	22.6153	22.5095	26.7964	27.398	26.5622	26.5319	27.1538	26.0728	+	Pull-down_IgG Control	6	6	28.1	20.252	127.89	22	3.32505	4.97719	P62913	60S ribosomal protein L11	RPL11
21.8017	21.6727	20.8357	21.0849	22.0071	21.5014	25.6657	27.0506	26.4136	26.9028	26.9187	25.6132	+	Pull-down_IgG Control	3	3	27	13.015	30.299	19	7.56777	4.9435	P62854;Q5JNZ5	40S ribosomal protein S26;Putative 40S ribosomal protein S26-like 1	RPS26;RPS26P11
20.7164	18.3765	17.5428	20.581	22.0881	21.4496	24.0786	23.8071	25.5417	25.1275	26.2703	25.5715	+	Pull-down_IgG Control	5	3	53.9	13.509	226.32	28	3.87501	4.94039	Q71UI9;P0C0S5	Histone H2A.V;Histone H2A.Z	H2AFV;H2AFZ
17.938	18.7141	17.3275	18.6517	18.8961	18.2041	22.6252	23.5237	23.6057	23.4368	23.7831	22.1529	+	Pull-down_IgG Control	13	13	22.6	95.925	88.494	29	7.08467	4.89933	Q8NE71	ATP-binding cassette sub-family F member 1	ABCF1
19.5469	18.5779	17.8625	18.4215	16.7449	18.5993	24.6996	25.1262	21.7483	21.6409	22.7932	22.8724	+	Pull-down_IgG Control	20	20	34.7	66.049	163.13	47	4.34703	4.85457	O00567	Nucleolar protein 56	NOP56
23.9187	18.6303	18.7469	20.6674	23.4136	22.7082	26.2156	26.4576	25.9957	25.7607	26.7631	26.005	+	Pull-down_IgG Control	9	2	43.8	14.105	323.31	37	3.28424	4.85207	Q93077;Q7L7L0;P04908	Histone H2A type 1-C;Histone H2A type 3;Histone H2A type 1-B/E	HIST1H2AC;HIST3H2A;HIST1H2AB
19.2333	18.333	16.3526	16.9214	17.159	18.4072	23.5824	23.8997	21.9402	22.8416	21.8625	21.2786	+	Pull-down_IgG Control	3	3	27.4	17.17	33.543	9	4.85408	4.83311	P98179	RNA-binding protein 3	RBM3
18.715	18.381	17.4513	20.3822	21.2555	21.8319	25.1776	25.8573	23.237	23.2671	24.9092	24.3206	+	Pull-down_IgG Control	11	11	14.8	90.932	84.397	29	3.73556	4.79197	O43143;O60231;Q14562	Pre-mRNA-splicing factor ATP-dependent RNA helicase DHX15	DHX15
17.9041	18.4015	18.4063	18.069	18.1632	18.7235	22.1835	23.0084	23.06	23.088	23.6698	23.3778	+	Pull-down_IgG Control	5	5	41	16.46	39.717	17	8.72734	4.78665	P47813;O14602	Eukaryotic translation initiation factor 1A, X-chromosomal;Eukaryotic translation initiation factor 1A, Y-chromosomal	EIF1AX;EIF1AY
22.3561	22.4752	20.8444	22.4988	18.0967	18.1755	26.4066	25.6892	25.9329	26.1939	24.6317	24.2679	+	Pull-down_IgG Control	11	11	22.3	62.094	323.31	39	3.34942	4.77926	P19525	Interferon-induced, double-stranded RNA-activated protein kinase	EIF2AK2
22.5023	21.0259	21.0042	17.8529	19.9188	18.0695	25.3278	25.5214	24.9545	23.444	24.3275	25.3755	+	Pull-down_IgG Control	14	14	29.2	69.842	182.77	38	3.79429	4.76285	P12956	X-ray repair cross-complementing protein 6	XRCC6
18.6052	18.2219	17.5572	18.8329	18.2227	17.0412	22.4939	23.585	22.7557	21.4468	23.3878	23.1142	+	Pull-down_IgG Control	11	11	12.4	141.45	78.21	34	6.29177	4.71708	Q00341	Vigilin	HDLBP
18.8538	17.7809	17.355	19.1774	18.6004	17.5305	23.173	23.0788	22.8654	22.5945	23.0945	22.6672	+	Pull-down_IgG Control	6	6	13.4	67.314	50.893	17	7.29869	4.69593	P61221	ATP-binding cassette sub-family E member 1	ABCE1
19.6913	17.6661	19.0709	19.8635	17.5117	17.545	23.1027	23.9404	23.1769	23.2198	23.4481	22.3821	+	Pull-down_IgG Control	9	9	26.1	51.109	61.329	31	5.52607	4.65354	P41091;Q2VIR3	Eukaryotic translation initiation factor 2 subunit 3;Putative eukaryotic translation initiation factor 2 subunit 3-like protein	EIF2S3;EIF2S3L
18.4042	18.0077	21.0561	18.3015	17.0762	17.1927	22.3655	23.2516	23.3433	23.3815	23.1622	22.2151	+	Pull-down_IgG Control	3	3	18.9	22.988	22.163	12	4.61877	4.61346	P52566	Rho GDP-dissociation inhibitor 2	ARHGDIB
25.2845	24.9436	25.2015	26.1703	26.6407	24.3622	30.1492	30.2814	29.9086	29.4066	30.6389	29.8888	+	Pull-down_IgG Control	11	4	66.7	13.988	323.31	93	6.5796	4.61177	Q16777;Q6FI13;Q99878;Q96KK5;Q9BTM1;P0C0S8;P20671	Histone H2A type 2-C;Histone H2A type 2-A;Histone H2A type 1-J;Histone H2A type 1-H;Histone H2A.J;Histone H2A type 1;Histone H2A type 1-D	HIST2H2AC;HIST2H2AA3;HIST1H2AJ;HIST1H2AH;H2AFJ;HIST1H2AG;HIST1H2AD
18.4937	18.3622	19.0417	18.4513	17.967	18.9204	23.4033	24.5353	23.1386	22.3749	23.3318	22.0667	+	Pull-down_IgG Control	10	10	27.9	55.21	77.87	21	6.46904	4.60238	Q9Y3I0	tRNA-splicing ligase RtcB homolog	RTCB
18.5657	19.0883	17.6263	17.5573	16.7944	17.6241	22.7974	22.9919	21.912	21.9838	22.949	22.1538	+	Pull-down_IgG Control	3	3	23.5	20.811	28.154	11	6.43781	4.58865	Q13185;P83916	Chromobox protein homolog 3	CBX3
17.7675	18.425	19.551	17.2566	18.1069	17.9312	22.0237	22.1378	22.9735	22.7375	23.6685	23.0257	+	Pull-down_IgG Control	9	9	39.7	25.177	57.521	32	6.30833	4.58807	Q00688	Peptidyl-prolyl cis-trans isomerase FKBP3	FKBP3
22.3193	20.8338	17.9068	18.587	18.2292	20.3327	24.9881	25.6087	23.4991	23.948	23.7124	23.6119	+	Pull-down_IgG Control	18	17	32.5	73.243	259.65	78	3.7041	4.52656	O00571;O15523;Q9NQI0	ATP-dependent RNA helicase DDX3X;ATP-dependent RNA helicase DDX3Y	DDX3X;DDX3Y
21.5572	19.7478	17.7784	20.8262	20.8906	19.0076	23.7957	24.9658	24.8253	24.0826	25.2154	24.0321	+	Pull-down_IgG Control	5	5	34.5	17.818	31.89	22	4.56738	4.5182	P30050	60S ribosomal protein L12	RPL12
23.4654	22.3114	17.8764	16.5428	22.5963	17.5175	24.9554	26.058	23.8865	24.1351	24.2712	23.3399	+	Pull-down_IgG Control	3	3	21.3	19.329	37.693	15	2.13952	4.38938	P84103	Serine/arginine-rich splicing factor 3	SRSF3
18.5492	18.1337	18.4812	17.327	18.1228	17.609	22.9357	24.1384	21.1229	21.7688	22.2871	22.2645	+	Pull-down_IgG Control	12	12	31.2	56.084	73.134	25	5.55065	4.38242	Q9P258	Protein RCC2	RCC2
20.5501	20.4091	20.4162	19.4036	20.7022	17.6653	24.067	24.9702	24.0911	23.9248	24.6701	23.5303	+	Pull-down_IgG Control	13	13	30.3	68.569	134.17	47	5.08276	4.35116	P04843	Dolichyl-diphosphooligosaccharide--protein glycosyltransferase subunit 1	RPN1
21.642	20.6871	21.407	21.2116	21.543	19.0691	25.0363	25.7051	25.6447	25.7741	24.6503	24.8161	+	Pull-down_IgG Control	13	13	61.6	16.445	87.93	55	5.70364	4.3445	P62249	40S ribosomal protein S16	RPS16
17.5469	17.8736	17.6672	18.374	17.5038	18.2955	22.8192	22.9546	22.1372	21.6298	22.7344	20.9703	+	Pull-down_IgG Control	6	4	4.3	183.26	38.205	14	6.59476	4.33078	Q02880	DNA topoisomerase 2-beta	TOP2B
20.8224	18.0765	18.7043	18.7343	17.0214	17.9291	22.4124	23.0505	22.5027	22.7823	23.5689	22.7633	+	Pull-down_IgG Control	8	8	14.6	66.115	52.368	23	4.84613	4.29866	Q9NSD9	Phenylalanine--tRNA ligase beta subunit	FARSB
18.7736	18.5253	16.7824	17.8652	18.6123	17.9513	22.2459	22.3271	22.1993	22.1573	22.9163	22.2591	+	Pull-down_IgG Control	8	8	15.4	92.48	49.789	15	6.94151	4.26582	P55884	Eukaryotic translation initiation factor 3 subunit B	EIF3B
21.2371	20.3609	21.0111	21.0092	21.5199	21.414	24.7642	25.0036	25.6813	25.9457	25.6861	25.0181	+	Pull-down_IgG Control	9	9	41	32.854	148.96	46	7.84602	4.2578	P08865;A0A8I5KQE6	40S ribosomal protein SA	RPSA
20.1546	19.7847	17.5667	18.4873	15.1846	17.0664	22.475	21.9401	22.329	22.0452	22.8695	21.9514	+	Pull-down_IgG Control	5	5	21.3	38.388	39.084	17	3.58382	4.22766	P20042	Eukaryotic translation initiation factor 2 subunit 2	EIF2S2
19.3396	16.8392	18.9009	19.0347	18.9395	17.9039	22.7803	23.5469	22.2541	22.2552	23.1053	22.0325	+	Pull-down_IgG Control	6	6	13.7	63.472	40.143	21	5.46347	4.16939	Q8N1G4	Leucine-rich repeat-containing protein 47	LRRC47
23.0557	22.0564	17.1512	19.8946	21.0597	18.7828	24.6076	26.6315	22.5464	23.8903	25.4839	23.6651	+	Pull-down_IgG Control	14	14	22.3	88.549	199	57	2.51762	4.13742	Q13263	Transcription intermediary factor 1-beta	TRIM28
20.9489	19.8053	17.3991	17.6105	22.7372	22.611	23.3047	24.4684	23.8218	23.7946	25.4017	25.0547	+	Pull-down_IgG Control	10	10	51.8	22.391	83.93	33	2.64657	4.12231	P37802;Q9UI15	Transgelin-2	TAGLN2
24.4815	24.5557	22.8258	22.5693	17.7436	19.072	26.3717	26.171	25.7033	25.4461	26.2705	25.9647	+	Pull-down_IgG Control	3	3	37	13.281	74.63	14	2.25778	4.11326	P62314	Small nuclear ribonucleoprotein Sm D1	SNRPD1
18.593	18.8855	18.0884	19.0222	18.7901	19.7911	23.5637	23.7549	21.874	22.1112	23.5573	22.9465	+	Pull-down_IgG Control	5	5	21.2	34.93	32.058	14	5.89565	4.10621	Q96AG4	Leucine-rich repeat-containing protein 59	LRRC59
20.0663	20.4332	20.1108	20.3478	20.3734	20.4346	22.8905	23.6487	24.9658	25.6876	24.569	24.218	+	Pull-down_IgG Control	7	7	19.6	35.076	56.279	38	5.75798	4.03559	P63244	Guanine nucleotide-binding protein subunit beta-2-like 1;Guanine nucleotide-binding protein subunit beta-2-like 1, N-terminally processed	GNB2L1
23.2686	23.0567	17.6203	17.8547	21.3573	20.8439	25.978	26.4219	24.3649	23.2881	24.3049	23.83	+	Pull-down_IgG Control	4	4	47.8	14.57	53.43	14	2.30823	4.03105	P37108	Signal recognition particle 14 kDa protein	SRP14

## Sheet: Table S4-5
Table S4-5: EVI1 target genes as previously identified by ChiP sequencing
Reference:	Bard-Chapeau et al. 2012		Sayadi et al. 2015				Wang et al. 2021	Glass et al. 2013
Cell Line:	SKOV3		SKOV3				SKOV3	DA-1 murine leukemic cell line
	EVI1 Target Gene Symbol	EVI1 Target Gene ID	Known Gene Left Target EVI1Δ324 isoform	Known Gene Left Target Gene Name	Known Gene Right Target EVI1Δ324 isoform	Known Gene Right Target Gene Name	Gene Target EVI1	Gene Target EVI1	Ghromosome regions
	MARCH4	NM_020814	BC006312	BC006312	BC006312	BC006312	DPH6	0610007L01Rik	chr5:130698680:22.128 (+3067)
	MARCH6	NM_005885	PADI1	NM_013358	PADI1	NM_013358	UFSP2	0610007P08Rik	chr13:64011130:35.564 (+94503)
	MARCH7	NM_022826	ID3	NM_002167	MDS2	BC069164	ESR1	0610009O20Rik	chr18:38409790:21.676 (-112)
	SEPT2	NM_001008491	PHACTR4	BC029266	PHACTR4	BC068508	HHIP	0610010K14Rik	chr11:70051615:11.684 (+356)
	SEPT6	AY679521	STK40	NM_032017	STK40	BC008344	SNORD50A	0610037P05Rik	chr16:14350885:26.36 (-33461), chr16:14317235:10.608 (+189), chr16:14310115:9.78 (+7309), chr16:14307615:17.388 (+9809)
	SEPT9	AF189713	ST3GAL3	NM_174968	ST3GAL3	NM_174968	ARHGAP22	1110002B05Rik	chr12:55760070:10.68 (-2512), chr12:55583350:10.42 (+174208), chr12:55554645:15.16 (+202913), chr12:55554295:11.072 (+203263), chr12:55506365:16.596 (+251193), chr12:55413695:10.316 (+343863), chr12:55394490:12.468 (+363068)
	SEPT10	NM_144710	AF277188	AF277188	AF277188	AF277188	TEX19	1110003E01Rik	chr5:65906220:11.092 (-22147), chr5:65884920:11.712 (-847), chr5:65884520:15.848 (-447), chr5:65883620:11.584 (+453)
	DEC1	NM_017418	PDE4DIP	NM_014644	PDE4DIP	AB007923	SNORD28	1110007C09Rik	chr13:49338205:44.22 (-26811), chr13:49309930:10.18 (+1464), chr13:49292340:20.164 (+19054)
	2'-PDE	BC034978	PDE4DIP	NM_014644	PDE4DIP	AB007923	FLRT3	1110007L15Rik	chr5:139729055:14.776 (+778), chr5:139762835:69.06 (+34558), chr5:139763185:57.276 (+34908), chr5:139764085:14.032 (+35808), chr5:139764435:21.848 (+36158), chr5:139775305:16.432 (+47028)
	A1BG	BC035719	PDE4DIP	AB007923	PDE4DIP	AF086451	SLC51B	1110008F13Rik	chr2:156688295:10.492 (-562), chr2:156688645:10.148 (-212), chr2:156689295:18.664 (+438), chr2:156689645:25.708 (+788), chr2:156699750:10.24 (+10893), chr2:156703700:10.828 (+14843), chr2:156708650:10.32 (+19793), chr2:156710450:20.348 (+21593), chr2:156711150:10.192 (+22293)
	A2BP1	NM_145891	PPP3R1	NM_000945	C2orf32	NM_015463	RUFY3	1110018G07Rik	chr12:86309950:11.496 (+1885), chr12:86284525:12.88 (+27310)
	A4GALT	NM_017436	HIRIP5	AY335194	HIRIP5	NM_015700	ABCC11	1110018J18Rik	chr13:64411315:13.108 (+2702)
	AAA1	NM_207290	IGKC	BC070334	AF289610	AF289610	BRWD3	1110020G09Rik	chr15:9000470:20.448 (-538), chr15:9004520:21.42 (+3512), chr15:9016900:11.316 (+15892)
	AAAS	AY237818	IGKC	BC070334	AF289610	AF289610	EIF4E2	1110021J02Rik	chr17:29996940:54.924 (-142987), chr17:29960615:12.828 (-106662), chr17:29840550:15.976 (+13403)
	AACS	NM_023928	HDAC11	AL834223	WNT7A	NM_004625	DKK1	1110032A13Rik	chr18:80393085:9.012 (+4272), chr18:80366480:10.408 (+30877)
	AADACL1	NM_020792	HDAC11	AL834223	WNT7A	NM_004625	ZNF44	1110032E23Rik	chr3:79710945:18.548 (+21094), chr3:79714595:10.052 (+24744), chr3:79715395:15.008 (+25544), chr3:79740100:13.0 (+50249), chr3:79740800:12.344 (+50949), chr3:79770835:9.488 (+80984), chr3:79798045:20.56 (+108194)
	AAK1	NM_014911	SFMBT1	NM_001005159	SFMBT1	NM_001005159	LCN2	1110034A24Rik	chr12:70297895:13.296 (+1520)
	AASDH	BX648853	CAST1	NM_015576	CAST1	NM_015576	ARAP2	1110037F02Rik	chr4:11381175:16.884 (-31929)
	AATF	NM_012138	CAST1	NM_015576	CAST1	NM_015576	PSG9	1110049B09Rik	chr12:34017130:10.572 (-239391), chr12:34000240:29.248 (-222501), chr12:33999740:15.716 (-222001), chr12:33999340:18.296 (-221601), chr12:33998990:20.384 (-221251), chr12:33987890:27.312 (-210151), chr12:33905900:24.164 (-128161), chr12:33648725:14.104 (+129014)
	AB014771	AB014771	CNTN3	NM_020872	AK094187	AK094187	HIST1H2BN	1110054O05Rik	chr4:59799840:9.936 (-3114), chr4:59780605:10.072 (+16121)
	AB023164	AB023164	CNTN3	NM_020872	AK094187	AK094187	STAM2	1110067D22Rik	chr11:20830850:11.808 (-99740), chr11:20826150:20.304 (-95040), chr11:20817640:12.172 (-86530), chr11:20814290:11.692 (-83180), chr11:20796605:13.412 (-65495), chr11:20680255:12.116 (+50855), chr11:20679155:63.816 (+51955), chr11:20678605:18.308 (+52505)
	AB028966	AB028966	AK094187	AK094187	ROBO2	NM_002942	SGK1	1190002A17Rik	chr2:28554310:15.008 (-1370)
	AB032945	AB032945	MBNL1	NM_207292	MBNL1	NM_207292	RASSF6	1190002H23Rik	chr14:79732030:8.356 (-30589)
	AB037844	AB037844	MDS1	BC069498	ARPM1	NM_032487	EFCAB5	1190003M12Rik	chr6:87350195:21.736 (-11267), chr6:87349645:9.824 (-10717), chr6:87343845:10.432 (-4917), chr6:87339695:10.976 (-767)
	AB040883	AB040883	SNCA	NM_000345	MMRN1	AK125557	ARHGAP1	1300010F03Rik	chr14:79148175:10.616 (-100809), chr14:79190320:9.384 (-58664), chr14:79523515:18.62 (+274531), chr14:79600035:8.288 (+351051)
	AB051436	AB051436	COL25A1	NM_032518	COL25A1	NM_032518	KMO	1300018I05Rik	chr17:29840550:15.976 (+43005)
	AB051533	AB051533	SETD7	NM_030648	MGST2	NM_002413	SPRY4	1500002O20Rik	chr7:25158445:13.472 (-26201), chr7:25158945:13.236 (-25701), chr7:25162095:12.144 (-22551), chr7:25172495:11.724 (-12151)
	AB062488	AB062488	AGA	NM_000027	MGC45800	NM_178838	HLA-DMA	1500010J02Rik	chr11:68840225:20.02 (+10813)
	AB064667	AB064667	FLJ36180	BC015684	FRG1	NM_004477	ZSCAN31	1500015O10Rik	chr1:43513995:17.26 (-273451), chr1:43514345:15.192 (-273101), chr1:43521995:12.152 (-265451), chr1:43553265:11.168 (-234181), chr1:43557265:14.08 (-230181), chr1:43577045:11.724 (-210401), chr1:43577595:32.264 (-209851), chr1:43578145:49.388 (-209301), chr1:43592575:26.448 (-194871), chr1:43596575:13.084 (-190871), chr1:43597075:11.436 (-190371), chr1:43868035:15.516 (+80589), chr1:43871035:11.9…
	AB067502	AB067502	FLJ36180	BC015684	FRG1	NM_004477	NOP14	1500032L24Rik	chr15:82172270:69.376 (-4205), chr15:82178920:16.464 (+2445)
	AB095936	AB095936	FRG1	NM_004477	FRG1	NM_004477	TMEM120B	1600002K03Rik	chr10:79637160:9.764 (+1472)
	AB231766	AB231766	SEMA5A	NM_003966	SEMA5A	NM_003966	CRYAB	1600012H06Rik	chr17:15090725:12.604 (+10537), chr17:15091075:11.372 (+10887)
	ABC1	AF349752	AK123308	AK123308	CDH12	NM_004061	ERMAP	1600014C10Rik	chr7:38966870:11.08 (-1365), chr7:38972070:35.86 (+3835), chr7:38973020:26.556 (+4785), chr7:38974220:20.292 (+5985), chr7:38974770:86.856 (+6535), chr7:38985420:18.328 (+17185), chr7:38985870:10.288 (+17635)
	ABCA1	AF165281	HCN1	NM_021072	EMB	NM_198449	BMF	1600029D21Rik	chr9:50171655:18.488 (-130974), chr9:50172155:13.372 (-130474), chr9:50225055:17.752 (-77574), chr9:50252085:26.084 (-50544), chr9:50260085:41.248 (-42544), chr9:50260585:18.376 (-42044), chr9:50267885:12.22 (-34744), chr9:50270735:21.812 (-31894), chr9:50278935:26.832 (-23694), chr9:50279735:14.264 (-22894), chr9:50280835:12.772 (-21794), chr9:50287685:54.596 (-14944), chr9:50291135:37.472 (-114…
	ABCA11	BC098116	PHACTR1	NM_030948	PHACTR1	BC047159	SLC10A7	1700001J03Rik	chr5:147015750:15.212 (-18871), chr5:147011300:12.448 (-14421)
	ABCA4	AF000148	ZNF192	NM_006298	ZNF192	NM_006298	AKR1C3	1700009N14Rik	chr4:39060665:11.024 (-336660)
	ABCA8	NM_007168	RAB23	NM_016277	GUSBL2	NM_206908	TFPI	1700010M22Rik	chr2:144814105:10.14 (+164704), chr2:144976395:26.816 (+326994), chr2:145014770:30.048 (+365369), chr2:145050990:12.348 (+401589), chr2:145051990:114.244 (+402589), chr2:145052840:11.308 (+403439), chr2:145059855:14.624 (+410454)
	ABCB6	NM_005689	C6orf155	NM_024882	RIMS1	AB051866	COL8A1	1700011F03Rik	chr6:70806045:11.012 (+62870)
	ABCB9	AB040953	CD109	AK095888	COL12A1	BC050587	LMO1	1700018L24Rik	chr8:11767655:23.376 (-72865), chr8:11775455:9.544 (-65065), chr8:11831395:23.1 (-9125)
	ABCC1	NM_019902	AGPAT5	NM_018361	AGPAT5	NM_018361	GPR108	1700021F05Rik	chr10:43144380:9.32 (+116419)
	ABCC12	NM_145188	PSD3	BC075044	SH2D4A	NM_022071	GNE	1700021K19Rik	chr16:32868200:15.06 (+224)
	ABCC3	AF085692	POP1	NM_015029	NPAL2	NM_024759	PCDH15	1700023F06Rik	chr11:103111085:19.168 (-48297), chr11:103076840:11.728 (-14052), chr11:103039570:29.156 (+23218)
	ABCC4	AY133678	SPAG1	NM_003114	SPAG1	NM_003114	USE1	1700024P04Rik	chr13:99934440:9.512 (-179921), chr13:99896590:9.66 (-142071), chr13:99799040:9.44 (-44521)
	ABCD2	NM_005164	SAMD12	NM_207506	SAMD12	NM_207506	HYOU1	1700027D21Rik	chr10:76005860:12.148 (-19156)
	ABCD3	BC068509	FAM84B	NM_174911	M13930	M13930	SLC26A2	1700029F09Rik	chr1:44159480:11.78 (-248), chr1:44099725:11.144 (+59507)
	ABCF1	NM_001025091	FAM84B	NM_174911	M13930	M13930	FPGS	1700029P11Rik	chr15:81799085:9.076 (-11889)
	ABCG8	NM_022437	FAM84B	NM_174911	M13930	M13930	CPD	1700040I03Rik	chr6:85402105:11.604 (-810), chr6:85401455:9.26 (-160), chr6:85386485:14.332 (+14810)
	ABHD2	NM_007011	FAM84B	NM_174911	M13930	M13930	CXCR4	1700042B14Rik	chrX:151607065:8.888 (-24674)
	ABHD3	NM_138340	C9orf36	NM_015667	MGC21881	NM_203448	NDUFA1	1700045I19Rik	chrX:160335610:8.952 (-136350), chrX:160288990:8.552 (-89730)
	ABHD4	NM_022060	ALDH1A1	NM_000689	ANXA1	NM_000700	AMPD2	1700049G17Rik	chr7:28718660:20.0 (-4212), chr7:28718260:9.828 (-3812)
	ABHD8	NM_024527	C9orf10	NM_014612	C9orf10	NM_014612	MYLPF	1700049K14Rik	chr14:65053105:12.06 (+329946)
	ABI1	NM_005470	XPA	BC014965	FOXE1	NM_004473	BIRC3	1700061G19Rik	chr17:57069125:36.06 (+54070)
	ABL1	NM_005157	TLR4	NM_138554	DBC1	NM_014618	MTMR11	1700081L11Rik	chr11:104248815:14.432 (+54789), chr11:104180545:11.684 (+123059), chr11:104180045:15.004 (+123559), chr11:104178695:12.204 (+124909)
	ABL2	NM_007314	NR6A1	NM_033335	NR6A1	NM_033335	ESR2	1700090G07Rik	chr17:87157995:12.884 (-158692), chr17:87221905:11.252 (-94782), chr17:87303745:11.848 (-12942)
	ABLIM1	BC002448	AK130729	AK130729	C9orf50	AK093122	LRRC6	1700109H08Rik	chr5:3358935:22.2 (-212780), chr5:3359335:15.056 (-212380), chr5:3461280:23.008 (-110435), chr5:3461630:30.472 (-110085), chr5:3462480:13.032 (-109235), chr5:3463430:13.048 (-108285), chr5:3472880:14.764 (-98835), chr5:3481230:11.56 (-90485), chr5:3483530:23.56 (-88185), chr5:3483830:19.0 (-87885), chr5:3484980:15.276 (-86735), chr5:3494830:15.748 (-76885), chr5:3497680:39.276 (-74035), chr5:3498…
	ABLIM2	AK094754	AY026352	AY026352	AK131313	AK131313	B4GALNT4	1700113I22Rik	chr11:101287300:11.416 (-654)
	ABLIM3	NM_014945	AY026352	AY026352	AK131313	AK131313	TAF12	1810006K21Rik	chr19:10279230:15.264 (+539)
	ABO	AF134415	KIAA0514	NM_014696	PPYR1	NM_005972	GPX8	1810007M14Rik	chr16:91087160:39.948 (-42537), chr16:91076865:11.968 (-32242), chr16:91064915:10.48 (-20292)
	ABR	NM_021962	FANK1	NM_145235	FANK1	AY358154	MT1X	1810010H24Rik	chr11:106887955:11.044 (-1581), chr11:106964285:18.304 (+74749)
	ABT1	NM_013375	BBOX1	NM_003986	CCDC34	NM_030771	SPRY2	1810011O10Rik	chr8:25072875:10.024 (+476542), chr8:25067530:14.892 (+481887), chr8:25061755:10.84 (+487662)
	ABTB2	NM_145804	COMMD9	NM_014186	FLJ14213	NM_024841	EMP1	1810030N24Rik	chr4:34821610:9.536 (-96025)
	ACACA	NM_198839	OR4X2	NM_001004727	FOLH1	AF176574	RCAN2	1810031K17Rik	chr1:75138835:12.352 (+298)
	ACAD11	NM_032169	AB231715	AB231715	OR4A5	NM_001005272	OGFRL1	1810033B17Rik	chr8:3660770:13.98 (-4991)
	ACBD3	NM_022735	LOC399900	NM_001013667	INCENP	BC098576	BTBD10	1810043H04Rik	chr11:119960180:11.376 (-67), chr11:119998370:11.428 (+38123), chr11:120003970:51.092 (+43723)
	ACBD4	NM_024722	KIAA1698	NM_030628	C11orf48	NM_024099	FKBP7	1810048J11Rik	chr12:73636870:10.668 (-473), chr12:73724190:13.168 (+86847)
	ACBD5	BC030555	BX538093	BX538093	PDGFD	NM_033135	TDRD3	1810055G02Rik	chr19:3723450:11.772 (+15118)
	ACBD6	NM_032360	TMEM45B	NM_138788	NFRKB	BC063280	FNDC3A	1810063B05Rik	chr8:128997915:10.776 (+51515), chr8:129021585:19.452 (+75185), chr8:129051245:29.452 (+104845), chr8:129090115:10.32 (+143715), chr8:129109710:12.316 (+163310), chr8:129113010:15.692 (+166610), chr8:129115660:21.92 (+169260), chr8:129119610:10.88 (+173210), chr8:129120410:45.792 (+174010), chr8:129121260:14.916 (+174860), chr8:129122260:33.332 (+175860), chr8:129138120:11.888 (+191720), chr8:129…
	ACCN1	NM_001094	DKFZP779L1558	NM_018318	MLSTD1	AK001324	LIMK2	1810063B07Rik	chr14:20999920:10.96 (-97527), chr14:20999220:11.34 (-96827), chr14:20992220:14.26 (-89827), chr14:20991770:10.64 (-89377), chr14:20902050:12.548 (+343), chr14:20806105:14.916 (+96288), chr14:20805655:12.468 (+96738)
	ACIN1	NM_014977	TMTC1	NM_175861	IPO8	NM_006390	HIST1H2BJ	2010002N04Rik	chr18:60678725:16.6 (-17089), chr18:60662175:20.036 (-539), chr18:60661275:12.048 (+361), chr18:60660325:27.004 (+1311), chr18:60659875:29.328 (+1761), chr18:60640830:12.344 (+20806)
	ACLY	NM_001096	C1QDC1	NM_032156	DDX11	BC050069	SGK2	2010005J08Rik	chr11:5659905:12.144 (-18727)
	ACOT7	NM_181864	C1QDC1	NM_032156	DDX11	BC050069	MXD1	2010107E04Rik	chr12:113196890:10.94 (+8297), chr12:113184985:40.436 (+20202), chr12:113183435:18.024 (+21752), chr12:113183085:17.588 (+22102), chr12:113182735:18.308 (+22452), chr12:113181935:27.208 (+23252)
	ACOX3	NM_003501	BC039117	BC039117	FAM60A	NM_021238	PLEKHG4	2010109I03Rik	chr15:74761380:11.14 (-49247), chr15:74757830:10.484 (-45697), chr15:74757230:12.608 (-45097)
	ACRC	NM_052957	LOC196394	BC045831	LOC440093	NM_001013699	ARL14	2010110P09Rik	chr7:129400660:10.512 (+37651), chr7:129402210:11.616 (+39201), chr7:129403710:17.336 (+40701)
	ACSBG1	NM_015162	BICD1	NM_001714	BICD1	NM_001714	CAMK2D	2010111I01Rik	chr13:63351650:11.12 (+235357), chr13:63356800:16.22 (+240507), chr13:63415835:13.368 (+299542), chr13:63416235:10.248 (+299942), chr13:63463210:9.484 (+346917)
	ACSBG2	AJ577571	BICD1	NM_001714	BICD1	NM_001003398	CENPQ	2010305A19Rik	chr4:107991230:12.532 (-9526), chr4:108043215:12.86 (+42459), chr4:108052875:15.416 (+52119)
	ACSL3	BC041692	BICD1	NM_001003398	FGD4	NM_139241	NRP2	2200002K05Rik	chr9:15078590:17.928 (+35102)
	ACSL4	NM_004458	YARS2	BC015625	YARS2	BC015625	USP2	2210012G02Rik	chr4:106852080:11.152 (-1110)
	ACSL6	AF099740	ALG10	BC090948	KCR1	NM_001013620	UCP2	2210018M11Rik	chr7:105724520:18.624 (+80558), chr7:105722120:10.052 (+82958), chr7:105684505:14.424 (+120573), chr7:105683805:10.928 (+121273), chr7:105683055:14.348 (+122023)
	ACSM1	NM_052956	ALG10	BC090948	KCR1	NM_001013620	ACYP2	2210023G05Rik	chr8:107486280:9.544 (+641), chr8:107497685:11.184 (+12046)
	ACSM3	NM_005622	C12orf28	NM_182530	AF130057	AF130057	PSMB5	2210404O07Rik	chr10:80870560:16.776 (+14752), chr10:80871160:9.956 (+15352), chr10:80883440:36.752 (+27632)
	ACSS1	NM_032501	LTA4H	NM_000895	ELK3	NM_005230	TUBA4A	2300009A05Rik	chr9:63439735:41.076 (-192685), chr9:63358920:13.316 (-111870)
	ACSS2	NM_018677	C12orf51	NM_173813	RPL6	NM_001024662	MILR1	2310001A20Rik	chr2:150492955:18.108 (-58697), chr2:150491805:12.868 (-57547)
	ACTG1	BC009848	PTPN11	BC008692	PTPN11	BC008692	AMN1	2310003C23Rik	chr2:180447235:10.68 (-15)
	ACTL6A	NM_178042	SLC24A6	NM_024959	SLC24A6	NM_024959	GPRC5C	2310004I24Rik	chr11:66860750:19.308 (+5369)
	ACTL8	NM_030812	RHOF	NM_019034	RHOF	NM_019034	ZNF91	2310007H09Rik	chr7:139878545:23.32 (+76220), chr7:139905240:17.976 (+102915), chr7:139911490:9.02 (+109165), chr7:140004280:10.7 (+201955)
	ACTN1	NM_001102	TSC22D1	AB082525	NUFIP1	NM_012345	ARL6IP6	2310008H09Rik	chr7:126114620:10.404 (-114770), chr7:125955340:18.64 (+44510), chr7:125943600:10.976 (+56250)
	ACTN4	D89980	SLITRK1	NM_052910	SLITRK6	NM_032229	HIST1H2BF	2310014H01Rik	chr17:35998445:11.924 (-4094), chr17:35998845:10.032 (-3694), chr17:36003045:12.56 (+506), chr17:36003345:11.388 (+806), chr17:36003945:21.368 (+1406), chr17:36007295:23.92 (+4756)
	ACTR1B	NM_005735	DZIP1	BC041804	DNAJC3	BC047936	LAMC2	2310028O11Rik	chr4:138735865:25.632 (-48849), chr4:138672565:26.324 (+14451)
	ACTR2	NM_001005386	FAM70B	NM_182614	FAM70B	NM_182614	ST3GAL1	2310030N02Rik	chr4:11074525:9.72 (-71175), chr4:11073925:12.496 (-70575), chr4:11050765:10.604 (-47415), chr4:11016365:12.904 (-13015), chr4:11003715:10.748 (-365), chr4:11003415:12.956 (-65), chr4:10983420:20.424 (+19930), chr4:10959510:13.68 (+43840)
	ACTR3B	NM_020445	PSEN1	NM_000021	PSEN1	NM_000021	MLLT11	2310035C23Rik	chr1:107643965:12.144 (+83528)
	ACTR6	BC015107			LOC283755	NM_001024682	GDF15	2310045A20Rik	chr5:53921295:27.628 (-316605), chr5:53901010:26.916 (-296320), chr5:53812800:68.9 (-208110), chr5:53808250:12.244 (-203560), chr5:53806850:14.464 (-202160), chr5:53794205:42.936 (-189515), chr5:53770050:16.012 (-165360)
	ACTRT2	NM_080431	AK093450	AK093450	POTE15	AY465170	LETM2	2310046K01Rik	chr2:151820760:13.716 (-4841)
	ACVR1B	NM_004302	POTE15	NM_207355	OR4N4	AK097598	TRIM2	2310047M10Rik	chr11:68873390:15.628 (+114)
	ACVR2A	NM_001616	FAM63B	NM_019092	SLTM	NM_001013843	UACA	2310057J18Rik	chr10:28466405:12.536 (+239706)
	ACYP2	NM_138448	RASL12	NM_016563	RASL12	NM_016563	SERPINA1	2310067B10Rik	chr11:115579150:48.092 (-47596)
	ADA	NM_000022	ZNF423	NM_015069	ZNF423	NM_015069	EXOC2	2310079N02Rik	chr8:128058730:15.468 (-199372), chr8:128303115:14.48 (+45013), chr8:128332285:9.888 (+74183), chr8:128357880:17.384 (+99778), chr8:128396375:10.896 (+138273)
	ADAM11	NM_002390	CETP	NM_000078	NOD27	AK027414	EHBP1	2410002I01Rik	chr11:119960180:11.376 (-136)
	ADAM12	BC060804	GPR56	NM_005682	GPR56	NM_005682	ARHGAP24	2410004A20Rik	chr9:72895970:18.924 (-54234), chr9:72896820:12.924 (-53384), chr9:72916115:25.052 (-34089), chr9:72916665:26.972 (-33539), chr9:72919015:88.416 (-31189), chr9:72920465:17.388 (-29739), chr9:72921165:21.916 (-29039), chr9:72933765:33.02 (-16439), chr9:72934165:18.952 (-16039), chr9:72937615:32.244 (-12589)
	ADAM19	NM_023038	THAP11	NM_020457	NUTF2	NM_005796	ZCWPW2	2410015M20Rik	chr17:56749490:28.92 (-297)
	ADAM33	AK126487	NUTF2	NM_005796	NUTF2	NM_005796	ACSM3	2410016O06Rik	chr12:85203015:10.988 (-88542), chr12:85263255:12.176 (-28302), chr12:85270455:18.1 (-21102)
	ADAM9	NM_003816	PSKH1	NM_006742	PSKH1	NM_006742	NUCB2	2410017P07Rik	chr10:41531105:15.716 (-1637), chr10:41315540:22.0 (+213928), chr10:41243615:10.948 (+285853), chr10:41243215:9.432 (+286253)
	ADAMTS1	NM_006988	HYDIN	BC043273	HYDIN	AL137259	PLAUR	2410042D21Rik	chr2:112236965:11.94 (+17598)
	ADAMTS14	NM_139155	AK093319	AK093319	WSB1	NM_134264	HMGA2	2410089E03Rik	chr15:8230295:10.02 (+111190)
	ADAMTS17	NM_139057	SOCS7	NM_014598	SOCS7	NM_014598	TLR6	2410129H14Rik	chr14:99448325:8.54 (-3027), chr14:99272840:23.516 (+172458), chr14:99269290:10.56 (+176008)
	ADAMTS6	NM_197941	NEUROD2	NM_006160	PPP1R1B	NM_032192	CEP97	2410131K14Rik	chr5:118703825:17.284 (+8590), chr5:118710050:18.968 (+14815), chr5:118782540:12.788 (+87305), chr5:118809360:15.772 (+114125), chr5:118810310:22.732 (+115075), chr5:118826675:18.38 (+131440), chr5:118830325:13.612 (+135090), chr5:118916800:15.42 (+221565), chr5:118925900:25.072 (+230665), chr5:118926600:13.796 (+231365), chr5:118927000:20.496 (+231765), chr5:118927650:18.672 (+232415), chr5:1189…
	ADAMTS9	NM_182920	STARD3	NM_006804	STARD3	NM_006804	FURIN	2510003E04Rik	chr10:62016615:16.092 (+24589), chr10:62006415:58.436 (+34789), chr10:62005865:40.868 (+35339), chr10:62005365:15.4 (+35839), chr10:62004365:18.452 (+36839), chr10:62004015:9.34 (+37189), chr10:62003615:9.86 (+37589)
	ADAMTSL3	NM_207517	PERLD1	NM_033419	PERLD1	AY358437	PCDHB12	2510006D16Rik	chr4:129301515:15.88 (+23565)
	ADARB1	NM_001033049	FZD2	NM_001466	FLJ35848	NM_001033659	DBN1	2510012J08Rik	chr10:80760545:20.228 (-23302), chr10:80760995:47.784 (-22852), chr10:80761595:13.124 (-22252), chr10:80765945:14.968 (-17902), chr10:80766645:13.412 (-17202), chr10:80767695:19.248 (-16152)
	ADARB2	AF034837	MAP3K14	AK131438	ARHGAP27	NM_199282	OTULIN	2510039O18Rik	chr4:147334580:10.88 (+19577)
	ADC	NM_052998	HOXB4	NM_024015	HOXB4	NM_024015	NT5E	2610008E11Rik	chr10:78560260:12.76 (+41)
	ADCK4	AK022291	ERN1	AK055561	TEX2	BC040521	HIST1H2AG	2610018G03Rik	chrX:47987540:6.476 (-207072), chrX:48009365:7.156 (-185247), chrX:48072135:9.772 (-122477), chrX:48189805:11.74 (-4807)
	ADCY2	BC111743	ABCA9	NM_172386	ABCA9	NM_172386	CCDC169	2610021K21Rik	chr12:101112940:21.296 (+8711), chr12:101028050:11.216 (+93601), chr12:100879335:12.72 (+242316), chr12:100872110:10.648 (+249541), chr12:100800500:22.052 (+321151), chr12:100800050:32.392 (+321601), chr12:100799750:39.34 (+321901), chr12:100797900:15.396 (+323751), chr12:100706805:10.408 (+414846)
	ADCY6	NM_020983	HN1	NM_016185	SUMO2	NM_006937	RRP1B	2610028A01Rik	chr14:64174540:9.668 (-304660), chr14:64479570:10.432 (+370)
	ADCY9	NM_001116	NEDD4L	NM_015277	HAK	BX647796	ZSCAN12	2610029I01Rik	chr4:21694295:21.028 (+62)
	ADCYAP1	BC101803	ZNF539	NM_203282	BC068609	BC068609	TMTC2	2610034M16Rik	chr17:58182715:14.72 (+948082)
	ADD3	NM_016824	ZNF539	NM_203282	BC068609	BC068609	SLC16A7	2610036D13Rik	chr2:157970065:13.904 (-134972), chr2:157967615:15.044 (-132522), chr2:157935900:16.304 (-100807)
	ADHFE1	AY033237	ZNF539	NM_203282	BC068609	BC068609	MCTP1	2610036L11Rik	chr10:29920405:10.712 (-60)
	ADM	NM_001124	ERCC1	NM_001983	FOSB	NM_006732	ZNF442	2610039C10Rik	chr16:90727025:9.748 (+590), chr16:90459385:10.456 (+268230)
	ADM2	NM_024866	AK127846	AK127846	ZNF160	NM_198893	NCOA7	2610044O15Rik	chr17:95234280:11.412 (-493)
	ADORA2B	NM_000676	MGC72104	NM_207350	DEFB115	NM_001037730	TRPM6	2610109H07Rik	chr4:147502700:9.468 (+2106), chr4:147489225:11.204 (+15581)
	ADPRHL1	NM_138430	HM13	NM_178581	ID1	NM_002165	HIST1H3A	2610204M08Rik	chr12:113755320:17.52 (-71674), chr12:113756470:22.672 (-70524), chr12:113790510:10.716 (-36484), chr12:113831910:19.42 (+4916), chr12:113832460:28.2 (+5466), chr12:113832810:35.732 (+5816), chr12:113837460:16.596 (+10466)
	ADRB2	M15169	PTPN1	NM_002827	PTPN1	NM_002827	RIPK2	2610301G19Rik	chr14:70575595:16.308 (-21998), chr14:70559795:11.064 (-6198), chr14:70553495:18.316 (+102), chr14:70530790:8.236 (+22807), chr14:70506970:18.772 (+46627), chr14:70501220:10.956 (+52377)
	ADSL	NM_000026			TPTE	NM_199261	PLCD3	2610528E23Rik	chr16:57580285:12.92 (+26694), chr16:57396660:9.024 (+210319), chr16:57391660:56.916 (+215319)
	AF001542	AF001542			TPTE	NM_199261	SPRY1	2610528J11Rik	chr4:118189715:13.868 (-10164)
	AF090898	AF090898	BAGE3	NM_182481	BAGE3	NM_182481	FANK1	2700029M09Rik	chr8:63338530:18.712 (-30717), chr8:63340730:17.956 (-28517), chr8:63362385:10.472 (-6862)
	AF090907	AF090907	PDXK	NM_003681	CSTB	NM_000100	AK9	2700045P11Rik	chr16:12020590:11.304 (+36385), chr16:12207285:31.192 (+223080)
	AF090926	AF090926	CXorf36	NM_024689	ZNF673	AK096413	LYPD1	2700060E02Rik	chr14:20790070:12.984 (-147026), chr14:20788220:11.04 (-145176), chr14:20774530:9.336 (-131486), chr14:20595115:11.836 (+47929)
	AF090941	AF090941	PLS3	BC056898	PLS3	BC056898	TMCC2	2700078K21Rik	chr7:149254530:10.312 (-7592), chr7:149246155:11.104 (+783), chr7:149243105:12.296 (+3833)
	AF116665	AF116665	TTTY8	BC026100	USP9Y	NM_004654	SYNC	2700081O15Rik	chr19:7542515:19.86 (+50401)
	AF116672	AF116672	TTTY8	BC026100	USP9Y	NM_004654	PCDH1	2700097O09Rik	chr12:56117975:10.28 (+63121), chr12:56100295:10.852 (+80801), chr12:56099995:11.052 (+81101)
	AF116680	AF116680	MELL1	NM_033467	ACTRT2	NM_080431	C22orf24	2810006K23Rik	chr5:124716905:43.712 (-61192)
	AF119902	AF119902	GOLPH4	NM_014498	EVI1	BX640908	LRRC58	2810405K02Rik	chr4:154285540:20.156 (-12389), chr4:154255120:34.02 (+18031)
	AF130079	AF130079	GOLPH4	NM_014498	EVI1	BX640908	MIB1	2810407C02Rik	chr3:58494845:17.316 (+114266)
	AF146698	AF146698	FLJ43855	AK125843	BC029861	BC029861	FGF2	2810417H13Rik	chr9:65692350:37.132 (-45779), chr9:65696100:28.64 (-42029), chr9:65738595:13.12 (+466)
	AF194971	AF194971	MGC72104	NM_207350	DEFB115	NM_001037730	GJB4	2810422O20Rik	chr1:165932410:24.24 (+7335)
	AF220234	AF220234			TPTE	NM_199261	CFLAR	2810432L12Rik	chr4:49594175:16.764 (+16566)
	AF220263	AF220263	GOLPH4	NM_014498	EVI1	BX640908	FGF22	2810453I06Rik	chr5:144340660:13.456 (+31087)
	AF242772	AF242772	PPP1R1B	NM_032192	PPP1R1B	NM_032192	TRMT13	2900010M23Rik	chr17:27290140:11.4 (-19305), chr17:27220555:17.376 (+50280)
	AF289565	AF289565	AK127532	AK127532	PREX1	NM_020820	GCNT1	2900064A13Rik	chr2:112236965:11.94 (-58216)
	AF289593	AF289593	CDY1	NM_004680	SPRY3	NM_005840	METTL18	3110001D03Rik	chr4:74913370:22.856 (+10819)
	AF289611	AF289611	LOC554226	NM_001024655	BC045801	BC045801	TRAF3IP2	3110007F17Rik	chrX:119958075:6.7 (-259092)
	AF318337	AF318337	CAST1	NM_015576	CAST1	NM_015576	PIK3R1	3110049J23Rik	chr10:62487230:11.08 (-29)
	AF338194	AF338194	SAMD7	NM_182610	TLOC1	NM_003262	GSTM4	3110057O12Rik	chr3:40754625:9.26 (+56427), chr3:40755075:11.372 (+56877)
	AF418289	AF418289			ZNF718	NM_001039127	ARHGAP31	3110062M04Rik	chr6:34826500:14.74 (+1564), chr6:34826100:12.148 (+1964), chr6:34825650:14.388 (+2414), chr6:34824750:15.048 (+3314), chr6:34819650:35.94 (+8414), chr6:34816000:13.588 (+12064)
	AF452720	AF452720	FLJ36180	BC015684	FRG1	NM_004477	CREM	4631416L12Rik	chr3:61196645:9.864 (-946053), chr3:61197045:10.108 (-945653), chr3:61213665:15.24 (-929033), chr3:61213965:15.884 (-928733), chr3:61962920:45.492 (-179778)
	AF469043	AF469043	RAB23	NM_016277	GUSBL2	NM_206908	SLC38A6	4632415K11Rik	chr8:122361920:12.584 (-59605), chr8:122351620:13.524 (-49305), chr8:122351070:20.952 (-48755), chr8:122350520:12.344 (-48205), chr8:122350020:25.864 (-47705), chr8:122337105:50.324 (-34790), chr8:122335855:14.672 (-33540), chr8:122302215:11.788 (+100), chr8:122286920:28.22 (+15395), chr8:122285920:12.588 (+16395), chr8:122236320:9.824 (+65995), chr8:122233770:11.492 (+68545)
	AF490769	AF490769	AY026352	AY026352	AK131313	AK131313	EHF	4632428N05Rik	chr10:59807095:40.992 (-2503), chr10:59809645:13.84 (+47), chr10:59810095:13.524 (+497), chr10:59811845:15.74 (+2247), chr10:59814645:9.112 (+5047), chr10:59829945:16.644 (+20347), chr10:59831095:10.196 (+21497), chr10:59833645:18.788 (+24047), chr10:59851365:13.02 (+41767), chr10:59852415:37.184 (+42817), chr10:59853265:9.708 (+43667), chr10:60028060:12.064 (+218462), chr10:60028560:15.408 (+218…
	AFAP	NM_021638	ERBB2	NM_001005862	ERBB2	NM_001005862	ALDH3A2	4831426I19Rik	chr12:106264630:10.76 (-27744), chr12:106264130:12.756 (-27244), chr12:106258280:11.472 (-21394), chr12:106257780:15.984 (-20894), chr12:106251330:12.044 (-14444), chr12:106239330:14.948 (-2444), chr12:106229230:41.856 (+7656)
	AFF1	NM_005935	ERBB2	NM_001005862	ERBB2	NM_001005862	TMEM45A	4833442J19Rik	chr6:149142175:11.912 (+52057), chr6:149182720:15.656 (+92602)
	AFF3	NM_002285	ERCC1	NM_001983	FOSB	NM_006732	MXRA5	4921511C20Rik	chrX:124615070:9.324 (+686246)
	AFG3L1	NM_001132	TTTY8	BC026100	USP9Y	NM_004654	PYGL	4921517D21Rik	chr9:107826720:12.228 (-4079)
	AFP	NM_001134	ANKRD20A3	NM_001012419	AK127288	AK127288	COX7B2	4921520G13Rik	chr5:144580095:15.248 (+75840)
	AGPAT1	NM_006411	AK131313	AK131313	AK131313	AK131313	CALB2	4922502D21Rik	chr6:129265780:15.708 (+16018), chr6:129234670:25.5 (+47128)
	AGPAT2	NM_006412	NEUROD2	NM_006160	PPP1R1B	NM_032192	SERPINE2	4930403L05Rik	chrX:14317290:7.8 (+371324)
	AGPAT4	NM_001012734	CDY1	NM_004680	SPRY3	NM_005840	CD8A	4930417M19Rik	chr4:43279330:11.328 (-700), chr4:43334490:12.616 (+54460), chr4:43343435:10.024 (+63405)
	AGPAT6	NM_178819	NPAL3	BC001265	NPAL3	BC001265	RBM8A	4930428D18Rik	chrX:73844345:17.836 (+205657)
	AGTPBP1	BC060815	SLC35A3	BC005136	SLC35A3	CR749816	LONRF3	4930432K21Rik	chr8:86681890:10.412 (+9954)
	AHCYL1	AF315687	RBM15	NM_022768	RBM15	NM_022768	GCNT2	4930443G12Rik	chr3:108800535:20.404 (-82881)
	AHDC1	NM_001029882	PDE4DIP	NM_014644	PDE4DIP	AB007923	CMAHP	4930444G20Rik	chr10:21862650:33.608 (-74766), chr10:21713910:9.324 (+73974)
	AHNAK	NM_024060	DEDD	NM_032998	UFC1	NM_016406	NTNG1	4930451C15Rik	chr16:17559325:10.46 (+2014)
	AHR	BC070080	IGKC	BC070334	AF289610	AF289610	FBXO28	4930453N24Rik	chr16:64770155:9.448 (+609), chr16:64759385:10.444 (+11379), chr16:64758635:12.0 (+12129), chr16:64758085:16.272 (+12679)
	AHRR	NM_020731	LOC339768	NM_194312	LOC339768	NM_194312	MECOM	4930455C21Rik	chr16:38523005:10.32 (-259)
	AHSA1	NM_012111	CAST1	NM_015576	CAST1	NM_015576	LOC100132356	4930471M23Rik	chr5:30953165:12.608 (+2854)
	AHSG	NM_001622	CAST1	NM_015576	CAST1	NM_015576	SPTY2D1	4930474N05Rik	chr14:36969095:8.576 (+60945), chr14:37130395:17.412 (+222245), chr14:37275440:8.084 (+367290), chr14:37431855:21.036 (+523705), chr14:37432255:18.696 (+524105), chr14:37438335:18.3 (+530185), chr14:37504905:8.532 (+596755), chr14:37675740:11.08 (+767590), chr14:37676990:8.376 (+768840), chr14:37718870:8.876 (+810720)
	AIG1	NM_016108	GOLPH4	NM_014498	EVI1	BX640908	SOX4	4930481F22Rik	chr8:115304530:19.608 (-862582), chr8:115368400:10.48 (-798712), chr8:116105270:9.036 (-61842), chr8:116159535:11.74 (-7577)
	AJAP1	AF175409	MYNN	AB079778	MYNN	AB079778	IFITM2	4930503B20Rik	chr3:146350550:10.844 (-36270), chr3:146318345:23.696 (-4065)
	AK000041	AK000041	AK094115	AK094115	AK125174	AK125174	HPSE	4930503L19Rik	chr18:70596060:11.48 (+36073), chr18:70344105:10.496 (+288028), chr18:70261220:10.808 (+370913)
	AK000357	AK000357			ZNF718	NM_001039127	KLHL20	4930511I11Rik	chr17:28652835:10.516 (-14970)
	AK000900	AK000900	CPE	NM_001873	TLL1	NM_012464	NUDT16	4930511M11Rik	chr5:3653660:14.408 (-3343), chr5:3654710:25.508 (-2293), chr5:3666775:22.716 (+9772), chr5:3668675:12.36 (+11672), chr5:3670125:44.656 (+13122), chr5:3696265:13.928 (+39262), chr5:3719520:21.308 (+62517), chr5:3773370:11.232 (+116367)
	AK001094	AK001094	FRG1	NM_004477	FRG1	NM_004477	RAET1L	4930519F16Rik	chrX:100494355:6.524 (-42411), chrX:100484115:6.884 (-32171), chrX:100483415:6.164 (-31471)
	AK022252	AK022252	AF071111	AF071111	SPOCK1	NM_004598	ANXA4	4930522H14Rik	chr4:109157415:10.064 (+46486)
	AK023286	AK023286	KIAA1949	BC066644	KIAA1949	BC066644	PRUNE2	4930544G11Rik	chr6:66221635:12.188 (+319071), chr6:66222385:16.672 (+319821)
	AK023831	AK023831	C6orf66	NM_014165	C6orf66	NM_014165	XDH	4930547N16Rik	chr10:87609285:9.584 (+400)
	AK024144	AK024144	MCHR2	NM_032503	SIM1	NM_005068	RARG	4930578C19Rik	chrX:18779870:6.032 (-741471), chrX:18734965:8.188 (-696566)
	AK024389	AK024389	LOC441233	NM_001013724	BC033982	BC033982	FTL	4930583H14Rik	chr3:51169410:22.448 (+31058), chr3:51162860:10.972 (+37608)
	AK026811	AK026811	UNC5D	NM_080872	ZNF703	NM_025069	PTX3	4930596D02Rik	chr14:36506290:8.788 (+118873), chr14:36505990:11.308 (+119173)
	AK027383	AK027383	AY358408	AY358408	OR2S2	BC104869	43894	4931406C07Rik	chr9:15093875:26.572 (+12124)
	AK054768	AK054768	PAX5	NM_016734	ZCCHC7	NM_032226	ITGB3	4931408A02Rik	chr16:90995520:29.216 (+164163)
	AK054965	AK054965	MMP7	NM_002423	MMP7	NM_002423	ZNF563	4931440L10Rik	chr1:136419035:14.124 (+24724), chr1:136415435:63.984 (+28324), chr1:136406790:22.176 (+36969)
	AK055463	AK055463	AB231766	AB231766	AB231766	AB231766	DAZAP2	4932417I16Rik	chr8:114453750:9.68 (+3940)
	AK055768	AK055768	MGC24039	AK125323	MGC24039	AK125323	HIST1H2BL	4932438A13Rik	chr3:36752975:23.472 (-9052)
	AK056031	AK056031	C12orf35	AK001514	BICD1	NM_001003398	PITPNM1	4932441K18Rik	chrX:159266510:7.42 (+820)
	AK056055	AK056055	PKP2	NM_001005242	PKP2	NM_001005242	MTHFR	4933400N17Rik	chr1:39811265:35.996 (-33432), chr1:39791365:19.712 (-13532)
	AK056171	AK056171	PKP2	NM_004572	SYT10	NM_198992	JUN	4933401F05Rik	chr14:64686485:10.744 (+17740)
	AK056275	AK056275	AAAS	AY237818	SP7	NM_152860	HIST1H2BC	4933403F05Rik	chr18:68354560:13.316 (+105426), chr18:68349660:10.832 (+110326), chr18:68330920:11.392 (+129066), chr18:68320670:10.928 (+139316), chr18:68319670:13.76 (+140316), chr18:68319370:17.928 (+140616), chr18:68300400:9.204 (+159586), chr18:68291085:9.1 (+168901)
	AK056283	AK056283	POTE15	NM_207355	OR4N4	AK097598	DSCAML1	4933407C03Rik	chr8:119707595:10.496 (-73323), chr8:119722360:50.728 (-58558), chr8:119724360:19.14 (-56558), chr8:119725110:19.168 (-55808), chr8:119725510:18.22 (-55408), chr8:119729810:9.04 (-51108), chr8:119748625:9.572 (-32293), chr8:119765315:15.12 (-15603), chr8:119772515:15.76 (-8403), chr8:119781215:9.1 (+297), chr8:119786765:14.736 (+5847), chr8:119791965:9.612 (+11047), chr8:119792265:12.168 (+11347)…
	AK056731	AK056731	POTE15	NM_207355	OR4N4	AK097598	CCDC28A	4933407P14Rik	chr11:104064740:17.004 (+17100), chr11:104068140:17.512 (+20500), chr11:104073675:21.048 (+26035)
	AK057137	AK057137	OR4N4	AK097598	OR4N4	AK097598	ZNF702P	4933415F23Rik	chr1:23387760:12.004 (-278669)
	AK057244	AK057244	BC029861	BC029861	FLJ43980	BC070117	DENND1C	4933421E11Rik	chr3:106575335:14.36 (+50736), chr3:106590955:10.168 (+66356), chr3:106591505:13.708 (+66906)
	AK057771	AK057771	TK2	Y10498	TK2	Y10498	PPP1R11	4933424B01Rik	chr6:146525935:9.124 (+421), chr6:146525435:9.236 (+921), chr6:146522635:16.812 (+3721), chr6:146478920:13.924 (+47436)
	AK058073	AK058073	FLJ10260	NM_018042	FLJ31952	NM_144682	FAF1	4933425L06Rik	chr13:105930095:10.792 (+57894), chr13:105938265:31.044 (+66064)
	AK074445	AK074445	CRKRS	AB020711	NEUROD2	NM_006160	CHN1	4933433P14Rik	chr12:106926830:10.088 (+3269)
	AK075204	AK075204	AK095213	AK095213	AK095213	AK095213	CORO2A	4933437F05Rik	chr12:88577860:15.04 (+1690), chr12:88544065:10.52 (+35485), chr12:88542065:10.944 (+37485), chr12:88541365:14.08 (+38185)
	AK091154	AK091154	HOXB3	NM_002146	HOXB3	NM_002146	SP2	5133401N09Rik	chr13:58249860:9.752 (-9154), chr13:58258950:10.364 (-64), chr13:58260050:32.728 (+1036)
	AK091177	AK091177	FAM104A	BX648968	C17orf80	AY163812	SMARCA2	5330417C22Rik	chr3:108360980:11.676 (-21541), chr3:108357580:9.776 (-18141)
	AK092192	AK092192	ZSWIM4	NM_023072	AK129685	AK129685	PCDHB2	5430435G22Rik	chr1:133554740:11.064 (-30531), chr1:133630955:11.648 (+45684), chr1:133633105:14.236 (+47834)
	AK092249	AK092249	TM6SF2	NM_001001524	TM6SF2	NM_001001524	CLDN16	5730469M10Rik	chr14:41802310:14.884 (+24753)
	AK092393	AK092393	GPI	NM_000175	GPI	NM_000175	FITM2	5730494M16Rik	chr18:25400320:21.316 (-72943)
	AK092964	AK092964	AK127846	AK127846	ZNF160	NM_198893	AIMP1	5730507C01Rik	chr12:17722780:26.584 (-798571)
	AK093095	AK093095	MGC72104	NM_207350	MGC72104	NM_207350	ZEB1	5730508B09Rik	chr3:127627725:9.164 (-28485), chr3:127626475:9.912 (-27235), chr3:127596995:9.416 (+2245)
	AK093210	AK093210	MGC72104	NM_207350	MGC72104	NM_207350	CADM1	5730601F06Rik	chr9:20326255:16.672 (-393)
	AK093477	AK093477			TPTE	NM_199261	KCNN4	5830415F09Rik	chr4:46403660:9.012 (-1366), chr4:46373005:11.624 (+29289)
	AK093607	AK093607			TPTE	NM_199261	MYPN	5830457O10Rik	chr8:109416665:9.72 (+827)
	AK093883	AK093883	BAGE3	NM_182481	BAGE3	NM_182481	MAP1B	6030446N20Rik	chr18:12220085:10.548 (+59876), chr18:12182665:9.188 (+97296), chr18:12182365:11.264 (+97596), chr18:12078230:23.46 (+201731)
	AK094115	AK094115	ACTBL1	NM_001004053	AY026350	AY026350	MBNL1	6130401L20Rik	chr3:29851780:12.796 (+870282), chr3:29855380:14.072 (+873882), chr3:29856380:28.1 (+874882), chr3:29859940:13.464 (+878442), chr3:29862040:23.312 (+880542), chr3:29865590:12.496 (+884092), chr3:29878755:47.312 (+897257), chr3:29879105:61.776 (+897607), chr3:29879455:69.984 (+897957), chr3:29884455:13.976 (+902957), chr3:29885955:15.688 (+904457), chr3:29892455:20.2 (+910957)
	AK094219	AK094219	ANKRD20A3	NM_001012419	AK127288	AK127288	CWC25	6330403A02Rik	chr1:182466995:14.584 (-53361), chr1:182449760:32.832 (-36126), chr1:182446410:11.808 (-32776), chr1:182364235:11.204 (+49399), chr1:182362135:22.792 (+51499), chr1:182360135:12.972 (+53499), chr1:182354285:12.212 (+59349), chr1:182353735:17.052 (+59899), chr1:182333870:27.908 (+79764), chr1:182317175:11.832 (+96459)
	AK094477	AK094477	AY026352	AY026352	AK131313	AK131313	GULP1	6330512M04Rik	chr7:149567195:26.368 (-9032), chr7:149542280:10.916 (+15883), chr7:149526590:13.108 (+31573)
	AK094629	AK094629	PERLD1	NM_033419	PERLD1	AY358437	TRPC1	6330527O06Rik	chr2:135622590:10.44 (-261072)
	AK095061	AK095061	PPP1R15A	NM_014330	PPP1R15A	NM_014330	DAAM1	6330545A04Rik	chr4:140705265:18.424 (-64605), chr4:140717540:12.568 (-52330)
	AK095213	AK095213	BC029861	BC029861	FLJ43980	BC070117	BST2	6330578E17Rik	chr1:37401340:15.34 (+85554), chr1:37379755:22.012 (+107139), chr1:37374905:12.992 (+111989), chr1:37357760:13.644 (+129134)
	AK095276	AK095276	GOLPH4	NM_014498	EVI1	BX640908	HIST1H3G	6430527G18Rik	chr12:88255705:15.98 (-29942), chr12:88238340:10.22 (-12577), chr12:88236340:14.668 (-10577), chr12:88177570:21.896 (+48193), chr12:88176420:11.864 (+49343), chr12:88175520:67.216 (+50243), chr12:88174120:11.296 (+51643), chr12:88173470:39.072 (+52293), chr12:88165470:17.528 (+60293), chr12:88165120:17.848 (+60643), chr12:88160320:44.512 (+65443), chr12:88151820:19.904 (+73943), chr12:88149070:16…
	AK095339	AK095339	GOLPH4	NM_014498	EVI1	BX640908	C5	6430548M08Rik	chr8:122633235:10.824 (-4816), chr8:122703430:11.912 (+65379), chr8:122735555:9.82 (+97504), chr8:122741055:13.632 (+103004), chr8:122817570:16.812 (+179519), chr8:122818070:16.164 (+180019), chr8:122836375:28.42 (+198324), chr8:122843575:9.164 (+205524), chr8:122849625:10.336 (+211574), chr8:122856825:36.52 (+218774), chr8:122887890:9.192 (+249839), chr8:122893990:17.5 (+255939), chr8:122894590:…
	AK095409	AK095409	DHX32	NM_018180	DHX32	BC068471	STK32A	6430704M03Rik	chr4:57116955:26.096 (-113693), chr4:57078060:18.68 (-74798), chr4:57070710:9.332 (-67448), chr4:57068760:15.708 (-65498), chr4:57020860:13.24 (-17598)
	AK095554	AK095554	MELL1	NM_033467	ACTRT2	NM_080431	EPHB1	6530401N04Rik	chr12:53099525:11.78 (+7962), chr12:53096925:15.924 (+10562)
	AK095700	AK095700	CRIM1	NM_016441	CRIM1	NM_016441	INPP1	6720456H20Rik	chr14:48751265:8.78 (-314761)
	AK095915	AK095915	CAST1	NM_015576	CAST1	NM_015576	HBP1	6720463M24Rik	chr14:99448325:8.54 (+2730)
	AK096192	AK096192	CAST1	NM_015576	CAST1	NM_015576	TPCN1	677156	chr17:32688175:12.128 (-70088)
	AK096194	AK096194	GOLPH4	NM_014498	EVI1	BX640908	TRAPPC2	8430406I07Rik	chr2:144098145:12.056 (+1375)
	AK096391	AK096391			ZNF718	NM_001039127	TRIM38	8430408G22Rik	chr6:116614345:9.372 (+13629)
	AK096643	AK096643	SMARCA5	NM_003601	SMARCA5	NM_003601	ACTBL2	9030409G11Rik	chr4:142733500:12.712 (-967380), chr4:142689500:12.392 (-923380)
	AK096917	AK096917	AK075204	AK075204	ZNF131	NM_003432	CAP2	9030420J04Rik	chr9:9130325:14.456 (+108687)
	AK096928	AK096928	RAB23	NM_016277	GUSBL2	NM_206908	ZSCAN23	9030425E11Rik	chr9:40591565:16.648 (+97519), chr9:40592315:13.628 (+98269)
	AK096958	AK096958	ANKRD20A3	NM_001012419	AK127288	AK127288	EDEM3	9030617O03Rik	chr12:101992135:13.532 (-25197), chr12:102010955:20.056 (-6377), chr12:102016655:10.156 (-677), chr12:102075605:14.744 (+58273), chr12:102121535:10.268 (+104203)
	AK097032	AK097032	TMEM2	AB037833	C9orf77	NM_016014	RABL3	9030624J02Rik	chr7:125943600:10.976 (+59346), chr7:125955340:18.64 (+71086)
	AK097033	AK097033	SOX5	AB081588	SOX5	AB081588	TRPS1	9130014G24Rik	chr10:10116075:31.72 (+15610), chr10:10038795:13.536 (+92890), chr10:10027325:13.4 (+104360), chr10:9954780:12.252 (+176905), chr10:9905060:32.312 (+226625), chr10:9904360:52.46 (+227325), chr10:9813625:14.92 (+318060), chr10:9628140:9.08 (+503545), chr10:9627340:10.728 (+504345)
	AK097099	AK097099	TMTC1	NM_175861	TMTC1	NM_175861	ANKRD42	9130014G24Rik	chr10:10271105:11.52 (-121469), chr10:10207680:12.4 (-58044), chr10:10189445:10.1 (-39809), chr10:10189095:10.552 (-39459), chr10:10177075:10.268 (-27439), chr10:10169050:17.984 (-19414)
	AK097109	AK097109	C1QDC1	NM_032156	DDX11	BC050069	2004-08-01	9130221D24Rik	chr3:132888895:11.764 (+8957), chr3:132816815:13.228 (+81037)
	AK097437	AK097437	PRKCH	NM_006255	HIF1A	NM_001530	CYB561	9130401M01Rik	chr15:57846985:9.708 (+18863), chr15:57812570:11.984 (+53278)
	AK097866	AK097866	POTE15	NM_207355	OR4N4	AK097598	RASAL2	9130404D08Rik	chr8:72566955:13.504 (-323), chr8:72525515:24.72 (+41117)
	AK097925	AK097925	POTE15	NM_207355	OR4N4	AK097598	ETFB	9430016H08Rik	chr1:57486730:11.096 (+23339), chr1:57529150:11.84 (+65759)
	AK098012	AK098012	POTE15	NM_207355	OR4N4	AK097598	SLC20A1	9430023L20Rik	chr15:101114160:9.804 (-571), chr15:101146410:9.224 (+31679), chr15:101147260:11.432 (+32529), chr15:101148210:17.208 (+33479), chr15:101151110:14.66 (+36379), chr15:101155660:10.86 (+40929), chr15:101167110:10.752 (+52379), chr15:101167460:18.596 (+52729)
	AK098126	AK098126	MFGE8	NM_005928	ABHD2	NM_007011	RGL2	9530002K18Rik	chr18:44318590:108.708 (+16136)
	AK122760	AK122760	FLJ43855	AK125843	BC029861	BC029861	CAPG	9530008L14Rik	chr13:41703020:10.888 (+239836)
	AK123337	AK123337	FBXO31	BC012748	MAP1LC3B	BC041874	PTPRJ	9630025I21Rik	chr13:67564915:12.956 (+20273)
	AK123383	AK123383	STARD3	NM_006804	STARD3	NM_006804	HLA-DMB	9630033F20Rik	chr6:127092500:12.8 (-32947)
	AK123491	AK123491	ERBB2	NM_001005862	ERBB2	NM_004448	ATG4A	9630058J23Rik	chr1:181481570:11.32 (+4911), chr1:181482570:11.072 (+5911), chr1:181513515:16.904 (+36856), chr1:181513915:12.068 (+37256), chr1:181576010:19.888 (+99351), chr1:181579610:13.292 (+102951)
	AK123492	AK123492	SNX11	NM_152244	SCAP1	BC047870	HECA	9830107B12Rik	chr17:48180655:11.44 (+102562)
	AK123697	AK123697	THEG	NM_016585	AK128825	AK128825	MDM4	A130042E20Rik	chr10:75952145:10.964 (-20287), chr10:75951145:40.208 (-19287), chr10:75949295:16.44 (-17437)
	AK123755	AK123755	KCNN4	NM_002250	LYPD5	NM_001031749	FAM162A	A1bg	chr15:60928130:11.68 (-175228), chr15:60686025:13.724 (+66877), chr15:60680275:14.024 (+72627), chr15:60672025:32.2 (+80877), chr15:60670025:10.292 (+82877), chr15:60665575:10.144 (+87327), chr15:60647125:10.852 (+105777)
	AK123773	AK123773	C20orf27	NM_001039140	C20orf28	NM_015417	S100A3	A1cf	chr19:31854885:13.76 (-88365), chr19:31855685:13.336 (-87565), chr19:32018930:12.276 (+75680), chr19:32037850:14.952 (+94600), chr19:32042555:13.448 (+99305)
	AK123791	AK123791	PANK2	NM_153640	PANK2	NM_153640	TOP3A	A230046K03Rik	chr10:83007005:15.992 (+320)
	AK123843	AK123843	C20orf91	NM_182583	FLJ45832	NM_207470	LRRN4	A2bp1	chr16:6097390:9.368 (-972537), chr16:6128535:18.608 (-941392)
	AK123848	AK123848	MGC72104	NM_207350	DEFB115	NM_001037730	DUSP4	A3galt2	chr4:128384030:9.388 (-52471), chr4:128384880:13.32 (-51621), chr4:128386780:17.424 (-49721)
	AK123925	AK123925	TTTY8	BC026100	USP9Y	NM_004654	NREP	A430033K04Rik	chr5:139170775:19.32 (+106689), chr5:139207160:14.608 (+143074)
	AK123935	AK123935	MELL1	NM_033467	ACTRT2	NM_080431	PKP2	A430107D22Rik	chr17:32539850:28.612 (+675)
	AK123991	AK123991	FGD2	BX648164	PIM1	NM_002648	MUC1	A430107O13Rik	chr6:21905795:11.008 (-30114), chr6:21909245:11.956 (-26664), chr6:22072285:11.672 (+136376), chr6:22074735:11.128 (+138826), chr6:22172200:29.72 (+236291)
	AK124025	AK124025	AK131313	AK131313	AK131313	AK131313	ENOX2	A530016L24Rik	chr12:113702420:25.752 (-25257)
	AK124028	AK124028			TPTE	NM_199261	BFSP1	A530082C11Rik	chr4:154976205:11.912 (+681)
	AK124170	AK124170	CDY1	NM_004680	SPRY3	NM_005840	METTL7B	A630001G21Rik	chr1:87648160:33.292 (-14980), chr1:87647410:20.644 (-14230), chr1:87647060:12.092 (-13880), chr1:87646460:11.012 (-13280), chr1:87632510:25.824 (+670), chr1:87632160:35.2 (+1020), chr1:87631660:34.044 (+1520), chr1:87629360:68.136 (+3820), chr1:87600035:14.928 (+33145), chr1:87594885:29.932 (+38295)
	AK124439	AK124439	GOLPH4	NM_014498	EVI1	BX640908	RIPK4	A630033H20Rik	chrX:104346475:6.2 (+1683), chrX:104446050:10.788 (+101258)
	AK124781	AK124781	AJAP1	AF175409	NPHP4	NM_015102	RAP2C	A630055G03Rik	chr16:10836135:14.704 (+984), chr16:10838885:12.736 (+3734), chr16:10844135:28.976 (+8984), chr16:10905910:11.728 (+70759), chr16:10969730:20.592 (+134579), chr16:10976880:11.844 (+141729), chr16:10979880:10.32 (+144729)
	AK124794	AK124794	AJAP1	AF175409	NPHP4	NM_015102	CEP63	A630089N07Rik	chr16:98217525:9.896 (+85631)
	AK124840	AK124840	SPSB1	NM_025106	SPSB1	NM_025106	TRHDE	A830007P12Rik	chr2:25050480:11.232 (+1652)
	AK124993	AK124993	KIF1B	NM_183416	KIF1B	AB088211	PLK3	A830080D01Rik	chrX:155947045:10.9 (-23554)
	AK125000	AK125000	FBXO44	NM_001014765	FBXO44	NM_001014765	VWDE	A930038C07Rik	chr6:65460280:55.528 (-161324), chr6:65538945:10.104 (-82659), chr6:65544345:25.904 (-77259)
	AK125281	AK125281	AK093883	AK093883	AK093883	AK093883	MRC2	AA986860	chr1:132636900:11.56 (+8348), chr1:132637600:21.364 (+9048), chr1:132637950:20.2 (+9398), chr1:132645500:15.108 (+16948)
	AK125299	AK125299	FBLIM1	NM_017556	AK094772	AK094772	SERPINB9P1	AB001425	chr2:120457905:15.972 (-32773), chr2:120484480:12.856 (-6198), chr2:120486480:13.232 (-4198), chr2:120526360:11.964 (+35682)
	AK125430	AK125430	AK094772	AK094772	AK094772	AK094772	CORO2B	AB124611	chr9:21329795:23.752 (-925), chr9:21330495:12.696 (-225), chr9:21332445:53.96 (+1725)
	AK125527	AK125527	BC033082	BC033082	BC006312	BC006312	SYTL2	AF479018	chr6:40841100:41.336 (-127), chr6:40843750:13.112 (+2523), chr6:40849325:10.58 (+8098)
	AK125549	AK125549	HNRPR	BC001449	HNRPR	BC001449	DCTN4	AF529169	chr9:89151975:21.712 (+365848)
	AK125613	AK125613	PTP4A2	BC070182	KHDRBS1	AK091346	PPARG	AI118078	chr9:55144445:13.484 (-30310), chr9:55145345:18.884 (-29410), chr9:55155595:14.54 (-19160), chr9:55174860:12.176 (+105)
	AK125684	AK125684	ADPRHL2	NM_017825	ADPRHL2	NM_017825	TUFT1	AI314180	chr4:58928640:10.484 (-3044)
	AK125712	AK125712	STK40	NM_032017	STK40	BC008344	TRAF4	AI316807	chr8:23653885:13.544 (-66535)
	AK125729	AK125729	STIL	NM_003035	CMPK	NM_016308	NEK7	AI317395	chr10:39851755:11.104 (-106682), chr10:39848655:42.548 (-103582), chr10:39845205:14.428 (-100132)
	AK125769	AK125769	TMEM61	NM_182532	BSND	NM_057176	KLF4	AI413582	chr17:27759090:15.56 (-56419), chr17:27720260:10.688 (-17589), chr17:27711815:10.492 (-9144), chr17:27702565:12.148 (+106), chr17:27702165:14.024 (+506), chr17:27694830:10.048 (+7841)
	AK125779	AK125779	C1orf87	BC027878	NFIA	AB037860	HOMER3	AI413782	chr12:88607315:29.936 (-80)
	AK125927	AK125927	F3	NM_001993	SLC44A3	BC033858	NDUFC2-KCTD14	AI467606	chr7:134232730:18.676 (-2219), chr7:134234280:13.012 (-669), chr7:134234830:10.616 (-119), chr7:134255180:14.828 (+20231)
	AK126032	AK126032	CNN3	NM_001839	CNN3	NM_001839	AP1S3	AI480653	chr16:31200285:13.192 (-118768), chr16:31192085:10.652 (-110568), chr16:31005890:9.064 (+75627), chr16:30972500:9.936 (+109017), chr16:30972200:14.752 (+109317), chr16:30968650:9.568 (+112867), chr16:30873000:14.62 (+208517), chr16:30799940:11.972 (+281577), chr16:30789620:25.224 (+291897), chr16:30789170:67.868 (+292347), chr16:30788320:27.028 (+293197), chr16:30787820:10.112 (+293697), chr16:30…
	AK126039	AK126039	SARS	NM_006513	SARS	NM_006513	F3	AI506816	chr5:23167185:45.096 (+51298), chr5:23143260:11.9 (+75223)
	AK126441	AK126441	PSMA5	NM_002790	SYPL2	AK131459	ABCC3	AI593442	chr9:52982850:21.912 (-495317), chr9:52842160:15.08 (-354627), chr9:52432250:27.316 (+55283), chr9:52185255:24.1 (+302278), chr9:52176355:12.204 (+311178), chr9:52165105:18.324 (+322428), chr9:52164805:23.3 (+322728), chr9:52097595:12.808 (+389938), chr9:52038020:12.272 (+449513), chr9:51983910:15.852 (+503623), chr9:51983210:13.328 (+504323)
	AK126509	AK126509	ADORA3	BC064411	RAP1A	NM_001010935	BRMS1	AI836003	chr15:98011605:11.252 (+13369)
	AK126562	AK126562	RHOC	NM_175744	RHOC	NM_175744	ADAMTS9	AI848100	chr1:163848970:13.044 (-42179), chr1:163830365:13.672 (-23574), chr1:163824815:26.916 (-18024), chr1:163806520:15.084 (+271)
	AK126780	AK126780	PDE4DIP	NM_022359	NOTCH2NL	NM_203458	ROPN1L	AI987944	chr7:48648670:9.06 (-41)
	AK126796	AK126796	PDE4DIP	NM_022359	NOTCH2NL	NM_203458	ZNF165	AK007269	chr15:95627755:14.296 (-490197), chr15:95668950:10.832 (-449002), chr15:95680305:15.844 (-437647), chr15:95680955:27.484 (-436997), chr15:95711350:9.512 (-406602), chr15:95714250:12.228 (-403702), chr15:95736900:12.612 (-381052), chr15:95737200:10.448 (-380752), chr15:96106515:54.884 (-11437), chr15:96107615:13.008 (-10337), chr15:96114600:13.272 (-3352), chr15:96114950:12.292 (-3002)
	AK126846	AK126846	KRTCAP2	NM_173852	KRTCAP2	AY157577	ZNF681	AK007443	chr14:31979435:41.428 (-37320), chr14:31944910:9.216 (-2795)
	AK126967	AK126967	UCHL5	AF157320	UCHL5	AF157320	PELI1	AK012880	chr8:20020310:9.968 (-14004), chr8:19984720:10.636 (+21586), chr8:19982770:9.492 (+23536)
	AK126983	AK126983	LHX9	NM_001014434	NEK7	NM_133494	PAWR	AK016041	chr4:115404920:9.144 (+48702)
	AK127004	AK127004	KIAA1822L	NM_024746	KIAA1822L	NM_024746	MROH8	AK020081	chr11:117659695:11.084 (+647)
	AK127078	AK127078	DTNB	NM_183361	DTNB	NM_183361	PGD	AK021221	chr7:75447830:9.488 (-38712), chr7:75339335:17.712 (+69783), chr7:75334485:34.584 (+74633), chr7:75328485:10.52 (+80633), chr7:75309150:17.24 (+99968), chr7:75299850:15.58 (+109268), chr7:75295100:9.072 (+114018), chr7:75294450:16.9 (+114668), chr7:75293750:11.292 (+115368), chr7:75293400:14.092 (+115718), chr7:75289700:9.064 (+119418), chr7:75280100:9.644 (+129018), chr7:75278650:21.784 (+130468…
	AK127156	AK127156	KIF3C	NM_002254	RAB10	NM_016131	FUZ	AK028549	chr1:94033865:15.396 (-334352), chr1:93948925:16.36 (-249412), chr1:93945625:12.296 (-246112)
	AK127284	AK127284	SELI	BC021229	SELI	BC021229	IL20RB	AK053419	chr4:11623165:16.936 (+116357)
	AK127427	AK127427	FLJ20628	NM_017910	LOC165186	AK125239	CRIP2	AK054382	chr6:136440870:12.476 (-76781), chr6:136416660:13.792 (-52571), chr6:136414960:9.04 (-50871), chr6:136414660:9.316 (-50571), chr6:136379805:31.288 (-15716), chr6:136371200:9.44 (-7111), chr6:136367050:13.072 (-2961)
	AK127494	AK127494	LOC84661	NM_032574	SPAST	NM_014946	ARRDC4	AK129341	chr9:8489470:12.096 (-355177)
	AK127519	AK127519	PRKCE	NM_005400	EPAS1	NM_001430	FHAD1	AK136391	chr1:175739615:19.708 (+70702)
	AK127522	AK127522	B3GNT1	NM_006577	TMEM17	NM_198276	ENC1	AK138503	chr12:114032585:17.296 (+8282)
	AK127606	AK127606	C2orf3	NM_003203	LRRTM4	AY358324	ABHD4	AK142175	chr19:53874670:17.976 (+122875), chr19:53882020:14.044 (+130225), chr19:53883170:12.716 (+131375), chr19:53894070:14.668 (+142275)
	AK127696	AK127696	SFTPB	NM_198843	SFTPB	NM_198843	ZNF845	AK144589	chr16:96246850:13.488 (-15736)
	AK127725	AK127725	IGKC	BC070334	AF289610	AF289610	POLE3	AK149078	chr18:50010175:10.032 (+458923), chr18:50182250:16.224 (+630998), chr18:50184300:13.484 (+633048), chr18:50188250:27.62 (+636998), chr18:50190200:10.196 (+638948), chr18:50191000:17.944 (+639748)
	AK127740	AK127740	TANK	NM_004180	PSMD14	NM_005805	NCALD	AK161463	chr1:155632905:17.132 (+35736), chr1:155599685:11.88 (+68956), chr1:155598985:50.144 (+69656)
	AK127773	AK127773	FIGN	AK125324	GRB14	NM_004490	SLPI	AK172348	chr7:111518815:15.452 (-418)
	AK127846	AK127846	HECW2	AB037722	HECW2	AB037722	NAPEPLD	ALDOA	chr12:56670140:10.84 (+4019), chr12:56670890:20.972 (+4769)
	AK127847	AK127847	CCL20	BC020698	WDR69	AK127882	EXPH5	AU017455	chr14:79600035:8.288 (+47067), chr14:79523515:18.62 (+123587)
	AK127889	AK127889	ARL4C	NM_005737	ARL4C	AJ579850	SLC19A2	AW555464	chr12:113926850:21.972 (-33534), chr12:113945300:20.256 (-15084), chr12:113981415:22.26 (+21031), chr12:113981915:17.488 (+21531)
	AK127957	AK127957	MLPH	NM_024101	RAB17	NM_022449	TMEM154	Aacs	chr5:125922955:12.464 (-33287), chr5:125925155:22.264 (-31087), chr5:125942585:21.86 (-13657), chr5:125956295:12.128 (+53), chr5:125956845:12.128 (+603), chr5:125964345:15.256 (+8103), chr5:125984200:11.756 (+27958)
	AK128032	AK128032	LMCD1	NM_014583	LMCD1	NM_014583	IFT46	Aadacl3	chr4:144023495:12.656 (+30163)
	AK128056	AK128056	SRGAP3	NM_014850	SRGAP3	NM_014850	DPP9	Aadat	chr8:63090640:14.756 (+105720), chr8:63103690:9.3 (+118770)
	AK128090	AK128090	SLC6A1	NM_003042	HRH1	NM_000861	BEND7	Aagab	chr9:63358920:13.316 (-91541), chr9:63439735:41.076 (-10726), chr9:63459035:16.092 (+8574), chr9:63459735:16.36 (+9274), chr9:63460085:23.148 (+9624), chr9:63461685:18.508 (+11224), chr9:63522435:14.2 (+71974), chr9:63522785:12.704 (+72324), chr9:63526135:15.916 (+75674), chr9:63528635:12.256 (+78174), chr9:63530435:22.836 (+79974), chr9:63532335:27.96 (+81874), chr9:63550435:13.192 (+99974), chr…
	AK128091	AK128091	CNTN3	NM_020872	AK094187	AK094187	SEMA4B	Aanat	chr11:116477240:18.772 (+19866), chr11:116477690:13.92 (+20316), chr11:116478240:21.824 (+20866)
	AK128185	AK128185	RG9MTD1	NM_017819	RG9MTD1	BC035967	RSBN1	Aars2	chr17:45615550:12.208 (-28239), chr17:45640715:16.976 (-3074), chr17:45653725:18.824 (+9936), chr17:45654575:13.856 (+10786)
	AK128239	AK128239	GATA2	NM_032638	C3orf27	NM_007354	EGFR	Aasdh	chr5:77358440:51.38 (-23916), chr5:77213410:15.676 (+121114), chr5:77208260:26.82 (+126264), chr5:77181750:14.812 (+152774), chr5:77171360:18.232 (+163164), chr5:77119240:17.004 (+215284), chr5:77114390:11.284 (+220134), chr5:77086200:11.592 (+248324)
	AK128414	AK128414	EVI1	BX640908	EVI1	BX640908	TACR1	Aatf	chr11:84106200:11.284 (+220802)
	AK128457	AK128457	MDS1	BC069498	ARPM1	NM_032487	ZNF799	Aatk	chr11:119896315:18.876 (+11713), chr11:119816875:11.8 (+91153), chr11:119813825:12.24 (+94203)
	AK128491	AK128491	ARPM1	NM_032487	ARPM1	NM_032487	PRSS3	Abat	chr16:8455525:16.048 (-58056), chr16:8530195:21.228 (+16614)
	AK128497	AK128497	ARPM1	NM_032487	MYNN	NM_018657	HIST1H2BG	Abca1	chr4:53399310:26.192 (-226544), chr4:53397860:12.98 (-225094), chr4:53162610:17.928 (+10156), chr4:53135090:13.528 (+37676), chr4:53134290:9.204 (+38476), chr4:53133490:32.42 (+39276)
	AK128523	AK128523	MYNN	NM_018657	MYNN	NM_018657	ZNF432	Abca13	chr11:9431880:11.84 (+339936)
	AK128700	AK128700	MASP1	NM_139125	MASP1	NM_139125	P2RY6	Abca16	chr7:127575160:10.316 (+9946)
	AK128825	AK128825	BC033615	BC033615	BC033615	BC033615	TMEM37	Abca17	chr17:24426550:12.5 (+57679)
	AK129559	AK129559			ZNF718	NM_001039127	HRCT1	Abca2	chr2:25281080:13.08 (-3113), chr2:25282330:16.32 (-1863)
	AK129565	AK129565	ZNF718	NM_001039127	FLJ90036	NM_153691	FOXS1	Abca3	chr17:24489455:10.368 (+465)
	AK129643	AK129643	RGS12	NM_198432	RGS12	NM_198230	PLK2	Abca4	chr3:121814750:13.312 (+67373), chr3:121815300:12.12 (+67923), chr3:121889960:9.844 (+142583)
	AK129685	AK129685	SORCS2	NM_020777	SORCS2	NM_020777	WARS	Abca5	chr11:110148910:11.192 (+50119)
	AK130189	AK130189	KIAA0746	CR749817	RBPSUH	NM_203283	PNPLA6	Abca6	chr11:110148910:11.192 (-35869)
	AK130404	AK130404	PCDH7	NM_032457	CENTD1	NM_139182	SLFN5	Abca7	chr10:79457535:20.036 (-2824)
	AK130422	AK130422	CENTD1	NM_015230	RYR3	AK093664	ARL4A	Abcb10	chr8:126504355:9.892 (+2666)
	AK130729	AK130729	RHOH	NM_004310	CHRNA9	NM_017581	STON2	Abcb11	chr2:69193770:13.256 (-13098)
	AK130753	AK130753	FLJ21511	NM_025087	DCUN1D4	BX537944	SMAGP	Abcb4	chr5:8916550:11.24 (+22830), chr5:8917350:14.74 (+23630)
	AK130766	AK130766	LPHN3	NM_015236	SRD5A2L2	NM_001010874	FGFRL1	Abcb7	chrX:101448150:7.032 (+161034), chrX:101447850:6.192 (+161334)
	AK130802	AK130802	MGC16169	BC068496	MGC16169	BC068496	FLOT1	Abcb9	chr5:124529000:12.636 (+16806), chr5:124525750:12.308 (+20056), chr5:124525050:17.056 (+20756), chr5:124509845:30.648 (+35961), chr5:124502230:31.372 (+43576), chr5:124500530:17.788 (+45276), chr5:124500180:13.952 (+45626), chr5:124499830:20.724 (+45976)
	AK130873	AK130873	LEF1	NM_016269	RPL34	NM_033625	CHST2	Abcc1	chr16:14350885:26.36 (-10767), chr16:14365840:15.412 (+4188), chr16:14378965:33.72 (+17313), chr16:14379965:10.124 (+18313)
	AK130906	AK130906	PITX2	NM_153426	FLJ39370	NM_152400	PRRG4	Abcc12	chr8:89109615:10.56 (-19110), chr8:88583235:13.388 (+507270)
	AK131250	AK131250	INPP4B	NM_003866	INPP4B	NM_003866	SCN2A	Abcc2	chr19:43892585:13.468 (+35788), chr19:43926490:10.496 (+69693)
	AK131263	AK131263	ARHGAP10	NM_024605	ARHGAP10	NM_024605	TMEM68	Abcc3	chr11:94247675:24.548 (+6614)
	AK131269	AK131269	AB075501	AB075501	FBXO8	NM_012180	RPGRIP1L	Abcc4	chr14:119199385:12.052 (-93945), chr14:119196935:16.3 (-91495), chr14:119196435:10.62 (-90995), chr14:119195635:47.868 (-90195), chr14:119194885:16.796 (-89445), chr14:119194435:25.968 (-88995), chr14:119167130:8.164 (-61690), chr14:119109285:13.128 (-3845), chr14:119061950:14.252 (+43490), chr14:119057500:9.552 (+47940), chr14:119056800:8.764 (+48640), chr14:119048625:8.264 (+56815), chr14:11903…
	AK131313	AK131313	MGC45800	NM_178838	AB040888	AB040888	PCDHB11	Abcc5	chr16:20424990:14.852 (+1476)
	AK131330	AK131330	FLJ36180	BC015684	FRG1	NM_004477	TTLL1	Abcc6	chr7:53290540:9.732 (-4885)
	AK131404	AK131404	FLJ36180	BC015684	FRG1	NM_004477	SARNP	Abcc9	chr6:142695540:12.64 (-44747)
	AK131408	AK131408	FLJ36180	BC015684	FRG1	NM_004477	TFAP2A-AS1	Abcd3	chr3:121577615:10.78 (-59483), chr3:121555100:14.236 (-36968), chr3:121442510:12.956 (+75622)
	AK131409	AK131409	FLJ36180	BC015684	FRG1	NM_004477	FAM111B	Abcd4	chr12:85958340:11.096 (+75), chr12:85930835:13.676 (+27580)
	AK131425	AK131425	BASP1	NM_006317	CDH18	NM_004934	COX6B2	Abcf3	chr16:20539980:11.3 (-8695)
	AK2	NM_013411	SNAG1	NM_052870	ESM1	BC011989	MAGEF1	Abcg1	chr17:31171705:26.068 (-22933), chr17:31176705:16.756 (-17933), chr17:31197645:18.408 (+3007), chr17:31198145:12.704 (+3507), chr17:31210540:19.188 (+15902), chr17:31211690:20.2 (+17052)
	AKAP1	NM_003488	MAP1B	NM_005909	MAP1B	NM_032010	HIVEP2	Abhd10	chr16:45786870:19.208 (-43854), chr16:45741315:10.76 (+1701)
	AKAP10	NM_007202	MAP1B	NM_005909	MAP1B	NM_032010	NANS	Abhd12	chr2:150695265:11.82 (+35201)
	AKAP12	BC046095	PTCD2	NM_024754	PTCD2	NM_024754	COBLL1	Abhd13	chr8:9976540:9.504 (-1176)
	AKAP13	BC050312	CAMK4	NM_001744	STARD4	NM_139164	FAT4	Abhd15	chr11:77328770:11.544 (+152), chr11:77332770:23.684 (+4152)
	AKNA	NM_030767	AP3S1	NM_001284	AP3S1	NM_001284	CPA4	Abhd2	chr7:86415070:23.244 (-3081), chr7:86415770:15.404 (-2381), chr7:86416120:11.248 (-2031), chr7:86417970:23.472 (-181), chr7:86424220:9.404 (+6069), chr7:86424520:9.652 (+6369), chr7:86459615:32.488 (+41464), chr7:86460165:24.456 (+42014), chr7:86503560:30.576 (+85409), chr7:86508210:15.544 (+90059), chr7:86508560:14.672 (+90409), chr7:86513630:14.992 (+95479)
	AKR1C1	NM_001353	GRAMD3	NM_023927	GRAMD3	NM_023927	FLJ30679	Abhd4	chr14:54880150:8.216 (+1179)
	AKR1C3	NM_003739	SAR1B	BC093034	BC019341	BC019341	ID3	Abhd8	chr8:73957125:156.604 (+30430)
	AKT2	NM_001626	UNC5A	NM_133369	UNC5A	NM_133369	ECM1	Abi1	chr2:22908360:13.812 (-12601)
	AL117582	AL117582	MGAT1	NM_002406	MGAT1	NM_002406	TGM2	Abi2	chr1:60466165:14.86 (-476), chr1:60466815:13.428 (+174), chr1:60517925:19.292 (+51284), chr1:60559740:14.516 (+93099), chr1:60684475:27.268 (+217834)
	AL133030	AL133030	TRIM7	NM_203293	TRIM41	AX775801	CDC42SE1	Abi3	chr11:95769240:13.168 (-65488), chr11:95704335:22.812 (-583), chr11:95703485:15.852 (+267)
	AL137487	AL137487	FAM50B	NM_012135	AF210650	AF210650	PTPN12	Abl1	chr2:31618980:13.636 (+3516), chr2:31624730:11.788 (+9266)
	AL137491	AL137491	HDGFL1	NM_138574	VMP	NM_080723	CYBA	Ablim1	chr19:57487830:13.408 (-197309), chr19:57430385:10.276 (-139864), chr19:57423685:11.336 (-133164)
	AL137707	AL137707	SCGN	NM_006998	SCGN	NM_006998	RASGEF1B	Abo	chr2:26600160:10.68 (+120338)
	AL832120	AL832120	ZNF390	BC101557	ZNF390	BC101557	PFKM	Abp1	chr6:48844465:14.372 (-788)
	AL832683	AL832683	PRR3	U63336	GNL1	NM_005275	TSPAN1	Abr	chr11:76459755:14.82 (-136835), chr11:76442335:25.316 (-119415), chr11:76407430:19.592 (-84510), chr11:76401630:46.9 (-78710), chr11:76401080:100.728 (-78160), chr11:76328335:14.624 (-5415), chr11:76311970:11.776 (+10950)
	AL832943	AL832943	STK38	NM_007271	SFRS3	NM_003017	DDX60L	Abra	chr15:42506580:13.612 (-805315), chr15:42497410:13.284 (-796145), chr15:42452120:10.428 (-750855), chr15:42416935:10.744 (-715670), chr15:42352540:33.648 (-651275), chr15:42341790:11.84 (-640525), chr15:42341490:9.928 (-640225), chr15:42340540:9.124 (-639275), chr15:42339040:10.908 (-637775), chr15:42311320:11.636 (-610055), chr15:42304220:11.028 (-602955), chr15:42295375:19.756 (-594110), chr15:…
	AL833315	AL833315	RAB23	NM_016277	GUSBL2	NM_206908	HOXB8	Abt1	chr13:23541450:9.536 (-25716), chr13:23537950:9.544 (-22216), chr13:23537550:9.896 (-21816), chr13:23529570:12.224 (-13836), chr13:23527570:13.092 (-11836), chr13:23525070:10.772 (-9336), chr13:23516670:10.94 (-936)
	AL833832	AL833832	OGFRL1	NM_024576	C6orf155	NM_024882	FABP3	Abtb1	chr6:88785140:19.972 (+6788), chr6:88778190:11.748 (+13738)
	ALAS1	NM_000688	CD109	AK095888	COL12A1	BC050587	STX16	Abtb2	chr2:103423650:13.944 (+17184), chr2:103446500:26.58 (+40034)
	ALCAM	NM_001627	MANEA	NM_024641	FUT9	NM_006581	F2RL2	Acaa2	chr18:74939725:14.28 (+860), chr18:75039880:15.58 (+101015)
	ALDH18A1	NM_001017423	FUT9	NM_006581	FUT9	NM_006581	DUSP6	Acaca	chr11:84106200:11.284 (+97261)
	ALDH2	NM_000690	FOXO3A	NM_001455	FOXO3A	NM_001455	GLIPR1	Acacb	chr5:114624940:14.048 (+9414)
	ALDH3A1	AK093877	FOXO3A	NM_001455	FOXO3A	NM_001455	TM4SF4	Acadl	chr1:66892515:13.576 (+17325), chr1:66749765:14.932 (+160075)
	ALG5	NM_013338	WASF1	NM_003931	WASF1	NM_003931	TDG	Acads	chr5:115605925:35.556 (-36604), chr5:115509130:13.32 (+60191), chr5:115468565:11.792 (+100756)
	ALG9	BC009255	FLJ34503	NM_173673	HDAC2	NM_001527	HIST1H2AE	Acap2	chr16:31210215:25.416 (-8892), chr16:31200885:11.396 (+438), chr16:31200285:13.192 (+1038), chr16:31192085:10.652 (+9238)
	ALKBH3	BC067257	SART2	NM_013352	SART2	NM_013352	G0S2	Acap3	chr4:155266160:26.68 (+177)
	ALOX15B	NM_001141	STX7	NM_003569	TAAR5	BC112211	RRAD	Acat1	chr9:53418300:18.3 (+154)
	ALOX5	NM_000698	OPRM1	NM_000914	PIP3-E	BX647254	FAM214A	Acbd3	chr1:182638040:15.416 (-18133), chr1:182649155:23.2 (-7018), chr1:182654155:13.932 (-2018), chr1:182698635:11.24 (+42462), chr1:182702035:19.568 (+45862), chr1:182729400:12.428 (+73227)
	ALOXE3	NM_021628	ZDHHC14	NM_024630	SNX9	NM_016224	GLT8D2	Acbd4	chr11:102964465:11.496 (+1464)
	ALS2	BC029174	GTF2H5	NM_207118	TULP4	NM_020245	LOX	Acbd5	chr2:22908360:13.812 (-16231), chr2:22923600:10.132 (-991)
	ALS2CR12	BC031603	ATP6V1H	NM_213619	ATP6V1H	NM_213619	MVB12A	Acbd6	chr1:157405335:14.368 (+86)
	ALS2CR15	NM_138468	MSC	BC067827	TRPA1	NM_007332	SP110	Accn2	chr15:99495235:15.396 (-5913)
	ALS2CR19	AF466152	PKIA	NM_006823	PKIA	NM_006823	PGPEP1	Accn4	chr1:75442450:18.372 (-4634), chr1:75443050:18.164 (-4034), chr1:75443450:19.16 (-3634), chr1:75446750:12.072 (-334), chr1:75447050:11.888 (-34)
	ALS2CR7	NM_139158	ZNF704	NM_001033723	ZNF704	NM_001033723	TMTC1	Accn5	chr3:81793690:9.964 (-7153)
	AMD1	BC000171	LOC138046	NM_173848	LOC138046	NM_173848	NCEH1	Ace2	chrX:160531040:12.096 (-47371)
	AMFR	NM_001144	DPYS	BC034395	DPYS	BC034395	RBBP8	Acer3	chr7:105476980:9.44 (-18944)
	AMIGO2	NM_181847	EXT1	NM_000127	EXT1	NM_000127	INTS5	Ache	chr5:137727930:26.436 (-1574), chr5:137728380:36.384 (-1124), chr5:137728980:38.028 (-524), chr5:137730630:18.804 (+1126)
	AMMECR1	NM_015365	RNF139	NM_007218	RNF139	NM_007218	TTC39C	Acin1	chr14:55325695:25.712 (-19928), chr14:55324995:28.0 (-19228)
	AMN	NM_030943	FAM84B	NM_174911	M13930	M13930	HSPA6	Acot11	chr4:106574955:11.776 (-102520), chr4:106573205:9.508 (-100770), chr4:106512190:13.172 (-39755), chr4:106477050:21.176 (-4615)
	AMOTL2	BC011454	FAM84B	NM_174911	M13930	M13930	ZNF474	Acot12	chr13:91680705:21.3 (-200420)
	AMPD3	NM_000480	NFX1	NM_147133	NFX1	NM_147133	LRP10	Acot7	chr4:151560660:46.524 (+418), chr4:151565310:11.876 (+5068), chr4:151575910:9.972 (+15668), chr4:151598440:18.76 (+38198)
	ANGEL2	BC047469	UNC13B	BC111800	UNC13B	BC111800	PELO	Acot8	chr2:164630650:13.328 (-270), chr2:164630350:13.936 (+30)
	ANGPT2	AF218015	MELK	NM_014791	MELK	NM_014791	GPC1	Acox3	chr5:36013325:20.316 (+87617)
	ANGPT4	NM_015985	KLF9	NM_001206	KLF9	NM_001206	COQ10A	Acoxl	chr2:127886970:15.516 (+206607), chr2:127888570:36.82 (+208207), chr2:127889620:10.296 (+209257), chr2:127890170:10.116 (+209807), chr2:127910595:13.48 (+230232), chr2:127911345:22.048 (+230982)
	ANGPTL4	NM_139314	KIAA0367	NM_015225	C9orf65	NM_138818	NSUN3	Acp5	chr9:21927860:14.424 (+12329), chr9:21927210:15.98 (+12979), chr9:21926610:50.86 (+13579)
	ANGPTL7	NM_021146	PSAT1	NM_021154	PSAT1	NM_058179	SLC35A5	Acsbg1	chr9:54490545:18.2 (+19146)
	ANK1	NM_020477	TLE4	NM_007005	TLE1	NM_005077	ADAMTS3	Acsf3	chr8:125236085:28.168 (-63319), chr8:125236685:9.52 (-62719), chr8:125242235:27.776 (-57169), chr8:125243985:17.908 (-55419), chr8:125244835:14.624 (-54569), chr8:125245335:27.388 (-54069), chr8:125251585:11.836 (-47819), chr8:125258885:10.24 (-40519), chr8:125259185:12.712 (-40219), chr8:125260085:18.672 (-39319), chr8:125268885:11.472 (-30519), chr8:125284855:11.812 (-14549), chr8:125288605:14.…
	ANK3	BX648574	BC040897	BC040897	BC040897	BC040897	LINC00888	Acsl1	chr8:47583335:9.216 (+26940), chr8:47619480:14.772 (+63085), chr8:47632230:11.28 (+75835)
	ANKHD1	NM_017978	C5	NM_001735	CEP110	NM_007018	SYN1	Acsl3	chr1:78534445:12.724 (-119954)
	ANKRD10	AK000100	C9orf88	BC067366	C9orf88	BC067366	RPSAP52	Acsl4	chrX:139012220:12.828 (-187143), chrX:138988245:7.352 (-163168), chrX:138972360:32.692 (-147283), chrX:138970710:6.26 (-145633), chrX:138825540:6.064 (-463), chrX:138824890:14.2 (+187), chrX:138814690:8.656 (+10387), chrX:138812140:6.276 (+12937), chrX:138805190:7.88 (+19887)
	ANKRD11	NM_013275	GFI1B	NM_004188	AF322220	AF322220	ULBP1	Acsl5	chr19:55325895:10.716 (-1963), chr19:55327945:15.032 (+87), chr19:55358865:18.264 (+31007)
	ANKRD12	NM_015208	ADARB2	AF034837	PFKP	BC029138	MIF4GD	Acsm2	chr7:126694575:9.028 (-10649)
	ANKRD13	NM_033121	RPP38	NM_183005	RPP38	NM_183005	ZHX1	Acsm5	chr7:126694575:9.028 (+24797)
	ANKRD17	NM_198889	SVIL	NM_003174	AB040895	AB040895	HDAC8	Acss1	chr2:150500005:35.764 (-6030), chr2:150492955:18.108 (+1020), chr2:150491805:12.868 (+2170)
	ANKRD2	NM_020349	NRP1	NM_001024629	NRP1	NM_001024629	KRT19	Acta1	chr8:126331170:11.628 (+87465)
	ANKRD25	AK023332	AY026352	AY026352	AK131313	AK131313	CCSER1	Acta2	chr19:34273550:10.52 (+56275)
	ANKRD28	AK126888	ZNF11B	NM_006955	BMS1L	NM_014753	CLIC1	Actb	chr5:143690885:11.816 (-22483), chr5:143688785:15.092 (-20383), chr5:143687985:18.164 (-19583), chr5:143682535:32.7 (-14133), chr5:143671900:12.104 (-3498), chr5:143671200:56.516 (-2798), chr5:143642960:12.892 (+25442), chr5:143639110:14.048 (+29292)
	ANKRD29	NM_173505	FRMPD2	NM_001018071	MAPK8	NM_002750	ITPR3	Actbl2	chr13:111393205:22.492 (-652015), chr13:111534570:102.14 (-510650), chr13:111693645:11.456 (-351575), chr13:111750725:11.392 (-294495), chr13:111834085:35.46 (-211135), chr13:111834635:12.812 (-210585), chr13:112053730:9.76 (+8510), chr13:112135735:12.372 (+90515), chr13:112136335:17.792 (+91115)
	ANKRD40	NM_052855	REEP3	NM_001001330	CTNNA3	NM_013266	RGS5	Actg1	chr11:120215530:11.988 (-5733), chr11:120201475:19.828 (+8322), chr11:120178010:13.924 (+31787), chr11:120130910:16.444 (+78887)
	ANKRD46	NM_198401	ANXA11	NM_145869	ANXA11	CR591981	PLCXD2	Actl6a	chr3:32555240:14.3 (-52227), chr3:32588710:17.708 (-18757), chr3:32594030:14.452 (-13437)
	ANKRD50	NM_020337	C10orf58	NM_032333	AK074558	AK074558	HES1	Actn1	chr12:81536335:11.46 (-174978), chr12:81435340:15.128 (-73983), chr12:81433240:10.088 (-71883), chr12:81332575:18.904 (+28782), chr12:81314295:12.484 (+47062), chr12:81312045:13.88 (+49312), chr12:81255250:16.828 (+106107)
	ANKS1A	NM_015245	KIAA1754	NM_033397	KIAA1754	NM_033397	TAF4B	Actn4	chr7:29744510:13.252 (+2788), chr7:29739160:14.024 (+8138), chr7:29729060:16.012 (+18238)
	ANKZF1	BC008948	MXI1	BC035128	MXI1	NM_001008541	ZNF487	Actr10	chr12:72012950:15.628 (-25893), chr12:72039380:11.952 (+537)
	ANP32A	NM_006305	LDLRAD3	NM_174902	LDLRAD3	NM_174902	PDK2	Actr1a	chr19:46432730:14.984 (+37494)
	ANP32E	AL833660	LOC119710	BC009561	RAG2	NM_000536	POM121L2	Actr2	chr11:20069275:15.616 (-56322), chr11:19893175:12.78 (+119778), chr11:19887175:21.748 (+125778)
	ANTXR1	NM_053034	TTC17	BC041893	HSD17B12	AK027882	SLC47A2	Actr3	chr1:127368185:12.784 (-36119), chr1:127364535:11.796 (-32469), chr1:127363535:12.484 (-31469), chr1:127331580:27.808 (+486), chr1:127316695:14.228 (+15371)
	ANTXR2	AK055636	ZNF408	NM_024741	ZNF408	NM_024741		Actr6	chr10:89254825:50.608 (-59786), chr10:89207445:11.588 (-12406), chr10:89203795:18.316 (-8756), chr10:89159135:9.784 (+35904)
	ANXA1	NM_000700	LOC399900	NM_001013667	INCENP	BC098576		Actr8	chr14:30781710:8.864 (-9812)
	ANXA11	NM_145869	INCENP	BC098576	INCENP	BC098576		Acvr1	chr2:58423780:13.86 (-4542)
	ANXA13	NM_001003954	BSCL2	BC009866	TTC9C	AF289605		Acvr1b	chr15:100978425:13.268 (-26130), chr15:101021975:11.136 (+17420), chr15:101025725:10.308 (+21170)
	ANXA2	NM_001002857	NXF1	NM_006362	NXF1	NM_006362		Acvr1c	chr2:58036220:16.96 (+173948)
	ANXA3	NM_005139	SF1	NM_201998	SF1	NM_201998		Acvrl1	chr15:100978425:13.268 (+19458)
	ANXA4	NM_001153	TMEM16A	AY728143	TMEM16A	AY728143		Acyp1	chr12:86628055:11.34 (-6671), chr12:86625405:16.272 (-4021), chr12:86622305:10.116 (-921), chr12:86621255:30.516 (+129), chr12:86620805:19.668 (+579), chr12:86620055:11.456 (+1329)
	ANXA5	NM_001154	H2AFX	NM_002105	H2AFX	NM_002105		Ada	chr2:163571175:13.288 (+4737), chr2:163570875:13.036 (+5037), chr2:163569175:12.984 (+6737), chr2:163545105:27.028 (+30807), chr2:163529025:12.84 (+46887), chr2:163528725:10.824 (+47187), chr2:163518775:17.96 (+57137), chr2:163486010:16.188 (+89902)
	ANXA7	NM_004034	SSPN	NM_005086	C12orf11	NM_018164		Adam10	chr9:70433165:94.608 (-93642), chr9:70438915:23.508 (-87892), chr9:70504195:20.168 (-22612), chr9:70519340:16.672 (-7467), chr9:70527790:12.208 (+983), chr9:70682600:43.22 (+155793), chr9:70686500:57.568 (+159693), chr9:70687000:21.824 (+160193), chr9:70690300:32.252 (+163493), chr9:70690800:23.648 (+163993), chr9:70695600:30.388 (+168793), chr9:70696450:34.312 (+169643), chr9:70697000:14.548 (+1…
	ANXA9	NM_003568	SSPN	NM_005086	C12orf11	NM_018164		Adam11	chr11:102514450:20.972 (-108302)
	AOF2	NM_015013	SSPN	NM_005086	C12orf11	NM_018164		Adam15	chr3:89154160:12.544 (-229), chr3:89151460:15.672 (+2471)
	AP1G1	NM_001128	SSPN	NM_005086	C12orf11	NM_018164		Adam17	chr12:21379470:15.664 (-19), chr12:21375070:15.824 (+4381)
	AP1GBP1	NM_080550	SURB7	NM_004264	STK38L	NM_015000		Adam1b	chr5:121950815:11.936 (+2173)
	AP1S2	NM_003916	ARNTL2	AF256215	PPFIBP1	NM_003622		Adam30	chr3:97835320:11.724 (-129414), chr3:97835720:11.588 (-129014), chr3:97836270:10.112 (-128464), chr3:97859785:20.852 (-104949), chr3:97860485:10.504 (-104249), chr3:97861135:11.532 (-103599), chr3:97863985:10.828 (-100749), chr3:97867485:9.124 (-97249), chr3:97873385:9.868 (-91349)
	AP1S3	BC009606	PTHLH	NM_198965	DKFZP779L1558	NM_018318		Adam32	chr8:26049210:11.108 (+10065)
	AP2A1	NM_014203	DKFZP779L1558	NM_018318	MLSTD1	AK001324		Adam5	chr8:26049210:11.108 (-114370), chr8:25935815:12.304 (-975)
	AP2A2	NM_012305	TMTC1	AK055962	TMTC1	AK055962		Adam8	chr7:147197010:9.548 (-18624), chr7:147160530:25.096 (+17856), chr7:147159030:16.676 (+19356)
	AP2B1	NM_001030006	C1QDC1	AY074491	C1QDC1	AY074491		Adamts13	chr2:26829470:10.208 (+535)
	AP2S1	NM_004069	C12orf35	AK001514	C12orf35	AK001514		Adamts16	chr13:70292410:19.616 (+688277)
	AP3B1	NM_003664	BICD1	NM_001714	BICD1	NM_001714		Adamts20	chr15:94283440:18.024 (-48660), chr15:94275365:20.728 (-40585), chr15:93662915:9.812 (+571865)
	AP3D1	NM_003938	BICD1	NM_001003398	FGD4	NM_139241		Adamts3	chr5:90326785:12.496 (-14355), chr5:90311830:13.144 (+600), chr5:90311480:15.764 (+950)
	AP3M2	BC056257	BICD1	NM_001003398	FGD4	NM_139241		Adamts4	chr1:173177825:18.792 (-2727), chr1:173178425:11.196 (-2127), chr1:173189195:12.048 (+8643)
	AP3S2	NM_005829	DNM1L	NM_005690	DNM1L	NM_005690		Adamts6	chr13:105401570:9.864 (+323618)
	AP4S1	BC035622	YARS2	BC015625	PKP2	NM_004572		Adamts7	chr9:90101570:13.324 (+43755), chr9:90131975:13.552 (+74160), chr9:90132775:66.108 (+74960), chr9:90137675:13.844 (+79860), chr9:90138025:18.832 (+80210), chr9:90139525:36.372 (+81710), chr9:90140275:26.156 (+82460), chr9:90141775:12.62 (+83960)
	APBA1	NM_001163	PKP2	NM_001005242	PKP2	NM_001005242		Adamtsl1	chr4:85599500:9.748 (-100318)
	APBB2	NM_173075	FAM113B	NM_138371	FLJ21908	NM_024604		Adamtsl4	chr3:95511700:13.692 (-19920), chr3:95510400:11.564 (-18620), chr3:95498100:13.092 (-6320), chr3:95497750:15.02 (-5970), chr3:95479890:16.244 (+11890), chr3:95466940:16.02 (+24840), chr3:95466040:12.412 (+25740)
	APC	NM_000038	CCNT1	NM_001240	CCNT1	NM_001240		Adamtsl5	chr10:79807195:10.256 (+3995), chr10:79806795:12.812 (+4395), chr10:79803045:9.12 (+8145)
	APEG1	NM_005876	MAP3K12	NM_006301	MAP3K12	NM_006301		Adap1	chr5:139803650:11.58 (-2233), chr5:139801700:23.644 (-283), chr5:139800950:11.996 (+467), chr5:139775305:16.432 (+26112), chr5:139764435:21.848 (+36982), chr5:139764085:14.032 (+37332), chr5:139763185:57.276 (+38232), chr5:139762835:69.06 (+38582)
	APLP2	BC000373	RASSF3	AY217662	RASSF3	AY217662		Adap2	chr11:79955440:13.852 (-12223), chr11:79959440:14.496 (-8223), chr11:79965390:23.736 (-2273), chr11:79983710:14.08 (+16047)
	APOC1	NM_001645	YEATS4	NM_006530	CCT2	NM_006431		Adar	chr3:89476995:10.912 (-57644)
	APOL1	NM_003661	PAWR	NM_002583	PPP1R12A	NM_002480		Adarb1	chr10:76986445:25.772 (-105428), chr10:76985345:12.108 (-104328), chr10:76984995:9.412 (-103978), chr10:76982145:16.672 (-101128), chr10:76978545:9.112 (-97528)
	APOL2	NM_145637	C12orf26	NM_032230	C12orf26	NM_032230		Adarb2	chr13:8631585:26.908 (+429431), chr13:8632785:9.2 (+430631), chr13:8643230:10.108 (+441076), chr13:8644330:16.076 (+442176), chr13:8676560:17.412 (+474406), chr13:8870060:10.16 (+667906)
	APP	NM_201413	USP44	NM_032147	NTN4	AF297711		Adat3	chr10:80065850:11.76 (+226)
	APRT	NM_000485	CIT	AY681966	RAB35	NM_006861		Adc	chr4:128658680:19.112 (-19020)
	APXL	X83543	BC043157	BC043157	BC043157	BC043157		Adck1	chr12:89667495:20.376 (+68251)
	AQP11	NM_173039	RFC3	NM_002915	NBEA	AF467288		Adck2	chr6:39524155:12.856 (+281), chr6:39524505:10.516 (+631)
	AQP3	NM_004925	SLC10A2	NM_000452	AY138548	AY138548		Adck5	chr15:76407275:9.36 (+487)
	AQP7	NM_001170	TUBGCP3	NM_006322	TUBGCP3	NM_006322		Adcy10	chr1:167419435:14.84 (+4122)
	ARCN1	BX640860	PSEN1	NM_000021	PAPLN	BC042057		Adcy4	chr14:56407275:13.116 (-4420), chr14:56386785:11.692 (+16070)
	ARF1	NM_001024227	NUMB	NM_003744	NUMB	NM_003744		Adcy7	chr8:90803690:14.18 (-3200), chr8:90817940:11.496 (+11050), chr8:90824350:9.812 (+17460)
	ARF4	NM_001660	C14orf44	NM_152445	COQ6	NM_182480		Adcy9	chr16:4475600:13.244 (-56013), chr16:4455885:12.804 (-36298), chr16:4436950:14.404 (-17363), chr16:4425935:14.46 (-6348), chr16:4414465:71.348 (+5122)
	ARF6	NM_001663	FLJ41170	NM_001004332	DIO3	NM_001362		Adcyap1	chr17:93609840:30.56 (+11079)
	ARFGEF1	NM_006421	ZFYVE21	CR622229	ZFYVE21	CR622229		Add1	chr5:34916150:27.468 (-212), chr5:34917650:11.588 (+1288)
	ARFIP1	NM_001025595	IGHG1	BC067091	IGHG1	BC051328		Add3	chr19:53193815:12.592 (-24671), chr19:53203060:27.132 (-15426), chr19:53203460:13.252 (-15026), chr19:53215735:12.796 (-2751), chr19:53258310:20.044 (+39824), chr19:53260210:25.668 (+41724), chr19:53268610:27.332 (+50124), chr19:53325010:16.616 (+106524), chr19:53325310:13.184 (+106824), chr19:53325660:15.26 (+107174), chr19:53326310:14.428 (+107824), chr19:53333960:11.724 (+115474), chr19:533481…
	ARFRP1	NM_003224	AK093450	AK093450	POTE15	AY465170		Adh7	chr3:137807790:11.772 (-72946)
	ARHGAP10	AK024549	POTE15	NM_207355	OR4N4	AK097598		Adipor1	chr1:136315270:22.108 (+3227), chr1:136316870:51.66 (+4827), chr1:136322970:25.2 (+10927)
	ARHGAP18	BC107416	POTE15	NM_207355	OR4N4	AK097598		Adipor2	chr6:119388115:11.988 (-20615), chr6:119346440:18.04 (+21060), chr6:119345990:15.768 (+21510), chr6:119341040:29.668 (+26460), chr6:119328740:14.848 (+38760), chr6:119327840:15.136 (+39660), chr6:119323190:21.404 (+44310), chr6:119298290:9.592 (+69210)
	ARHGAP21	NM_020824	FLJ35695	NM_207444	FLJ39531	NM_207445		Adk	chr14:21867280:9.176 (-4574), chr14:21897395:8.568 (+25541), chr14:22020325:9.136 (+148471), chr14:22095050:9.06 (+223196), chr14:22119145:20.424 (+247291)
	ARHGAP24	BC047918	GPR176	NM_007223	EIF2AK4	NM_001013703		Adm2	chr15:89151445:11.412 (-1957), chr15:89151995:21.272 (-1407)
	ARHGAP26	BC068555	TTBK2	BC071556	UBR1	NM_174916		Adnp	chr2:167995970:10.464 (+36591)
	ARHGAP27	NM_199282	MEGF11	NM_032445	MEGF11	NM_032445		Adnp2	chr18:80393085:9.012 (-44865), chr18:80366480:10.408 (-18260), chr18:80335385:17.168 (+12835), chr18:80334885:10.22 (+13335)
	ARHGAP29	NM_004815	C16orf34	BC060853	C16orf34	BC060853		Ado	chr10:67158735:10.088 (-147033), chr10:67029080:11.556 (-17378)
	ARHGAP5	BC075799	FLJ45256	NM_207448	TNRC6A	NM_014494		Adora1	chr1:136128375:11.88 (+3632)
	ARHGEF10	NM_014629	FLJ43855	AK125843	BC029861	BC029861		Adora2a	chr10:74690280:10.08 (-89407), chr10:74735985:17.904 (-43702), chr10:74762640:11.16 (-17047), chr10:74764290:12.912 (-15397), chr10:74764840:45.004 (-14847), chr10:74766240:18.04 (-13447), chr10:74766740:13.408 (-12947), chr10:74767440:16.624 (-12247), chr10:74789895:19.644 (+10208), chr10:74860120:9.148 (+80433)
	ARHGEF10L	NM_018125	BC029861	BC029861	FLJ43980	BC070117		Adora2b	chr11:61962250:73.188 (-100235), chr11:61966250:11.288 (-96235), chr11:61998640:38.444 (-63845), chr11:62031410:11.856 (-31075), chr11:62034660:14.48 (-27825), chr11:62035610:13.024 (-26875), chr11:62037110:28.844 (-25375), chr11:62051960:15.672 (-10525), chr11:62054310:15.336 (-8175)
	ARHGEF12	NM_015313	AGRP	NM_001138	FAM65A	AK127792		Adora3	chr3:105695085:22.092 (-12253), chr3:105695585:33.244 (-11753), chr3:105697685:25.752 (-9653), chr3:105703835:18.784 (-3503), chr3:105713585:11.456 (+6247), chr3:105716935:19.984 (+9597), chr3:105717335:18.448 (+9997), chr3:105717835:21.516 (+10497)
	ARHGEF17	NM_014786	RCD-8	BC043616	RCD-8	BC043616		Adora3	chr3:105611610:12.612 (-62214), chr3:105618260:19.476 (-55564), chr3:105665015:13.948 (-8809), chr3:105695085:22.092 (+21261), chr3:105695585:33.244 (+21761), chr3:105697685:25.752 (+23861)
	ARHGEF19	AK091281	HYDIN	BC043273	HYDIN	AK027571		Adpgk	chr9:59136145:16.468 (-3233), chr9:59188085:12.256 (+48707)
	ARHGEF2	NM_004723	HYDIN	BC043273	HYDIN	AK027571		Adprh	chr16:38457385:12.832 (-4617)
	ARHGEF3	AF433662	CFDP1	NM_006324	LOC124491	BX648484		Adprhl1	chr8:13213530:30.856 (+40631), chr8:13209180:14.176 (+44981)
	ARID1A	NM_139135	CDYL2	NM_152342	CDYL2	NM_152342		Adra1a	chr14:66924435:11.652 (-329659)
	ARID1B	AF468300	PYY2	NM_021093	FLJ40504	NM_173624		Adra1b	chr11:44203925:12.868 (-554092)
	ARID2	AK127872	C17orf63	BC021228	C17orf63	BC021228		Adra1d	chr2:131335695:11.5 (+52325)
	ARID3A	NM_005224	NUFIP2	NM_020772	NUFIP2	NM_020772		Adra2a	chr19:54085295:10.34 (-34376), chr19:54085695:10.952 (-33976), chr19:54122200:44.44 (+2529), chr19:54122750:40.84 (+3079)
	ARID3B	NM_006465	AATF	NM_012138	AATF	NM_012138		Adrb1	chr19:56875630:10.892 (+78769), chr19:56875980:10.4 (+79119), chr19:56876380:13.868 (+79519)
	ARID4A	NM_002892	SNIP	NM_025248	MLLT6	BC064612		Adrb2	chr18:62351760:10.976 (-12148), chr18:62351360:12.296 (-11748), chr18:62332575:21.976 (+7037), chr18:62329075:14.356 (+10537), chr18:62324325:11.796 (+15287), chr18:62323825:11.448 (+15787), chr18:62320075:10.284 (+19537), chr18:62316325:9.812 (+23287)
	ARID5A	NM_212481	CRKRS	AB020711	CRKRS	AB020711		Adrbk1	chr19:4303705:11.196 (+2249), chr19:4303305:12.416 (+2649), chr19:4302405:16.3 (+3549), chr19:4301855:14.652 (+4099), chr19:4300355:22.204 (+5599), chr19:4294905:10.172 (+11049)
	ARID5B	NM_032199	CRKRS	AB020711	CRKRS	AB020711		Adrm1	chr2:179855395:12.468 (-50897), chr2:179861145:13.664 (-45147), chr2:179862495:21.752 (-43797)
	ARL13B	NM_182896	CRKRS	AB020711	NEUROD2	NM_006160		Adsl	chr15:80570500:9.792 (-208448), chr15:80573750:23.896 (-205198), chr15:80579550:32.096 (-199398), chr15:80628475:10.316 (-150473), chr15:80643375:9.556 (-135573), chr15:80645425:28.352 (-133523), chr15:80663250:12.108 (-115698), chr15:80732555:9.064 (-46393)
	ARL2	NM_001667	NEUROD2	NM_006160	PPP1R1B	NM_032192		Adss	chr1:179632845:14.9 (+93794), chr1:179611405:18.204 (+115234), chr1:179600965:11.94 (+125674), chr1:179420320:22.04 (+306319), chr1:179414170:14.016 (+312469), chr1:179409070:11.26 (+317569), chr1:179401270:13.932 (+325369), chr1:179397370:20.292 (+329269)
	ARL4C	NM_005737	STARD3	NM_006804	STARD3	NM_006804		Adssl1	chr12:113831910:19.42 (-26347), chr12:113832460:28.2 (-25797), chr12:113832810:35.732 (-25447), chr12:113837460:16.596 (-20797), chr12:113858055:11.212 (-202), chr12:113862055:11.412 (+3798), chr12:113867655:76.296 (+9398)
	ARL4D	NM_001661	ERBB2	NM_001005862	C17orf37	NM_032339		Aebp2	chr6:140574515:12.024 (+2306), chr6:140674700:28.084 (+102491)
	ARL5B	NM_178815	ZNFN1A3	AY377980	ZNFN1A3	AY377980		Afap1	chr5:36331365:12.788 (+95398), chr5:36432140:34.12 (+196173)
	ARL6IP2	NM_022374	STAT5A	NM_003152	STAT5A	NM_003152		Afap1l1	chr18:61937050:10.936 (+9265), chr18:61927805:20.756 (+18510), chr18:61918750:13.22 (+27565)
	ARL6IP6	NM_152522	PTRF	NM_012232	PTRF	NM_012232		Aff1	chr5:104121195:11.044 (-61985), chr5:104122195:11.924 (-60985), chr5:104176020:24.304 (-7160), chr5:104182120:43.808 (-1060), chr5:104182470:36.864 (-710), chr5:104183420:13.324 (+240), chr5:104184120:11.52 (+940), chr5:104189820:11.356 (+6640), chr5:104192020:23.54 (+8840)
	ARL8B	NM_018184	PTRF	NM_012232	PTRF	NM_012232		Aff3	chr1:38834615:11.736 (-112816), chr1:38833965:13.876 (-112166), chr1:38751145:81.716 (-29346), chr1:38720725:12.768 (+1074), chr1:38720125:11.668 (+1674), chr1:38606215:17.156 (+115584), chr1:38378780:12.764 (+343019), chr1:38377880:28.8 (+343919), chr1:38376880:12.3 (+344919), chr1:38375480:15.956 (+346319), chr1:38375180:21.112 (+346619)
	ARMC2	NM_032131	KIAA1267	NM_015443	NBR2	BC000924		Aff4	chr11:53149535:11.996 (-14733), chr11:53159040:18.384 (-5228)
	ARMC4	NM_018076	HOXB3	NM_002146	HOXB3	NM_002146		Afg3l1	chr8:125974905:16.236 (-26856), chr8:125975405:21.408 (-26356), chr8:125976405:9.388 (-25356), chr8:125976805:9.464 (-24956), chr8:125977505:11.544 (-24256), chr8:125978005:12.704 (-23756), chr8:125978755:38.48 (-23006), chr8:126001560:9.476 (-201)
	ARMC5	NM_024742	DLX3	NM_005220	ITGA3	NM_002204		Afg3l2	chr18:67595740:11.58 (+13049), chr18:67552020:9.688 (+56769)
	ARMC8	BC032661	CD300A	NM_007261	CD300LB	BC028091		Afm	chr5:91041350:12.516 (+93376)
	ARNTL	NM_001178	GRB2	NM_002086	GRB2	NM_002086		Afp	chr5:90907085:13.132 (-12654), chr5:90907985:23.428 (-11754)
	ARNTL2	AF246960	2010-09-09	AJ312319	AK130265	AK130265		Aftph	chr11:20680255:12.116 (-38769), chr11:20679155:63.816 (-37669), chr11:20678605:18.308 (-37119), chr11:20642580:12.408 (-1094), chr11:20640930:12.736 (+556), chr11:20541115:18.508 (+100371)
	ARPC4	NM_005718	AK124561	AK124561	AK124561	AK124561		Aga	chr8:53996630:11.42 (-600449), chr8:54692795:10.924 (+95716)
	ARPC5	NM_005717	SLC26A11	NM_173626	KIAA1618	NM_020954		Agap1	chr1:91199315:19.62 (-152070), chr1:91352240:14.78 (+855), chr1:91352640:14.776 (+1255), chr1:91353240:20.08 (+1855), chr1:91353790:37.468 (+2405), chr1:91394735:12.204 (+43350), chr1:91449270:28.568 (+97885), chr1:91460220:25.656 (+108835), chr1:91472135:12.896 (+120750), chr1:91503230:16.228 (+151845), chr1:91504030:18.5 (+152645), chr1:91541000:16.3 (+189615), chr1:91557520:30.876 (+206135), c…
	ARPC5L	NM_030978	BAIAP2	NM_017451	BAIAP2	NM_017451		Agap2	chr10:126513365:12.676 (-2597), chr10:126538335:12.308 (+22373), chr10:126540835:34.98 (+24873)
	ARPM1	NM_032487	FSCN2	NM_012418	FSCN2	NM_012418		Agap3	chr5:24011570:49.392 (+53576)
	ARRB1	NM_004041	C17orf70	BC008883	NPLOC4	NM_017921		Agbl5	chr5:31189930:14.924 (-1448)
	ARRB2	NM_004313	FOXK2	NM_004514	FOXK2	NM_004514		Agfg1	chr1:82835855:13.068 (-202), chr1:82836405:18.22 (+348)
	ARRDC1	NM_152285	NOL4	BC000313	NOL4	BC000313		Agfg2	chr5:138179845:11.932 (-53925), chr5:138162020:13.608 (-36100), chr5:138160570:15.704 (-34650), chr5:138148095:18.144 (-22175), chr5:138127445:39.112 (-1525)
	ARRDC4	NM_183376	C18orf37	NM_194281	C18orf37	NM_194281		Agk	chr6:39919360:10.928 (-356133)
	ARSD	NM_001669	BRUNOL4	AK074596	BRUNOL4	AK074596		Agl	chr3:116538930:12.82 (-27847), chr3:116451810:9.548 (+59273)
	ARSF	NM_004042	SYT4	NM_020783	BC062338	BC062338		Agpat2	chr2:26459050:10.192 (+679)
	ARSJ	AY875938	KIAA1632	NM_020964	PSTPIP2	NM_024430		Agpat3	chr10:77829870:11.808 (-15426), chr10:77827020:23.468 (-12576), chr10:77727660:14.716 (+86784)
	ART1	NM_004314	ST8SIA3	BC074909	ONECUT2	NM_004852		Agpat4	chr17:12230145:10.396 (-82004)
	ASAH1	NM_177924	TNFRSF11A	NM_003839	ZCCHC2	BC006340		Agpat5	chr8:18843305:9.324 (-2973), chr8:18845955:9.024 (-323), chr8:18900620:27.552 (+54342), chr8:18912255:15.64 (+65977), chr8:18912605:12.024 (+66327), chr8:18936710:11.84 (+90432)
	ASAM	NM_024769	CDH19	BC015877	C18orf4	NM_032160		Agpat6	chr8:24318060:11.884 (+864)
	ASB1	BC014528	TCF3	M31222	ATP8B3	BC035162		Agpat9	chr5:101289810:26.868 (+14563)
	ASB13	NM_024701	C19orf31	NM_001014373	JMJD2B	NM_015015		Agps	chr2:75609025:10.044 (-61223), chr2:75614475:10.508 (-55773), chr2:75624370:18.372 (-45878)
	ASB2	NM_016150	TUBB4	NM_006087	TNFSF9	NM_003811		Agr2	chr12:36766115:15.588 (+46604)
	ASB3	NM_145863	AK129685	AK129685	BC101209	BC101209		Agrn	chr4:155457300:10.02 (+101943), chr4:155451650:12.776 (+107593)
	ASCC1	AK094170	RPS16	NM_001020	SUPT5H	AB209257		Agtpbp1	chr13:59611520:16.468 (+47159)
	ASCC3	NM_006828	RPS16	NM_001020	SUPT5H	AB209257		Agtr1a	chr13:30290120:12.72 (-138104), chr13:30347030:13.824 (-81194)
	ASF1A	BC010878	DMRTC2	NM_033052	RPS19	NM_001022		Agtr1b	chr3:21163195:15.216 (-897097)
	ASH1L	NM_018489	NALP9	NM_176820	NALP11	NM_145007		Agtrap	chr4:147502700:9.468 (-40528), chr4:147489225:11.204 (-27053)
	ASPH	BC025236	CSNK2A1	NM_177559	CSNK2A1	NM_177559		Agxt2	chr15:10393400:11.64 (+105067)
	ASS	X01630	CDC25B	AK124284	C20orf29	BC011985		Agxt2l2	chr11:51269145:27.548 (-129113)
	ASTN2	NM_198187	PLCB1	NM_182734	PLCB4	NM_000933		Ahctf1	chr1:181785540:17.936 (-51395), chr1:181784640:15.788 (-50495), chr1:181772990:16.584 (-38845), chr1:181749010:19.372 (-14865), chr1:181639720:13.724 (+94425)
	ASXL1	NM_015338	MGC72104	NM_207350	DEFB115	NM_001037730		Ahcy	chr2:154933175:12.856 (-33014)
	ATBF1	NM_006885	REM1	NM_014012	HM13	NM_178581		Ahcyl2	chr6:29992700:13.324 (+274168)
	ATE1	NM_007041	XKR7	NM_001011718	XKR7	NM_001011718		Ahdc1	chr4:132532875:16.328 (-34545), chr4:132539025:9.212 (-28395), chr4:132567675:11.324 (+255), chr4:132568125:13.544 (+705), chr4:132606930:12.34 (+39510), chr4:132607880:11.704 (+40460), chr4:132613280:9.596 (+45860), chr4:132613930:14.416 (+46510), chr4:132674035:9.22 (+106615)
	ATF1	NM_005171	SNTA1	NM_003098	SNTA1	NM_003098		Ahnak	chr19:9057485:16.72 (-6288), chr19:9108310:13.188 (+44537), chr19:9129700:15.62 (+65927), chr19:9140550:10.744 (+76777)
	ATF3	NM_004024	TP53INP2	NM_021202	NCOA6	NM_014071		Ahnak2	chr12:114032585:17.296 (-18735)
	ATF6	NM_007348	PHF20	AY027523	PHF20	AY027523		Ahr	chr12:36148225:10.284 (+71435)
	ATF7	NM_006856	PHF20	AY027523	PHF20	AK090798		Ahrr	chr13:74409955:10.464 (+19801)
	ATG4A	NM_178271	PHF20	AY027523	PHF20	AK090798		Ahsa1	chr12:88607315:29.936 (-362), chr12:88670900:14.728 (+63223)
	ATG4C	NM_032852	FAM112A	NM_001008901	C20orf100	NM_032883		Ahsa2	chr11:23157795:11.084 (+240150), chr11:23157395:31.212 (+240550)
	ATG5	BX537904	SERINC3	NM_006811	SERINC3	NM_006811		Ahsg	chr16:22881535:11.792 (-10579)
	ATIC	NM_004044	PRKCBP1	BX641005	NCOA3	BC092516		Aicda	chr6:122521450:20.276 (+17624)
	ATM	BC061584	PRKCBP1	BX641005	NCOA3	BC092516		Aif1	chr17:35315715:11.5 (-2770)
	ATOX1	NM_004045	SPATA2	NM_006038	SPATA2	NM_006038		Aif1l	chr2:31770725:13.672 (-35097)
	ATP10A	BC038712	NFATC2	NM_173091	ATP9A	NM_006045		Aifm2	chr10:61179310:10.984 (-4086)
	ATP10D	BC057839	CDH4	NM_001794	CDH4	AK091496		Aifm3	chr16:17492585:10.624 (+2802)
	ATP11B	NM_014616			TPTE	NM_199261		Aim2	chr1:175371020:12.056 (+20286), chr1:175371470:14.376 (+20736), chr1:175382030:15.5 (+31296)
	ATP1A2	NM_000702			TPTE	NM_199261		Aip	chr19:4122130:11.164 (+3696), chr19:4113320:14.92 (+12506)
	ATP1A3	NM_152296	BAGE3	NM_182481	BAGE3	NM_182481		Aipl1	chr11:71855485:22.14 (-4475)
	ATP1B1	NM_001001787	BAGE3	NM_182481	C21orf99	NM_153773		Ajap1	chr4:152527140:32.008 (+329798), chr4:151865870:18.332 (+991068)
	ATP1B3	NM_001679	BAGE3	NM_182481	C21orf99	NM_153773		Ak2	chr4:128658680:19.112 (-11828), chr4:128694760:11.24 (+24252), chr4:128702260:12.208 (+31752), chr4:128709340:11.692 (+38832), chr4:128709690:24.16 (+39182), chr4:128710540:28.988 (+40032), chr4:128712490:11.892 (+41982), chr4:128713190:10.364 (+42682), chr4:128713590:10.496 (+43082), chr4:128726570:9.524 (+56062)
	ATP2A2	NM_170665	BAGE3	NM_182481	C21orf99	NM_153773		Ak3	chr19:29165365:18.592 (-42974), chr19:29141575:10.864 (-19184), chr19:29139075:12.732 (-16684)
	ATP2B3	NM_021949	AF130090	AF130090	USP25	AF170562		Ak3l1	chr4:100965960:10.112 (-126373), chr4:101030355:12.688 (-61978), chr4:101066025:18.94 (-26308), chr4:101183855:9.808 (+91522)
	ATP2B4	NM_001001396	SLC19A1	NM_194255	AK123852	AK123852		Ak5	chr3:152171605:10.02 (+159498), chr3:152120990:9.788 (+210113), chr3:152065395:12.968 (+265708)
	ATP2C1	NM_001001487	ACTBL1	NM_001004053	AY026350	AY026350		Ak7	chr12:106926830:10.088 (-17361)
	ATP4A	NM_000704	TCN2	NM_000355	SLC35E4	BC093099		Akap10	chr11:61841405:11.932 (-97678), chr11:61820205:11.124 (-76478), chr11:61819655:35.704 (-75928), chr11:61818755:18.18 (-75028)
	ATP5A1	NM_001001937	CSF2RB	BC070085	AK130379	AK130379		Akap11	chr14:79101175:9.492 (-164509)
	ATP5D	NM_001687	MGC3731	NM_024313	MGC3731	NM_024313		Akap12	chr10:6239015:11.872 (-158804), chr10:6225555:15.94 (-145344), chr10:6219805:18.756 (-139594), chr10:6007340:10.404 (+72871), chr10:5990445:9.492 (+89766)
	ATP5G1	NM_005175	ATF4	NM_001675	RPS19BP1	NM_194326		Akap13	chr7:82516015:13.236 (-84404), chr7:82516965:20.312 (-83454), chr7:82717280:19.436 (+116861), chr7:82720330:10.208 (+119911), chr7:82731190:23.372 (+130771), chr7:82732240:10.728 (+131821), chr7:82732590:12.676 (+132171), chr7:82734540:11.944 (+134121), chr7:82741140:16.216 (+140721), chr7:82757175:23.396 (+156756), chr7:82794075:11.536 (+193656), chr7:82801325:9.304 (+200906), chr7:82814505:20.7…
	ATP5G2	NM_005176	WNT7B	NM_058238	WNT7B	NM_058238		Akap2	chr4:57320540:9.968 (-546491), chr4:57686440:9.976 (-180591), chr4:57810935:14.42 (-56096), chr4:57825875:11.364 (-41156), chr4:57826725:12.1 (-40306), chr4:57852270:20.716 (-14761), chr4:57852570:27.068 (-14461), chr4:57858820:12.892 (-8211), chr4:57862470:11.456 (-4561)
	ATP5G3	NM_001002258	CERK	AB079066	TBC1D22A	NM_014346		Akap5	chr12:77411565:13.08 (-14312), chr12:77411865:12.064 (-14012), chr12:77420175:22.612 (-5702), chr12:77463515:31.336 (+37638)
	ATP5H	NM_001003785	CERK	AB079066	TBC1D22A	NM_014346		Akap6	chr12:53739165:11.488 (-61204), chr12:53739615:31.58 (-60754), chr12:53745300:16.144 (-55069), chr12:53819635:12.364 (+19266), chr12:53930160:19.136 (+129791), chr12:53997230:10.916 (+196861)
	ATP5J	NM_001003703	CPXCR1	NM_033048	TGIF2LX	NM_138960		Akap7	chr10:25101100:10.792 (-82132), chr10:24918520:12.144 (+100448), chr10:24848325:23.116 (+170643), chr10:24839125:13.02 (+179843), chr10:24670240:17.02 (+348728)
	ATP5L	NM_006476	UBE2NL	NM_001012989	SPANX-N1	NM_001009614		Akap8	chr17:32457450:11.356 (+647)
	ATP5O	NM_001697	TTTY8	BC026100	USP9Y	NM_004654		Akap8l	chr17:32487260:11.928 (+261)
	ATP5S	NM_001003805	TTTY8	BC026100	USP9Y	NM_004654		Akirin2	chr4:34261955:9.64 (-235908)
	ATP6V0A1	CR627443	CDY1	NM_004680	SPRY3	NM_005840		Akna	chr4:63070955:9.308 (-6477), chr4:63062755:20.752 (+1723), chr4:63062255:15.664 (+2223), chr4:63052455:14.292 (+12023), chr4:63047055:12.528 (+17423)
	ATP6V0B	NM_004047	ERBB2	NM_001005862	ERBB2	NM_004448		Akr1b10	chr6:34323990:23.064 (-10256)
	ATP6V1A	NM_001690	MGC72104	NM_207350	DEFB115	NM_001037730		Akr1b8	chr6:34323990:23.064 (+19827)
	ATP6V1B2	NM_001693	AGRN	NM_198576	C1orf159	AK057368		Akr1e1	chr13:5591875:26.368 (-983466), chr13:5591375:28.076 (-982966), chr13:4608555:9.448 (-146)
	ATP6V1D	NM_015994	PDE4DIP	NM_014644	PDE4DIP	AB007923		Akr7a5	chr4:138891615:9.34 (+24957)
	ATP6V1G1	NM_004888	IGKC	BC070334	AF289610	AF289610		Akt1	chr12:113914470:12.784 (-2070), chr12:113913820:19.216 (-1420), chr12:113913070:14.596 (-670)
	ATP6V1G2	NM_138282	CNTN3	NM_020872	AK094187	AK094187		Akt2	chr7:28377720:11.388 (-13158), chr7:28394520:9.164 (+3642)
	ATP8A2	AK126031	ARPM1	NM_032487	MYNN	NM_018657		Akt3	chr1:179187430:11.764 (-8533), chr1:178923965:36.224 (+254932), chr1:178863595:27.608 (+315302), chr1:178765220:11.508 (+413677), chr1:178757225:16.252 (+421672), chr1:178756375:42.98 (+422522), chr1:178752275:58.684 (+426622)
	ATP8B3	BC035162	AK092192	AK092192	AK130729	AK130729		Aktip	chr8:93774985:15.956 (-115591)
	ATP9A	NM_006045	HEXIM1	NM_006460	HEXIM1	NM_006460		Alad	chr4:62181245:15.972 (-149), chr4:62178195:10.644 (+2901), chr4:62176545:22.716 (+4551)
	ATP9B	NM_198531	SEC14L1	NM_003003	2010-09-09	AF189713		Alb	chr5:90843870:12.404 (-46044), chr5:90907085:13.132 (+17171), chr5:90907985:23.428 (+18071)
	ATPAF1	NM_022745	ID1	NM_002165	COX4I2	NM_032609		Alcam	chr16:52082115:11.504 (+370994)
	ATRN	NM_139321	RTEL1	NM_032957	RTEL1	NM_032957		Aldh1a1	chr19:20681920:10.444 (+5449)
	ATXN1	NM_000332			TPTE	NM_199261		Aldh1a2	chr9:71027280:16.068 (-36315), chr9:71035480:30.256 (-28115), chr9:71036130:14.824 (-27465)
	ATXN10	NM_013236			TPTE	NM_199261		Aldh1a3	chr7:73797430:14.688 (-225068)
	ATXN2	NM_002973	MELL1	NM_033467	ACTRT2	NM_080431		Aldh1a7	chr19:20681920:10.444 (+120125)
	ATXN3	NM_004993	MAP3K6	AB208805	MAP3K6	AB208805		Aldh1l2	chr10:82860255:9.432 (+136551), chr10:82840260:11.776 (+156546), chr10:82820335:23.832 (+176471)
	AXIN1	NM_181050	SLC2A1	NM_006516	EBNA1BP2	NM_006824		Aldh2	chr5:122045880:11.684 (-2048), chr5:122044030:14.66 (-198), chr5:122036530:31.408 (+7302)
	AXL	BC032229	TMEM59	NM_004872	TMEM59	NM_004872		Aldh3b1	chr19:3929595:18.636 (+120)
	AXUD1	NM_033027	IL23R	BC040720	IL23R	BC040720		Aldh4a1	chr4:138938285:9.616 (-240523), chr4:139049640:11.376 (-129168)
	AY030238	AY030238	PPM1J	NM_005167	FAM19A3	NM_001004440		Aldh6a1	chr12:85856640:10.228 (-64741)
	AY116214	AY116214	SLC16A1	BC045664	SLC16A1	BC045664		Aldh8a1	chr10:21105150:10.532 (+8045), chr10:21115310:19.492 (+18205)
	AY203937	AY203937	GGPS1	NM_004837	GGPS1	NM_004837		Aldh9a1	chr1:169242730:17.264 (-37391), chr1:169270010:12.472 (-10111), chr1:169280465:14.576 (+344)
	AY358225	AY358225	IGKC	BC070334	AF289610	AF289610		Aldoa	chr7:133946850:13.924 (-4154)
	AY358263	AY358263	IGKC	BC070334	AF289610	AF289610		Aldob	chr4:49594175:16.764 (-31821)
	AY358408	AY358408	FLJ40629	NM_152515	FLJ40629	NM_152515		Alg1	chr16:6097390:9.368 (+863677), chr16:6128535:18.608 (+894822)
	AY513723	AY513723	UBE2E3	NM_006357	UBE2E3	NM_006357		Alg10b	chr15:90054590:17.328 (-151)
	AY584596	AY584596	CENTG2	NM_001037131	CENTG2	NM_001037131		Alg12	chr15:88649620:9.236 (+127), chr15:88645820:11.98 (+3927)
	AY593872	AY593872	CAST1	NM_015576	CAST1	NM_015576		Alg13	chrX:140585800:45.24 (-166765), chrX:140960655:6.068 (+208090)
	AY956764	AY956764	CAST1	NM_015576	CAST1	NM_015576		Alg14	chr3:121047975:18.94 (+53241)
	AZIN1	NM_015878	CNTN3	NM_020872	AK094187	AK094187		Alg2	chr4:47415220:13.732 (+72018), chr4:47410920:9.656 (+76318)
	B3GALNT2	BC016974	ALCAM	NM_001627	ALCAM	NM_001627		Alg5	chr3:54535860:9.42 (-3600)
	B3GNT5	NM_032047	GOLPH4	NM_014498	EVI1	BX640908		Alg8	chr7:104482090:11.572 (-38036), chr7:104482940:11.268 (-37186), chr7:104503845:15.244 (-16281)
	B3GNT6	NM_006876	GOLPH4	NM_014498	EVI1	BX640908		Alg9	chr9:50619515:29.94 (+36081), chr9:50649575:23.572 (+66141), chr9:50658375:12.22 (+74941), chr9:50658925:16.68 (+75491)
	B3Gn-T6	NM_138706	PGRMC2	AX775757	PHF17	NM_024900		Alkbh1	chr12:88749055:18.516 (+35733)
	B3GNTL1	NM_001009905	ELF2	NM_006874	ELF2	NM_006874		Alkbh2	chr5:114553300:14.148 (+24884)
	B4GALT1	NM_001497	FAT	NM_005245	ZFP42	NM_174900		Alkbh4	chr5:136612075:12.668 (-2575), chr5:136627615:11.356 (+12965)
	B4GALT5	NM_004776	ZNF622	NM_033414	ZNF622	NM_033414		Alkbh6	chr7:31093770:9.52 (-1)
	BAALC	NM_024812	ADAMTS6	NM_197941	FKSG14	NM_022145		Alkbh8	chr9:3000185:108.52 (-335045), chr9:3000935:13.064 (-334295), chr9:3001485:32.324 (-333745), chr9:3002235:99.752 (-332995), chr9:3002635:33.692 (-332595), chr9:3003085:21.54 (-332145), chr9:3004685:42.296 (-330545), chr9:3005835:23.384 (-329395), chr9:3015220:22.04 (-320010), chr9:3015620:19.748 (-319610), chr9:3016170:89.82 (-319060), chr9:3018270:36.416 (-316960), chr9:3018870:13.76 (-316360), …
	BACH1	NM_001011545	CD180	NM_005582	PIK3R1	NM_181523		Allc	chr12:29274515:19.492 (-7168), chr12:28351550:12.32 (+915797)
	BAD	NM_004322	AF071111	AF071111	SPOCK1	NM_004598		Alox12	chr11:70119795:38.2 (-50953), chr11:70111755:12.488 (-42913), chr11:70068490:11.056 (+352), chr11:70068190:11.504 (+652)
	BAG1	BC001936	NQO2	NM_000904	RIPK1	NM_003804		Alox12e	chr11:70119795:38.2 (+16224), chr11:70111755:12.488 (+24264)
	BAG3	NM_004281	NUP153	NM_005124	KIF13A	AJ291579		Alox15	chr11:70189800:17.548 (-24268), chr11:70187950:24.032 (-22418)
	BAG5	NM_004873	HIST1H2AH	NM_080596	PRSS16	NM_005865		Alox5	chr6:116409070:23.86 (+2125), chr6:116408120:13.304 (+3075), chr6:116407270:10.692 (+3925), chr6:116406970:11.112 (+4225), chr6:116406120:33.7 (+5075), chr6:116405570:9.88 (+5625), chr6:116367715:10.276 (+43480)
	BAI1	NM_001702	GPX5	NM_001509	ZNF452	NM_052923		Alox5ap	chr5:150046700:18.104 (-29933), chr5:150057745:74.796 (-18888), chr5:150059145:22.876 (-17488), chr5:150076640:17.26 (+7), chr5:150077390:22.7 (+757), chr5:150078390:28.528 (+1757), chr5:150079040:55.628 (+2407), chr5:150084290:18.056 (+7657), chr5:150086390:34.428 (+9757), chr5:150157370:14.272 (+80737), chr5:150176910:13.904 (+100277), chr5:150194475:16.72 (+117842), chr5:150194875:13.268 (+118…
	BAIAP2	NM_017451	HSPA1A	AK096017	HSPA1A	BC057397		Alpk2	chr18:65263595:14.004 (+289946), chr18:65081185:30.556 (+472356)
	BAIAP2L2	NM_025045	MGC45491	BC032706	MRPL14	NM_032111		Alpk3	chr7:88140480:12.632 (-62005), chr7:88140830:11.716 (-61655), chr7:88149480:11.924 (-53005), chr7:88211635:12.892 (+9150)
	BAK1	NM_001188	SLC29A1	AX775997	HSP90AB1	NM_007355		Alppl2	chr1:88755630:22.308 (+230872)
	BAMBI	NM_012342	OGFRL1	NM_024576	C6orf155	NM_024882		Alx4	chr2:93601250:14.692 (+118660), chr2:93602100:11.14 (+119510), chr2:93603150:13.04 (+120560)
	BANF1	NM_003860	CDC40	NM_015891	CDC40	NM_015891		Ambra1	chr2:91565770:11.54 (-4524), chr2:91570420:13.384 (+126)
	BARD1	NM_000465	BCLAF1	NM_014739	MAP7	NM_003980		Amd2	chr10:40020830:10.028 (+1161), chr10:39995910:32.24 (+26081)
	BARX2	BC069378	SYNJ2	NM_003898	SYNJ2	NM_003898		Amelx	chrX:165545460:14.632 (+79680), chrX:165544510:11.652 (+80630), chrX:165533835:6.08 (+91305), chrX:165532685:7.74 (+92455), chrX:165481955:6.428 (+143185)
	BASP1	NM_006317	MLL3	AY024361	MLL3	AY024361		Amigo2	chr15:97501230:12.264 (-423513), chr15:97494380:14.516 (-416663), chr15:97421670:11.22 (-343953), chr15:97421320:9.92 (-343603), chr15:97191695:13.292 (-113978)
	BAT1	NM_004640	AY203962	AY203962	TNKS	NM_003747		Amn	chr12:112575145:11.916 (+65824), chr12:112608570:15.276 (+99249)
	BAT2D1	NM_015172	TPD52	NM_001025252	TPD52	NM_001025253		Amotl2	chr9:102633595:32.02 (+13462)
	BAT3	NM_004639	FAM84B	NM_174911	M13930	M13930		Ampd1	chr3:102934450:60.3 (+56514), chr3:102944155:12.12 (+66219)
	BAT4	NM_033177	KIAA1539	BC004406	UNC13B	NM_006377		Ampd2	chr3:107888920:9.304 (+624)
	BATF2	NM_138456	MELK	NM_014791	MELK	NM_014791		Ampd3	chr7:117912870:12.02 (-3247), chr7:117915870:9.464 (-247), chr7:117917070:10.376 (+953), chr7:117917870:9.868 (+1753), chr7:117918370:15.696 (+2253), chr7:117920320:11.656 (+4203), chr7:117920920:23.916 (+4803), chr7:117940260:13.664 (+24143), chr7:117967245:15.06 (+51128), chr7:117967895:12.48 (+51778)
	BAZ2A	CR749379	AK129895	AK129895	TCF8	AK091478		Amz1	chr5:141211470:14.144 (+11390), chr5:141225190:17.428 (+25110), chr5:141225640:14.68 (+25560), chr5:141241110:15.748 (+41030), chr5:141271290:19.14 (+71210)
	BAZ2B	AB040909	LOC399744	NM_001013665	AY026352	AY026352		Amz2	chr11:109239560:16.212 (-47699), chr11:109302225:12.436 (+14966)
	BBC3	NM_014417	ASCC1	NM_015947	ASCC1	NM_015947		Anapc1	chr2:128271435:25.372 (+241695), chr2:128254895:19.864 (+258235), chr2:128248445:13.14 (+264685), chr2:128190810:13.12 (+322320), chr2:128168240:16.416 (+344890), chr2:128144890:15.292 (+368240), chr2:128122850:10.32 (+390280), chr2:128120850:10.156 (+392280), chr2:128030125:13.896 (+483005), chr2:128029675:11.024 (+483455)
	BBS7	NM_018190	CAMK2G	NM_172170	C10orf55	NM_001001791		Anapc5	chr5:123230350:12.74 (+40997)
	BBX	AF454941	KNDC1	AB051555	KNDC1	AB051555		Anapc7	chr5:122847070:13.476 (-25382), chr5:122950435:18.32 (+77983)
	BC003583	BC003583	TEAD1	NM_021961	ARNTL	NM_001178		Ang	chr14:51708835:9.204 (-1916), chr14:51709335:17.04 (-1416), chr14:51710185:15.244 (-566), chr14:51711035:11.0 (+284), chr14:51713335:8.316 (+2584)
	BC004969	BC004969	MLSTD2	NM_032228	RRAS2	NM_012250		Angpt1	chr15:42515330:16.48 (-6990), chr15:42509130:11.516 (-790), chr15:42506580:13.612 (+1760), chr15:42497410:13.284 (+10930), chr15:42452120:10.428 (+56220), chr15:42416935:10.744 (+91405), chr15:42352540:33.648 (+155800), chr15:42341790:11.84 (+166550), chr15:42341490:9.928 (+166850), chr15:42340540:9.124 (+167800), chr15:42339040:10.908 (+169300), chr15:42311320:11.636 (+197020), chr15:42304220:11…
	BC005072	BC005072	ZFP91	NM_053023	ZFP91	NM_053023		Angpt4	chr2:151799305:10.228 (+62238), chr2:151799905:16.568 (+62838)
	BC005991	BC005991	NXF1	NM_006362	NXF1	NM_006362		Angptl2	chr2:33112600:16.364 (+41120), chr2:33209210:22.664 (+137730)
	BC007251	BC007251	CLCF1	NM_013246	RAD9A	NM_004584		Angptl4	chr17:33947265:10.548 (-28746), chr17:33917645:16.732 (+874)
	BC007866	BC007866	BIRC3	NM_001165	BIRC2	NM_001166		Angptl6	chr9:20682330:12.5 (+1823), chr9:20661640:17.176 (+22513)
	BC010045	BC010045	SOX5	NM_006940	SOX5	AB081588		Ank	chr15:27448050:9.656 (+51619), chr15:27550805:10.992 (+154374), chr15:27555305:10.156 (+158874), chr15:27557705:9.756 (+161274)
	BC010732	BC010732	PPFIBP1	BC050281	PPFIBP1	BC050281		Ank1	chr8:24138725:10.068 (+53372)
	BC011742	BC011742	PTHLH	NM_198965	PTHLH	NM_198965		Ank3	chr10:69559350:15.752 (+562895), chr10:69595875:10.604 (+599420), chr10:69643670:10.744 (+647215), chr10:69663640:17.356 (+667185)
	BC012289	BC012289	DKFZP779L1558	NM_018318	MLSTD1	AK001324		Ankfy1	chr11:72503825:17.44 (+322)
	BC014230	BC014230	AF113698	AF113698	MLSTD1	NM_018099		Ankhd1	chr18:36720225:9.0 (-31)
	BC014953	BC014953	TMTC1	NM_175861	IPO8	NM_006390		Ankib1	chr5:3803665:18.184 (-557), chr5:3799315:11.1 (+3793), chr5:3773370:11.232 (+29738), chr5:3719520:21.308 (+83588), chr5:3696265:13.928 (+106843), chr5:3670125:44.656 (+132983), chr5:3668675:12.36 (+134433), chr5:3666775:22.716 (+136333)
	BC020814	BC020814	C1QDC1	NM_032156	DDX11	BC050069		Ankle1	chr8:73957125:156.604 (+27215)
	BC021569	BC021569	AK023286	AK023286	AK023286	AK023286		Ankmy2	chr12:36883310:12.848 (-466), chr12:36941150:51.5 (+57374)
	BC022205	BC022205	LTA4H	BC032528	LTA4H	BC032528		Ankrd1	chr19:36348170:16.148 (-153837), chr19:36347470:14.804 (-153137), chr19:36317140:11.864 (-122807), chr19:36313290:11.324 (-118957), chr19:36204255:15.404 (-9922)
	BC022302	BC022302	NT5DC3	NM_001031701	NT5DC3	NM_001031701		Ankrd11	chr8:125556955:15.504 (+8941), chr8:125485075:14.58 (+80821), chr8:125456645:21.976 (+109251), chr8:125422555:14.38 (+143341), chr8:125422055:11.396 (+143841)
	BC025340	BC025340	TMEM118	NM_032814	TMEM118	NM_032814		Ankrd13c	chr3:157620540:13.956 (+10111)
	BC028413	BC028413	SLITRK6	NM_032229	SLITRK5	NM_015567		Ankrd17	chr5:90843870:12.404 (-48660)
	BC029423	BC029423	NUMB	NM_001005744	NUMB	NM_001005744		Ankrd2	chr19:42080215:11.224 (-30312)
	BC029615	BC029615	POTE15	NM_207355	OR4N4	AK097598		Ankrd23	chr1:36604260:15.544 (-11687)
	BC031259	BC031259	DLL4	NM_019074	DLL4	NM_019074		Ankrd27	chr7:36373850:13.928 (+2585)
	BC031469	BC031469	FLJ43855	AK125843	BC029861	BC029861		Ankrd28	chr14:32598350:8.14 (+45250), chr14:32594710:16.792 (+48890), chr14:32497230:10.708 (+146370), chr14:32496880:11.092 (+146720), chr14:32483050:16.768 (+160550), chr14:32478000:19.272 (+165600), chr14:32470500:10.888 (+173100)
	BC031827	BC031827	VAC14	AK056433	VAC14	AK056433		Ankrd32	chr13:77578080:40.312 (-303352), chr13:76760010:20.524 (+514718), chr13:76731235:15.752 (+543493), chr13:76718935:11.92 (+555793), chr13:76548155:9.984 (+726573), chr13:76547055:9.228 (+727673)
	BC032569	BC032569	NR1D1	NM_021724	NR1D1	NM_021724		Ankrd33b	chr15:31355995:17.88 (-58482), chr15:31347795:20.1 (-50282), chr15:31299260:9.312 (-1747), chr15:31298560:9.272 (-1047), chr15:31282620:9.728 (+14893), chr15:31268970:9.668 (+28543), chr15:31266570:14.812 (+30943), chr15:31262570:15.844 (+34943)
	BC033615	BC033615	HOXB3	NM_002146	HOXB3	NM_002146		Ankrd44	chr1:54982500:12.28 (+701), chr1:54981350:13.436 (+1851), chr1:54980600:12.716 (+2601), chr1:54980150:14.7 (+3051), chr1:54977050:17.592 (+6151), chr1:54970650:29.604 (+12551), chr1:54969450:16.264 (+13751), chr1:54969050:12.216 (+14151), chr1:54896900:11.448 (+86301), chr1:54894800:11.4 (+88401), chr1:54855525:34.908 (+127676)
	BC034499	BC034499	HOXB4	NM_024015	HOXB5	NM_002147		Ankrd46	chr15:36464130:18.288 (-37625), chr15:36430445:12.504 (-3940), chr15:36390800:9.744 (+35705), chr15:36385400:15.052 (+41105), chr15:36378800:14.548 (+47705), chr15:36376950:9.532 (+49555), chr15:36376450:26.168 (+50055), chr15:36304355:12.264 (+122150), chr15:36297175:20.512 (+129330), chr15:36291375:15.448 (+135130), chr15:36253995:12.184 (+172510)
	BC035615	BC035615	SUPT4H1	NM_003168	SUPT4H1	NM_003168		Ankrd49	chr9:14588990:12.86 (-1585), chr9:14588590:12.252 (-1185), chr9:14563365:20.116 (+24040)
	BC035666	BC035666	ASPSCR1	NM_024083	ASPSCR1	NM_024083		Ankrd54	chr15:78893445:15.596 (-157)
	BC036758	BC036758	AK093095	AK093095	AK093095	AK093095		Ankrd6	chr4:32985985:12.492 (+51815)
	BC036762	BC036762	PTPN2	NM_080422	SEH1L	NM_031216		Ankrd9	chr12:112246665:10.076 (-29435), chr12:112246215:16.84 (-28985), chr12:112242715:10.736 (-25485), chr12:112213055:57.032 (+4175), chr12:112146245:14.56 (+70985)
	BC037418	BC037418	POLRMT	NM_005035	POLRMT	NM_005035		Anks1	chr17:28072100:11.4 (+25816), chr17:28150195:15.86 (+103911), chr17:28152145:40.06 (+105861), chr17:28152595:17.396 (+106311), chr17:28168440:14.4 (+122156)
	BC039540	BC039540	C19orf2	NM_003796	ZNF536	NM_014717		Anks1b	chr10:89203795:18.316 (-132458), chr10:89207445:11.588 (-128808), chr10:89254825:50.608 (-81428)
	BC040177	BC040177	DHRS10	NM_016246	DHRS10	NM_016246		Anks6	chr4:47023865:9.008 (+46312)
	BC040331	BC040331	MCM8	NM_032485	MCM8	NM_032485		Ankzf1	chr1:75184725:34.996 (-3983)
	BC040441	BC040441	FLJ45832	NM_207470	MGC72104	NM_207350		Anln	chr9:22171460:13.788 (+22189), chr9:22132665:12.876 (+60984)
	BC040897	BC040897	MGC72104	NM_207350	DEFB115	NM_001037730		Ano2	chr6:125509280:17.856 (-131156), chr6:125509630:11.452 (-130806), chr6:125522730:16.196 (-117706), chr6:125533915:9.488 (-106521), chr6:125546375:10.416 (-94061), chr6:125628715:16.632 (-11721)
	BC042812	BC042812	AK056171	AK056171	PRKCBP1	DQ082998		Ano4	chr10:88870530:15.064 (-149996)
	BC043218	BC043218	PRKCBP1	BX641005	NCOA3	BC092516		Ano6	chr15:95627755:14.296 (+6482), chr15:95668950:10.832 (+47677), chr15:95680305:15.844 (+59032), chr15:95680955:27.484 (+59682), chr15:95711350:9.512 (+90077), chr15:95714250:12.228 (+92977), chr15:95736900:12.612 (+115627), chr15:95737200:10.448 (+115927), chr15:96106515:54.884 (+485242), chr15:96107615:13.008 (+486342)
	BC044911	BC044911			TPTE	NM_199261		Ano7	chr1:95288275:38.808 (+17803)
	BC045575	BC045575			TPTE	NM_199261		Ano8	chr8:74001540:9.804 (+8425)
	BC045621	BC045621	CDY1	NM_004680	SPRY3	NM_005840		Anp32a	chr9:62143150:15.024 (-45999), chr9:62189020:16.092 (-129), chr9:62201870:67.488 (+12721), chr9:62215720:19.296 (+26571)
	BC046415	BC046415	GNG12	NM_018841	AK124028	AK124028		Anp32b	chr4:46459265:10.52 (-4723)
	BC047593	BC047593	SOX2	NM_003106	ATP11B	NM_014616		Anp32e	chr3:95721060:10.468 (-12119), chr3:95732970:14.588 (-209), chr3:95794445:12.06 (+61266), chr3:95797995:11.096 (+64816)
	BC049823	BC049823	UBAP1	NM_016525	AF130079	AF130079		Anpep	chr7:87045695:20.224 (-58150)
	BC050562	BC050562	BRD3	BC032124	WDR5	NM_017588		Antxr1	chr6:87248690:9.972 (+37078), chr6:87243940:9.964 (+41828), chr6:87209920:17.128 (+75848), chr6:87208320:12.04 (+77448), chr6:87141375:17.436 (+144393), chr6:87140075:10.036 (+145693), chr6:87134075:9.964 (+151693), chr6:87103145:12.94 (+182623)
	BC050694	BC050694	ANXA2	NM_001002857	ANXA2	NM_001002857		Antxr2	chr5:98445935:22.992 (+14045)
	BC051362	BC051362	HYDIN	BC043273	HYDIN	AK027571		Anubl1	chr6:116177940:26.896 (-36312), chr6:116179190:14.232 (-35062), chr6:116237055:12.28 (+22803)
	BC052341	BC052341	CDC25B	AK124284	C20orf29	BC011985		Anxa10	chr8:64533785:9.412 (+68129), chr8:64405265:11.336 (+196649), chr8:64399415:13.484 (+202499), chr8:64391715:35.188 (+210199), chr8:64390315:14.812 (+211599), chr8:64387315:21.416 (+214599)
	BC062992	BC062992	PRDM16	AB078876	PRDM16	AB078876		Anxa11	chr14:26612075:10.764 (-49565), chr14:26661355:9.956 (-285), chr14:26661755:8.156 (+115), chr14:26671175:8.708 (+9535), chr14:26676575:8.304 (+14935), chr14:26681375:14.432 (+19735)
	BC063633	BC063633	C1orf144	NM_015609	C1orf144	AB097046		Anxa13	chr15:58358855:9.948 (-138027)
	BC064430	BC064430	TBCE	NM_003193	TBCE	NM_003193		Anxa2	chr9:69302400:13.896 (+911), chr9:69305000:13.78 (+3511)
	BC065192	BC065192	BRE	AF420603	BRE	AF420603		Anxa3	chr5:97223485:24.26 (+1082), chr5:97308095:15.22 (+85692), chr5:97312795:23.856 (+90392), chr5:97327245:17.004 (+104842), chr5:97340735:92.28 (+118332), chr5:97341485:49.232 (+119082), chr5:97341985:36.244 (+119582), chr5:97342535:11.18 (+120132), chr5:97343985:27.54 (+121582), chr5:97346585:25.496 (+124182), chr5:97347035:14.004 (+124632), chr5:97350135:42.144 (+127732), chr5:97350535:27.356 (+1…
	BC068080	BC068080	CDC42EP3	NM_006449	CDC42EP3	NM_006449		Anxa4	chr6:86723890:9.544 (+19687), chr6:86723290:10.824 (+20287)
	BC071695	BC071695	LOC129531	NM_138798	MRPL30	AK126402		Anxa5	chr3:36394620:13.028 (-19812)
	BC082977	BC082977	DKFZp762E1312	NM_018410	SPP2	NM_006944		Anxa6	chr11:54844820:11.78 (+2152), chr11:54836530:11.636 (+10442), chr11:54789620:11.516 (+57352), chr11:54789270:13.676 (+57702), chr11:54787520:19.62 (+59452), chr11:54786320:14.848 (+60652), chr11:54785670:17.356 (+61302)
	BC101209	BC101209	C3orf10	NM_018462	C3orf10	NM_018462		Anxa9	chr3:95115495:17.956 (-4398), chr3:95097615:24.46 (+13482)
	BC104183	BC104183	MDS1	BC069498	ARPM1	NM_032487		Aoah	chr13:20279680:9.452 (-606307), chr13:20324220:11.72 (-561767)
	BC111059	BC111059	MAP1B	NM_005909	MAP1B	NM_032010		Aoc2	chr11:101185245:12.0 (-1131)
	BC111698	BC111698	SOX30	NM_178424	ICF45	BC023521		Aoc3	chr11:101219025:12.24 (+27106)
	BCAN	NM_021948	HIST1H4H	NM_003543	BTN3A2	NM_007047		Aox3l1	chr1:58360700:22.204 (+25531)
	BCAR1	NM_014567	RAB23	NM_016277	GUSBL2	NM_206908		Ap1ar	chr3:127596995:9.416 (-56586), chr3:127495405:9.244 (+45004)
	BCAR3	BC039895	BNIP3L	NM_004331	PNMA2	NM_007257		Ap1b1	chr11:4873750:11.672 (-13157), chr11:4874900:21.44 (-12007), chr11:4889410:13.816 (+2503)
	BCAS1	NM_003657	TRIB1	NM_025195	FAM84B	NM_174911		Ap1g1	chr8:112274655:37.736 (-27884), chr8:112301885:10.344 (-654)
	BCAT2	NM_001190	ANGPTL2	NM_012098	ANGPTL2	NM_012098		Ap1m1	chr8:74763695:10.332 (-335), chr8:74792545:17.788 (+28515), chr8:74796595:9.828 (+32565), chr8:74797695:18.056 (+33665), chr8:74801295:14.2 (+37265), chr8:74805630:12.564 (+41600), chr8:74809080:9.028 (+45050), chr8:74819035:10.772 (+55005)
	BCKDHA	NM_000709	PHF21A	AB051483	PHF21A	AB051483		Ap1m2	chr9:21136500:19.708 (-19724), chr9:21132650:59.3 (-15874), chr9:21125900:18.268 (-9124), chr9:21123100:12.016 (-6324), chr9:21121200:18.176 (-4424), chr9:21118000:44.184 (-1224), chr9:21113750:15.152 (+3026)
	BCKDHB	BC034481	BSCL2	BC009866	TTC9C	AF289605		Ap1s1	chr5:137508295:12.836 (+13634)
	BCL10	BC053617	AF001542	AF001542	SCYL1	BC069233		Ap1s2	chrX:160288990:8.552 (-58101), chrX:160335610:8.952 (-11481), chrX:160346040:6.224 (-1051)
	BCL2	NM_000657	IPO8	NM_006390	C1QDC1	NM_032156		Ap1s3	chr1:79748725:12.2 (-80179), chr1:79748575:12.2 (-80029), chr1:79737810:21.588 (-69264), chr1:79708475:27.804 (-39929), chr1:79708125:30.824 (-39579), chr1:79707725:27.676 (-39179)
	BCL2L1	NM_138578	LOC196394	BC045831	LOC440093	NM_001013699		Ap2a1	chr7:52185260:12.176 (-401)
	BCL3	NM_005178	PKP2	NM_001005242	PKP2	NM_001005242		Ap2a2	chr7:148744540:24.348 (-3538), chr7:148745940:15.176 (-2138), chr7:148746340:9.016 (-1738), chr7:148764525:12.992 (+16447), chr7:148786100:9.064 (+38022)
	BCL9	NM_004326	ZCCHC14	NM_015144	ZCCHC14	BC028304		Ap2m1	chr16:20535980:19.624 (+404), chr16:20539980:11.3 (+4404)
	BCL9L	AB094091	STAT3	NM_139276	STAT3	NM_139276		Ap3b1	chr13:95124695:15.22 (-4219), chr13:95152140:76.72 (+23226)
	BCLAF1	NM_014739	HOXB4	NM_024015	HOXB5	NM_002147		Ap3m1	chr14:21867280:9.176 (+4383), chr14:21851665:11.62 (+19998)
	BDH1	NM_203314	AKAP1	NM_003488	MSI2	NM_138962		Ap3m2	chr8:23925005:10.164 (-8880), chr8:23919755:11.58 (-3630), chr8:23919305:11.608 (-3180), chr8:23917655:11.76 (-1530), chr8:23917005:10.628 (-880)
	BDNF	NM_170734	RNF190	BX648705	AK021886	AK021886		Ap3s1	chr18:46905595:28.636 (+4025)
	BET1L	BC008971	ANKRD12	NM_015208	TWSG1	NM_020648		Ap3s2	chr7:87160495:14.964 (-94970), chr7:87160045:10.504 (-94520), chr7:87045695:20.224 (+19830)
	BFSP1	BC041483	AK126828	AK126828	KIAA1772	NM_024935		Ap4b1	chr3:103613295:12.116 (-144), chr3:103613595:12.432 (+156)
	BFSP2	NM_003571	TXNL1	NM_004786	WDR7	NM_015285		Ap4e1	chr2:126834410:12.176 (-36)
	BHLHB2	NM_003670	GALR1	NM_001480	SALL3	NM_171999		Apbb1ip	chr2:22600505:68.024 (-29341), chr2:22602555:10.632 (-27291), chr2:22629185:20.188 (-661), chr2:22629585:13.16 (-261), chr2:22629985:23.388 (+139), chr2:22662960:23.784 (+33114), chr2:22671880:13.648 (+42034)
	BHLHB3	NM_030762	AK128825	AK128825	C19orf19	NM_182577		Apbb2	chr5:66714535:19.036 (+295374)
	BICD1	NM_001714	NTE	NM_006702	BC035808	BC035808		Apbh	chr7:31960485:11.096 (+116349), chr7:31954355:11.76 (+122479), chr7:31945850:19.704 (+130984)
	BIN1	NM_139345	ZSWIM4	NM_023072	AK129685	AK129685		Apc	chr18:34398835:9.696 (+18198)
	BIN3	NM_018688	SPINT2	NM_021102	LOC541469	NM_001013617		Apc2	chr10:79776915:10.78 (+12351)
	BIRC2	NM_001166	BCL2L1	NM_138578	BCL2L1	NM_138578		Aph1a	chr3:95695865:9.336 (-2053), chr3:95698565:14.724 (+647)
	BIRC3	NM_001165	DLGAP4	NM_014902	DLGAP4	NM_014902		Aph1c	chr9:66765815:18.012 (-83303), chr9:66765365:18.008 (-82853), chr9:66764465:47.092 (-81953), chr9:66764015:32.564 (-81503), chr9:66763265:36.116 (-80753), chr9:66762765:16.856 (-80253), chr9:66761765:24.4 (-79253), chr9:66745765:16.46 (-63253), chr9:66681285:16.696 (+1227), chr9:66680535:17.152 (+1977), chr9:66679135:16.64 (+3377)
	BIRC6	AK023788			TPTE	NM_199261		Api5	chr2:94277380:15.276 (+923)
	BIVM	NM_017693			TPTE	NM_199261		Apitd1	chr4:148529975:21.404 (-18267), chr4:148518610:10.56 (-6902), chr4:148517910:23.932 (-6202)
	Bles03	NM_031450	PDXK	BC000123	C21orf124	NM_032920		Aplf	chr6:87692990:19.972 (-70850), chr6:87692240:12.356 (-70100)
	BLK	NM_001715	ZXDA	NM_007156	LOC139886	NM_001012968		Aplp2	chr9:31062010:36.356 (-42611), chr9:31061060:37.76 (-41661), chr9:31060310:32.888 (-40911), chr9:30971050:15.664 (+48349), chr9:30953185:18.712 (+66214)
	BLOC1S2	NM_001001342	RAB3GAP1	NM_012233	RAB3GAP1	NM_012233		Apoa1	chr9:45849515:19.376 (-187197), chr9:45906885:17.204 (-129827), chr9:45946660:12.864 (-90052), chr9:45955610:15.072 (-81102), chr9:45958660:12.376 (-78052), chr9:45984210:19.392 (-52502), chr9:46023730:13.072 (-12982)
	BMF	NM_001003940	ETF1	BC014269	HSPA9B	NM_004134		Apoa2	chr1:173152205:11.056 (-2979)
	BMP1	NM_001199	MAP3K6	AB208805	MAP3K6	AB208805		Apoa4	chr9:46066035:13.424 (+17109)
	BMP2K	NM_198892	LPIN1	NM_145693	LPIN1	NM_145693		Apoa5	chr9:46066035:13.424 (-10655)
	BMP4	NM_001202	SLC4A1AP	NM_018158	SLC4A1AP	NM_018158		Apob	chr12:7969345:10.992 (-15137), chr12:8162480:20.196 (+177998), chr12:8302435:19.9 (+317953)
	BMP6	NM_001718	IGKC	BC070334	AF289610	AF289610		Apob48r	chr7:133728120:14.224 (-401)
	BMPER	NM_133468	GOLPH4	NM_014498	EVI1	BX640908		Apobec1	chr6:122521450:20.276 (+31011)
	BMPR1B	NM_001203	COL25A1	NM_032518	COL25A1	NM_032518		Apobec3	chr15:79709320:12.128 (-13517), chr15:79709870:10.488 (-12967)
	BMPR2	NM_001204	LOC132321	NM_173487	PCDH10	NM_032961		Apobec4	chr1:154568340:17.504 (-29340)
	BNC2	AK131398	DKFZP781I1119	NM_152622	DKFZP781I1119	NM_152622		Apoc1	chr7:20280680:11.368 (-2674)
	BNIP2	NM_004330	AK095964	AK095964	AK095964	AK095964		Apod	chr16:31354890:9.516 (-40209), chr16:31290600:11.204 (+24081)
	BNIPL	BC027868	ZNF452	NM_052923	RFP	NM_006510		Apol8	chr15:77671235:10.82 (-85558), chr15:77667685:11.052 (-82008), chr15:77664835:19.08 (-79158), chr15:77662135:15.008 (-76458), chr15:77661485:9.712 (-75808), chr15:77650570:28.176 (-64893), chr15:77646620:22.724 (-60943), chr15:77637140:9.124 (-51463), chr15:77636340:28.684 (-50663), chr15:77635640:10.076 (-49963), chr15:77631790:28.088 (-46113), chr15:77631390:16.188 (-45713), chr15:77582255:12.5…
	BOC	NM_033254	C6orf155	NM_024882	RIMS1	AB051866		Apol9b	chr15:77582255:12.54 (+22754)
	BPGM	NM_199186	OSTF1	BC007459	OSTF1	NM_012383		Apool	chrX:108883915:22.796 (-541101), chrX:109484620:36.848 (+59604)
	BPI	NM_001725	PFKFB3	AK131307	AK128185	AK128185		Appbp2	chr11:85088920:12.364 (-40299)
	BPNT1	NM_006085	LOC399744	NM_001013665	AY026352	AY026352		Appl1	chr14:27807575:8.084 (-23839), chr14:27639450:20.084 (+144286), chr14:27571845:9.656 (+211891), chr14:27495315:8.384 (+288421)
	BRAP	NM_006768	JMJD1C	NM_004241	JMJD1C	NM_004241		Appl2	chr10:83865145:13.916 (-753737), chr10:83864695:14.124 (-753287), chr10:83846795:19.916 (-735387), chr10:83846245:13.616 (-734837), chr10:83801730:10.728 (-690322), chr10:83409585:24.412 (-298177), chr10:83111640:12.38 (-232)
	BRCA1	NM_007295	STX5A	NM_003164	WDR74	NM_018093		Aprt	chr8:125117360:16.016 (-16554), chr8:125100405:10.204 (+401), chr8:125099455:10.2 (+1351)
	BRD2	AL832722	LOC196394	BC045831	LOC440093	NM_001013699		Aqp11	chr7:104913930:10.3 (-27174), chr7:104898335:11.148 (-11579), chr7:104897835:12.532 (-11079), chr7:104896335:12.18 (-9579)
	BRD4	BC035266	HCFC1R1	NM_017885	HCFC1R1	NM_017885		Aqp3	chr4:41020605:16.04 (+24610)
	BRE	AF420605	ZNF213	NM_004220	OR1F1	Y14442		Aqp4	chr18:15505670:29.732 (+56522), chr18:15505020:16.868 (+57172), chr18:15504220:32.208 (+57972), chr18:15424265:21.968 (+137927), chr18:15370635:10.504 (+191557), chr18:15366985:15.996 (+195207), chr18:15363685:17.888 (+198507), chr18:15360285:15.632 (+201907), chr18:15353585:12.676 (+208607), chr18:15235820:17.184 (+326372)
	BRF1	NM_145685	TM4SF11	NM_015993	CCL22	NM_002990		Aqp6	chr15:99480140:9.612 (+48310)
	BRI3	NM_015379	CRKRS	AB020711	NEUROD2	NM_006160		Aqp7	chr4:41020605:16.04 (-25437)
	BRIP1	NM_032043	PERLD1	AY358437	PERLD1	AY358437		Aqp9	chr9:71036130:14.824 (-25035), chr9:71035480:30.256 (-24385), chr9:71027280:16.068 (-16185), chr9:71015050:23.42 (-3955), chr9:71014100:32.764 (-3005), chr9:71013150:44.188 (-2055), chr9:71011150:18.52 (-55), chr9:71010600:22.504 (+495), chr9:71010150:13.576 (+945), chr9:71005800:14.972 (+5295), chr9:70996905:25.98 (+14190), chr9:70923585:12.308 (+87510), chr9:70835330:15.268 (+175765), chr9:7079…
	BRLZ	NM_032251	RUNDC1	NM_173079	RPL27	NM_000988		Ar	chrX:95970015:7.308 (+624927), chrX:96065230:7.428 (+720142)
	BRP44	NM_015415	ABCC3	NM_020037	ABCC3	NM_020037		Araf	chrX:20347960:6.812 (-77708), chrX:20425705:7.004 (+37)
	BRSK2	AK131534	GRB2	NM_002086	GRB2	NM_002086		Arap1	chr7:108490155:9.012 (-6427), chr7:108491605:9.12 (-4977), chr7:108497005:9.58 (+423), chr7:108511310:34.176 (+14728), chr7:108512160:9.596 (+15578), chr7:108528505:9.084 (+31923), chr7:108531155:11.704 (+34573), chr7:108532505:9.9 (+35923)
	BRUNOL4	NM_020180	RTTN	AK096404	RTTN	AK096404		Arap3	chr18:38278730:10.944 (-121503), chr18:38162455:11.096 (-5228), chr18:38159355:39.5 (-2128), chr18:38137310:9.556 (+19917), chr18:38131745:10.664 (+25482), chr18:38131345:13.524 (+25882)
	BRWD3	NM_153252	LASS4	NM_024552	LASS4	NM_024552		Arcn1	chr9:44542515:13.068 (+33375), chr9:44531265:14.268 (+44625)
	BSCL2	BC009866	ZNF561	BC032668	AK127419	AK127419		Areg	chr5:91712200:13.144 (+143560)
	BSDC1	AK021440	BPI	NM_001725	BPI	NM_001725		Arf2	chr11:103825580:12.308 (-2604), chr11:103840930:11.204 (+12746), chr11:103862530:15.248 (+34346)
	BSND	NM_057176	GOLPH4	NM_014498	EVI1	BX640908		Arf3	chr15:98603060:12.612 (-9512), chr15:98602560:9.016 (-9012)
	BST2	NM_004335	NPPB	NM_002521	KIAA2013	NM_138346		Arf4	chr14:27457325:8.368 (-357)
	BTBD10	BC005071	PADI2	NM_007365	AK127830	AK127830		Arf5	chr6:28371850:9.736 (-1789)
	BTBD11	NM_001018072	GOLPH4	NM_014498	EVI1	BX640908		Arf6	chr12:70463560:10.528 (-9576), chr12:70463910:11.556 (-9226), chr12:70464860:14.808 (-8276), chr12:70475600:18.352 (+2464), chr12:70548405:21.896 (+75269), chr12:70548705:16.2 (+75569), chr12:70549005:32.776 (+75869), chr12:70558055:10.172 (+84919), chr12:70558655:12.464 (+85519), chr12:70559105:10.404 (+85969), chr12:70559505:11.764 (+86369), chr12:70587230:18.868 (+114094), chr12:70603150:16.56…
	BTBD14B	NM_052876	DEK	NM_003472	DEK	NM_003472		Arfgap2	chr2:91201680:10.612 (+96218)
	BTBD2	AF355797	ASPH	BC025236	FAM77D	NM_173688		Arfgap3	chr15:83273010:17.248 (-92334), chr15:83263505:11.5 (-82829)
	BTBD5	NM_017658	BAD	NM_004322	BAD	NM_004322		Arfgef1	chr1:10315985:31.32 (-93235), chr1:10222030:17.804 (+720), chr1:10086555:11.596 (+136195)
	BTBD9	BC101357	MYEOV	NM_138768	CCND1	NM_053056		Arfip2	chr7:112790615:9.8 (-1686)
	BTD	NM_000060	SSPN	NM_005086	C12orf11	NM_018164		Arg1	chr10:24918520:12.144 (-271245), chr10:24848325:23.116 (-201050), chr10:24839125:13.02 (-191850), chr10:24670240:17.02 (-22965)
	BTF3	NM_001037637	NOC4L	NM_024078	GALNT9	NM_021808		Arg2	chr12:80272410:10.196 (+40636)
	BTF3L4	NM_152265	NUMB	NM_003744	NUMB	NM_003744		Arhgap10	chr8:80059025:20.624 (-17220), chr8:80058475:19.456 (-16670), chr8:80033035:9.044 (+8770), chr8:80009535:10.332 (+32270), chr8:80008735:24.284 (+33070), chr8:80008435:27.2 (+33370), chr8:80007835:118.648 (+33970), chr8:80006985:10.708 (+34820), chr8:79975745:30.668 (+66060), chr8:79966645:16.868 (+75160), chr8:79965045:13.812 (+76760)
	BTG1	NM_001731	MGC18079	AY358206	MGC18079	AY358206		Arhgap12	chr18:5816275:11.412 (+319820), chr18:5806250:11.296 (+329845)
	BTRC	BC027994	PLXDC1	NM_020405	CACNB1	NM_000723		Arhgap15	chr2:43583580:12.312 (-20763), chr2:43594645:18.688 (-9698), chr2:43604080:24.708 (-263), chr2:43628435:10.316 (+24092), chr2:44179600:14.28 (+575257), chr2:44208485:10.376 (+604142)
	BUB3	NM_004725	HEXIM1	NM_006460	HEXIM1	NM_006460		Arhgap17	chr7:130514640:9.184 (-1212), chr7:130510790:10.412 (+2638), chr7:130509940:17.896 (+3488), chr7:130509540:20.876 (+3888)
	BX161428	BX161428	THEG	NM_016585	AK128825	AK128825		Arhgap18	chr10:26519035:9.232 (+26718), chr10:26519485:21.52 (+27168)
	BX537532	BX537532	ZSWIM4	NM_023072	AK129685	AK129685		Arhgap20	chr9:51082055:13.852 (-491401), chr9:51132720:14.16 (-440736)
	BX538238	BX538238	JUND	AK223630	LSM4	NM_012321		Arhgap21	chr2:20890890:19.688 (-1543), chr2:20815940:11.836 (+73407)
	BX640618	BX640618	TTTY8	BC026100	USP9Y	NM_004654		Arhgap22	chr14:33971575:15.804 (-58433), chr14:33998655:30.496 (-31353), chr14:34015535:10.848 (-14473), chr14:34016185:24.112 (-13823), chr14:34016785:11.528 (-13223), chr14:34116840:8.26 (+86832)
	BXDC2	AK001962	AGRN	NM_198576	C1orf159	AK057368		Arhgap23	chr11:97255845:11.992 (-55628), chr11:97289795:12.3 (-21678), chr11:97303235:13.644 (-8238)
	BZW2	AK027837	UBE2J2	NM_194315	UBE2J2	NM_194315		Arhgap25	chr6:87533485:9.776 (-50257), chr6:87492220:20.732 (-8992), chr6:87491370:15.028 (-8142), chr6:87483270:11.412 (-42), chr6:87482970:12.988 (+258), chr6:87453045:20.38 (+30183), chr6:87452645:11.204 (+30583), chr6:87449895:12.64 (+33333), chr6:87446245:9.344 (+36983)
	C10orf114	NM_001010911	CAMTA1	NM_015215	CAMTA1	NM_015215		Arhgap26	chr18:39098455:15.38 (-54343), chr18:39099005:21.672 (-53793), chr18:39100305:12.512 (-52493), chr18:39122520:10.016 (-30278), chr18:39137595:11.008 (-15203), chr18:39153155:10.88 (+357), chr18:39180695:25.6 (+27897), chr18:39462390:9.14 (+309592), chr18:39540485:14.42 (+387687)
	C10orf118	NM_018017	PRAMEF2	BC040902	HNRPCL1	CR599515		Arhgap28	chr17:68090835:15.02 (+262612)
	C10orf132	NM_001010917	MST1	BC044862	CROCC	NM_014675		Arhgap29	chr3:121555100:14.236 (-101143), chr3:121577615:10.78 (-78628)
	C10orf38	NM_001010924	SERINC2	NM_178865	TINAGL1	NM_022164		Arhgap30	chr1:173310145:12.112 (-8945), chr1:173319045:41.244 (-45), chr1:173320345:15.864 (+1255)
	C10orf39	NM_194303	C1orf94	NM_032884	GJB5	NM_005268		Arhgap4	chrX:71157430:6.64 (-794), chrX:71155880:7.284 (+756)
	C10orf4	NM_145246	GJB3	NM_024009	GJA4	NM_002060		Arhgap5	chr12:53603490:13.076 (-13575), chr12:53605790:24.54 (-11275), chr12:53739165:11.488 (+122100), chr12:53739615:31.58 (+122550), chr12:53745300:16.144 (+128235)
	C10orf42	NM_138357	SLC2A1	NM_006516	EBNA1BP2	NM_006824		Arhgap6	chrX:165481955:6.428 (+248925), chrX:165532685:7.74 (+299655), chrX:165533835:6.08 (+300805), chrX:165544510:11.652 (+311480), chrX:165545460:14.632 (+312430)
	C10orf54	NM_022153	RAD54L	NM_003579	RAD54L	NM_003579		Arhgap9	chr10:126760515:12.192 (-267), chr10:126760865:9.588 (+83)
	C10orf55	BC049374	BSND	NM_057176	BSND	NM_057176		Arhgdia	chr11:120441590:14.248 (+1325)
	C10orf58	NM_032333	DPYD	BC108742	DPYD	BC108742		Arhgdib	chr6:136890260:17.456 (-23), chr6:136889710:15.164 (+527), chr6:136888610:31.56 (+1627), chr6:136888310:26.336 (+1927), chr6:136887760:12.488 (+2477), chr6:136887260:12.716 (+2977), chr6:136879360:37.064 (+10877)
	C10orf59	NM_018363	AMY1A	NM_004038	HRMT1L6	BC073866		Arhgef1	chr7:25687120:18.616 (-884), chr7:25687520:10.756 (-484)
	C10orf72	NM_001031746	NTNG1	NM_014917	NTNG1	NM_014917		Arhgef10	chr8:14890390:9.62 (-21326)
	C10orf77	NM_024789	SORT1	NM_002959	SORT1	NM_002959		Arhgef10l	chr4:140240350:18.368 (-35680), chr4:140240000:19.048 (-35330), chr4:140235750:10.408 (-31080), chr4:140217395:11.224 (-12725)
	C10orf78	NM_001002759	ST7L	NM_198328	ST7L	NM_198328		Arhgef11	chr3:87353575:16.38 (-69097), chr3:87568565:16.62 (+145893), chr3:87569115:27.88 (+146443)
	C10orf87	BC109261	LRIG2	NM_014813	LRIG2	NM_014813		Arhgef12	chr9:42904615:12.92 (+9185)
	C10orf9	BC094815	MLLT11	NM_006818	MGC29891	NM_144618		Arhgef16	chr4:153955845:9.892 (-281842)
	C10orf90	BC021140	PIP5K1A	NM_003557	PIP5K1A	U78576		Arhgef19	chr4:140843670:14.816 (+44872)
	C10orf91	NM_173541	PIK4CB	NM_002651	PIK4CB	NM_002651		Arhgef2	chr3:88407835:12.904 (-17192), chr3:88410735:16.556 (-14292), chr3:88411385:35.768 (-13642), chr3:88427520:15.16 (+2493), chr3:88431220:16.268 (+6193), chr3:88431620:12.08 (+6593)
	C10orf95	NM_024886	CGN	NM_020770	CGN	NM_020770		Arhgef3	chr14:27858550:12.384 (-192674), chr14:28150310:12.396 (+99086), chr14:28150660:9.764 (+99436), chr14:28159130:9.964 (+107906), chr14:28163930:9.316 (+112706), chr14:28164730:22.12 (+113506), chr14:28168830:10.632 (+117606), chr14:28178240:19.472 (+127016), chr14:28218885:8.668 (+167661)
	C11orf1	NM_022761	S100A2	NM_005978	S100A16	NM_080388		Arhgef6	chrX:54629250:6.852 (-37345), chrX:54592180:10.744 (-275), chrX:54591730:10.652 (+175)
	C11orf11	NM_006133	BC058003	BC058003	DHX9	NM_030588		Arhgef7	chr8:11592665:10.592 (-135439), chr8:11767655:23.376 (+39551), chr8:11775455:9.544 (+47351), chr8:11831395:23.1 (+103291)
	C11orf30	NM_020193	KCNH1	NM_172362	RCOR3	BC031608		Arid1a	chr4:133432045:10.284 (-122520), chr4:133431245:37.524 (-121720), chr4:133430595:38.544 (-121070), chr4:133429545:14.884 (-120020), chr4:133385660:18.12 (-76135), chr4:133384510:9.372 (-74985), chr4:133372260:13.476 (-62735), chr4:133307700:10.74 (+1825), chr4:133262965:18.156 (+46560)
	C11orf31	NM_170746	LOC339789	NM_207358	ID2	NM_002166		Arid3a	chr10:79388290:17.284 (-1526), chr10:79389840:9.328 (+24), chr10:79399990:11.996 (+10174), chr10:79403540:10.584 (+13724)
	C11orf43	NM_001007139	ITSN2	NM_006277	NCOA1	NM_147223		Arid3b	chr9:57710065:12.968 (-28027), chr9:57684410:12.388 (-2372), chr9:57683860:17.892 (-1822), chr9:57679310:12.352 (+2728), chr9:57668460:28.724 (+13578), chr9:57659660:12.38 (+22378), chr9:57648660:14.316 (+33378), chr9:57648210:14.248 (+33828), chr9:57637610:19.292 (+44428), chr9:57633610:13.54 (+48428)
	C11orf44	NM_173580	XDH	NM_000379	C2orf4	NM_015955		Arid4a	chr12:72100655:19.248 (-16298), chr12:72149405:12.804 (+32452)
	C11orf46	NM_152316	KIAA1414	NM_019024	KIAA1414	NM_019024		Arid5a	chr1:36353465:12.88 (-11133), chr1:36364240:13.372 (-358), chr1:36365040:85.86 (+442)
	C11orf49	NM_001003677	EML4	NM_019063	COX7A2L	NM_004718		Arid5b	chr10:67739890:17.248 (+1583), chr10:67703825:10.264 (+37648), chr10:67702975:9.884 (+38498)
	C11orf51	NM_014042	NRXN1	AF064842	ASB3	NM_145863		Arih1	chr9:59335445:23.752 (-1265), chr9:59335045:19.716 (-865), chr9:59334645:36.516 (-465)
	C12orf11	NM_018164	LOC51057	NM_015910	MDH1	NM_005917		Arl10	chr13:54676785:9.112 (+412)
	C12orf23	NM_152261	ANTXR1	NM_032208	ANTXR1	NM_032208		Arl11	chr14:61906975:18.728 (-21614), chr14:61913690:8.956 (-14899), chr14:61920415:10.604 (-8174), chr14:61928765:10.18 (+176)
	C12orf24	NM_013300	LMAN2L	NM_030805	CNNM4	BC063295		Arl14	chr3:68975300:10.456 (-51040), chr3:69007145:9.728 (-19195), chr3:69009395:15.768 (-16945), chr3:69012445:9.04 (-13895)
	C12orf26	NM_032230	TSGA10	NM_182911	TSGA10	NM_182911		Arl15	chr13:114584690:11.916 (-25), chr13:114590290:9.5 (+5575), chr13:114868320:13.028 (+283605)
	C12orf30	NM_024953	DPP10	NM_001004360	DPP10	NM_001004360		Arl2bp	chr8:97158195:11.612 (-32459), chr8:97158595:14.076 (-32059), chr8:97190890:9.656 (+236)
	C12orf34	BC037221	RALB	AK127675	RALB	AK127675		Arl3	chr19:46628325:17.848 (+19249), chr19:46578635:11.348 (+68939), chr19:46577835:15.184 (+69739)
	C12orf35	NM_018169	TSN	NM_004622	CNTNAP5	NM_138996		Arl4a	chr12:40762730:12.656 (+1843), chr12:40750020:13.464 (+14553), chr12:40749570:10.38 (+15003), chr12:40743870:29.28 (+20703)
	C12orf41	AK000443	MGC12981	NM_032357	IMP4	NM_033416		Arl4c	chr1:90552740:11.424 (+46025), chr1:90551640:36.728 (+47125), chr1:90484240:47.548 (+114525), chr1:90406715:16.632 (+192050), chr1:90379285:35.408 (+219480), chr1:90378835:12.04 (+219930)
	C12orf57	NM_138425	ARL6IP6	NM_152522	RPRM	NM_019845		Arl6ip1	chr7:125273350:29.52 (-212)
	C13orf10	BC041655	ITGB6	NM_000888	BC065192	BC065192		Arl6ip4	chr5:124562355:11.92 (-3761)
	C13orf18	BC032311	RBMS1	NM_016839	TANK	NM_004180		Arl6ip5	chr6:97160770:13.244 (-15), chr6:97161470:15.868 (+685), chr6:97164020:10.008 (+3235)
	C13orf7	BC028586	RBMS1	NM_016839	TANK	NM_004180		Arl8a	chr1:137044255:15.324 (+845)
	C14orf1	NM_007176	DLX1	NM_178120	DLX2	NM_004405		Arl8b	chr6:108612070:10.264 (-120982), chr6:108645740:20.428 (-87312), chr6:108646340:11.6 (-86712), chr6:108683680:9.496 (-49372)
	C14orf10	BC006823	NCKAP1	NM_205842	DUSP19	NM_080876		Armc2	chr10:41993555:15.528 (-255368), chr10:41990805:43.84 (-252618), chr10:41964395:9.392 (-226208), chr10:41940490:14.62 (-202303), chr10:41914790:11.688 (-176603), chr10:41616435:10.096 (+121752), chr10:41547780:17.204 (+190407)
	C14orf104	NM_018139	NDUFS1	BC022368	NDUFS1	BC022368		Armc3	chr2:18969970:11.22 (-150774), chr2:19067205:20.876 (-53539), chr2:19222705:10.556 (+101961), chr2:19223155:12.916 (+102411), chr2:19239085:11.488 (+118341), chr2:19240235:21.932 (+119491), chr2:19241985:15.592 (+121241), chr2:19265600:30.92 (+144856), chr2:19266250:22.96 (+145506)
	C14orf111	NM_015962	PNKD	BC021118	PNKD	BC021118		Armc4	chr18:7460630:10.144 (-162732), chr18:7405275:10.144 (-107377)
	C14orf112	NM_016468	ANKZF1	AK023206	ANKZF1	AK023206		Armc6	chr8:72800675:37.1 (-42355)
	C14orf118	NM_017926	ATG16L1	NM_030803	ATG16L1	NM_030803		Armc9	chr1:88083345:16.412 (+31991), chr1:88113220:11.108 (+61866), chr1:88114620:20.916 (+63266), chr1:88125320:12.92 (+73966), chr1:88160740:32.536 (+109386), chr1:88165390:11.98 (+114036)
	C14orf122	NM_016049	SPP2	NM_006944	ARL4C	AJ579850		Armcx1	chrX:131252320:7.736 (-207)
	C14orf131	AK093342	GRM7	NM_181874	LMCD1	NM_014583		Armcx5	chrX:132277780:7.496 (+550)
	C14orf133	NM_022067	FLJ42117	NM_198463	FLJ42117	NM_198463		Arnt	chr3:95238325:10.252 (+14), chr3:95238675:11.0 (+364), chr3:95239225:15.2 (+914), chr3:95261600:11.132 (+23289)
	C14orf142	NM_032490	PTPRG	BC047734	PTPRG	BC047734		Arntl	chr7:120228995:9.956 (-121983), chr7:120257175:12.736 (-93803), chr7:120275835:37.316 (-75143), chr7:120277235:9.088 (-73743), chr7:120277635:12.796 (-73343), chr7:120284985:9.844 (-65993), chr7:120341045:12.384 (-9933), chr7:120412810:11.44 (+61832), chr7:120430905:9.596 (+79927), chr7:120432905:20.512 (+81927), chr7:120438555:9.408 (+87577), chr7:120438855:12.816 (+87877)
	C14orf143	BX161414	MAGI1	NM_001033057	MAGI1	NM_001033057		Arntl2	chr6:146703795:12.188 (-50256)
	C14orf147	NM_138288	FOXP1	AK092383	FOXP1	AK092383		Arpc1a	chr5:145859315:49.38 (+14578)
	C14orf151	NM_032714	NFKBIZ	NM_001005474	ZPLD1	BC031261		Arpc1b	chr5:145859315:49.38 (-15809)
	C14orf159	AK123532	ZPLD1	NM_175056	ALCAM	NM_001627		Arpc2	chr1:74247755:11.66 (-35368), chr1:74273940:16.256 (-9183), chr1:74287680:14.132 (+4557), chr1:74291630:11.092 (+8507)
	C14orf168	NM_031427	MAK3	CR749314	MAK3	CR749314		Arpc3	chr5:122829845:19.052 (-12091), chr5:122847070:13.476 (+5134)
	C14orf174	NM_001010860	PTPLB	NM_198402	PTPLB	NM_198402		Arpc5	chr1:154615420:11.168 (+1749)
	C14orf2	NM_004894	RYK	S59184	AMOTL2	NM_016201		Arpc5l	chr2:38863570:19.772 (-88)
	C14orf4	NM_024496	PIK3CB	CR749357	FOXL2	NM_023067		Arpp19	chr9:74844270:12.292 (-41150)
	C14orf43	NM_194278	ACPL2	NM_152282	AK094201	AK094201		Arrb1	chr7:106646370:55.444 (-37625), chr7:106680365:27.156 (-3630), chr7:106683365:11.432 (-630), chr7:106686115:10.032 (+2120), chr7:106688065:11.656 (+4070), chr7:106743095:28.924 (+59100)
	C14orf46	NM_001024674	ZIC1	NM_003412	AGTR1	NM_031850		Arrb2	chr11:70245645:29.904 (-509), chr11:70247295:45.124 (+1141), chr11:70251145:11.072 (+4991)
	C14orf49	NM_152592	SCHIP1	NM_014575	SCHIP1	BC005947		Arrdc3	chr13:81092350:20.336 (+69668)
	C14orf54	NM_173526	BCHE	NM_000055	FLJ23049	NM_024687		Arsb	chr13:94709585:42.696 (+167952), chr13:94759410:14.668 (+217777), chr13:94760360:9.38 (+218727), chr13:94766160:9.076 (+224527), chr13:94767260:16.74 (+225627)
	C14orf58	NM_017791	GOLPH4	NM_014498	EVI1	BX640908		Arsg	chr11:109341140:11.656 (-9941), chr11:109341440:16.156 (-9641), chr11:109342040:17.42 (-9041), chr11:109422325:17.24 (+71244)
	C15orf15	NM_016304	GOLPH4	NM_014498	EVI1	BX640908		Art2a	chr7:108687135:9.592 (+17198), chr7:108615350:14.604 (+88983), chr7:108615050:13.872 (+89283)
	C15orf23	NM_033286	PLD1	AB209907	FNDC3B	BC012204		Artn	chr4:117762480:10.376 (-160113), chr4:117655290:12.872 (-52923)
	C15orf24	NM_020154	PLD1	AB209907	FNDC3B	BC012204		Arvcf	chr16:18387420:11.556 (+39054), chr16:18387820:11.472 (+39454)
	C15orf33	NM_152647	TBL1XR1	NM_024665	KCNMB2	NM_181361		Arx	chrX:90497110:6.12 (-34874)
	C15orf37	NM_175898	DNAJC19	NM_145261	SOX2	NM_003106		As3mt	chr19:46764205:18.868 (-17727), chr19:46764855:10.336 (-17077), chr19:46765155:10.02 (-16777), chr19:46771885:12.852 (-10047), chr19:46780545:28.244 (-1387), chr19:46783645:11.336 (+1713), chr19:46783945:11.964 (+2013), chr19:46802990:15.096 (+21058), chr19:46815285:13.276 (+33353)
	C16orf30	BC004932	C3orf21	AK092474	C3orf21	NM_152531		Asah1	chr8:42460045:11.864 (+5)
	C16orf34	BC060853	MRFAP1L1	NM_152301	MRFAP1L1	NM_152301		Asah2	chr19:32314560:14.928 (-136931), chr19:32313460:20.16 (-135831), chr19:32311910:11.576 (-134281), chr19:32296700:11.076 (-119071), chr19:32274675:10.224 (-97046), chr19:32270925:12.892 (-93296), chr19:32261360:13.736 (-83731), chr19:32246935:21.496 (-69306), chr19:32042555:13.448 (+135074), chr19:32037850:14.952 (+139779), chr19:32018930:12.276 (+158699)
	C16orf44	NM_024731	CPZ	NM_001014447	DRD5	NM_000798		Asap1	chr15:64172450:12.708 (+42030), chr15:64143520:25.528 (+70960), chr15:64135170:15.564 (+79310), chr15:64110770:10.688 (+103710), chr15:64074260:20.972 (+140220), chr15:63932100:9.864 (+282380), chr15:63891160:15.788 (+323320), chr15:63872595:12.496 (+341885), chr15:63834925:11.98 (+379555)
	C16orf45	NM_033201	HS3ST1	NM_005114	RAB28	BC018067		Asap3	chr4:135730745:26.456 (-31534), chr4:135733345:22.508 (-28934), chr4:135734045:55.668 (-28234)
	C16orf50	AK093035	AF289565	AF289565	KLF3	NM_016531		Asb1	chr1:93430460:11.012 (-6681), chr1:93436190:20.136 (-951), chr1:93436690:11.004 (-451), chr1:93437240:26.836 (+99), chr1:93438140:11.288 (+999), chr1:93440690:11.216 (+3549), chr1:93460840:11.416 (+23699)
	C16orf56	NM_025082	N4BP2	NM_018177	RHOH	NM_004310		Ascc1	chr10:59437745:20.908 (-27841), chr10:59443845:28.204 (-21741)
	C16orf58	NM_022744	FLJ20273	NM_019027	FLJ14001	BC042401		Asf1a	chr10:53137220:9.352 (-179546), chr10:53141620:13.196 (-175146), chr10:53181045:10.836 (-135721), chr10:53245390:15.348 (-71376), chr10:53245740:9.54 (-71026)
	C16orf59	AK128408	GNPDA2	NM_138335	GABRG1	NM_173536		Asf1b	chr8:86432890:9.672 (-46702), chr8:86480900:10.34 (+1308)
	C16orf60	AK023669	ANTXR2	BC107876	ANTXR2	BC107876		Asgr1	chr11:69889550:15.872 (+21680)
	C16orf61	NM_020188	PDHA2	NM_005390	MGC46496	NM_174952		Asgr2	chr11:69889550:15.872 (-16595)
	C16orf9	AK057165	FLJ20032	BX640738	FLJ20032	BX640738		Ash1l	chr3:88893545:12.332 (+123812)
	C17orf37	NM_032339	PCDH10	NM_032961	PCDH18	NM_019035		Asl	chr5:130500045:23.708 (+155), chr5:130499695:15.28 (+505)
	C17orf42	AJ314645	PCDH18	NM_019035	SLC7A11	AB040875		Asna1	chr8:87548875:12.808 (+301)
	C17orf44	NM_173621	NDUFC1	NM_002494	NARG1	NM_057175		Asnsd1	chr1:53839380:11.38 (-429838)
	C17orf45	NM_152350	INPP4B	NM_003866	INPP4B	NM_003866		Aspg	chr12:113236705:10.448 (-108188)
	C17orf53	NM_024032	PDGFC	NM_016205	PDGFC	NM_016205		Asph	chr4:9706275:14.94 (-110003), chr4:9674965:11.268 (-78693), chr4:9633495:19.98 (-37223), chr4:9633095:32.224 (-36823), chr4:9558975:12.608 (+37297), chr4:9558625:13.304 (+37647), chr4:9557925:10.58 (+38347), chr4:9548555:9.356 (+47717)
	C17orf57	NM_152347	AB040883	AB040883	RAPGEF2	AB002311		Asphd2	chr5:112933450:19.936 (-112218), chr5:112788735:39.08 (+32497)
	C17orf59	NM_017622	TLL1	NM_012464	TLL1	NM_012464		Aspm	chr1:141320825:14.124 (-30524)
	C17orf63	BC021228	AADAT	BC031068	GALNT17	NM_001034845		Aspn	chr13:49656320:10.248 (+16411), chr13:49656620:9.364 (+16711)
	C17orf68	NM_025099	BC020886	BC020886	BC020886	BC020886		Asprv1	chr6:86498090:10.92 (-80077), chr6:86520835:27.108 (-57332), chr6:86535200:9.444 (-42967), chr6:86549650:12.408 (-28517), chr6:86550150:14.928 (-28017), chr6:86559350:17.232 (-18817), chr6:86587495:15.564 (+9328), chr6:86589345:19.108 (+11178), chr6:86589895:27.1 (+11728), chr6:86610405:10.908 (+32238)
	C17orf70	BC008883	IRF2	NM_002199	CASP3	NM_004346		Astl	chr2:127161970:11.988 (-2404)
	C17orf78	AK096966	SLC9A3	NM_004174	SLC9A3	NM_004174		Asxl1	chr2:153173065:11.38 (+1191), chr2:153176715:32.624 (+4841), chr2:153252930:11.952 (+81056), chr2:153270825:12.208 (+98951), chr2:153309120:19.18 (+137246), chr2:153316905:10.264 (+145031), chr2:153318705:14.508 (+146831), chr2:153319155:29.532 (+147281), chr2:153319805:22.12 (+147931), chr2:153320305:21.332 (+148431), chr2:153321755:16.512 (+149881), chr2:153351875:10.484 (+180001), chr2:1533522…
	C17orf80	NM_017941	IRX1	NM_024337	ADAMTS16	DQ266047		Asxl2	chr12:3426150:15.432 (-733), chr12:3426650:30.556 (-233)
	C18orf1	NM_181482	RAI14	AY317139	RAI14	AY317139		Asz1	chr6:18026950:9.372 (+32110)
	C18orf10	AB073382	MRPS30	NM_016640	MRPS30	NM_016640		Atad2	chr15:57965780:11.044 (+856)
	C18orf14	CR749520	SNAG1	NM_052870	ESM1	BC011989		Atad5	chr11:79894000:14.436 (-8901), chr11:79894600:11.548 (-8301), chr11:79894950:15.676 (-7951), chr11:79899200:27.068 (-3701), chr11:79955440:13.852 (+52539), chr11:79959440:14.496 (+56539)
	C18orf17	NM_153211	IPO11	NM_016338	RNF180	NM_178532		Atf1	chr15:99872010:14.076 (-186279), chr15:99872360:10.912 (-185929), chr15:100045750:11.836 (-12539), chr15:100067665:16.024 (+9376), chr15:100079575:10.88 (+21286)
	C18orf19	NM_152352	TNPO1	NM_002270	TNPO1	NM_002270		Atf2	chr2:73637875:12.58 (+92809), chr2:73637175:12.832 (+93509)
	C18orf34	NM_198995	BC111002	BC111002	TCOF1	NM_001008657		Atf3	chr1:193093980:11.284 (-86769), chr1:193074055:13.872 (-66844), chr1:193072955:11.832 (-65744), chr1:193049230:17.892 (-42019), chr1:192962570:11.328 (+44641), chr1:192956970:27.844 (+50241), chr1:192956270:12.18 (+50941), chr1:192935190:13.144 (+72021)
	C18orf37	BC039404	STC2	NM_003714	FAM44B	NM_138369		Atf4	chr15:80081290:17.416 (-4323)
	C18orf4	NM_032160	HMP19	NM_015980	MSX2	NM_002449		Atf5	chr7:52073965:10.608 (-2024)
	C18orf45	NM_032933	SQSTM1	NM_003900	SQSTM1	NM_003900		Atf6	chr1:172797895:21.28 (+6), chr1:172793245:11.26 (+4656), chr1:172775860:13.696 (+22041), chr1:172763700:12.172 (+34201), chr1:172726030:18.0 (+71871), chr1:172639840:49.32 (+158061)
	C18orf58	NM_173817	GMDS	NM_001500	GMDS	NM_001500		Atf7	chr15:102448305:9.472 (+7546)
	C19orf19	NM_182577	TMEM14B	NM_030969	MAK	NM_005906		Atf7ip	chr6:136371200:9.44 (-96171), chr6:136379805:31.288 (-87566), chr6:136414660:9.316 (-52711), chr6:136414960:9.04 (-52411), chr6:136416660:13.792 (-50711), chr6:136440870:12.476 (-26501), chr6:136532350:12.62 (+64979), chr6:136532750:18.5 (+65379)
	C19orf21	NM_173481	AK127678	AK127678	C6orf105	NM_032744		Atg10	chr13:91339660:12.864 (+23931)
	C19orf28	BC068439	AK127678	AK127678	C6orf105	NM_032744		Atg12	chr18:46905595:28.636 (-4363)
	C19orf30	AB058893	EDN1	CR605456	PHACTR1	NM_030948		Atg16l1	chr1:89517895:30.568 (-134750), chr1:89520395:11.704 (-132250), chr1:89521745:11.464 (-130900), chr1:89522545:23.756 (-130100), chr1:89523145:128.872 (-129500), chr1:89537295:14.852 (-115350), chr1:89547545:19.392 (-105100), chr1:89555695:17.74 (-96950), chr1:89556145:21.524 (-96500), chr1:89652575:40.7 (-70), chr1:89652925:12.876 (+280), chr1:89662575:11.784 (+9930)
	C19orf31	NM_001014373	JARID2	NM_004973	JARID2	NM_004973		Atg16l2	chr7:108255605:12.88 (+194996), chr7:108209300:9.604 (+241301), chr7:108190620:17.076 (+259981), chr7:108182165:12.232 (+268436), chr7:108176315:40.892 (+274286), chr7:108175565:10.908 (+275036)
	C19orf35	NM_198532	RBM24	AK095016	RBM24	NM_153020		Atg4a	chrX:137711060:21.796 (+219605)
	C19orf6	NM_001033026	HIST1H2AH	NM_080596	PRSS16	NM_005865		Atg4d	chr9:21066405:12.232 (-3337), chr9:21068805:20.616 (-937), chr9:21091385:53.992 (+21643)
	C1orf100	NM_001012970	ZNF184	AK131264	HIST1H2BL	NM_003519		Atg5	chr10:43638875:9.46 (-349288), chr10:43639175:11.468 (-348988), chr10:43788945:9.16 (-199218), chr10:44061930:9.312 (+73767), chr10:44100390:10.532 (+112227), chr10:44101140:9.696 (+112977)
	C1orf101	NM_173807	HIST1H2AK	NM_003510	HIST1H2AK	NM_003510		Atg7	chr6:114408235:23.28 (-184907), chr6:114408935:10.968 (-184207), chr6:114409685:10.968 (-183457), chr6:114460760:10.96 (-132382), chr6:114609560:24.156 (+16418), chr6:114610160:29.748 (+17018), chr6:114732195:14.544 (+139053), chr6:114768150:11.912 (+175008), chr6:114825050:16.332 (+231908), chr6:114843845:11.368 (+250703), chr6:114844295:27.564 (+251153), chr6:114870500:9.844 (+277358)
	C1orf103	NM_018372	ZNF323	BC008490	ZNF323	BC008490		Atg9a	chr1:75184725:34.996 (+3771)
	C1orf106	NM_018265	ZNF452	NM_052923	RFP	NM_006510		Atg9b	chr5:23889085:14.372 (+8875)
	C1orf113	NM_024676	ZNF452	NM_052923	RFP	NM_006510		Athl1	chr7:148127370:9.664 (-109), chr7:148127770:13.124 (+291), chr7:148132970:17.628 (+5491)
	C1orf116	NM_023938	NRM	NM_007243	MDC1	NM_014641		Atl1	chr12:70991185:12.564 (-3070), chr12:70991835:11.04 (-2420)
	C1orf138	NM_001025493	GTF2H4	NM_001517	GTF2H4	NM_001517		Atl2	chr17:80325500:15.42 (-30038)
	C1orf142	NM_053052	HLA-B	NM_005514	CR609923	CR609923		Atl3	chr19:7626765:12.14 (+58236)
	C1orf159	AK057368	NOTCH4	NM_004557	NOTCH4	NM_004557		Atm	chr9:53344620:13.328 (+155), chr9:53230745:44.108 (+114030)
	C1orf164	NM_018150	C6orf128	NM_145316	C6orf128	BC029657		Atmin	chr8:119447615:11.812 (-19677)
	C1orf176	NM_022774	MRPS10	NM_018141	TRERF1	AK127493		Atoh1	chr6:64378465:18.924 (-300674), chr6:64947085:10.244 (+267946)
	C1orf186	NM_001007544	TBCC	NM_003192	TBCC	NM_003192		Atoh8	chr6:72230530:12.9 (-44960), chr6:72227480:14.54 (-41910), chr6:72225880:10.136 (-40310), chr6:72215830:19.696 (-30260), chr6:72184715:10.928 (+855), chr6:72112925:9.216 (+72645), chr6:72112475:18.208 (+73095), chr6:72090405:16.56 (+95165), chr6:72089955:11.192 (+95615)
	C1orf19	NM_052965	MRPL14	NM_032111	TMEM63B	CR627460		Atp10a	chr7:65932940:12.216 (+19369), chr7:65934040:9.052 (+20469), chr7:65951305:9.48 (+37734), chr7:65981330:9.492 (+67759), chr7:65981730:11.856 (+68159), chr7:65985830:20.812 (+72259), chr7:65986430:27.052 (+72859), chr7:65996530:13.492 (+82959), chr7:65997530:9.36 (+83959), chr7:65998330:17.48 (+84759), chr7:66043155:9.324 (+129584), chr7:66097585:9.16 (+184014)
	C1orf190	BC034422	SUPT3H	NM_003599	SUPT3H	NM_003599		Atp10b	chr11:43208310:16.236 (+244932), chr11:43225010:13.336 (+261632)
	C1orf201	BC063891	RAB23	NM_016277	GUSBL2	NM_206908		Atp10d	chr5:72552360:12.624 (-42207), chr5:72561540:13.072 (-33027), chr5:72564290:11.168 (-30277), chr5:72574230:25.644 (-20337), chr5:72593390:17.392 (-1177), chr5:72594690:17.0 (+123), chr5:72614295:15.92 (+19728)
	C1orf27	AK000512	PHF3	NM_015153	EGFL11	NM_198283		Atp11a	chr8:12828430:19.88 (+71415), chr8:12876525:9.84 (+119510)
	C1orf31	NM_001012985	C6orf155	NM_024882	RIMS1	AB051866		Atp11b	chr3:35594930:9.744 (-58129), chr3:35595230:10.8 (-57829), chr3:35631470:12.32 (-21589), chr3:35653705:17.176 (+646), chr3:35808190:10.064 (+155131), chr3:35822655:9.568 (+169596)
	C1orf32	NM_199351	C6orf155	NM_024882	RIMS1	AB051866		Atp13a1	chr8:72315105:9.132 (-27)
	C1orf38	BC031655	CD109	AK095888	COL12A1	BC050587		Atp13a2	chr4:140539600:18.672 (-3187), chr4:140544850:19.508 (+2063), chr4:140545450:11.596 (+2663)
	C1orf49	AK097518	CD109	AK095888	COL12A1	BC050587		Atp13a3	chr16:30533980:13.508 (-145365), chr16:30453675:15.496 (-65060), chr16:30416455:12.94 (-27840), chr16:30390165:17.536 (-1550), chr16:30389465:11.076 (-850)
	C1orf51	NM_144697	CD109	AK095888	COL12A1	BC050587		Atp1a1	chr3:101355980:20.724 (+52599)
	C1orf57	NM_032324	TMEM30A	BC009006	FILIP1	AL832009		Atp1a2	chr1:174236765:11.064 (-8571), chr1:174236465:13.076 (-8271)
	C1orf60	NM_023015	SH3BGRL2	NM_031469	ELOVL4	NM_022726		Atp1a3	chr7:25791770:15.168 (-857), chr7:25763965:15.8 (+26948)
	C1orf69	NM_001010867	DOPEY1	NM_015018	DOPEY1	NM_015018		Atp1b1	chr1:166370655:16.508 (+17830)
	C1orf73	BC020523	SLC22A16	NM_033125	CDC2L6	NM_015076		Atp1b2	chr11:69399500:12.596 (+19961)
	C1orf76	NM_173509	C6orf113	NM_145062	C6orf113	NM_145062		Atp1b3	chr9:96270245:12.62 (-5528)
	C1orf89	NM_030907	SLC35F1	NM_001029858	BC036553	BC036553		Atp2a1	chr7:133616555:11.924 (-9969), chr7:133615955:18.652 (-9369), chr7:133613705:15.44 (-7119), chr7:133607155:10.16 (-569), chr7:133600135:10.932 (+6451)
	C1orf9	NM_016227	LOC285735	NM_001037231	EYA4	NM_004100		Atp2a2	chr5:123052265:13.292 (-100032), chr5:122997340:15.704 (-45107), chr5:122950435:18.32 (+1798)
	C1orf91	AY358586	CITED2	NM_006079	AK097143	AK097143		Atp2a3	chr11:72754495:12.356 (-20175), chr11:72759685:75.052 (-14985), chr11:72760385:31.124 (-14285), chr11:72768935:12.892 (-5735), chr11:72775185:32.092 (+515)
	C1orf96	BC039241	STX11	NM_003764	EPM2A	NM_001018041		Atp2b1	chr10:97848290:10.736 (-529495), chr10:98239195:10.98 (-138590), chr10:98244615:9.036 (-133170), chr10:98378235:9.952 (+450), chr10:98544440:12.064 (+166655)
	C1QB	NM_000491	STXBP5	AB073398	STXBP5	AB073398		Atp2b3	chrX:70819795:11.56 (+71371)
	C1QDC1	NM_032156	RSHL2	BC050604	TAGAP	NM_152133		Atp2b4	chr1:135794145:19.488 (-143820), chr1:135792645:29.936 (-142320), chr1:135792245:19.12 (-141920), chr1:135784595:23.576 (-134270), chr1:135759915:23.732 (-109590), chr1:135753190:11.076 (-102865), chr1:135712575:38.568 (-62250), chr1:135698420:14.54 (-48095), chr1:135697820:54.396 (-47495), chr1:135695470:11.5 (-45145), chr1:135690470:11.124 (-40145), chr1:135633160:13.392 (+17165)
	C1QL4	NM_001008223	QKI	NM_006775	C6orf118	NM_144980		Atp2c1	chr9:105423855:13.816 (-26409), chr9:105406340:13.072 (-8894)
	C2	AK096258	AY203946	AY203946	AK129633	AK129633		Atp2c2	chr8:122233770:11.492 (+9862), chr8:122236320:9.824 (+12412), chr8:122285920:12.588 (+62012), chr8:122286920:28.22 (+63012)
	C20orf100	NM_032883	WDR27	NM_182552	WDR27	NM_182552		Atp4b	chr8:13353330:19.684 (+43447)
	C20orf111	NM_016470	TAX1BP1	NM_006024	TAX1BP1	NM_006024		Atp5b	chr10:127506450:12.136 (-13912), chr10:127520220:33.508 (-142)
	C20orf114	NM_033197	LOC441233	NM_001013724	BC033982	BC033982		Atp5e	chr2:174279480:10.852 (+10121)
	C20orf116	NM_023935	GRM8	AJ236922	GRM8	NM_000845		Atp5h	chr11:115275040:12.64 (+6192)
	C20orf121	NM_024331	CTSB	BX647765	CTSB	NM_147780		Atp5k	chr5:108876225:46.384 (-12829), chr5:108875625:12.304 (-12229), chr5:108834725:44.44 (+28671), chr5:108829325:18.38 (+34071)
	C20orf128	NM_178468	AK096778	AK096778	AK092544	AK092544		Atp5l	chr9:44713890:14.12 (+14934), chr9:44712390:12.592 (+16434)
	C20orf133	BC035876	TNFRSF10B	NM_147187	TNFRSF10B	NM_147187		Atp5o	chr16:91964965:10.688 (-33091), chr16:91869865:17.288 (+62009), chr16:91866065:11.728 (+65809), chr16:91865365:13.688 (+66509), chr16:91865015:10.936 (+66859), chr16:91826265:19.688 (+105609), chr16:91793670:18.248 (+138204), chr16:91790170:54.696 (+141704)
	C20orf152	NM_080834	DPYSL2	AK092377	DPYSL2	NM_001386		Atp5s	chr12:70859025:24.264 (+33077), chr12:70867275:14.316 (+41327), chr12:70877640:14.696 (+51692)
	C20orf175	NM_080829	SCARA5	AY337579	SCARA5	AY337579		Atp6ap2	chrX:11663655:6.164 (-501340), chrX:11664205:6.564 (-500790), chrX:11700100:6.176 (-464895), chrX:11701800:6.14 (-463195), chrX:11724900:6.932 (-440095), chrX:11733285:8.896 (-431710), chrX:11829225:6.388 (-335770), chrX:11829675:8.128 (-335320), chrX:12120920:6.444 (-44075), chrX:12139995:6.888 (-25000), chrX:12159040:6.436 (-5955)
	C20orf177	NM_022106	ELP3	AK001284	ELP3	AK001284		Atp6v0a1	chr11:100871635:16.712 (+867), chr11:100872085:19.124 (+1317), chr11:100925035:11.74 (+54267), chr11:100925635:15.472 (+54867)
	C20orf186	NM_182519	KIF13B	NM_015254	KIF13B	NM_015254		Atp6v0a2	chr5:125079905:13.252 (+258), chr5:125084255:31.636 (+4608)
	C20orf19	BC039296	TACC1	AF049910	TACC1	AF049910		Atp6v0c	chr17:24331620:11.236 (-25247), chr17:24307820:10.196 (-1447)
	C20orf22	AK075023	RP1	NM_006269	XKR4	NM_052898		Atp6v0d1	chr8:108076890:16.004 (+13049)
	C20orf24	BC001871	RAB2	NM_002865	CHD7	NM_017780		Atp6v0d2	chr4:19755035:16.876 (+94677)
	C20orf28	NM_015417	TTPA	NM_000370	YTHDF3	BC052970		Atp6v0e	chr17:26732490:14.864 (-80850), chr17:26742790:19.092 (-70550), chr17:26777390:10.472 (-35950)
	C20orf29	BC011985	PAG1	NM_018440	PAG1	NM_018440		Atp6v1c1	chr15:38465455:10.7 (-126203), chr15:38497315:20.94 (-94343), chr15:38583035:11.672 (-8623), chr15:38639395:11.352 (+47737)
	C20orf3	NM_020531	BC032347	BC032347	CA13	NM_198584		Atp6v1d	chr12:79962755:11.996 (-131)
	C20orf38	NM_018327	WDR21C	NM_152418	MMP16	NM_005941		Atp6v1e1	chr6:120745900:11.336 (+26802)
	C20orf39	NM_024893	BC110326	BC110326	CR627475	CR627475		Atp6v1g2	chr17:35369755:13.492 (-3785), chr17:35372905:12.168 (-635)
	C20orf44	NM_199487	YWHAZ	NM_145690	ZNF706	NM_016096		Atp6v1g3	chr1:140088755:14.832 (-81559), chr1:140201105:11.492 (+30791), chr1:140224375:13.14 (+54061)
	C20orf45	BC013969	PKHD1L1	NM_177531	PKHD1L1	NM_177531		Atp7a	chrX:103222540:8.276 (-74), chrX:103330485:11.76 (+107871), chrX:103331485:11.032 (+108871)
	C20orf58	BC041812	EXT1	NM_000127	EXT1	NM_000127		Atp8a1	chr5:68322925:12.584 (-84256), chr5:68239090:11.936 (-421), chr5:68237640:17.516 (+1029), chr5:68236990:14.42 (+1679), chr5:68222580:17.596 (+16089), chr5:68215080:19.412 (+23589), chr5:68207345:13.86 (+31324), chr5:68206995:14.868 (+31674), chr5:68205945:18.028 (+32724)
	C20orf7	NM_024120	FAM84B	NM_174911	M13930	M13930		Atp8a2	chr14:60796600:14.076 (-90930), chr14:60796100:8.472 (-90430), chr14:60748455:11.988 (-42785)
	C20orf72	NM_052865	NIBP	BC006206	NIBP	BC006206		Atp8b1	chr18:64916810:13.228 (-96157), chr18:64769850:15.352 (+50803), chr18:64769550:19.564 (+51103), chr18:64759555:57.96 (+61098), chr18:64757855:23.328 (+62798), chr18:64757005:14.104 (+63648), chr18:64737650:9.1 (+83003), chr18:64687025:37.552 (+133628)
	C20orf77	NM_021215	AF370371	AF370371	TSNARE1	NM_145003		Atp8b2	chr3:89765565:18.532 (+1864)
	C20orf91	NM_182583	TSNARE1	NM_145003	TSNARE1	NM_145003		Atp8b4	chr2:126325930:16.356 (-8642), chr2:126325630:20.224 (-8342), chr2:126324030:12.856 (-6742), chr2:126323530:20.172 (-6242), chr2:126322780:13.276 (-5492), chr2:126322480:11.12 (-5192), chr2:126321830:12.68 (-4542), chr2:126317280:14.54 (+8), chr2:126303465:12.0 (+13823), chr2:126301865:15.024 (+15423), chr2:126301415:18.12 (+15873), chr2:126300015:16.74 (+17273), chr2:126293965:19.264 (+23323), c…
	C20orf98	BC001963	B4GALT1	BC045773	SPINK4	NM_014471		Atp9b	chr18:80935900:21.948 (+194896), chr18:80935150:57.52 (+195646), chr18:80934200:9.744 (+196596), chr18:80916585:9.228 (+214211)
	C21orf123	NM_199175	AQP3	NM_004925	NOL6	NM_130793		Atpgd1	chr19:4169820:11.168 (+250)
	C21orf124	NM_032920	UBE2R2	NM_017811	UBE2R2	NM_017811		Atpif1	chr4:132089315:16.36 (+534), chr4:132083915:12.256 (+5934), chr4:132082765:9.748 (+7084)
	C21orf125	NM_194309	UBAP2	NM_148171	CR933678	CR933678		Atrn	chr2:130755755:33.412 (+23524), chr2:130756655:12.388 (+24424), chr2:130757405:10.684 (+25174), chr2:130758705:23.94 (+26474)
	C21orf25	AB047784	C9orf25	AK096350	C9orf25	AK096350		Atrx	chrX:103121815:6.496 (+2895)
	C21orf29	NM_144991	PAX5	NM_016734	PAX5	NM_016734		Atxn1	chr13:46456315:12.64 (-395971), chr13:46435450:16.276 (-375106), chr13:46007440:12.424 (+52904), chr13:46006840:13.696 (+53504), chr13:46003190:10.42 (+57154), chr13:45999490:11.84 (+60854), chr13:45999040:10.736 (+61304), chr13:45967895:9.128 (+92449), chr13:45967545:10.984 (+92799), chr13:45945910:15.764 (+114434), chr13:45845595:33.736 (+214749), chr13:45789125:11.204 (+271219), chr13:45609380…
	C21orf57	NM_058181	ZBTB5	NM_014872	ZBTB5	NM_014872		Atxn10	chr15:85372760:10.364 (+205950)
	C21orf59	NM_021254	LOC442425	NM_001013735	VPS13A	NM_001018038		Atxn1l	chr8:112274655:37.736 (-13017)
	C21orf63	NM_058187	TLE4	NM_007005	TLE1	NM_005077		Atxn2	chr5:122261885:11.836 (+100268), chr5:122283840:18.44 (+122223), chr5:122285440:24.576 (+123823)
	C21orf70	AF391114	C9orf121	NM_145283	C9orf47	AK094842		Atxn7	chr14:14813985:10.284 (-31019), chr14:14897730:11.18 (+52726), chr14:14920355:16.924 (+75351), chr14:14920955:39.364 (+75951)
	C21orf88	AF426267	KLF4	NM_004235	ACTL7B	NM_006686		Auh	chr13:52957120:9.428 (+67925), chr13:52923945:15.496 (+101100), chr13:52918595:11.84 (+106450), chr13:52914495:10.752 (+110550), chr13:52903590:14.76 (+121455), chr13:52903290:16.984 (+121755), chr13:52818280:11.22 (+206765), chr13:52786030:12.72 (+239015), chr13:52769450:10.78 (+255595), chr13:52714520:9.676 (+310525), chr13:52710620:28.704 (+314425)
	C22orf5	AL096879	KLF4	NM_004235	ACTL7B	NM_006686		Aurkb	chr11:68840225:20.02 (-18919)
	C22orf9	NM_001009880	2010-12-01	NM_017418	C9orf27	AB021923		Aven	chr2:112350595:11.624 (+17475)
	C2orf17	NM_024293	DBC1	BC021560	CDK5RAP2	NM_018249		Avpi1	chr19:42207665:10.372 (-4183)
	C2orf18	AK075164	MNAB	AL833177	ZNF482	NM_006626		Axin2	chr11:108873155:97.096 (+91493), chr11:109130955:17.36 (+349293)
	C2orf24	NM_015680	CRSP8	NM_004269	NTNG2	NM_032536		Axl	chr7:26598635:9.032 (-25076), chr7:26575935:9.44 (-2376), chr7:26567785:10.872 (+5774), chr7:26567335:13.484 (+6224), chr7:26566985:9.708 (+6574), chr7:26561785:15.036 (+11774)
	C2orf25	NM_015702	NOTCH1	NM_017617	EGFL7	NM_201446		Azin1	chr15:38583035:11.672 (-134015), chr15:38497315:20.94 (-48295), chr15:38465455:10.7 (-16435), chr15:38448860:18.848 (+160), chr15:38402415:10.576 (+46605), chr15:38398165:14.248 (+50855), chr15:38382190:12.136 (+66830), chr15:38314580:18.36 (+134440), chr15:38314230:24.872 (+134790)
	C2orf28	NM_080592	KLF6	NM_001008490	AKR1CL2	NM_031436		B230120H23Rik	chr2:71955955:10.336 (-167738), chr2:72124585:11.632 (+892), chr2:72156830:13.364 (+33137), chr2:72204825:12.892 (+81132), chr2:72281110:24.684 (+157417)
	C2orf3	NM_003203	NET1	BC053553	NET1	BC053553		B2m	chr2:121972630:10.972 (-792), chr2:121973180:12.332 (-242)
	C2orf34	NM_024766	IL15RA	NM_172200	IL2RA	NM_000417		B3galnt1	chr3:69273430:9.628 (+129352), chr3:69272730:12.136 (+130052), chr3:69177895:11.008 (+224887)
	C2orf7	NM_032319	DCLRE1C	NM_001033858	DCLRE1C	NM_001033858		B3galnt2	chr13:13953255:15.7 (-93685), chr13:14126405:10.664 (+79465)
	C3orf1	NM_016589	NMT2	NM_004808	C10orf38	NM_001010924		B3galt2	chr1:145216300:28.352 (-271526)
	C3orf10	NM_018462	PTPLA	NM_014241	STAM	NM_003473		B3galt4	chr17:34088335:10.144 (+97), chr17:34084485:14.036 (+3947)
	C3orf21	AK092474	SPAG6	NM_012443	PIP5K2A	NM_005028		B3galt5	chr16:96522920:29.484 (+20282)
	C3orf26	NM_032359	KIF5B	NM_004521	EPC1	AF286905		B3galtl	chr5:150498290:17.88 (+17459), chr5:150655530:16.716 (+174699)
	C3orf28	NM_014367	REEP3	NM_001001330	CTNNA3	NM_013266		B3gat2	chr1:23922625:15.264 (+153861), chr1:23923975:11.576 (+155211)
	C3orf31	NM_138807	SH2D4B	NM_207372	GHITM	AK098770		B3gnt2	chr11:22797220:19.892 (-37541), chr11:22758635:12.808 (+1044), chr11:22753835:22.792 (+5844), chr11:22743185:23.404 (+16494), chr11:22742635:12.844 (+17044), chr11:22714285:26.768 (+45394), chr11:22709735:21.844 (+49944), chr11:22662530:22.344 (+97149), chr11:22609125:14.26 (+150554), chr11:22575240:18.312 (+184439), chr11:22566170:14.748 (+193509)
	C3orf32	BC052614	C10orf79	NM_025145	GSTO1	BC000127		B3gnt3	chr8:74247020:26.9 (-21322)
	C3orf44	NM_152394	LOC58486	NM_021211	LOC58486	NM_021211		B3gnt5	chr16:19912310:9.772 (+151984), chr16:19912910:31.888 (+152584), chr16:19973700:13.228 (+213374)
	C3orf58	NM_173552	PARVA	NM_018222	TEAD1	NM_021961		B3gnt6	chr7:105349180:9.648 (-1196), chr7:105335930:9.04 (+12054)
	C3orf59	NM_178496	SLC17A6	NM_020346	SLC17A6	NM_020346		B3gnt7	chr1:88083345:16.412 (-116450), chr1:88113220:11.108 (-86575), chr1:88114620:20.916 (-85175), chr1:88125320:12.92 (-74475), chr1:88160740:32.536 (-39055), chr1:88165390:11.98 (-34405), chr1:88199670:12.192 (-125), chr1:88241010:26.432 (+41215)
	C4BPA	NM_000715	AF274942	AF274942	TRIM44	NM_017583		B3gnt8	chr7:26435020:27.404 (+22378)
	C4orf12	BC101193	LOC119710	BC009561	AK127441	AK127441		B3gnt9	chr8:107778300:10.068 (+750)
	C4orf13	CR933647	AK127441	AK127441	LRRC4C	NM_020929		B3gntl1	chr11:121421665:27.0 (+112799), chr11:121421015:22.992 (+113449), chr11:121416315:15.272 (+118149)
	C4orf15	BC003648	OR4A5	NM_001005272	TRIM48	BC001862		B430306N03Rik	chr17:48463705:14.572 (+8219)
	C4orf16	NM_018569	TNKS1BP1	NM_033396	TNKS1BP1	AK124903		B4galnt1	chr10:126571830:10.588 (-31056), chr10:126572430:31.276 (-30456), chr10:126573830:13.08 (-29056), chr10:126602170:15.092 (-716)
	C4orf8	NM_003704	BSCL2	BC009866	TTC9C	AF289605		B4galnt2	chr11:95769240:13.168 (+6944)
	C5orf13	BC011050	NXF1	NM_006362	NXF1	NM_006362		B4galnt3	chr6:120143265:11.032 (+101311), chr6:120124685:16.972 (+119891), chr6:120124335:22.392 (+120241), chr6:120105870:14.316 (+138706), chr6:120105520:10.656 (+139056), chr6:120062700:19.032 (+181876), chr6:120049995:9.108 (+194581)
	C5orf5	NM_016603	SLC22A12	NM_144585	SLC22A12	AY358183		B4galnt4	chr7:148232850:20.696 (-14322), chr7:148233250:18.004 (-13922), chr7:148233900:14.076 (-13272), chr7:148234750:9.972 (-12422), chr7:148250050:25.692 (+2878), chr7:148250550:14.784 (+3378)
	C6orf105	NM_032744	FKSG44	AK074850	BX538238	BX538238		B4galt1	chr4:40800270:11.14 (+760), chr4:40799870:9.652 (+1160), chr4:40799470:13.62 (+1560), chr4:40798720:9.58 (+2310), chr4:40797870:11.62 (+3160), chr4:40792170:10.556 (+8860), chr4:40765630:9.232 (+35400), chr4:40729445:14.424 (+71585), chr4:40728195:34.932 (+72835), chr4:40716695:29.308 (+84335)
	C6orf106	BC075810	FKSG44	AK074850	BX538238	BX538238		B4galt3	chr1:173189195:12.048 (-11263), chr1:173202145:16.548 (+1687)
	C6orf111	AK027658	PACS1	NM_018026	PACS1	NM_018026		B4galt4	chr16:38743280:9.936 (+904)
	C6orf113	BC016879	MRPL11	NM_016050	PELI3	NM_145065		B4galt5	chr2:167200760:18.624 (-26083), chr2:167194030:30.788 (-19353), chr2:167193380:11.252 (-18703), chr2:167192980:14.336 (-18303), chr2:167160770:45.552 (+13907)
	C6orf122	NM_207502	BC052341	BC052341	BC052341	BC052341		B4galt6	chr18:21096730:10.196 (-191826)
	C6orf125	NM_032340	ARRB1	NM_004041	RPS3	NM_001005		B4galt7	chr13:55702270:26.136 (+799)
	C6orf128	BC029657	DLG2	CR933674	DLG2	AK127150		B9d2	chr7:26465345:20.24 (-831), chr7:26466345:13.628 (+169)
	C6orf129	NM_138493	PHLDB1	NM_015157	DDX6	NM_004397		BC003331	chr1:152240140:18.54 (+44)
	C6orf145	NM_183373	BCL9L	AB094091	AK128181	AK128181		BC004004	chr17:29441300:10.312 (+35568)
	C6orf15	NM_014070	HYOU1	NM_006389	HMBS	NM_000190		BC005537	chr13:24883455:13.7 (-10070)
	C6orf152	NM_181714	CHEK1	NM_001274	CHEK1	NM_001274		BC005764	chr10:79340760:14.868 (-3382)
	C6orf155	NM_024882	RICS	NM_014715	AK127847	AK127847		BC006779	chr2:180978865:12.42 (-2134)
	C6orf157	NM_198920	SOX5	AB081588	SOX5	AB081588		BC011426	chr17:56072405:16.008 (+40890)
	C6orf165	BC035083	PTHLH	NM_198965	PTHLH	NM_198965		BC015286	chr8:107351005:13.788 (-4538)
	C6orf166	NM_018064	DKFZP779L1558	NM_018318	MLSTD1	AK001324		BC016495	chr19:18721535:25.412 (+15030)
	C6orf170	AK131446	DKFZP779L1558	NM_018318	MLSTD1	AK001324		BC016579	chr16:45668510:22.064 (-14280), chr16:45666410:20.688 (-12180), chr16:45623635:9.524 (+30595), chr16:45616235:11.872 (+37995)
	C6orf182	NM_173830	MLSTD1	AK001324	AF113698	AF113698		BC017158	chr7:135535900:17.604 (-94256), chr7:135535350:20.476 (-93706), chr7:135535050:18.54 (-93406), chr7:135464205:9.156 (-22561)
	C6orf188	NM_153711	AF113698	AF113698	MLSTD1	NM_018099		BC017612	chr9:15162295:17.252 (-147643), chr9:15199945:60.98 (-109993), chr9:15200545:24.028 (-109393)
	C6orf190	AK124031	ERGIC2	BC064522	ERGIC2	BC064522		BC018242	chr9:21755015:13.588 (+12298), chr9:21760365:19.428 (+17648)
	C6orf191	NM_001010876	ERGIC2	NM_016570	TMTC1	NM_175861		BC023105	chr18:60640830:12.344 (+41882), chr18:60659875:29.328 (+60927), chr18:60660325:27.004 (+61377)
	C6orf195	NM_152554	IPO8	NM_006390	IPO8	NM_006390		BC023744	chr5:117768885:11.86 (-389), chr5:117796445:15.556 (+27171), chr5:117804300:12.492 (+35026)
	C6orf203	NM_016487	C1QDC1	NM_032156	DDX11	BC050069		BC023882	chr5:34512035:11.484 (+61)
	C6orf206	AK055407	C1QDC1	NM_032156	DDX11	BC050069		BC024139	chr15:76034320:9.436 (-77335), chr15:76030020:9.712 (-73035), chr15:76028670:9.304 (-71685), chr15:76027220:9.452 (-70235), chr15:76026870:10.976 (-69885), chr15:76023370:18.696 (-66385), chr15:75986870:9.744 (-29885)
	C6orf35	AK000891	C1QDC1	NM_032156	DDX11	BC050069		BC025190	chr17:35355670:18.236 (-15037), chr17:35356220:28.216 (-14487), chr17:35356620:31.52 (-14087), chr17:35359320:12.844 (-11387), chr17:35369755:13.492 (-952)
	C6orf51	NM_138408	FAM60A	BC000024	MGC24039	NM_144973		BC028528	chr3:95698565:14.724 (-2713), chr3:95695865:9.336 (-13), chr3:95686935:10.012 (+8917)
	C6orf66	NM_014165	LOC196394	BC045831	LOC440093	NM_001013699		BC030046	chr14:56463470:8.528 (-9481)
	C6orf69	NM_173562	LOC440093	NM_001013699	C12orf35	NM_018169		BC030307	chr10:86169320:25.2 (+765), chr10:86190535:10.628 (+21980), chr10:86208670:10.28 (+40115), chr10:86210920:15.416 (+42365), chr10:86235040:12.96 (+66485)
	C6orf84	NM_014895	C12orf35	AK001514	BICD1	NM_001003398		BC030336	chr7:127973065:10.712 (+151932)
	C6orf89	NM_152734	DNM1L	NM_005690	DNM1L	NM_005690		BC031441	chr17:56072405:16.008 (+12276)
	C6orf96	BC106065	YARS2	BC015625	YARS2	BC015625		BC035947	chr1:78534445:12.724 (-25713)
	C6orf97	NM_025059	CPNE8	NM_153634	KIF21A	NM_017641		BC039632	chr7:135032670:11.064 (+1813)
	C8B	NM_000066	SLC38A1	BC010620	SLC38A1	BC010620		BC040753	chr2:31303085:18.136 (+9504), chr2:31326425:10.892 (+32844)
	C8orf13	NM_053279	C12orf41	BC009746	C12orf41	BC009746		BC048355	chr17:46647500:11.644 (+13763)
	C8orf35	NM_018142	C12orf41	BC009746	C12orf41	AK000443		BC048599	chr6:40849325:10.58 (+1060), chr6:40843750:13.112 (+6635)
	C8orf36	NM_173685	LOC144501	BC065180	KRT7	NM_005556		BC049349	chr8:74464580:12.148 (-10384), chr8:74532510:10.464 (+57546)
	C8orf4	NM_020130	AMHR2	NM_020547	AMHR2	NM_020547		BC049635	chr4:42915125:13.772 (-28051), chr4:42893615:29.988 (-6541)
	C8orf40	NM_138436	AK091555	AK091555	COQ10A	NM_144576		BC050777	chr2:181218415:16.008 (-9495)
	C8orf41	NM_025115	C12orf58	NM_024685	C12orf58	NM_024685		BC051070	chr3:106300080:25.66 (-90981), chr3:106299280:9.848 (-90181), chr3:106295780:15.3 (-86681), chr3:106294130:9.668 (-85031), chr3:106290430:10.1 (-81331), chr3:106289280:12.456 (-80181), chr3:106288980:14.528 (-79881), chr3:106288230:17.888 (-79131), chr3:106286780:13.76 (-77681), chr3:106286230:9.096 (-77131), chr3:106285280:10.156 (-76181), chr3:106265030:16.816 (-55931), chr3:106252775:70.996 (-…
	C8orf46	NM_152765	SYT1	NM_005639	PAWR	NM_002583		BC051665	chr13:60844895:19.516 (+42814), chr13:60844345:19.832 (+43364), chr13:60775980:9.56 (+111729), chr13:60774680:18.136 (+113029)
	C8orf70	NM_016010	AX795394	AX795394	SLC6A15	NM_182767		BC052040	chr2:115498310:16.7 (+90859), chr2:115715990:10.596 (+308539), chr2:115739115:13.344 (+331664), chr2:115759130:17.676 (+351679), chr2:115768025:27.256 (+360574)
	C8orf78	NM_182525	EEA1	NM_003566	NUDT4	NM_199040		BC057079	chr4:87982950:13.66 (+242417), chr4:88052895:11.4 (+312362), chr4:88065460:9.268 (+324927), chr4:88078725:15.28 (+338192)
	C8ORFK23	NM_001039112	NTN4	NM_021229	NTN4	NM_021229		BC057170	chr5:105539725:14.656 (-415)
	C9orf10	NM_014612	NTN4	NM_021229	NTN4	NM_021229		BC061194	chr2:18656600:10.06 (+35952), chr2:18657050:12.064 (+36402), chr2:18819700:47.36 (+199052), chr2:18862880:10.468 (+242232), chr2:18873965:69.076 (+253317), chr2:18877565:12.196 (+256917), chr2:18914490:12.344 (+293842), chr2:18918740:13.996 (+298092)
	C9orf100	BC038673	IFT81	NM_014055	ATP2A2	NM_001681		BC068281	chr12:4847330:11.264 (-2822), chr12:4850630:10.024 (+478), chr12:4880015:44.752 (+29863)
	C9orf10OS	NM_198841	RPL6	NM_001024662	RPL6	NM_001024662		BC094916	chr1:175382030:15.5 (+84057), chr1:175371470:14.376 (+94617), chr1:175371020:12.056 (+95067)
	C9orf111	NM_152286	NCOR2	AF125672	SCARB1	NM_005505		BC128282	chr13:23778075:9.1 (-1595)
	C9orf121	NM_145283	KIAA1944	AB061814	AK127723	AK127723		Baalc	chr15:38639395:11.352 (-126060)
	C9orf150	NM_203403	DGKH	NM_152910	DGKH	BC043292		Bace1	chr9:45656630:12.764 (+10019), chr9:45659580:13.0 (+12969), chr9:45661930:22.996 (+15319)
	C9orf156	NM_016481	OLFM4	AY358567	FLJ40296	NM_198441		Bace2	chr16:97532225:14.476 (-46109)
	C9orf19	NM_022343	SLITRK5	NM_015567	BC036697	BC036697		Bach1	chr16:87586165:9.916 (-113033), chr16:87612765:13.912 (-86433), chr16:87625835:15.64 (-73363), chr16:87698320:28.012 (-878), chr16:87700270:14.632 (+1072), chr16:87706520:10.948 (+7322), chr16:87712470:16.492 (+13272), chr16:87713370:32.668 (+14172)
	C9orf23	NM_148179	BC036697	BC036697	BC040320	BC040320		Bach2	chr4:32377220:11.332 (+51296), chr4:32390920:9.044 (+64996), chr4:32662510:12.932 (+336586)
	C9orf25	AK096350	FLJ11305	NM_018386	FLJ11305	BC008975		Bag2	chr1:33795760:30.828 (+18834), chr1:33793960:13.98 (+20634)
	C9orf28	NM_033446	AK093210	AK093210	RNASE4	NM_194430		Bag3	chr7:135713910:18.456 (+46814), chr7:135725810:9.48 (+58714)
	C9orf29	NM_001037807	DHRS2	NM_182908	DHRS2	NM_182908		Bahcc1	chr11:120020265:31.512 (-73995), chr11:120041425:16.42 (-52835), chr11:120042875:11.76 (-51385), chr11:120080310:21.4 (-13950), chr11:120130910:16.444 (+36650), chr11:120178010:13.924 (+83750), chr11:120201475:19.828 (+107215)
	C9orf3	NM_032823	FBXO34	NM_017943	FBXO34	NM_017943		Bai1	chr15:73716130:9.784 (-630495)
	C9orf30	NM_080655	EXOC5	NM_006544	EXOC5	NM_006544		Baiap2	chr11:119789710:14.612 (-14695), chr11:119813825:12.24 (+9420), chr11:119816875:11.8 (+12470), chr11:119896315:18.876 (+91910)
	C9orf32	NM_014064	NUMB	NM_003744	NUMB	NM_003744		Baiap2l1	chr5:145055915:12.36 (+63065), chr5:145038245:13.916 (+80735)
	C9orf41	NM_152420	ZADH1	NM_152444	ZNF410	BC004357		Baiap2l2	chr15:79154100:20.868 (-38162)
	C9orf45	NM_030814	TMEM121	NM_025268	IGHG2	AK130614		Bak1	chr17:27149060:10.152 (+16510)
	C9orf48	NM_194313	AK093450	AK093450	POTE15	AY465170		Bambi	chr18:3481650:42.632 (-26304), chr18:3482150:15.324 (-25804)
	C9orf50	AK093122	POTE15	NM_207355	OR4N4	AK097598		Banf2	chr2:143999210:10.44 (+140373), chr2:143999560:12.584 (+140723), chr2:144012260:16.652 (+153423), chr2:144024500:17.556 (+165663), chr2:144056435:20.756 (+197598), chr2:144056985:17.176 (+198148), chr2:144091745:12.528 (+232908)
	C9orf52	NM_152574	BC103692	BC103692	CR749487	CR749487		Bank1	chr3:136089775:10.212 (-100766), chr3:135994295:10.132 (-5286), chr3:135985280:10.008 (+3729), chr3:135915980:10.408 (+73029), chr3:135893750:9.688 (+95259)
	C9orf64	NM_032307	MEIS2	NM_170676	MEIS2	NM_170676		Banp	chr8:124478405:17.6 (+3973), chr8:124479905:48.488 (+5473), chr8:124545915:9.256 (+71483), chr8:124788450:9.856 (+314018), chr8:124797405:11.868 (+322973), chr8:124799005:9.984 (+324573)
	C9orf65	NM_138818	AQP9	NM_020980	LIPC	NM_000236		Bap1	chr14:32073860:9.592 (+9186)
	C9orf77	NM_001025780	ANXA2	NM_001002857	NARG2	NM_001018089		Bard1	chr1:71146880:18.724 (+2665)
	C9orf78	NM_016520	TRIP4	NM_016213	TRIP4	NM_016213		Barhl2	chr5:107108935:14.292 (-221751), chr5:106376610:13.188 (+510574)
	C9orf80	NM_021218	CD276	AK075549	CD276	AK075549		Bat1a	chr17:35379855:29.776 (+1165), chr17:35392945:13.68 (+14255)
	C9orf84	NM_173521	AK130724	AK130724	PTPN9	NM_002833		Bat5	chr17:35216905:14.352 (-9330)
	C9orf88	NM_022833	LOC388152	AK074778	AKAP13	NM_007200		Batf	chr12:86969670:10.264 (-57999), chr12:86970370:23.72 (-57299), chr12:86970720:23.028 (-56949), chr12:86985130:11.892 (-42539), chr12:87000530:11.48 (-27139), chr12:87001130:14.36 (-26539), chr12:87027675:12.128 (+6), chr12:87045630:10.352 (+17961), chr12:87046330:15.988 (+18661), chr12:87059575:12.036 (+31906)
	C9orf90	NM_197956	NGRN	NM_016645	NGRN	NM_016645		Batf3	chr1:192935190:13.144 (+12898), chr1:192956270:12.18 (+33978), chr1:192956970:27.844 (+34678), chr1:192962570:11.328 (+40278)
	C9orf97	BC035604	AK126997	AK126997	AK126997	AK126997		Baz1a	chr12:56117975:10.28 (-30653), chr12:56100295:10.852 (-12973), chr12:56099995:11.052 (-12673)
	CA11	NM_001217	AK096958	AK096958	AK096958	AK096958		Baz1b	chr5:135662855:29.628 (-337), chr5:135672355:12.348 (+9163)
	CA5A	NM_001739	AF204269	AF204269	A2BP1	NM_018723		Baz2a	chr10:127529245:11.204 (-270), chr10:127530395:9.796 (+880)
	CA9	NM_001216	FLJ11151	NM_018340	ERCC4	U64315		Baz2b	chr2:60042420:15.092 (-78554), chr2:60041370:13.452 (-77504), chr2:60040920:10.416 (-77054), chr2:60010485:12.048 (-46619), chr2:59976690:10.424 (-12824), chr2:59976390:10.612 (-12524), chr2:59913965:10.06 (+49901), chr2:59910065:37.296 (+53801), chr2:59857360:45.836 (+106506), chr2:59800285:11.06 (+163581)
	CAB39	NM_016289	NSMCE1	NM_145080	IL4R	NM_000418		Bbc3	chr7:16860815:10.92 (-34116), chr7:16861115:12.064 (-33816), chr7:16880475:13.408 (-14456), chr7:16881975:11.636 (-12956), chr7:16897000:10.864 (+2069), chr7:16930755:9.724 (+35824)
	CAB39L	NM_030925	AK128128	AK128128	AK128823	AK128823		Bbox1	chr2:110069570:10.476 (+76311)
	CABIN1	BC054497	MMP15	NM_002428	GTL3	NM_013242		Bbs10	chr10:110802355:17.324 (+66621), chr10:110878510:15.796 (+142776), chr10:110879010:11.408 (+143276), chr10:110883360:13.22 (+147626), chr10:110892050:21.36 (+156316)
	CABP1	NM_001033677	GLG1	U64791	GLG1	U64791		Bbs12	chr3:37231345:26.212 (+19870)
	CABP4	NM_145200	FOXL1	BC100027	FBXO31	AK026130		Bbs4	chr9:59188085:12.256 (+13181)
	CACNA1I	NM_021096	CPNE7	NM_014427	DPEP1	NM_004413		Bbs9	chr9:22280155:27.704 (-3), chr9:22477610:17.216 (+197452)
	CACNA2D3	AF516696	SUPT6H	NM_003170	SUPT6H	NM_003170		Bbx	chr16:50736815:12.752 (-304314), chr16:50732845:13.84 (-300344), chr16:50632750:16.872 (-200249), chr16:50482855:10.524 (-50354), chr16:50449340:34.468 (-16839), chr16:50445340:9.988 (-12839), chr16:50432845:9.332 (-344), chr16:50315910:10.556 (+116591), chr16:50205195:10.588 (+227306), chr16:50096865:10.924 (+335636), chr16:49987230:37.424 (+445271), chr16:49970650:15.56 (+461851), chr16:4990544…
	CACNB3	NM_000725	GOSR1	NM_001007025	GOSR1	NM_001007025		Bcar3	chr3:121993845:12.4 (-128852), chr3:122043230:17.216 (-79467)
	CACNG1	NM_000727	ACCN1	NM_001094	AK098749	AK098749		Bcas1	chr2:170177035:12.604 (+76309), chr2:170147550:10.028 (+105794), chr2:170078460:15.676 (+174884), chr2:170046980:15.976 (+206364), chr2:170045830:10.956 (+207514), chr2:170045480:11.396 (+207864), chr2:170044330:13.568 (+209014), chr2:170030310:10.236 (+223034), chr2:170021260:16.868 (+232084), chr2:170018910:13.908 (+234434), chr2:170000255:21.904 (+253089), chr2:169994655:23.868 (+258689), chr2…
	CACNG8	NM_031895	LASP1	NM_006148	LASP1	NM_006148		Bcas2	chr3:102934450:60.3 (-41183), chr3:102944155:12.12 (-31478), chr3:102980880:9.752 (+5247)
	CAGE1	NM_205864	LASP1	NM_006148	LASP1	NM_006148		Bcas3	chr11:85137530:24.66 (-29185), chr11:85332020:32.424 (+165305), chr11:85533595:22.956 (+366880), chr11:85537795:25.184 (+371080)
	CALB2	NM_001740	PPARBP	BC060758	PPARBP	BC060758		Bcat1	chr6:145024255:13.008 (-26924), chr6:144950755:12.228 (+46576), chr6:144851375:80.704 (+145956), chr6:144823805:17.948 (+173526), chr6:144642130:12.464 (+355201)
	CALM1	BC047553	PPARBP	BC060758	PPARBP	BC060758		Bcat2	chr7:52827570:12.692 (+1838), chr7:52848680:12.428 (+22948)
	CALM2	NM_001743	PPARBP	BC060758	CRKRS	AB020711		Bcdin3d	chr15:99328710:9.688 (-23550), chr15:99314870:10.668 (-9710), chr15:99301060:9.148 (+4100)
	CALML5	NM_017422	CRKRS	AB020711	NEUROD2	NM_006160		Bckdha	chr7:26435020:27.404 (+8759)
	CALR	NM_004343	CRKRS	AB020711	NEUROD2	NM_006160		Bckdhb	chr9:84007140:12.568 (+164753)
	CAMK1D	NM_020397	NEUROD2	NM_006160	NEUROD2	NM_006160		Bcl11a	chr11:24030330:19.06 (+52275), chr11:24038730:14.744 (+60675), chr11:24039730:15.428 (+61675), chr11:24085125:18.476 (+107070)
	CAMK1G	NM_020439	STARD3	NM_006804	STARD3	NM_006804		Bcl2	chr1:108610450:14.872 (+416), chr1:108609350:15.98 (+1516), chr1:108592525:15.748 (+18341), chr1:108550335:13.216 (+60531), chr1:108524090:18.876 (+86776), chr1:108509465:31.012 (+101401), chr1:108445700:11.272 (+165166), chr1:108436900:20.916 (+173966), chr1:108416210:11.328 (+194656), chr1:108414610:15.964 (+196256), chr1:108412360:20.484 (+198506), chr1:108238175:12.572 (+372691), chr1:1082135…
	CAMK2D	AB209288	GRB7	NM_005310	ZNFN1A3	NM_012481		Bcl2a1c	chr9:114008250:13.588 (-231002)
	CAMK2G	NM_172171	TNS4	AF370421	TNS4	AF370421		Bcl2l1	chr2:152656835:11.356 (+582), chr2:152652285:10.764 (+5132), chr2:152643475:16.712 (+13942), chr2:152640075:12.644 (+17342), chr2:152616565:10.24 (+40852), chr2:152615365:101.752 (+42052)
	CAMK4	NM_001744	BC088374	BC088374	BC045575	BC045575		Bcl2l10	chr9:75209775:13.624 (+14211), chr9:75210275:31.924 (+14711)
	CAMKK1	NM_172207	MAPT	NM_016835	MAPT	NM_016835		Bcl2l11	chr2:127886970:15.516 (-64803), chr2:127888570:36.82 (-63203), chr2:127889620:10.296 (-62153), chr2:127890170:10.116 (-61603), chr2:127910595:13.48 (-41178), chr2:127911345:22.048 (-40428), chr2:127951395:14.564 (-378), chr2:128029675:11.024 (+77902), chr2:128030125:13.896 (+78352), chr2:128120850:10.156 (+169077), chr2:128122850:10.32 (+171077), chr2:128144890:15.292 (+193117), chr2:128168240:16…
	CAMLG	NM_001745	KIAA1267	NM_015443	NBR2	BC000924		Bcl2l13	chr6:120861970:9.028 (+75723), chr6:120864370:13.464 (+78123), chr6:120864670:18.004 (+78423), chr6:120865070:24.728 (+78823)
	CAMSAP1L1	NM_203459	SCAP1	BC047870	HOXB1	NM_002144		Bcl2l14	chr6:133992275:10.716 (-354071), chr6:133995175:15.992 (-351171), chr6:133995725:10.688 (-350621), chr6:134014995:12.6 (-331351), chr6:134045820:10.472 (-300526), chr6:134080870:10.52 (-265476), chr6:134081770:19.584 (-264576), chr6:134088770:9.36 (-257576), chr6:134102220:13.28 (-244126), chr6:134102570:12.28 (-243776), chr6:134123515:9.484 (-222831), chr6:134136630:10.548 (-209716), chr6:134177…
	CAMTA1	NM_015215	HOXB2	NM_002145	HOXB2	NM_002145		Bcl3	chr7:20462370:11.128 (-54267), chr7:20456475:36.812 (-48372), chr7:20430295:14.808 (-22192), chr7:20416410:17.308 (-8307), chr7:20402990:13.76 (+5113), chr7:20401590:9.804 (+6513)
	CAP1	NM_006367	HOXB3	NM_002146	HOXB3	NM_002146		Bcl6	chr16:24238780:9.74 (-250083), chr16:24151955:12.36 (-163258), chr16:24151405:24.712 (-162708), chr16:24121215:11.688 (-132518)
	CAP2	BC008481	HOXB5	NM_002147	HOXB6	NM_018952		Bcl7c	chr7:134818795:15.312 (+33484)
	CAPG	NM_001747	HOXB7	NM_004502	HOXB8	NM_024016		Bcl9l	chr9:44270425:21.208 (-36793), chr9:44287960:16.216 (-19258), chr9:44288410:12.124 (-18808), chr9:44302345:25.192 (-4873), chr9:44303445:12.24 (-3773), chr9:44320480:14.632 (+13262)
	CAPN10	NM_023083	SPOP	NM_001007226	SPOP	NM_001007226		Bclaf1	chr10:19875285:11.656 (-156989), chr10:19939260:12.868 (-93014), chr10:19953560:9.496 (-78714), chr10:20010585:10.66 (-21689), chr10:20067665:14.328 (+35391), chr10:20140130:10.564 (+107856), chr10:20157470:16.564 (+125196), chr10:20310060:21.564 (+277786), chr10:20315310:13.44 (+283036)
	CAPN11	NM_007058	TOB1	NM_005749	SPAG9	AF327452		Bcmo1	chr8:119643500:9.38 (+23736)
	CAPN2	NM_001748	OR4D2	NM_001004707	OR4D2	NM_001004707		Bco2	chr9:50361995:14.596 (+1247), chr9:50345510:18.536 (+17732)
	CAPN5	BC018123	NACAL	NM_199290	BRIP1	NM_032043		Bcor	chrX:12159040:6.436 (-501861), chrX:12139995:6.888 (-482816), chrX:12120920:6.444 (-463741), chrX:11829675:8.128 (-172496), chrX:11829225:6.388 (-172046), chrX:11733285:8.896 (-76106), chrX:11724900:6.932 (-67721), chrX:11701800:6.14 (-44621), chrX:11700100:6.176 (-42921), chrX:11664205:6.564 (-7026), chrX:11663655:6.164 (-6476), chrX:11583325:6.152 (+73854), chrX:11576325:8.196 (+80854), chrX:11…
	CAPNS1	NM_001749	CCDC47	NM_020198	DDX42	NM_007372		Bcorl1	chrX:45708730:6.024 (+14196), chrX:45776490:6.4 (+81956), chrX:45778090:11.24 (+83556), chrX:45778540:16.212 (+84006), chrX:45780740:6.672 (+86206), chrX:45782940:6.26 (+88406), chrX:45786240:8.44 (+91706), chrX:45786940:18.448 (+92406)
	CAPS2	AK091839	GNA13	NM_006572	RGS9	BC022504		Bcr	chr10:74608960:16.904 (+85320)
	CAPZB	AK125085	SEC14L1	NM_003003	2010-09-09	AF189713		Bdh1	chr16:31354890:9.516 (-67492), chr16:31472225:12.44 (+49843), chr16:31472575:13.028 (+50193)
	CARD10	AK074906	raptor	NM_020761	raptor	NM_020761		Begain	chr12:110162755:30.256 (+143671)
	CARD11	BC111719	ACTG1	NM_001614	ACTG1	BC009848		Best1	chr19:10074995:11.24 (+1127), chr19:10059300:12.152 (+16822), chr19:10058900:18.164 (+17222), chr19:10057950:13.684 (+18172)
	CARD8	NM_014959	CCDC57	BC110997	CCDC57	NM_198082		Bet1l	chr7:148042615:11.388 (-334)
	CARF	NM_017632	WDR45L	CR593190	WDR45L	CR593190		Bex4	chrX:132649780:14.88 (-23803)
	CASC3	BC044656	DLGAP1	NM_004746	AK093095	AK093095		Bex6	chr16:32176990:9.332 (-2895), chr16:32177490:18.436 (-2395), chr16:32190440:23.172 (+10555), chr16:32200785:17.74 (+20900), chr16:32202935:11.42 (+23050)
	CASC4	NM_138423	DLGAP1	NM_004746	DLGAP1	NM_004746		Bfsp1	chr2:143661670:11.492 (+27238)
	CASC5	NM_170589	L3MBTL4	NM_173464	ARHGAP28	NM_030672		Bhlha15	chr5:144866115:19.072 (-85039)
	CASKIN2	NM_020753	AK022058	AK022058	AK022058	AK022058		Bhlha9	chr11:76328335:14.624 (-157636), chr11:76401080:100.728 (-84891), chr11:76401630:46.9 (-84341), chr11:76407430:19.592 (-78541), chr11:76442335:25.316 (-43636), chr11:76459755:14.82 (-26216)
	CASP14	NM_012114	C18orf8	NM_013326	C18orf8	NM_013326		Bhlhe40	chr6:108227165:10.56 (-383457), chr6:108257090:12.564 (-353532), chr6:108376640:9.004 (-233982), chr6:108377090:13.54 (-233532), chr6:108378590:10.48 (-232032), chr6:108398615:10.276 (-212007), chr6:108453950:19.696 (-156672), chr6:108467880:13.668 (-142742), chr6:108478390:12.732 (-132232), chr6:108482140:13.92 (-128482), chr6:108485540:9.2 (-125082), chr6:108486690:10.388 (-123932), chr6:108487…
	CASP7	NM_033338	CDH7	NM_004361	CDH19	NM_021153		Bicd1	chr6:149142175:11.912 (-215232), chr6:149182720:15.656 (-174687)
	CASP8	NM_033356	C18orf4	NM_032160	TXNDC10	NM_019022		Bicd2	chr13:49466985:16.192 (+30068), chr13:49486985:9.408 (+50068)
	CASP8AP2	NM_012115	MBP	NM_001025101	MBP	NM_001025101		Bid	chr6:121027485:16.092 (-160648), chr6:121027035:10.908 (-160198), chr6:121026035:11.228 (-159198), chr6:121013385:11.38 (-146548), chr6:121008685:9.896 (-141848), chr6:121003685:10.104 (-136848), chr6:120906895:27.3 (-40058), chr6:120865070:24.728 (+1767), chr6:120864670:18.004 (+2167), chr6:120864370:13.464 (+2467), chr6:120861970:9.028 (+4867)
	CASP9	NM_001229	AK123920	AK123920	PQLC1	AK026031		Bin1	chr18:32467400:15.824 (-69470), chr18:32591565:15.68 (+54695), chr18:32698205:52.484 (+161335), chr18:32698955:23.084 (+162085), chr18:32702355:16.716 (+165485), chr18:32703605:133.428 (+166735), chr18:32709290:32.124 (+172420), chr18:32711740:12.968 (+174870), chr18:32717340:12.5 (+180470), chr18:32717640:9.68 (+180770)
	CASQ2	NM_001232	THEG	NM_016585	AK128825	AK128825		Bin3	chr14:70501220:10.956 (+1269), chr14:70506970:18.772 (+7019), chr14:70530790:8.236 (+30839)
	CAST	NM_173060	GNA15	NM_002068	GNA15	NM_002068		Birc2	chr9:7781040:23.892 (+54214), chr9:7780390:14.528 (+54864), chr9:7776140:17.12 (+59114), chr9:7774790:12.832 (+60464)
	CAST1	NM_015576	ZNF563	NM_145276	ZNF563	NM_145276		Birc3	chr9:7873050:16.32 (+119)
	CATSPER1	NM_053054	AK129685	AK129685	AK129685	AK129685		Bivm	chr1:44176730:12.94 (-82), chr1:44179330:37.736 (+2518)
	CAV1	NM_001753	MYO9B	AB209997	MYO9B	AB209997		Blm	chr7:87812020:9.576 (-132016), chr7:87792430:11.568 (-112426), chr7:87786630:20.128 (-106626), chr7:87786230:15.812 (-106226), chr7:87784980:14.164 (-104976), chr7:87774445:30.984 (-94441), chr7:87721390:11.92 (-41386), chr7:87720990:14.176 (-40986), chr7:87699595:12.036 (-19591), chr7:87679415:22.32 (+589), chr7:87640355:11.076 (+39649), chr7:87612340:10.984 (+67664), chr7:87590475:39.576 (+8952…
	CAV3	AF043101	HSPC142	NM_001033549	HSPC142	NM_001033549		Blmh	chr11:76804505:14.84 (+45246), chr11:76805405:13.088 (+46146), chr11:76806105:13.312 (+46846), chr11:76806655:28.24 (+47396)
	CBL	NM_005188	IL12RB1	NM_153701	IL12RB1	NM_153701		Bloc1s3	chr7:20081815:17.06 (+11864)
	CBLB	NM_170662	CSPG3	AB210004	CSPG3	AB210004		Blzf1	chr1:166370655:16.508 (-133041)
	CBR3	NM_001236	ZNF539	NM_203282	BC068609	BC068609		Bmf	chr2:118348250:33.372 (+27163), chr2:118345700:15.068 (+29713), chr2:118328805:10.388 (+46608), chr2:118325305:16.316 (+50108), chr2:118317405:10.5 (+58008), chr2:118316905:13.336 (+58508), chr2:118316555:16.164 (+58858), chr2:118316055:13.952 (+59358)
	CBR4	AK027337	KCTD15	NM_024076	LSM14A	AL834398		Bmp1	chr14:70920510:8.452 (-516)
	CBX5	NM_012117	LSM14A	AL834398	LSM14A	AL834398		Bmp10	chr6:87349645:9.824 (-29350), chr6:87350195:21.736 (-28800), chr6:87446245:9.344 (+67250), chr6:87449895:12.64 (+70900), chr6:87452645:11.204 (+73650), chr6:87453045:20.38 (+74050)
	CCBE1	NM_133459	ZNF180	NM_013256	PVR	NM_006505		Bmp2k	chr5:97223485:24.26 (-203222), chr5:97308095:15.22 (-118612), chr5:97312795:23.856 (-113912), chr5:97327245:17.004 (-99462), chr5:97340735:92.28 (-85972), chr5:97341485:49.232 (-85222), chr5:97341985:36.244 (-84722), chr5:97342535:11.18 (-84172), chr5:97343985:27.54 (-82722), chr5:97346585:25.496 (-80122), chr5:97347035:14.004 (-79672), chr5:97350135:42.144 (-76572), chr5:97350535:27.356 (-76172)…
	CCBL1	BC033685	AK128234	AK128234	BCL3	NM_005178		Bmp6	chr13:38604570:10.272 (+166986)
	CCDC11	NM_145020	CLPTM1	NM_001294	CR607370	CR607370		Bmp8a	chr4:123249935:12.0 (-229890), chr4:123249285:18.72 (-229240), chr4:123103190:16.176 (-83145), chr4:123085135:14.788 (-65090)
	CCDC14	AL833312	AK131409	AK131409	AK131409	AK131409		Bmp8b	chr4:122703705:19.776 (-78702), chr4:122749135:22.808 (-33272)
	CCDC19	NM_012337	PRPF31	AK098547	CNOT3	NM_014516		Bmper	chr9:22477610:17.216 (-549909)
	CCDC28A	NM_015439	ZNF444	BC021282	ZNF444	NM_018337		Bmpr1b	chr3:142019830:9.612 (-374616), chr3:142016380:28.94 (-371166), chr3:141995935:23.76 (-350721), chr3:141995285:30.664 (-350071)
	CCDC32	NM_052849	ZNF499	NM_032792	TRIM28	NM_005762		Bmpr2	chr1:59828605:12.704 (+7125), chr1:59887265:17.712 (+65785), chr1:59952460:23.096 (+130980), chr1:60074210:31.52 (+252730)
	CCDC38	NM_182496	KIAA1434	BC027588	FLJ25067	AK057796		Bms1	chr6:118330955:11.272 (+38479)
	CCDC42	NM_144681	PLCB4	NM_182797	PLCB4	NM_182797		Bnc1	chr7:89121540:28.112 (+15644)
	CCDC43	BC047776	MKKS	BC028973	JAG1	NM_000214		Bnc2	chr4:83668420:12.948 (+523888), chr4:83222460:11.396 (+969848)
	CCDC45	NM_138363	HM13	NM_030789	HM13	NM_030789		Bnip2	chr9:69837915:16.844 (+608), chr9:69840865:14.76 (+3558)
	CCDC47	AK027786	XKR7	NM_001011718	XKR7	NM_001011718		Bnip3	chr7:146111515:17.976 (-10327)
	CCDC49	BC008833	C20orf44	AK093804	C20orf44	BX537568		Bnip3l	chr14:67626605:8.176 (+1108), chr14:67610125:8.776 (+17588)
	CCDC50	NM_178335	SRC	NM_005417	BLCAP	NM_006698		Bnipl	chr3:95080515:11.832 (-25492)
	CCDC55	NM_032141	BPI	NM_001725	BPI	NM_001725		Bod1	chr11:31721310:14.776 (-149449)
	CCDC56	BC002698	LOC284751	NM_001025463	PTPN1	NM_002827		Bod1l	chr5:42212365:18.98 (+23188), chr5:42202635:13.432 (+32918)
	CCDC57	NM_198082	ZNF218	NM_173485	AK024093	AK024093		Bola3	chr6:83331885:16.944 (+32408)
	CCDC58	NM_001017928	DOK5	NM_018431	CBLN4	NM_080617		Bpgm	chr6:34467875:9.452 (+41520)
	CCDC6	NM_005436	OPRL1	AF115266	OPRL1	AF126470		Bpi	chr2:157985785:17.208 (-98191), chr2:157988835:25.232 (-95141), chr2:157989235:13.284 (-94741), chr2:157992535:34.324 (-91441), chr2:158000360:13.34 (-83616), chr2:158001310:53.592 (-82666), chr2:158001810:11.932 (-82166)
	CCDC62	AK097663	BAGE3	NM_182481	C21orf99	NM_153773		Bptf	chr11:106992785:12.364 (+450), chr11:106964285:18.304 (+28950)
	CCDC63	NM_152591	ADAMTS5	NM_007038	C21orf94	NM_145180		Braf	chr6:39674775:10.728 (+686)
	CCDC9	NM_015603	C21orf129	NM_152506	RIPK4	NM_020639		Brca1	chr11:101347290:21.568 (+65978), chr11:101346940:17.7 (+66328)
	CCL17	NM_002987	TMEM1	NM_003274	TMEM1	NM_003274		Brca2	chr5:150919525:11.032 (-405672), chr5:150921025:20.036 (-404172), chr5:150921625:13.36 (-403572), chr5:150938070:16.164 (-387127), chr5:151386635:44.072 (+61438), chr5:151395150:14.504 (+69953), chr5:151395800:21.152 (+70603)
	CCL20	BC020698	TMEM1	NM_003274	TMEM1	NM_003274		Brd2	chr17:34238740:14.272 (+19951)
	CCL27	NM_006664	ARVCF	NM_001670	ARVCF	NM_001670		Brd3	chr2:27362755:13.808 (-31838), chr2:27343085:18.184 (-12168), chr2:27342485:11.164 (-11568), chr2:27338035:11.292 (-7118)
	CCNDBP1	NM_012142	SNAP29	NM_004782	CRKL	NM_005207		Brd7	chr8:90824350:9.812 (+61739), chr8:90817940:11.496 (+68149)
	CCNI	NM_006835	CARD10	NM_014550	CARD10	NM_014550		Bre	chr5:32069440:68.468 (+69018), chr5:32116445:48.148 (+116023), chr5:32162980:18.24 (+162558), chr5:32318820:16.944 (+318398), chr5:32379125:11.524 (+378703), chr5:32414365:22.156 (+413943), chr5:32414765:27.116 (+414343), chr5:32424515:14.176 (+424093), chr5:32425015:21.16 (+424593)
	CCNK	NM_003858	LGALS2	NM_006498	GGA1	NM_013365		Brf1	chr12:114238155:10.028 (+676), chr12:114229775:16.988 (+9056)
	CCNL1	BC038394	DDX17	CR456432	DDX17	CR456432		Bri3	chr5:145009290:12.54 (-6803), chr5:145012940:25.624 (-3153), chr5:145038245:13.916 (+22152), chr5:145055915:12.36 (+39822)
	CCNT1	NM_001240	WNT7B	NM_058238	WNT7B	NM_058238		Bri3bp	chr5:125922955:12.464 (+1018), chr5:125925155:22.264 (+3218), chr5:125942585:21.86 (+20648)
	CCRN4L	NM_012118	AK123383	AK123383	FLJ27365	NM_207477		Brip1	chr11:85773950:13.592 (+240744), chr11:85773500:12.424 (+241194)
	CCT2	NM_006431	GPM6B	NM_001001994	FAM51A1	NM_017856		Brsk2	chr7:149243105:12.296 (+107450)
	CCT7	NM_006429	TAB3	NM_198312	TAB3	NM_152787		Brunol4	chr18:25920495:11.988 (-8012), chr18:25400320:21.316 (+512163)
	CCT8	BC012584	AK130368	AK130368	LANCL3	NM_198511		Brunol5	chr10:80896690:15.06 (+48763)
	CD109	NM_133493	SRPX	NM_006307	SRPX	NM_006307		Brunol6	chr9:59392785:16.344 (-33358), chr9:59413600:19.392 (-12543)
	CD14	NM_000591	DIAPH2	NM_006729	TNMD	NM_022144		Brwd1	chr16:96246850:13.488 (+57184)
	CD151	NM_004357	BC007360	BC007360	PLAC1	NM_021796		Bsdc1	chr4:129125060:23.16 (-13862)
	CD164L2	NM_207397	AK126415	AK126415	CXorf6	NM_005491		Bsg	chr10:79158115:11.74 (-8987)
	CD2BP2	NM_006110	B3GAT2	AB075843	OGFRL1	NM_024576		Bst1	chr5:44210220:11.384 (+89)
	CD300C	NM_006678	RNF38	BC033786	RNF38	BC033786		Bst2	chr8:74052755:9.396 (+8580)
	CD300LF	BC028199	ACTG1	NM_001614	ACTG1	BC009848		Bsx	chr9:40622225:19.916 (-59984)
	CD300LG	AF427619	MALT1	NM_006785	ZNF532	NM_018181		Btaf1	chr19:37007295:12.56 (+6727), chr19:37249585:10.004 (+249017)
	CD34	BX538076	PRKCZ	Z15108	PRKCZ	Z15108		Btbd1	chr7:88934375:13.824 (+39941), chr7:88908565:20.776 (+65751), chr7:88871120:11.46 (+103196)
	CD3EAP	NM_012099	CHD5	NM_015557	CHD5	NM_015557		Btbd10	chr7:120512970:13.628 (-118), chr7:120512320:11.888 (+532), chr7:120438855:12.816 (+73997), chr7:120438555:9.408 (+74297), chr7:120432905:20.512 (+79947), chr7:120430905:9.596 (+81947), chr7:120412810:11.44 (+100042)
	CD4	NM_000616	CHD5	NM_015557	AK094219	AK094219		Btbd11	chr10:84729145:17.152 (-120413), chr10:84729795:9.844 (-119763)
	CD44	NM_001001389	MASP2	NM_006610	MASP2	NM_006610		Btbd2	chr10:80126870:9.472 (-7055)
	CD47	NM_001777	EPHA2	NM_004431	EPHA2	NM_004431		Btbd6	chr12:114229775:16.988 (+15002)
	CD55	NM_000574	BC033082	BC033082	BC006312	BC006312		Btbd7	chr12:104131315:10.588 (-14700)
	CD58	X06296	CDA	NM_001785	CDA	NM_001785		Btbd9	chr17:30712285:11.468 (+946), chr17:30711835:10.588 (+1396), chr17:30696730:11.956 (+16501), chr17:30655905:72.124 (+57326), chr17:30164830:11.224 (+548401)
	CD59	NM_203330	ZNF683	NM_173574	LIN28	AK022519		Btc	chr5:91712200:13.144 (+119738)
	CD63	NM_001780	FLJ10986	BX647626	FLJ10986	BX647626		Btd	chr14:32470500:10.888 (+16250), chr14:32478000:19.272 (+23750), chr14:32483050:16.768 (+28800), chr14:32496880:11.092 (+42630), chr14:32497230:10.708 (+42980), chr14:32594710:16.792 (+140460), chr14:32598350:8.14 (+144100)
	CD9	NM_001769	FLJ10986	BC014947	FLJ10986	BC014947		Btg1	chr10:95540390:13.24 (-539244), chr10:95586665:9.916 (-492969), chr10:95643380:19.24 (-436254), chr10:95644180:16.4 (-435454), chr10:95663625:11.612 (-416009), chr10:95664075:14.132 (-415559), chr10:95666925:12.076 (-412709), chr10:95667675:9.004 (-411959), chr10:95703405:12.8 (-376229), chr10:95833695:10.136 (-245939), chr10:95834145:9.332 (-245489), chr10:95836345:28.096 (-243289), chr10:958369…
	CD96	NM_198196	PDE4DIP	AB007923	AK024925	AK024925		Btg2	chr1:136001920:15.904 (-26189), chr1:135995720:15.788 (-19989), chr1:135994720:11.436 (-18989), chr1:135976110:11.504 (-379), chr1:135974210:33.96 (+1521), chr1:135967410:11.656 (+8321), chr1:135957060:11.368 (+18671), chr1:135956410:12.232 (+19321)
	CDA	NM_001785	PDE4DIP	NM_014644	PDE4DIP	AB007923		Btg4	chr9:50962640:24.292 (+38535)
	CDADC1	BC048092	PDE4DIP	AB007923	PDE4DIP	AB007923		Btk	chrX:131118105:11.656 (-427), chrX:131117605:11.512 (+73), chrX:131099090:24.42 (+18588), chrX:131098240:12.228 (+19438)
	CDC2	NM_001786	MRPS14	NM_022100	MRPS14	NM_022100		Btn1a1	chr13:23541450:9.536 (+16319), chr13:23537950:9.544 (+19819), chr13:23537550:9.896 (+20219), chr13:23529570:12.224 (+28199), chr13:23527570:13.092 (+30199), chr13:23525070:10.772 (+32699)
	CDC20	NM_001255	BRE	NM_199193	FOSL2	NM_005253		Btnl9	chr11:48989435:20.02 (+11155), chr11:48988935:24.46 (+11655), chr11:48988485:12.792 (+12105), chr11:48987835:18.916 (+12755), chr11:48984235:55.328 (+16355)
	CDC25A	NM_001789	PLB1	BC065041	PLB1	BC065041		Btrc	chr19:45382560:24.78 (-55663), chr19:45619010:14.02 (+180787)
	CDC25B	NM_212530	CALM1	BC047553	CALM2	NM_001743		Bub1b	chr2:118485000:19.064 (+61054), chr2:118485300:23.156 (+61354)
	CDC25C	NM_001790	ACYP2	NM_138448	ACYP2	NM_138448		Bysl	chr17:47746060:20.056 (+2380), chr17:47735235:72.488 (+13205), chr17:47734335:12.9 (+14105), chr17:47733835:33.288 (+14605), chr17:47732635:36.516 (+15805), chr17:47731785:10.048 (+16655)
	CDC27	NM_001256	SERTAD2	NM_014755	AK125777	AK125777		Bzrap1	chr11:87563285:12.14 (-10757), chr11:87563985:28.72 (-10057), chr11:87564735:23.332 (-9307), chr11:87565285:30.864 (-8757), chr11:87567635:21.092 (-6407), chr11:87568185:12.952 (-5857), chr11:87568835:22.168 (-5207), chr11:87570135:13.1 (-3907)
	CDC2L6	NM_015076	AFF3	NM_001025108	AFF3	NM_001025108		Bzw1	chr1:58360700:22.204 (-89279)
	CDC42BPB	NM_006035	IL1RL2	NM_003854	IL1RL2	NM_003854		Bzw2	chr12:36883310:12.848 (+101)
	CDC42BPG	NM_017525	CLASP1	NM_015282	CLASP1	NM_015282		C030006K11Rik	chr15:76635660:9.604 (-81386), chr15:76632710:45.072 (-78436), chr15:76630260:13.288 (-75986), chr15:76589240:9.956 (-34966), chr15:76553345:14.128 (+929)
	CDC42EP3	NM_006449	KCNH7	NM_033272	FIGN	NM_018086		C030019I05Rik	chr11:46054830:11.608 (+5772)
	CDC42EP4	NM_012121	C2orf33	BC093024	C2orf33	NM_020194		C030046E11Rik	chr19:29489120:11.792 (-107651), chr19:29491220:11.164 (-105551), chr19:29492720:24.596 (-104051), chr19:29493320:24.032 (-103451), chr19:29505760:28.196 (-91011), chr19:29537115:13.78 (-59656), chr19:29561160:22.488 (-35611), chr19:29563010:14.7 (-33761), chr19:29572250:10.592 (-24521), chr19:29573550:11.816 (-23221), chr19:29715715:11.152 (+118944)
	CDC42SE2	NM_020240	NGEF	NM_019850	NEU2	BC107053		C030046I01Rik	chr10:79377460:12.236 (+2214)
	CDC73	NM_024529	NEU2	BC107053	ATG16L1	NM_030803		C130026I21Rik	chr1:85274415:15.304 (-7275), chr1:85266865:11.12 (+275), chr1:85245880:22.02 (+21260)
	CDCP1	AF468010	CMKOR1	NM_020311	COPS8	NM_006710		C130038G02Rik	chr5:148729890:22.644 (-39005), chr5:149122510:23.148 (+353615), chr5:149191325:11.056 (+422430)
	CDH13	NM_001257	FLJ22671	NM_024861	AK074062	AK074062		C130039O16Rik	chr12:85616305:18.124 (-56475), chr12:85548265:32.756 (+11565), chr12:85547865:11.844 (+11965), chr12:85536700:10.656 (+23130), chr12:85536150:10.868 (+23680), chr12:85534850:13.888 (+24980), chr12:85533750:11.948 (+26080), chr12:85518700:19.52 (+41130), chr12:85518150:12.44 (+41680), chr12:85517450:12.724 (+42380), chr12:85516700:12.436 (+43130), chr12:85516050:16.948 (+43780), chr12:85515600:29…
	CDH18	NM_004934	ATP2B2	NM_001001331	SLC6A11	BC036083		C130060K24Rik	chr6:65460280:55.528 (+128993), chr6:65538945:10.104 (+207658), chr6:65544345:25.904 (+213058)
	CDH23	BC032581	AK094424	AK094424	VGLL4	NM_014667		C1galt1c1	chrX:36126410:6.552 (-138125)
	CDH3	NM_001793	MAPKAPK3	NM_004635	MAPKAPK3	NM_004635		C1ql1	chr11:102868500:11.848 (-60726)
	CDH4	AK091496	CAST1	NM_015576	CAST1	NM_015576		C1ql2	chr1:122397895:11.668 (+160737)
	CDH5	NM_001795	CAST1	NM_015576	CAST1	NM_015576		C1ql3	chr2:13190525:63.264 (-258035), chr2:13188325:11.204 (-255835)
	CDH6	NM_004932	GBE1	NM_000158	GBE1	NM_000158		C1qtnf3	chr15:10697370:19.74 (-184740), chr15:10710080:13.428 (-172030)
	CDK5RAP2	AF448860	LPP	NM_005578	LPP	NM_005578		C1qtnf6	chr15:78350580:9.54 (+9466), chr15:78346030:10.948 (+14016)
	CDK5RAP3	NM_176096	AK131366	AK131366	AK131366	AK131366		C1qtnf7	chr5:43626550:14.908 (-366610), chr5:43746095:30.244 (-247065)
	CDK7	NM_001799	CENPE	Z15005	CENPE	Z15005		C1qtnf9	chr14:61355705:12.968 (-31265), chr14:61356605:8.956 (-30365), chr14:61361305:8.632 (-25665), chr14:61364255:8.86 (-22715), chr14:61366405:12.912 (-20565), chr14:61369005:23.024 (-17965), chr14:61389890:8.268 (+2920)
	CDK8	NM_001260	PELO	NM_015946	PELO	NM_015946		C1rl	chr6:124426300:12.372 (-16851), chr6:124427350:12.644 (-15801), chr6:124428250:10.3 (-14901), chr6:124431400:9.044 (-11751)
	CDKAL1	NM_017774	CSPG2	U16306	CSPG2	U16306		C230081A13Rik	chr9:56266825:19.26 (-969), chr9:56265325:12.228 (+531), chr9:56112855:16.48 (+153001), chr9:56112255:16.396 (+153601), chr9:56055125:12.776 (+210731)
	CDKN2C	NM_001262	DMXL1	NM_005509	DMXL1	NM_005509		C2cd2	chr16:98179095:9.776 (-34853), chr16:98144065:14.048 (+177)
	CDR2L	NM_014603	IL4	NM_000589	IL4	NM_172348		C2cd3	chr7:107578470:10.376 (+57728), chr7:107579770:9.668 (+59028), chr7:107610380:15.876 (+89638)
	CDS2	NM_003818	FLJ31951	NM_144726	FLJ31951	BC042684		C330007P06Rik	chrX:34383735:8.164 (+20562), chrX:34360325:6.02 (+43972)
	CDV3	BC007338	HMGN4	NM_006353	ABT1	NM_013375		C330018D20Rik	chr18:57195685:9.232 (-60653), chr18:57140970:19.688 (-5938), chr18:57138670:10.372 (-3638), chr18:57138020:28.256 (-2988), chr18:57137520:37.14 (-2488), chr18:57135470:15.58 (-438), chr18:57094130:13.108 (+40902), chr18:57092530:9.276 (+42502)
	CDYL	NM_004824	HIST1H2AH	NM_080596	PRSS16	NM_005865		C330027C09Rik	chr16:48993645:9.008 (-655), chr16:49320245:28.356 (+325945), chr16:49331080:10.184 (+336780)
	CDYL2	NM_152342	FLOT1	NM_005803	FLOT1	NM_005803		C3ar1	chr6:122813085:14.544 (-6911), chr6:122806235:19.132 (-61)
	CEBPB	NM_005194	AK098012	AK098012	AK098012	AK098012		C5ar1	chr7:16881975:11.636 (-37376), chr7:16880475:13.408 (-35876), chr7:16861115:12.064 (-16516), chr7:16860815:10.92 (-16216), chr7:16849325:14.536 (-4726), chr7:16848475:15.616 (-3876), chr7:16843425:32.728 (+1174), chr7:16839875:14.184 (+4724), chr7:16836175:10.828 (+8424)
	CEBPG	NM_001806	RING1	NM_002931	VPS52	NM_022553		C77370	chrX:101448150:7.032 (-51695), chrX:101447850:6.192 (-51395), chrX:101311945:8.288 (+84510), chrX:101208950:9.608 (+187505)
	CEBPZ	NM_005760	C6orf130	NM_145063	C6orf130	NM_145063		C80913	chr7:38875195:20.332 (-70625)
	CECR5	NM_017829	EPHA7	AB209269	MANEA	NM_024641		C9	chr15:6459075:9.52 (+63743), chr15:6470690:72.844 (+75358), chr15:6472990:36.668 (+77658), chr15:6473790:21.732 (+78458), chr15:6497255:13.024 (+101923), chr15:6504905:9.988 (+109573), chr15:6507105:9.612 (+111773), chr15:6517705:10.076 (+122373), chr15:6518105:15.688 (+122773), chr15:6519105:42.924 (+123773), chr15:6524705:9.74 (+129373)
	CELSR1	NM_014246	AHI1	AJ459825	AHI1	AJ459825		C920016K16Rik	chr17:33130220:12.096 (+137)
	CELSR2	NM_001408	HIVEP2	X65644	AIG1	NM_016108		CNGB1	chr8:97673510:13.996 (+134571)
	CELSR3	AY714129	SASH1	NM_015278	UST	NM_005715		Cab39	chr1:87646460:11.012 (-43561), chr1:87647060:12.092 (-42961), chr1:87647410:20.644 (-42611), chr1:87648160:33.292 (-41861), chr1:87691330:12.3 (+1309), chr1:87734850:18.336 (+44829)
	CENPE	Z15005	MTHFD1L	NM_015440	AKAP12	NM_005100		Cab39l	chr14:60059425:9.396 (-392), chr14:60059875:11.844 (+58), chr14:60173605:8.688 (+113788), chr14:60174005:9.752 (+114188)
	CENPH	NM_022909	TULP4	NM_020245	AB037844	AB037844		Cabc1	chr1:182143420:11.996 (-17270), chr1:182129525:15.936 (-3375), chr1:182129025:17.428 (-2875)
	CENTB2	NM_012287	LOC202459	NM_145303	RSHL2	AK057655		Cabin1	chr10:75159810:9.1 (+67291), chr10:75130020:12.144 (+97081)
	CENTD1	NM_015230	FRMD1	AK125963	DACT2	BC092498		Cables1	chr18:11975825:13.328 (-21957), chr18:12078230:23.46 (+80448), chr18:12182365:11.264 (+184583), chr18:12182665:9.188 (+184883), chr18:12220085:10.548 (+222303)
	CENTG2	NM_014914	GATA4	BC101580	GATA4	BC101580		Cables2	chr2:180005775:10.6 (+2394)
	CEP135	NM_025009	C8orf48	NM_001007090	SGCZ	NM_139167		Cabp1	chr5:115637805:18.316 (-1676), chr5:115637005:13.8 (-876), chr5:115617710:25.012 (+18419)
	CEP164	NM_014956	NCOA2	NM_006540	NCOA2	NM_006540		Cabyr	chr18:12505910:26.968 (-393953), chr18:12799010:12.156 (-100853), chr18:12803110:9.768 (-96753), chr18:12820050:10.08 (-79813), chr18:12919060:14.512 (+19197), chr18:12919610:14.04 (+19747), chr18:12920060:10.352 (+20197), chr18:12954635:38.108 (+54772), chr18:12967415:9.568 (+67552), chr18:13085030:20.324 (+185167)
	CEP250	NM_001035518	CNBD1	NM_173538	CNBD1	NM_173538		CacnB2	chr2:14542365:13.436 (+15623)
	CEP350	NM_014810	OSR2	AK074518	VPS13B	NM_015243		Cacna1a	chr8:86881500:13.888 (-57762), chr8:87183890:10.924 (+244628), chr8:87185590:9.776 (+246328)
	CEP57	D42054	PTK2	NM_153831	DENND3	NM_014957		Cacna1e	chr1:156945560:18.512 (-372511), chr1:156943960:27.244 (-370911), chr1:156931760:15.484 (-358711), chr1:156918030:17.428 (-344981), chr1:156906880:37.172 (-333831), chr1:156897380:11.172 (-324331), chr1:156875890:13.904 (-302841), chr1:156525075:12.028 (+47974), chr1:155881170:21.052 (+691879)
	CERK	NM_022766	PLEC1	NM_000445	PLEC1	NM_000445		Cacna2d2	chr9:107318280:12.044 (+16070)
	CERKL	AJ640141	AK057071	AK057071	AK057071	AK057071		Cacna2d3	chr14:30781710:8.864 (-246661)
	CETP	NM_000078	AKNA	AB075848	AKNA	AB075848		Cacnb3	chr15:98491270:13.408 (+26076)
	CFD	NM_001928	LHX2	NM_004789	NEK6	BC004174		Cacng1	chr11:107554815:21.016 (+22974)
	CFDP1	NM_006324	C9orf88	NM_001035534	STXBP1	NM_003165		Cacng2	chr15:78003045:9.064 (-53336)
	CFL2	NM_021914	AK092192	AK092192	AK130729	AK130729		Cacng3	chr7:129454110:13.08 (-361147), chr7:129849725:12.476 (+34468), chr7:129852125:14.264 (+36868), chr7:130099135:10.716 (+283878)
	CFLAR	NM_003879	VAV2	NM_003371	BC065204	BC065204		Cacng5	chr11:108110895:23.332 (-338220), chr11:108110345:11.184 (-337670), chr11:108109995:14.596 (-337320), chr11:108107695:19.432 (-335020), chr11:108105595:38.296 (-332920), chr11:108096745:31.396 (-324070), chr11:108084630:31.888 (-311955), chr11:108010195:16.084 (-237520)
	CGGBP1	NM_001008390	KLF6	NM_001008490	AKR1CL2	NM_031436		Cacybp	chr1:162303805:17.268 (-160898), chr1:162287435:12.368 (-144528), chr1:162269605:15.712 (-126698), chr1:162269105:13.236 (-126198), chr1:162239590:14.728 (-96683), chr1:162239240:18.636 (-96333), chr1:162238690:15.324 (-95783), chr1:162237740:15.184 (-94833), chr1:162235390:14.268 (-92483), chr1:162232540:17.18 (-89633), chr1:162231540:19.472 (-88633), chr1:162176260:17.78 (-33353)
	CGI-09	AB032979	SEPHS1	NM_012247	C10orf30	NM_152751		Cadm4	chr7:25259240:13.072 (-7801), chr7:25266675:11.832 (-366)
	CGN	NM_020770	ITGA8	NM_003638	ITGA8	NM_003638		Cadps	chr14:13370165:21.452 (+285427)
	CGNL1	NM_032866	IPMK	NM_152230	C10orf70	NM_018464		Calb1	chr4:15195940:12.268 (-612470), chr4:15226810:9.264 (-581600), chr4:15227210:9.552 (-581200)
	CHAC1	NM_024111	RPS24	NM_033022	RAI17	NM_020338		Calcrl	chr2:84270040:15.68 (-4618), chr2:84269190:11.144 (-3768), chr2:84265390:18.548 (+32), chr2:84233560:14.744 (+31862), chr2:84209555:10.132 (+55867), chr2:83878230:11.528 (+387192), chr2:83834300:14.26 (+431122)
	CHAC2	NM_001008708	AK125829	AK125829	SHOC2	NM_007373		Cald1	chr6:34467875:9.452 (-191568)
	CHCHD5	NM_032309	GALNAC4S-6ST	NM_015892	OAT	NM_000274		Calhm2	chr19:47243560:14.948 (-30777), chr19:47212640:12.488 (+143), chr19:47211990:27.744 (+793)
	CHCHD6	NM_032343	LSP1	NM_002339	TNNT3	BX640689		Calm1	chr12:101450545:10.284 (+12795), chr12:101664640:12.804 (+226890), chr12:101739635:12.02 (+301885), chr12:101743735:32.976 (+305985), chr12:101747135:29.668 (+309385), chr12:101769245:19.16 (+331495), chr12:101785555:16.352 (+347805), chr12:101853965:19.428 (+416215), chr12:101864930:13.244 (+427180), chr12:101909260:11.22 (+471510)
	CHD1	NM_001270	HEAB	NM_006831	ZDHHC5	NM_015457		Calm2	chr17:87922030:11.264 (-75756), chr17:87858600:10.408 (-12326), chr17:87848585:24.388 (-2311), chr17:87764695:38.836 (+81579), chr17:87744215:13.816 (+102059), chr17:87743915:11.94 (+102359), chr17:87714770:15.156 (+131504), chr17:87701755:15.104 (+144519)
	CHD1L	NM_004284	EEF1G	AF119850	EEF1G	NM_001404		Calm3	chr7:17559530:33.772 (-50150), chr7:17493950:14.12 (+15430), chr7:17493450:18.388 (+15930), chr7:17492850:13.468 (+16530)
	CHD2	BC007347	NXF1	NM_006362	NXF1	NM_006362		Calml4	chr9:62724210:14.804 (+18300), chr9:62725060:18.068 (+19150), chr9:62751825:23.412 (+45915)
	CHD4	NM_001273	MMP7	NM_002423	MMP7	NM_002423		Caln1	chr5:130753925:15.908 (-91402), chr5:130754225:14.636 (-91102)
	CHD5	AK126012	SSPN	NM_005086	C12orf11	NM_018164		Calr	chr8:87371630:9.368 (-801)
	CHD7	NM_017780	STK38L	NM_015000	STK38L	NM_015000		Calr4	chr4:108926560:9.876 (+18324), chr4:108927960:11.936 (+19724)
	CHD9	AY647157	DKFZP779L1558	NM_018318	MLSTD1	AK001324		Camk1	chr6:113301840:11.368 (-7925)
	CHFR	AF170724	MLSTD1	NM_018099	MLSTD1	AK001324		Camk1d	chr2:5745800:13.136 (-110091), chr2:5725755:21.448 (-90046), chr2:5722455:10.484 (-86746), chr2:5300465:13.476 (+335244)
	CHGB	NM_001819	DDIT3	NM_004083	DDIT3	NM_004083		Camk2b	chr11:6078935:12.84 (-113275)
	CHIC2	NM_012110	CSRP2	NM_001321	E2F7	NM_203394		Camk2g	chr14:21649090:10.444 (-35781), chr14:21604710:10.472 (+8599)
	CHKA	NM_001277	VEZT	AF225417	VEZT	AF225417		Camkk1	chr11:72838085:16.08 (+5576)
	CHM	NM_001037312	LTA4H	NM_000895	ELK3	NM_005230		Camkk2	chr5:123230350:12.74 (-16040), chr5:123213650:16.096 (+660), chr5:123182965:13.472 (+31345)
	CHMP1B	NM_020412	ASCL4	NM_203436	KIAA0789	NM_014653		Camta1	chr4:151233585:12.128 (+2269), chr4:151095190:9.512 (+140664)
	CHMP2B	NM_014043	CIT	NM_007174	CIT	NM_007174		Camta2	chr11:70493665:12.048 (+7770)
	CHMP4B	NM_176812	PXN	BX648777	PXN	BX648777		Cand1	chr10:118870170:17.216 (-193060), chr10:118668530:10.408 (+8580), chr10:118629890:11.768 (+47220), chr10:118524305:15.304 (+152805), chr10:118524005:16.952 (+153105), chr10:118475040:14.244 (+202070)
	CHMP4C	NM_152284	RSN	BC039081	RSN	NM_198240		Cand2	chr6:115718550:11.084 (-6024)
	CHMP5	NM_016410	ZNF664	NM_152437	FAM101A	NM_181709		Cap1	chr4:122569550:24.76 (-6427), chr4:122563795:10.86 (-672), chr4:122561545:13.196 (+1578), chr4:122549360:17.96 (+13763), chr4:122515745:15.676 (+47378)
	CHORDC1	BC072461	ALG5	NM_013338	ALG5	NM_013338		Cap2	chr13:46729535:14.256 (+132020)
	CHP	NM_007236	SPRY2	NM_005842	SPRY2	NM_005842		Capg	chr6:72485420:9.612 (-9012), chr6:72500970:10.052 (+6538), chr6:72502870:9.992 (+8438)
	CHPT1	AF195624	GPC6	NM_005708	GPC6	NM_005708		Capn1	chr19:6015640:13.016 (-394)
	CHRM1	NM_000738	SLC38A6	NM_153811	SLC38A6	NM_153811		Capn10	chr1:94817660:21.208 (-13324), chr1:94830770:32.652 (-214), chr1:94831470:11.42 (+486)
	CHRNA10	NM_020402	NUMB	NM_003744	NUMB	NM_003744		Capn11	chr17:45815470:19.68 (-19213), chr17:45756920:13.276 (+39337)
	CHST11	AJ289134			LOC283755	NM_001024682		Capn12	chr7:29729060:16.012 (+62386), chr7:29739160:14.024 (+72486), chr7:29744510:13.252 (+77836)
	CHST13	NM_152889	SMAD6	NM_005585	AY203937	AY203937		Capn2	chr1:184436980:21.804 (+10633), chr1:184434580:12.86 (+13033)
	CHST3	NM_004273	RAB11FIP3	NM_014700	SOLH	NM_005632		Capn3	chr2:120272325:27.052 (-17003)
	CHST5	BC063677	ZNF213	NM_004220	OR1F1	Y14442		Capn5	chr7:105335930:9.04 (-9228), chr7:105309760:12.12 (+16942), chr7:105304410:46.94 (+22292)
	CHST9	NM_031422	FLJ43855	AK125843	BC029861	BC029861		Capn7	chr14:32226930:13.932 (+77021)
	CHURC1	NM_145165	NUP93	NM_014669	SLC12A3	X91220		Capns1	chr7:30990725:9.072 (-10659)
	CIC	NM_015125	CETP	NM_000078	NOD27	AK027414		Caprin1	chr2:103798125:18.228 (-160891), chr2:103786950:20.148 (-149716), chr2:103786050:20.78 (-148816), chr2:103785450:16.572 (-148216), chr2:103785100:22.608 (-147866), chr2:103771175:10.312 (-133941), chr2:103736440:13.336 (-99206), chr2:103733940:21.384 (-96706)
	CIDEA	NM_001279	CNOT1	BX537840	CNOT1	BX537840		Caprin2	chr6:148844885:21.376 (-238)
	CINP	NM_032630	C16orf56	NM_025082	C16orf56	NM_025082		Capza1	chr3:104666815:38.2 (+607)
	CISH	AF035947	HYDIN	AK027571	HYDIN	NM_017558		Capza2	chr6:17561900:17.236 (-25197), chr6:17581960:9.536 (-5137), chr6:17585810:21.188 (-1287), chr6:17586710:11.1 (-387), chr6:17685705:9.052 (+98608), chr6:17687005:10.572 (+99908), chr6:17687955:11.056 (+100858), chr6:17693555:11.064 (+106458)
	CIT	NM_007174	ATP2A3	NM_174955	ZZEF1	AB007859		Capzb	chr4:138735865:25.632 (-12980), chr4:138752585:10.4 (+3740), chr4:138755935:15.672 (+7090), chr4:138757085:12.26 (+8240), chr4:138796630:9.8 (+47785)
	CITED2	NM_006079	C17orf44	NM_173621	C17orf44	NM_173621		Car12	chr9:66447000:18.372 (-114492), chr9:66447650:32.852 (-113842), chr9:66459650:14.116 (-101842), chr9:66463150:15.8 (-98342), chr9:66464900:20.352 (-96592), chr9:66468700:24.268 (-92792), chr9:66470850:17.772 (-90642), chr9:66679135:16.64 (+117643), chr9:66680535:17.152 (+119043), chr9:66681285:16.696 (+119793)
	CITED4	NM_133467	PERLD1	NM_033419	PERLD1	AY358437		Car14	chr3:95721060:10.468 (-12499)
	CKAP2	AY062262	ORMDL3	NM_139280	GSDM1	NM_178171		Car2	chr3:14915760:9.596 (+29335), chr3:14989850:12.408 (+103425)
	CKLF	NM_016951	ATP6V0A1	CR627443	AK125927	AK125927		Car4	chr11:84793105:27.456 (+21850), chr11:84817285:33.288 (+46030), chr11:84930115:12.912 (+158860)
	CLASP1	NM_015282	EZH1	NM_001991	EZH1	NM_001991		Car5b	chrX:160493635:8.564 (-27694)
	CLCF1	NM_013246	TMEM106A	NM_145041	AL832479	AL832479		Car6	chr4:149591405:11.432 (-16162), chr4:149577105:23.5 (-1862)
	CLCN2	BC072004	UBTF	BC042297	UBTF	BC042297		Car7	chr8:107059835:12.932 (-4871), chr8:107094520:26.192 (+29814)
	CLCN3	NM_173872	ITGB3	AY826979	ITGB3	AY826979		Car8	chr4:8304415:10.264 (-138228), chr4:8127340:26.16 (+38847), chr4:7846385:9.488 (+319802), chr4:7840430:13.572 (+325757), chr4:7683300:9.08 (+482887), chr4:7682850:34.372 (+483337), chr4:7412865:11.312 (+753322), chr4:7173080:27.028 (+993107)
	CLCN7	NM_001287	SPAG9	AB011088	NME1	NM_198175		Car9	chr4:43515055:9.484 (-4842), chr4:43517305:9.712 (-2592)
	CLDN14	NM_144492	MRPS23	NM_016070	MRPS23	NM_016070		Card10	chr15:78665930:10.68 (-32459), chr15:78665630:13.752 (-32159)
	CLDN16	NM_006580	CLTC	BC054489	AF090926	AF090926		Card11	chr5:141560615:13.14 (-84066), chr5:141557115:11.272 (-80566), chr5:141494335:11.724 (-17786)
	CLIC1	NM_001288	PTRH2	NM_016077	TMEM49	NM_030938		Card9	chr2:26215740:11.464 (-674), chr2:26215040:12.132 (+26)
	CLIPR-59	NM_015526	GNA13	NM_006572	RGS9	BC022504		Carhsp1	chr16:8663195:11.152 (+9050)
	CLK1	NM_004071	SOX9	NM_000346	SLC39A11	AK095227		Carkd	chr8:11533435:26.788 (+35834)
	CLK2	NM_003993	ICT1	NM_001545	ATP5H	NM_006356		Carm1	chr9:21332445:53.96 (-18892), chr9:21352120:14.492 (+783)
	CLMN	NM_024734	BC033222	BC033222	ACTG1	BC009848		Cars	chr7:150786045:9.38 (-99), chr7:150751535:18.596 (+34411)
	CLN5	NM_006493	PTPN2	NM_080422	SEH1L	NM_031216		Cars2	chr8:11549995:19.748 (+775), chr8:11533435:26.788 (+17335)
	CLN8	NM_018941	C19orf19	NM_182577	MADCAM1	NM_130761		Cartpt	chr13:100709135:26.42 (-38498), chr13:100561070:16.476 (+109567)
	CLPX	AL136922	KIAA0963	AK125139	KIAA0963	NM_014963		Cask	chrX:13297725:8.88 (+125941)
	CLSTN1	NM_001009566	PTPRS	NM_002850	ZNRF4	NM_181710		Casp12	chr9:5343340:27.732 (-2135)
	CLTA	NM_007096	FUT5	NM_002034	AK127692	AK127692		Casp2	chr6:42214575:10.456 (-462)
	CLTC	NM_004859	NDUFA11	NM_175614	NDUFA11	NM_175614		Casp3	chr8:47714315:17.564 (+11513), chr8:47725415:10.804 (+22613)
	CLU	NM_001831	AK129685	AK129685	BC101209	BC101209		Casp6	chr3:129600410:15.816 (-3932), chr3:129649405:10.472 (+45063)
	CMPK	NM_016308	DEFB115	NM_001037730	DEFB118	NM_054112		Casp7	chr19:56466955:11.096 (-4663), chr19:56468555:13.048 (-3063), chr19:56470955:16.96 (-663)
	CMTM4	NM_181521	C20orf114	NM_033197	CDK5RAP1	AK222745		Casp8	chr1:58773395:27.368 (-85950), chr1:58777495:11.944 (-81850), chr1:58800320:81.22 (-59025), chr1:59010945:18.144 (+151600), chr1:59013245:13.696 (+153900)
	CNDP2	AF258592	PARD6B	NM_032521	BCAS4	NM_017843		Casq2	chr3:101969755:35.636 (+79323)
	CNKSR3	NM_173515	USP25	AF170562	CXADR	NM_001338		Casr	chr16:36627035:13.704 (-64816)
	CNN1	NM_001299	LOC388882	NM_001006606	IGLL1	NM_020070		Cass4	chr2:172210480:13.488 (-8813), chr2:172226840:12.352 (+7547), chr2:172263330:17.256 (+44037), chr2:172265930:18.072 (+46637)
	CNN2	NM_004368	PLXNB2	AB002313	SAPS2	NM_014678		Cast	chr13:74945240:9.576 (+128)
	CNN3	NM_001839	BX537532	BX537532	BX537532	BX537532		Casz1	chr4:148017630:9.96 (-160870), chr4:148018380:13.656 (-160120), chr4:148314700:11.196 (+136200)
	CNNM3	BC037272	LOC203413	NM_001017978	KLHL13	AK001124		Cat	chr2:103324500:13.692 (+809)
	CNNM4	BC063295	AK097908	AK097908	2010-09-09	BC021192		Catsper1	chr19:5331465:11.12 (-4275)
	CNOT3	NM_014516	AFAP	NM_021638	AFAP	NM_021638		Catsper4	chr4:133739995:9.976 (+43302)
	CNOT6L	NM_144571	AF370371	AF370371	TSNARE1	NM_145003		Cav1	chr6:17313755:12.08 (+57386), chr6:17335580:16.86 (+79211), chr6:17359900:15.216 (+103531)
	CNOT7	NM_013354	RHPN1	BC025767	MAFA	NM_201589		Cav2	chr6:17037705:9.564 (-193635)
	CNOT8	NM_004779	BX538238	BX538238	BX538238	BX538238		Cbara1	chr10:59128860:14.248 (-36522), chr10:59155275:17.124 (-10107), chr10:59277705:9.4 (+112323), chr10:59295030:42.696 (+129648)
	CNTFR	NM_147164	HOXB4	NM_024015	HOXB5	NM_002147		Cbfa2t3	chr8:125291705:9.312 (-68697), chr8:125291205:11.24 (-68197), chr8:125288605:14.108 (-65597), chr8:125284855:11.812 (-61847), chr8:125268885:11.472 (-45877), chr8:125260085:18.672 (-37077), chr8:125259185:12.712 (-36177), chr8:125258885:10.24 (-35877), chr8:125251585:11.836 (-28577), chr8:125245335:27.388 (-22327), chr8:125244835:14.624 (-21827), chr8:125243985:17.908 (-20977), chr8:125242235:27.…
	CNTNAP1	NM_003632	PCSK9	NM_174936	FLJ45337	NM_207465		Cbfb	chr8:107696025:9.312 (+1452)
	CNTROB	NM_001037144	AK124028	AK124028	AK124028	AK124028		Cbl	chr9:44041380:25.764 (+748), chr9:43999465:18.796 (+42663)
	COASY	NM_025233	MAN1A2	NM_006699	MAN1A2	NM_006699		Cblb	chr16:52082115:11.504 (+50454)
	COBLL1	BC006264	MTX2	NM_006554	HNRPA3	BC112027		Cblc	chr7:20402990:13.76 (-20833), chr7:20401590:9.804 (-19433)
	COBRA1	NM_015456	IL8RA	NM_000634	ARPC2	NM_152862		Cbll1	chr12:32199240:12.648 (-14836)
	COG3	NM_031431	CAST1	NM_015576	CAST1	NM_015576		Cbln1	chr8:89693860:10.796 (+302630), chr8:89427225:13.512 (+569265)
	COG6	AB032960	RYK	S59184	RYK	S59184		Cbln4	chr2:170994220:11.92 (+874745)
	COL12A1	NM_004370	GOLPH4	NM_014498	EVI1	BX640908		Cbr1	chr16:92867745:23.36 (-740336), chr16:92868145:11.536 (-739936), chr16:92868945:18.296 (-739136), chr16:92870145:10.084 (-737936), chr16:92874445:57.108 (-733636), chr16:92884395:30.284 (-723686), chr16:92921495:9.036 (-686586), chr16:92923595:10.408 (-684486), chr16:92947035:9.168 (-661046), chr16:93032135:15.412 (-575946), chr16:93042185:16.276 (-565896), chr16:93056085:9.76 (-551996), chr16:93…
	COL14A1	BC036192	GOLPH4	NM_014498	EVI1	BX640908		Cbr4	chr8:63737825:10.112 (-228755), chr8:63966785:9.588 (+205), chr8:63996585:16.36 (+30005), chr8:64063535:19.864 (+96955), chr8:64225960:15.032 (+259380)
	COL15A1	NM_001855	C3orf21	AK092474	C3orf21	NM_152531		Cbs	chr17:31703850:10.804 (+70235)
	COL16A1	M92642	HTRA3	NM_053044	HTRA3	NM_053044		Cbwd1	chr19:25064705:22.72 (-28658), chr19:25045980:14.612 (-9933)
	COL17A1	NM_000494	TMEM34	BC046128	TMEM34	BC046128		Cbx1	chr11:96684260:13.672 (+33811)
	COL18A1	NM_130444	FLJ32028	NM_152680	TIGD4	BC037869		Cbx4	chr11:119053030:20.688 (-105480), chr11:118995000:23.292 (-47450), chr11:118948895:14.864 (-1345), chr11:118945295:12.92 (+2255)
	COL19A1	NM_001858	CRR9	BC025305	SLC6A3	NM_001044		Cbx5	chr15:103002645:9.12 (+67601), chr15:103000145:9.368 (+70101), chr15:102999345:18.88 (+70901)
	COL1A1	NM_000088	EGR1	NM_001964	EGR1	NM_001964		Cbx6-Nptxr	chr15:79709870:10.488 (-45108), chr15:79709320:12.128 (-44558)
	COL23A1	NM_173465	SERPINB6	NM_004568	SERPINB6	NM_004568		Cbx8	chr11:118945295:12.92 (-43069)
	COL4A1	NM_001845	SNX16	NM_152837	LOC138046	NM_173848		Cc2d1a	chr8:86651110:11.124 (+20541)
	COL4A2	NM_001846	AF370371	AF370371	TSNARE1	NM_145003		Ccbe1	chr18:66597525:13.092 (-146034), chr18:66597075:12.56 (-145584)
	COL4A3BP	NM_005713	TSCOT	NM_033051	ZFP37	AF022158		Ccbp2	chr9:121790115:12.032 (-17466), chr9:121791115:22.568 (-16466), chr9:121818900:32.88 (+11319), chr9:121821150:48.116 (+13569)
	COL4A6	BC070203	AK092192	AK092192	AK130729	AK130729		Ccdc101	chr7:133799495:12.044 (+6673)
	COL5A1	NM_000093	EHMT1	AK022941	EHMT1	AK022941		Ccdc109a	chr10:59155275:17.124 (-75836), chr10:59128860:14.248 (-49421), chr10:59041625:11.336 (+37814), chr10:59040825:79.736 (+38614), chr10:59035125:9.736 (+44314), chr10:59034225:22.52 (+45214), chr10:59032375:10.068 (+47064), chr10:59028325:13.204 (+51114), chr10:59027525:60.644 (+51914), chr10:59025075:11.036 (+54364), chr10:58974095:11.624 (+105344)
	COL5A3	NM_015719	PFKP	NM_002627	PFKP	NM_002627		Ccdc109b	chr3:129672910:14.328 (+213), chr3:129649405:10.472 (+23718)
	COL6A1	BC052575	CUGBP2	NM_001025076	CUGBP2	NM_001025076		Ccdc130	chr8:86881500:13.888 (-87242)
	COL8A1	NM_001850	AY026352	AY026352	AK131313	AK131313		Ccdc134	chr15:81958385:9.192 (+34)
	COL9A1	NM_001851	AK131313	AK131313	AK131313	AK131313		Ccdc135	chr8:97544000:9.192 (-35002), chr8:97544500:34.644 (-34502), chr8:97548500:9.9 (-30502), chr8:97561500:11.328 (-17502), chr8:97562000:12.412 (-17002), chr8:97571015:19.496 (-7987), chr8:97571815:10.72 (-7187), chr8:97582785:16.964 (+3783), chr8:97583535:25.504 (+4533), chr8:97591720:9.076 (+12718)
	COMMD2	NM_016094	PPP3CB	BC028049	BC110845	BC110845		Ccdc142	chr6:83037885:13.012 (-13624)
	COMMD5	BC065729	STK32C	NM_173575	LRRC27	AK098652		Ccdc3	chr2:5300465:13.476 (+241644)
	COMMD7	BC022073	TEAD1	NM_021961	ARNTL	NM_001178		Ccdc44	chr11:105918330:29.264 (-9090)
	COMP	NM_000095	LDHA	NM_005566	LDHA	NM_005566		Ccdc47	chr11:106076875:11.408 (+805), chr11:106063520:11.376 (+14160)
	COPB2	NM_004766	WDR74	NM_018093	WDR74	NM_018093		Ccdc53	chr10:87691555:11.712 (+27714)
	COPE	NM_007263	FKSG44	AK074850	BX538238	BX538238		Ccdc55	chr11:77010505:19.436 (-118569)
	COPS2	NM_004236	CEP57	NM_014679	CEP57	NM_014679		Ccdc76	chr3:116337435:12.824 (-19931)
	COPS7B	AK024273	ARNTL2	AF256215	PPFIBP1	NM_003622		Ccdc80	chr16:45019030:13.968 (-75111), chr16:45021680:18.852 (-72461), chr16:45025680:80.344 (-68461), chr16:45029180:15.356 (-64961), chr16:45029780:16.684 (-64361), chr16:45038685:22.04 (-55456), chr16:45045240:9.984 (-48901)
	COQ2	NM_015697	TMEM16F	NM_001025356	ARID2	AK127872		Ccdc88c	chr12:102266555:10.316 (+637), chr12:102264905:10.48 (+2287), chr12:102256255:17.548 (+10937), chr12:102254205:11.128 (+12987), chr12:102228100:10.872 (+39092), chr12:102223350:13.936 (+43842)
	COQ6	BX248000	ADCY6	NM_015270	ADCY6	NM_020983		Ccdc90a	chr13:43645565:11.068 (+9964), chr13:43626560:22.304 (+28969), chr13:43626160:36.46 (+29369)
	CORO1C	NM_014325	STAT6	NM_003153	LRP1	BC052593		Ccdc91	chr6:147708720:11.904 (+284328), chr6:147747855:10.4 (+323463)
	COTL1	NM_021149	TMTC3	NM_181783	KITLG	NM_000899		Ccin	chr4:43971605:11.44 (-24770), chr4:43972855:19.18 (-23520), chr4:43977005:31.728 (-19370), chr4:43978105:14.536 (-18270), chr4:43978855:17.752 (-17520), chr4:43985055:22.98 (-11320), chr4:43986105:10.216 (-10270), chr4:43986505:10.216 (-9870)
	COX10	NM_001303	NTN4	NM_021229	NTN4	NM_021229		Cckar	chr5:53985465:11.988 (+113477)
	COX6A1	NM_004373	ALDH1L2	NM_001034173	KIAA1033	AK001657		Ccl17	chr8:97329095:20.908 (-5257)
	COX8A	NM_004074	BRAP	NM_006768	ACAD10	AL832043		Ccl24	chr5:136088890:29.244 (-39978)
	CP	NM_000096	PXN	BX648777	PXN	BX648777		Ccl25	chr8:4370245:12.504 (+20631)
	CPA5	NM_080385	AACS	BC040490	AACS	BC040490		Ccl3	chr11:83462180:13.704 (+699), chr11:83455015:15.536 (+7864), chr11:83453915:20.912 (+8964), chr11:83445145:13.696 (+17734), chr11:83432675:19.468 (+30204), chr11:83431975:20.556 (+30904), chr11:83431475:11.948 (+31404), chr11:83430325:12.656 (+32554), chr11:83419175:12.784 (+43704)
	CPA6	AY044833	ZFYVE1	BC053520	RBM25	BC083496		Ccl4	chr11:83472445:11.392 (-3640)
	CPAMD8	NM_015692	COPS2	NM_004236	GALK2	NM_001001556		Ccl5	chr11:83390805:35.688 (-46786), chr11:83385955:12.816 (-41936), chr11:83382855:32.136 (-38836), chr11:83364235:13.08 (-20216), chr11:83363835:26.016 (-19816), chr11:83358085:14.128 (-14066), chr11:83350235:13.02 (-6216), chr11:83349485:11.376 (-5466), chr11:83346885:11.316 (-2866)
	CPEB2	NM_182485	EFTUD1	BC014628	EFTUD1	BC014628		Ccl6	chr11:83455015:15.536 (-48427), chr11:83453915:20.912 (-47327), chr11:83445145:13.696 (-38557), chr11:83432675:19.468 (-26087), chr11:83431975:20.556 (-25387), chr11:83431475:11.948 (-24887), chr11:83430325:12.656 (-23737), chr11:83419175:12.784 (-12587)
	CPLX1	NM_006651	TP53TG3	NM_016212	TP53TG3	NM_015369		Ccl7	chr11:81855355:22.928 (-3858)
	CPNE7	NM_014427	FLJ43855	AK125843	BC029861	BC029861		Ccl9	chr11:83390805:35.688 (+1332), chr11:83385955:12.816 (+6182), chr11:83382855:32.136 (+9282), chr11:83364235:13.08 (+27902), chr11:83363835:26.016 (+28302), chr11:83358085:14.128 (+34052), chr11:83350235:13.02 (+41902), chr11:83349485:11.376 (+42652)
	CPNE8	NM_153634	FLJ44674	NM_207449	FLJ44674	NM_207449		Ccm2	chr11:6460875:15.86 (+13917), chr11:6461275:14.708 (+14317), chr11:6466635:11.488 (+19677), chr11:6491290:21.928 (+44332)
	CPOX	NM_000097	ZFPM1	NM_153813	ZFPM1	NM_153813		Ccnb2	chr9:70236795:17.16 (+32565), chr9:70230245:38.908 (+39115), chr9:70219360:12.376 (+50000), chr9:70109660:12.448 (+159700), chr9:70105710:21.588 (+163650), chr9:70105360:12.616 (+164000), chr9:70059640:13.356 (+209720)
	CPSF3L	NM_017871	FLJ45530	NM_001001682	FLJ45530	NM_001001682		Ccnc	chr4:21639525:29.648 (-15324)
	CR591803	CR591803	CCDC55	NM_032141	CCDC55	NM_032141		Ccnd1	chr7:152298550:19.356 (-172721), chr7:152298150:12.312 (-172321), chr7:152297350:30.636 (-171521), chr7:152123415:16.656 (+2414), chr7:152100685:17.136 (+25144)
	CR592254	CR592254	HSD17B1	NM_000413	COASY	NM_025233		Ccnd2	chr6:127216160:14.584 (-115095), chr6:127215210:9.896 (-114145), chr6:127214210:13.524 (-113145), chr6:127204035:11.96 (-102970), chr6:127115950:12.008 (-14885), chr6:127113100:14.684 (-12035), chr6:127102150:10.696 (-1085), chr6:127101750:10.74 (-685), chr6:127092500:12.8 (+8565)
	CR593325	CR593325	TMEM106A	NM_145041	AL832479	AL832479		Ccnd3	chr17:47658640:15.24 (-71775), chr17:47659540:20.256 (-70875), chr17:47659890:11.68 (-70525), chr17:47660440:31.784 (-69975), chr17:47679180:10.964 (-51235), chr17:47731785:10.048 (+1370), chr17:47732635:36.516 (+2220), chr17:47733835:33.288 (+3420), chr17:47734335:12.9 (+3920), chr17:47735235:72.488 (+4820)
	CR605720	CR605720	ARL4D	NM_001661	DHX8	NM_004941		Ccndbp1	chr2:120834525:12.872 (+382)
	CR609923	CR609923	UBTF	BC042297	SLC4A1	NM_000342		Ccne1	chr7:38875195:20.332 (+17313)
	CR612105	CR612105	LLGL2	NM_004524	LLGL2	NM_004524		Ccnf	chr17:24426550:12.5 (-38197)
	CR613964	CR613964	ET	NM_024311	ET	AF015185		Ccng2	chr5:93669030:50.004 (-27568), chr5:93669880:11.36 (-26718), chr5:93691800:11.056 (-4798), chr5:93694000:14.432 (-2598)
	CR614195	CR614195	TXNL1	NM_004786	TXNL1	NM_004786		Ccnh	chr13:85266845:17.6 (-62236)
	CR614462	CR614462	C19orf30	AB058893	C19orf30	AB058893		Ccni	chr5:93669880:11.36 (-34360), chr5:93669030:50.004 (-33510), chr5:93617040:11.136 (+18480), chr5:93564970:17.596 (+70550), chr5:93564520:13.828 (+71000), chr5:93557205:22.16 (+78315), chr5:93546800:11.076 (+88720)
	CR619928	CR619928	PRSS15	X76040	PRSS15	X76040		Ccnj	chr19:40753050:13.876 (-152718), chr19:40753550:10.884 (-152218), chr19:40831760:30.292 (-74008), chr19:40888075:18.14 (-17693), chr19:40892670:17.328 (-13098), chr19:40893420:14.548 (-12348), chr19:40963500:10.356 (+57732)
	CR620801	CR620801	XAB2	NM_020196	PCP2	BC025387		Ccnjl	chr11:43342750:26.224 (+465), chr11:43357150:15.64 (+14865), chr11:43357650:20.724 (+15365), chr11:43388875:13.028 (+46590), chr11:43389325:13.788 (+47040)
	CR625659	CR625659	AK129685	AK129685	BC101209	BC101209		Ccnl1	chr3:65798020:11.308 (-35874), chr3:65733945:10.06 (+28201)
	CR626759	CR626759	GLT25D1	BC108308	BPY2IP1	NM_018174		Ccno	chr13:113778290:9.912 (+281)
	CR627408	CR627408	ZNF682	AK096571	ZNF682	AK096571		Ccnt1	chr15:98364860:9.408 (+33853), chr15:98344920:12.796 (+53793)
	CR627475	CR627475	ZNF708	NM_021269	ZNF708	NM_021269		Ccnt2	chr1:129677600:14.332 (+6860)
	CR749224	CR749224	POP4	NM_006627	PLEKHF1	NM_024310		Ccny	chr18:9450325:71.896 (-178), chr18:9449325:11.036 (+822), chr18:9370915:9.104 (+79232), chr18:9370465:9.16 (+79682), chr18:9370065:9.516 (+80082)
	CR749360	CR749360	ZNF536	NM_014717	ZNF536	NM_014717		Ccpg1	chr9:72809430:13.572 (-23927), chr9:72817830:12.58 (-15527), chr9:72833495:19.668 (+138), chr9:72839045:17.048 (+5688)
	CR749856	CR749856	HNRPUL1	NM_144732	HNRPUL1	NM_007040		Ccr1	chr9:123879695:15.768 (+3829), chr9:123858960:15.78 (+24564), chr9:123849760:20.492 (+33764), chr9:123849060:18.084 (+34464), chr9:123845610:16.244 (+37914), chr9:123833820:16.5 (+49704), chr9:123833470:18.716 (+50054), chr9:123833020:36.376 (+50504), chr9:123782330:13.532 (+101194)
	CR933601	CR933601	NAPB	NM_022080	NAPB	NM_022080		Ccr1l1	chr9:123901415:12.296 (-8175)
	CR936771	CR936771	CST9	NM_001008693	CST3	NM_000099		Ccr2	chr9:123952650:15.192 (-64271), chr9:123968515:16.764 (-48406), chr9:124027710:13.936 (+10789)
	CR936780	CR936780	ID1	NM_002165	COX4I2	NM_032609		Ccr3	chr9:123901415:12.296 (-35287), chr9:123952650:15.192 (+15948), chr9:123968515:16.764 (+31813)
	CR936793	CR936793	PRKCBP1	BX641005	NCOA3	BC092516		Ccr4	chr9:114450615:16.944 (-44954)
	CRABP2	NM_001878	TFAP2C	NM_003222	BMP7	NM_001719		Ccr5	chr9:124027710:13.936 (-8571), chr9:124041425:13.48 (+5144)
	CRADD	NM_003805	OSBPL2	NM_144498	ADRM1	NM_007002		Ccr7	chr11:99004900:11.724 (+11490), chr11:98994720:11.896 (+21670), chr11:98966500:15.136 (+49890)
	CRAMP1L	NM_020825	BAGE3	NM_182481	BAGE3	NM_182481		Ccr9	chr9:123568375:13.844 (-19181)
	CRAT	NM_144782	DYRK1A	NM_101395	KCNJ6	NM_002240		Ccrk	chr13:64503370:9.296 (-30490), chr13:64503970:16.816 (-29890), chr13:64504620:10.748 (-29240)
	CRB3	NM_174881	PCQAP	NM_001003891	AK124276	AK124276		Ccrl2	chr9:110965550:15.012 (-5777), chr9:110960200:26.744 (-427), chr9:110959700:18.628 (+73)
	CREB3	NM_006368	PITPNB	NM_012399	AB028966	AB028966		Ccrn4l	chr3:51013875:25.204 (-14493), chr3:51019775:19.192 (-8593), chr3:51028425:10.028 (+57), chr3:51032275:11.704 (+3907), chr3:51080130:9.46 (+51762)
	CREB3L1	BC015781	ATP9B	NM_198531	ATP9B	NM_198531		Cct2	chr10:116534615:20.604 (-33746)
	CREB3L2	BC063666	ZNF71	NM_021216	ZIM2	NM_015363		Cct3	chr3:88101605:9.472 (+549)
	CREBBP	U85962	ERRFI1	NM_018948	RERE	NM_012102		Cct4	chr11:22908140:13.332 (+17548)
	CREG2	NM_153836	WARS2	NM_015836	WARS2	NM_015836		Cct6a	chr5:130293170:12.688 (-90)
	CRELD1	NM_015513	S100A10	NM_002966	S100A10	NM_002966		Cct6b	chr11:82578680:14.272 (-891), chr11:82578380:11.244 (-591), chr11:82560715:16.02 (+17074)
	CRELD2	BC002894	ZBTB41	NM_194314	ZBTB41	NM_194314		Cct7	chr6:85401455:9.26 (-43), chr6:85402105:11.604 (+607)
	CREM	NM_182717	CLASP1	NM_015282	CLASP1	NM_015282		Cct8l1	chr5:25035860:15.636 (+13976)
	CRHR1	NM_004382	OSBPL6	NM_032523	PRKRA	BC009470		Cd109	chr9:78559705:12.416 (+96122)
	CRI2	NM_153232	SORCS2	NM_020777	SORCS2	NM_020777		Cd151	chr7:148654605:20.896 (+1345), chr7:148654955:10.736 (+1695)
	CRIM1	BC111989	ABLIM2	AJ748601	ABLIM2	AJ748601		Cd160	chr3:96617275:11.9 (+1168)
	CRIP1	AK092741	TRIM7	NM_203293	TRIM41	AX775801		Cd163	chr6:124323920:14.384 (+69247), chr6:124325820:27.404 (+71147)
	CRIP2	NM_001312	KIF13B	NM_015254	DUSP4	NM_001394		Cd164	chr10:41243215:9.432 (+3910), chr10:41243615:10.948 (+4310), chr10:41315540:22.0 (+76235)
	CRKL	NM_005207	AZIN1	NM_015878	ATP6V1C1	NM_001695		Cd180	chr13:103455700:34.692 (-27937), chr13:103456050:30.284 (-27587), chr13:103456600:10.964 (-27037), chr13:103457050:14.924 (-26587), chr13:103480070:10.62 (-3567), chr13:103483420:23.752 (-217), chr13:103485170:12.828 (+1533), chr13:103485520:12.544 (+1883), chr13:103689045:9.052 (+205408)
	CRKRS	NM_016507	KIAA1539	NM_025182	KIAA1539	AK021622		Cd19	chr7:133560340:18.824 (-1957), chr7:133557440:9.564 (+943)
	CRMP1	NM_001313	AK092192	AK092192	AK130729	AK130729		Cd200r1	chr16:44764880:10.984 (-968), chr16:44765980:15.108 (+132), chr16:44766630:12.468 (+782), chr16:44766980:9.524 (+1132), chr16:44773980:21.856 (+8132), chr16:44778930:23.048 (+13082)
	CRNKL1	NM_016652	YME1L1	NM_139312	MASTL	AK074804		Cd200r3	chr16:45019030:13.968 (+75240), chr16:45021680:18.852 (+77890), chr16:45025680:80.344 (+81890), chr16:45029180:15.356 (+85390), chr16:45029780:16.684 (+85990), chr16:45038685:22.04 (+94895), chr16:45045240:9.984 (+101450)
	CRR9	NM_030782	WDR74	NM_018093	WDR74	NM_018093		Cd200r4	chr16:44766980:9.524 (-53860), chr16:44773980:21.856 (-46860), chr16:44778930:23.048 (-41910)
	CRSP6	AK022156	BX538238	BX538238	BX538238	BX538238		Cd244	chr1:173489390:20.068 (+67), chr1:173490540:14.688 (+1217), chr1:173491490:48.904 (+2167), chr1:173492240:25.356 (+2917)
	CRSP7	NM_004831	C12orf44	NM_021934	LOC144501	BC065180		Cd247	chr1:167701715:26.032 (-17104), chr1:167775490:12.792 (+56671)
	CRSP8	NM_004269	BC007251	BC007251	BC007251	BC007251		Cd248	chr19:5067625:15.128 (-452)
	CRTAC1	AJ421515	AK126852	AK126852	ZFPM1	NM_153813		Cd24a	chr10:43299760:12.912 (+786), chr10:43361150:28.936 (+62176), chr10:43366835:10.452 (+67861), chr10:43387935:47.812 (+88961), chr10:43391985:11.26 (+93011), chr10:43396285:14.028 (+97311), chr10:43399635:9.608 (+100661), chr10:43421075:10.004 (+122101), chr10:43422675:14.492 (+123701), chr10:43423075:14.796 (+124101), chr10:43447835:9.088 (+148861), chr10:43462750:9.288 (+163776), chr10:43472120:…
	CRTAM	NM_019604	ORMDL3	NM_139280	GSDM1	NM_178171		Cd27	chr6:125222620:10.06 (-35576), chr6:125221720:56.188 (-34676), chr6:125220620:16.276 (-33576)
	CRTAP	AK091772	AK129956	AK129956	HLRC1	NM_031304		Cd274	chr19:29441840:24.808 (-104), chr19:29442390:11.432 (+446), chr19:29443640:27.096 (+1696), chr19:29445890:11.328 (+3946), chr19:29458090:10.216 (+16146)
	CRY1	NM_004075	CDC25B	AK124284	C20orf29	BC011985		Cd276	chr9:58389875:15.128 (-1129), chr9:58385675:34.068 (+3071), chr9:58384975:20.784 (+3771), chr9:58383725:12.852 (+5021), chr9:58365745:12.584 (+23001), chr9:58323495:14.992 (+65251)
	CRY2	NM_021117	MGC72104	NM_207350	MGC72104	NM_207350		Cd28	chr1:60517925:19.292 (-285306), chr1:60559740:14.516 (-243491), chr1:60684475:27.268 (-118756)
	CRYAA	NM_000394	BAGE3	NM_182481	C21orf99	NM_153773		Cd2bp2	chr7:134324525:25.228 (+14988), chr7:134324075:13.776 (+15438), chr7:134301335:14.9 (+38178)
	CRYBA1	NM_005208	CCT8	NM_006585	CCT8	BC012584		Cd300a	chr11:114746535:16.496 (-4819), chr11:114769025:53.716 (+17671), chr11:114769675:12.008 (+18321), chr11:114774525:22.988 (+23171)
	CRYBB1	NM_001887	S100A7	NM_002963	S100A6	NM_014624		Cd300lb	chr11:114774525:22.988 (+21174), chr11:114769675:12.008 (+26024), chr11:114769025:53.716 (+26674)
	CRYL1	AK024041	DKFZp434O0527	NM_194302	DKFZp434O0527	NM_194302		Cd302	chr2:60126935:14.556 (-4461)
	CSDA	NM_003651	LRPAP1	NM_002337	ADRA2C	NM_000683		Cd34	chr1:196821515:17.416 (+56501)
	CSE1L	NM_001316	C9orf121	NM_145283	C9orf47	AK094842		Cd36	chr5:17282650:69.264 (+72959)
	CSEN	AF367022	SSPN	NM_005086	C12orf11	NM_018164		Cd37	chr7:52494260:20.016 (-52), chr7:52493560:14.656 (+648)
	CSF1R	NM_005211	LOC196394	BC045831	LOC440093	NM_001013699		Cd3d	chr9:44794760:45.676 (+4892)
	CSMD2	BC031871	NOC4L	NM_024078	GALNT9	NM_021808		Cd3e	chr9:44794760:45.676 (+22912)
	CSNK1D	NM_001893	MAPK8IP3	NM_033392	MAPK8IP3	NM_033392		Cd4	chr6:124854380:9.612 (-16154), chr6:124853930:9.432 (-15704)
	CSNK1E	NM_152221	POLR3E	NM_018119	POLR3E	NM_018119		Cd44	chr2:102827400:14.22 (-85579), chr2:102784390:18.348 (-42569), chr2:102716590:10.664 (+25231), chr2:102712290:12.804 (+29531), chr2:102707990:19.016 (+33831), chr2:102707640:10.172 (+34181), chr2:102584400:54.756 (+157421)
	CSNK1G1	NM_022048	C16orf50	AK093035	C16orf50	AK093035		Cd46	chr1:196821515:17.416 (+96926)
	CSNK1G3	NM_001031812	TMEM107	NM_032354	C17orf59	NM_017622		Cd47	chr16:49770155:29.48 (-85611), chr16:49770755:24.676 (-85011), chr16:49772005:19.736 (-83761), chr16:49773255:17.292 (-82511), chr16:49773555:14.156 (-82211), chr16:49774355:10.144 (-81411), chr16:49774705:15.596 (-81061), chr16:49775105:27.488 (-80661), chr16:49775455:25.08 (-80311), chr16:49777655:9.228 (-78111), chr16:49781855:14.688 (-73911), chr16:49790975:9.68 (-64791), chr16:49797375:9.16 …
	CSPG2	U16306	HOXB3	NM_002146	HOXB3	NM_002146		Cd48	chr1:173590765:19.288 (-21420), chr1:173603180:22.6 (-9005), chr1:173692050:11.172 (+79865)
	CSPG4	NM_001897	ABCC3	NM_020037	ABCC3	NM_020037		Cd5	chr19:10901320:24.672 (-87857), chr19:10772970:24.36 (+40493), chr19:10768870:10.556 (+44593)
	CSPP1	BX649147	BC033222	BC033222	ACTG1	BC009848		Cd52	chr4:133654710:15.928 (-3723), chr4:133653260:13.336 (-2273), chr4:133652810:11.284 (-1823), chr4:133651110:9.132 (-123)
	CSRP1	NM_004078	STAP2	NM_017720	STAP2	NM_017720		Cd53	chr3:106593055:20.256 (+11), chr3:106591505:13.708 (+1561), chr3:106590955:10.168 (+2111), chr3:106575335:14.36 (+17731)
	CSS3	NM_175856	TTTY8	BC026100	USP9Y	NM_004654		Cd55	chr1:132445415:12.74 (-86099), chr1:132444465:13.988 (-85149), chr1:132411930:12.156 (-52614), chr1:132410230:16.356 (-50914), chr1:132409730:35.248 (-50414), chr1:132405280:22.024 (-45964), chr1:132404730:15.484 (-45414), chr1:132370940:25.952 (-11624), chr1:132359185:12.772 (+131)
	CST3	NM_000099	COL5A1	AK057231	COL5A1	NM_000093		Cd59a	chr2:104017725:15.764 (+81768)
	CST6	NM_001323	PSMD13	NM_002817	ATHL1	AK026288		Cd6	chr19:10901320:24.672 (+3227)
	CSTB	NM_000100	USP44	NM_032147	NTN4	AF297711		Cd63	chr10:128337370:39.652 (-8604), chr10:128339670:14.684 (-6304)
	CTBP2	NM_001329	ARSJ	AY875938	UGT8	NM_003360		Cd69	chr6:129265780:15.708 (-40394), chr6:129234670:25.5 (-9284), chr6:129226670:10.772 (-1284), chr6:129226220:22.96 (-834), chr6:129225670:13.072 (-284), chr6:129186055:48.748 (+39331), chr6:129185505:20.28 (+39881), chr6:129184005:11.404 (+41381), chr6:129182955:15.316 (+42431), chr6:129160675:10.12 (+64711)
	CTDP1	NM_004715	AF370371	AF370371	TSNARE1	NM_145003		Cd72	chr4:43495200:22.228 (-27703), chr4:43491450:12.512 (-23953)
	CTDSPL2	NM_016396	PSMD13	NM_002817	ATHL1	AK026288		Cd74	chr18:60967180:9.44 (+3678)
	CTGF	NM_001901	WDR74	NM_018093	WDR74	NM_018093		Cd79b	chr11:106188170:12.384 (-12328), chr11:106187570:11.716 (-11728)
	CTNNA1	NM_001903	ZC3H10	NM_032786	FAM62A	NM_015292		Cd80	chr16:38457385:12.832 (-1627)
	CTNNA3	BC022004	POLG	NM_002693	AK124891	AK124891		Cd81	chr7:150192590:29.372 (-46064), chr7:150224405:10.72 (-14249), chr7:150228855:11.36 (-9799), chr7:150241905:12.42 (+3251), chr7:150242955:10.368 (+4301), chr7:150243255:14.588 (+4601), chr7:150244055:12.584 (+5401)
	CTNNAL1	AF135021	ZNF302	NM_018443	ZNF181	NM_001029997		Cd82	chr2:93302330:21.864 (+772), chr2:93289880:11.22 (+13222), chr2:93194030:15.984 (+109072), chr2:93193380:14.636 (+109722), chr2:93185955:33.548 (+117147)
	CTNNBIP1	NM_020248	RTN4R	NM_023004	RTN4R	NM_023004		Cd83	chr13:44434770:12.092 (+554295), chr13:44512290:9.7 (+631815), chr13:44512790:15.104 (+632315), chr13:44513090:19.076 (+632615), chr13:44597335:25.216 (+716860), chr13:44599985:14.568 (+719510), chr13:44601535:9.832 (+721060), chr13:44602435:15.912 (+721960), chr13:44613935:14.764 (+733460), chr13:44632455:9.556 (+751980), chr13:44635955:9.484 (+755480), chr13:44649005:14.08 (+768530), chr13:4467…
	CTNND1	AF062317	TRPV4	DQ059646	TRPV4	DQ059646		Cd84	chr1:173699400:13.104 (-71309), chr1:173703550:13.864 (-67159), chr1:173704100:11.588 (-66609), chr1:173769670:17.436 (-1039), chr1:173775170:28.192 (+4461), chr1:173775720:28.536 (+5011), chr1:173779870:17.58 (+9161)
	CTPS2	NM_175859	ITGAE	NM_002208	ITGAE	NM_002208		Cd86	chr16:36666100:15.676 (+62), chr16:36627035:13.704 (+39127)
	CTSC	NM_001814	C21orf29	NM_144991	C21orf29	NM_144991		Cd8a	chr6:71392365:9.08 (+68945)
	CTSD	NM_001909	TRAPPC3	NM_014408	RPRC1	NM_018067		Cd8b1	chr6:71220735:12.18 (-52070)
	CTSE	NM_001910	DDAH1	BX648145	DDAH1	BX648145		Cd9	chr6:125460420:9.912 (-15648), chr6:125460020:13.1 (-15248), chr6:125434905:14.816 (+9867), chr6:125432705:11.18 (+12067), chr6:125432055:28.944 (+12717), chr6:125376620:12.748 (+68152), chr6:125375420:9.616 (+69352), chr6:125336940:10.388 (+107832)
	CTSL2	NM_001333	OTOS	NM_148961	GPC1	NM_002081		Cd93	chr2:148480910:12.628 (-211640), chr2:148389280:11.784 (-120010), chr2:148348005:32.792 (-78735), chr2:148314825:21.164 (-45555), chr2:148269295:13.8 (-25), chr2:148267595:13.744 (+1675)
	CTTN	NM_138565	USP44	NM_032147	NTN4	AF297711		Cd96	chr16:46022580:20.456 (+97780)
	CTTNBP2NL	NM_018704	KLHL26	NM_018316	KLHL26	NM_018316		Cd97	chr8:86280960:17.52 (-15751), chr8:86280610:11.136 (-15401), chr8:86264180:9.1 (+1029)
	CUBN	NM_001081	ZNF541	NM_032255	EHD2	AK074701		Cd99l2	chrX:68794990:6.504 (-49171), chrX:68620290:6.068 (+125529), chrX:68618940:6.116 (+126879)
	CUEDC1	NM_017949	RFX2	NM_134433	RFX2	NM_134433		Cdadc1	chr14:60216780:9.112 (0), chr14:60174005:9.752 (+42775), chr14:60173605:8.688 (+43175)
	CUGBP1	AB210019	RXRA	NM_002957	COL5A1	NM_000093		Cdan1	chr2:120526360:11.964 (+31118)
	CUL3	BC092409	CPNE7	NM_014427	CPNE7	NM_014427		Cdc123	chr2:5745800:13.136 (+20205), chr2:5725755:21.448 (+40250), chr2:5722455:10.484 (+43550)
	CUL4B	AF212995	FBXO42	NM_018994	FBXO42	NM_018994		Cdc14a	chr3:116185705:12.164 (-58756), chr3:116127220:17.156 (-271), chr3:116126770:10.484 (+179), chr3:116126120:19.804 (+829), chr3:116087505:20.672 (+39444)
	CUL7	NM_014780	EYA3	NM_001990	PTAFR	NM_000952		Cdc14b	chr13:64411315:13.108 (-61470), chr13:64319155:12.476 (+30690)
	CUTL1	BC066592	EIF3S2	NM_003757	C1orf90	NM_032648		Cdc16	chr8:13685880:33.948 (-71809), chr8:13686730:12.4 (-70959), chr8:13758445:15.044 (+756)
	CUTL2	AB006631	CSF3R	NM_172313	GRIK3	NM_000831		Cdc25a	chr9:109816975:14.072 (+38893)
	CXCL13	NM_006419	GRIK3	NM_000831	ZC3H12A	NM_025079		Cdc25c	chr18:34918265:9.292 (-7079)
	CXCL3	NM_002090	PCSK9	NM_174936	FLJ45337	NM_207465		Cdc26	chr4:62030365:10.448 (+39291)
	CXCR4	NM_003467	DOCK7	AK125049	DOCK7	AK125049		Cdc2l5	chr13:17928885:10.28 (-31955)
	CXorf15	NM_018360	DOCK7	NM_033407	ATG4C	NM_032852		Cdc2l6	chr10:40068635:14.58 (-507), chr10:40167345:12.452 (+98203), chr10:40167695:19.22 (+98553), chr10:40168345:23.388 (+99203), chr10:40171695:23.528 (+102553), chr10:40196810:40.444 (+127668), chr10:40219155:13.62 (+150013), chr10:40235430:10.048 (+166288), chr10:40237830:10.348 (+168688), chr10:40245780:30.936 (+176638), chr10:40246280:18.096 (+177138), chr10:40246780:20.776 (+177638), chr10:402474…
	CXorf17	AY150025	SERBP1	NM_015640	GADD45A	NM_001924		Cdc37	chr9:20959390:27.576 (-5041), chr9:20957490:15.048 (-3141), chr9:20940850:13.12 (+13499)
	CXorf34	BC007526	AMY1A	NM_004038	HRMT1L6	BC073866		Cdc42	chr4:136944535:20.452 (-30884), chr4:136924415:13.812 (-10764), chr4:136923765:12.764 (-10114), chr4:136901865:12.216 (+11786)
	CXorf36	NM_024689	AP4B1	NM_006594	AP4B1	NM_006594		Cdc42bpa	chr1:181749010:19.372 (-142209), chr1:181772990:16.584 (-118229), chr1:181784640:15.788 (-106579), chr1:181785540:17.936 (-105679)
	CXorf40A	BC065539	POLR3GL	NM_032305	LIX1L	NM_153713		Cdc42bpb	chr12:112671265:10.572 (-55696), chr12:112667915:10.156 (-52346), chr12:112658355:11.892 (-42786), chr12:112608570:15.276 (+6999), chr12:112575145:11.916 (+40424)
	CXXC5	NM_016463	VPS72	NM_005997	PIP5K1A	U78576		Cdc42bpg	chr19:6288230:14.096 (-18226), chr19:6297080:19.436 (-9376), chr19:6297430:14.16 (-9026), chr19:6297830:23.844 (-8626), chr19:6299680:12.636 (-6776)
	CYB5B	NM_030579	HDGF	AK096411	PRCC	NM_005973		Cdc42ep1	chr15:78665630:13.752 (-7446), chr15:78665930:10.68 (-7146), chr15:78674130:9.716 (+1054)
	CYB5R4	NM_016230	BRP44	NM_015415	IQWD1	NM_018442		Cdc42ep2	chr19:5952545:12.12 (-33553), chr19:5945105:10.752 (-26113), chr19:5944405:19.96 (-25413), chr19:5931875:10.16 (-12883), chr19:5930525:22.684 (-11533), chr19:5925225:10.884 (-6233), chr19:5922825:12.048 (-3833), chr19:5922225:15.748 (-3233)
	CYBA	NM_000101	ZBTB37	AK057310	ZBTB37	AK057310		Cdc42ep3	chr17:79747365:26.788 (+7065), chr17:79746965:18.8 (+7465)
	CYBRD1	NM_024843	TPR	NM_003292	C1orf27	AK000512		Cdc42ep4	chr11:113667450:17.884 (-54977), chr11:113664050:13.276 (-51577), chr11:113648660:11.688 (-36187), chr11:113610405:11.384 (+2068)
	CYLN2	NM_003388	CHRM3	NM_000740	FMN2	NM_020066		Cdc42se1	chr3:95032105:9.376 (-596)
	CYP11A1	NM_000781	LOC339789	NM_207358	ID2	NM_002166		Cdc45l	chr16:18811855:10.3 (+209), chr16:18809055:10.232 (+3009), chr16:18788950:29.252 (+23114)
	CYP1B1	NM_000104	HPCAL1	NM_134421	HPCAL1	CR749837		Cdc5l	chr17:45587185:10.34 (-16530)
	CYP27B1	NM_000785	OSR1	NM_145260	LOC130502	NM_001008237		Cdc6	chr11:98779740:14.992 (+10538)
	CYP2B	BC041174	FLJ31438	BC029502	FLJ31438	BC029502		Cdc7	chr5:107414970:12.06 (+21630), chr5:107420340:13.668 (+27000), chr5:107420840:18.632 (+27500), chr5:107439520:16.372 (+46180), chr5:107444070:19.808 (+50730), chr5:107444620:14.568 (+51280), chr5:107445370:11.508 (+52030), chr5:107484300:18.864 (+90960), chr5:107521260:11.292 (+127920), chr5:107654225:21.5 (+260885)
	CYP2F1	NM_000774	SMEK2	BC045714	SMEK2	BC045714		Cdc73	chr1:145555735:13.02 (-5922)
	CYP2J2	NM_000775	CTNNA2	NM_004389	AK075442	AK075442		Cdca4	chr12:114072010:12.028 (-4411)
	CYP2R1	NM_024514	AK126032	AK126032	LMAN2L	BX648002		Cdca7	chr2:72156830:13.364 (-157445), chr2:72204825:12.892 (-109450), chr2:72281110:24.684 (-33165)
	CYP2S1	AK027605	SLC9A2	NM_003048	SLC9A2	NM_003048		Cdca8	chr4:124567935:32.276 (+46225)
	CYP4F11	NM_021187	INSIG2	NM_016133	INSIG2	NM_016133		Cdcp1	chr9:123083110:14.252 (+42045)
	CYP4F12	NM_023944	CLASP1	NM_015282	CLASP1	NM_015282		Cdcp2	chr4:106768850:23.864 (-645)
	CYP4F2	NM_001082	CNTNAP5	AK056528	CNTNAP5	AK056528		Cdgap	chr16:38712485:12.864 (+662), chr16:38679625:9.784 (+33522), chr16:38636915:18.476 (+76232)
	CYP4F3	NM_000896	NEB	NM_004543	ARL5A	NM_012097		Cdh12	chr15:21586150:30.42 (+544944)
	D15Wsu75e	NM_015704	BAZ2B	AB040909	BAZ2B	AB040909		Cdh13	chr8:121639660:12.932 (+832006)
	D4ST1	NM_130468	BAZ2B	AB040909	BAZ2B	AB040909		Cdh15	chr8:125422055:11.396 (+49782), chr8:125422555:14.38 (+50282), chr8:125456645:21.976 (+84372), chr8:125485075:14.58 (+112802), chr8:125556955:15.504 (+184682)
	DAAM1	NM_014992	RAPGEF4	BC024004	RAPGEF4	BC024004		Cdh17	chr4:11634765:10.132 (-50538), chr4:11648820:32.036 (-36483), chr4:11721605:10.68 (+36302)
	DAPK1	CR749834	NUP35	NM_138285	C2orf10	NM_194250		Cdh20	chr1:107067730:22.12 (+402335)
	DAPK2	NM_014326	FLJ20309	NM_017759	FLJ20309	NM_017759		Cdh22	chr2:165112040:10.676 (-51804)
	DAPK3	NM_001348	IQCA	AK054711	IQCA	AK054711		Cdh23	chr10:60121130:11.296 (+38107), chr10:60040110:27.612 (+119127), chr10:60029460:11.828 (+129777), chr10:60028960:12.284 (+130277), chr10:60028560:15.408 (+130677), chr10:60028060:12.064 (+131177), chr10:59853265:9.708 (+305972), chr10:59852415:37.184 (+306822), chr10:59851365:13.02 (+307872), chr10:59833645:18.788 (+325592), chr10:59831095:10.196 (+328142), chr10:59829945:16.644 (+329292), chr10:…
	DARS	BC000629	COL6A3	NM_057166	COL6A3	NM_057166		Cdh24	chr14:55249795:22.264 (+10405)
	DAZAP2	NM_014764	RAB17	NM_022449	LRRFIP1	NM_004735		Cdh26	chr2:178240870:12.564 (+75559)
	DBF4B	BC016158	FLJ45964	NM_207483	NDUFA10	NM_004544		Cdh4	chr2:178240870:12.564 (-936312), chr2:179707070:10.892 (+529888)
	DBN1	NM_004395	TATDN2	NM_014760	TATDN2	NM_014760		Cdk2ap1	chr5:124843935:21.404 (-39299)
	DBP	NM_001352	ENTPD3	NM_001248	RPL14	NM_003973		Cdk5rap2	chr4:70039250:25.64 (+32150), chr4:69968340:11.416 (+103060)
	DCAMKL1	NM_004734	TOMM70A	NM_014820	TOMM70A	NM_014820		Cdk5rap3	chr11:96786275:12.216 (-8481), chr11:96723165:14.032 (+54629)
	DCAMKL2	AB209181	CBLB	NM_170662	CCDC54	NM_032600		Cdk6	chr5:3152365:12.54 (-191753), chr5:3198475:51.04 (-145643), chr5:3301270:31.56 (-42848), chr5:3343845:12.46 (-273), chr5:3344595:12.936 (+477), chr5:3358935:22.2 (+14817), chr5:3359335:15.056 (+15217), chr5:3461280:23.008 (+117162), chr5:3461630:30.472 (+117512), chr5:3462480:13.032 (+118362), chr5:3463430:13.048 (+119312), chr5:3472880:14.764 (+128762), chr5:3481230:11.56 (+137112), chr5:3483530…
	DCDC2	NM_016356	GTF2E1	AK223401	GTF2E1	AK223401		Cdk8	chr5:147043515:11.128 (+265), chr5:147043815:14.72 (+565), chr5:147072845:48.908 (+29595)
	DCP2	NM_152624	MUC13	NM_033049	MUC13	NM_033049		Cdk9	chr2:32570605:22.984 (-2302), chr2:32570105:13.012 (-1802), chr2:32569605:15.484 (-1302), chr2:32569105:14.336 (-802), chr2:32566305:14.024 (+1998)
	DCST1	NM_152494	TMCC1	NM_015008	TMCC1	NM_001017395		Cdkal1	chr13:30075005:10.424 (-127549), chr13:30071255:13.004 (-123799), chr13:29884125:10.76 (+63331), chr13:29859995:14.084 (+87461), chr13:29848065:9.32 (+99391), chr13:29818125:11.752 (+129331)
	DCTD	NM_001921	MGC40579	NM_152776	MGC40579	NM_152776		Cdkl1	chr12:70954475:17.556 (-62782), chr12:70877640:14.696 (+14053), chr12:70867275:14.316 (+24418), chr12:70859025:24.264 (+32668)
	DCTN2	BC000718	PLS1	NM_002670	PLS1	NM_002670		Cdkl3	chr11:51885550:13.788 (+67727), chr11:51888000:11.416 (+70177), chr11:51888700:11.74 (+70877), chr11:51889750:14.224 (+71927)
	DCTN3	AK091661	WWTR1	NM_015472	COMMD2	NM_016094		Cdkl4	chr17:80913885:10.192 (+49288), chr17:80913285:15.512 (+49888), chr17:80901035:19.936 (+62138)
	DCTN4	NM_016221	PDCD10	NM_007217	PDCD10	NM_007217		Cdkn1a	chr17:29232135:17.4 (+1419), chr17:29236185:17.096 (+5469), chr17:29248615:32.756 (+17899), chr17:29251115:36.876 (+20399)
	DCUN1D5	NM_032299	LPP	NM_005578	AF315716	AF315716		Cdkn1b	chr6:134847435:11.78 (-22983), chr6:134870650:17.076 (+232), chr6:134871350:20.504 (+932), chr6:134871750:12.936 (+1332), chr6:134872150:9.156 (+1732), chr6:134879300:10.088 (+8882), chr6:134880250:11.836 (+9832)
	DDA1	NM_024050	FGF12	NM_021032	FGF12	NM_021032		Cdkn2a	chr4:88858255:14.396 (+69840)
	DDAH1	BX648145	FGF12	NM_021032	FGF12	NM_004113		Cdkn2aip	chr8:48799025:9.216 (+259)
	DDB2	NM_000107	RGS12	NM_198227	RGS12	NM_198432		Cdkn2b	chr4:89168960:9.592 (-212020), chr4:89152745:11.724 (-195805), chr4:89136260:11.708 (-179320), chr4:89125415:9.812 (-168475), chr4:89055195:9.004 (-98255), chr4:89054245:13.028 (-97305), chr4:89035945:11.9 (-79005), chr4:89033695:16.876 (-76755), chr4:89017665:21.916 (-60725)
	DDEF2	NM_003887	STK32B	BC038238	STK32B	BC038238		Cdkn2d	chr9:21113750:15.152 (-18098), chr9:21091385:53.992 (+4267)
	DDHD1	AK125372	MRFAP1	NM_033296	MRFAP1	NM_033296		Cdnf	chr2:3463295:11.412 (+32959), chr2:3563375:18.7 (+133039), chr2:3574265:27.152 (+143929), chr2:3574715:12.784 (+144379), chr2:3575265:21.06 (+144929), chr2:3577015:13.556 (+146679), chr2:3581665:36.18 (+151329), chr2:3631605:10.184 (+201269), chr2:3632805:11.392 (+202469), chr2:3635055:11.28 (+204719), chr2:3636805:21.944 (+206469), chr2:3637305:13.604 (+206969), chr2:3641455:10.14 (+211119), chr…
	DDHD2	NM_015214	TBC1D14	NM_020773	TBC1D14	NM_020773		Cdon	chr9:35113030:749.636 (-146599), chr9:35354475:29.152 (+94846)
	DDIT3	NM_004083	SORCS2	NM_020777	SORCS2	NM_020777		Cds1	chr5:102215290:30.776 (+21142), chr5:102246210:12.824 (+52062)
	DDIT4	NM_019058	RPL9	NM_001024921	RPL9	NM_001024921		Cdt1	chr8:125009020:46.272 (-82894), chr8:125071760:12.576 (-20154), chr8:125075710:9.488 (-16204), chr8:125082010:14.58 (-9904), chr8:125099455:10.2 (+7541)
	DDO	BC032786	SCC-112	BC041361	SCC-112	BC041361		Cdx2	chr5:148104640:17.088 (+14184)
	DDR1	AK130776	FLJ21511	NM_025087	DCUN1D4	BX537944		Cdx4	chrX:100483415:6.164 (-33321), chrX:100484115:6.884 (-32621), chrX:100494355:6.524 (-22381)
	DDR2	NM_001014796	SCFD2	AK096833	SCFD2	AK096833		Cdyl	chr13:35700880:10.324 (-132390), chr13:35707280:17.988 (-125990), chr13:35739395:13.604 (-93875), chr13:35757520:13.448 (-75750), chr13:35832590:9.632 (-680), chr13:35913900:10.54 (+80630)
	DDX11	BC011264	SCFD2	NM_152540	FIP1L1	NM_030917		Cdyl2	chr8:119151800:19.484 (+105090), chr8:119140860:10.62 (+116030)
	DDX17	NM_006386	IGFBP7	NM_001553	AK125694	AK125694		Ceacam10	chr7:25624720:13.564 (+62498), chr7:25635390:15.048 (+73168), chr7:25636340:9.264 (+74118), chr7:25636890:14.416 (+74668), chr7:25637640:19.42 (+75418), chr7:25638140:21.876 (+75918)
	DDX18	NM_006773	EPHA5	NM_004439	CENPC1	NM_001812		Ceacam2	chr7:26325175:12.372 (-153)
	DDX19B	NM_001014451	CDKL2	NM_003948	G3BP2	NM_203505		Cebpa	chr7:35912175:9.288 (+7864), chr7:35939500:21.152 (+35189), chr7:35941650:26.388 (+37339), chr7:35942400:9.332 (+38089)
	DDX20	NM_007204	MGC46496	NM_174952	RAP1GDS1	AK055032		Cebpb	chr2:167512205:10.884 (-2209), chr2:167512705:21.752 (-1709), chr2:167513355:25.504 (-1059), chr2:167514005:13.164 (-409), chr2:167517405:13.104 (+2991), chr2:167525705:15.04 (+11291), chr2:167536220:38.68 (+21806), chr2:167538670:14.924 (+24256), chr2:167541570:10.376 (+27156), chr2:167542920:34.32 (+28506), chr2:167549425:12.664 (+35011), chr2:167566500:29.86 (+52086), chr2:167569750:14.156 (+5…
	DDX27	NM_017895	ANKRD50	NM_020337	PDZD6	BC051698		Cebpd	chr16:15886935:11.972 (-443), chr16:15887435:9.392 (+57), chr16:15890135:25.668 (+2757), chr16:16073550:32.944 (+186172), chr16:16146615:9.856 (+259237)
	DDX31	NM_022779	PCDH10	NM_032961	PCDH18	NM_019035		Cebpe	chr14:55396985:9.432 (-65975), chr14:55373510:15.28 (-42500), chr14:55343100:8.464 (-12090), chr14:55333595:16.952 (-2585), chr14:55333195:11.148 (-2185), chr14:55325695:25.712 (+5315), chr14:55324995:28.0 (+6015)
	DDX41	NM_016222	KIAA1727	NM_033393	TRIM2	NM_015271		Cebpg	chr7:35842225:10.78 (-641), chr7:35777095:10.552 (+64489), chr7:35770295:9.952 (+71289), chr7:35769945:12.32 (+71639)
	DDX42	BC093081	FLJ20534	NM_017867	MFAP3L	NM_001009554		Cecr5	chr6:120429420:45.088 (+51896), chr6:120423670:27.508 (+57646), chr6:120420920:18.908 (+60396), chr6:120420320:13.704 (+60996), chr6:120416820:37.736 (+64496)
	DDX5	BX571764	ACSL1	NM_001995	AK128083	AK128083		Cel	chr2:28395710:12.268 (+23171)
	DEDD2	BC013372	AHRR	NM_020731	AHRR	NM_020731		Cela1	chr15:100552690:11.768 (-34340), chr15:100550340:9.884 (-31990), chr15:100549790:9.856 (-31440), chr15:100548540:30.364 (-30190), chr15:100536905:66.56 (-18555), chr15:100504455:45.7 (+13895), chr15:100504005:19.768 (+14345), chr15:100497405:10.328 (+20945), chr15:100496805:15.3 (+21545), chr15:100495405:13.564 (+22945)
	DEK	NM_003472	SLC6A3	NM_001044	SLC6A3	NM_001044		Celsr1	chr15:85882240:11.712 (-18034), chr15:85881740:50.992 (-17534), chr15:85812490:19.016 (+51716), chr15:85733100:10.216 (+131106)
	DENND1A	NM_024820	LOC134147	NM_138809	BC111494	BC111494		Celsr2	chr3:108200050:14.596 (+18361)
	DENND1C	AK026410	CDH9	NM_016279	CDH6	NM_004932		Cenpa	chr5:30953165:12.608 (-16109), chr5:30969160:12.6 (-114)
	DENND3	NM_014957	LIFR	NM_002310	OSMR	BC010943		Cenph	chr13:101547420:12.052 (-1567), chr13:101522865:9.548 (+22988), chr13:101520865:10.252 (+24988)
	DENND4A	AL833317	BDP1	NM_018429	BDP1	NM_018429		Cenpi	chrX:130891480:6.804 (+48779)
	DENR	NM_003677	AK095964	AK095964	MRPS27	NM_015084		Cenpj	chr14:57190295:11.612 (+387)
	DEPDC5	NM_014662	TNPO1	NM_002270	FCHO2	BC014311		Cenpn	chr8:119445165:10.072 (-474), chr8:119447615:11.812 (+1976)
	DERA	BC041328	AFF4	NM_014423	AFF4	NM_014423		Cenpo	chr12:4446215:13.132 (-211922), chr12:4445915:14.524 (-211622)
	DERL1	NM_024295	AF071111	AF071111	SPOCK1	NM_004598		Cenpq	chr17:41014875:13.112 (+56624)
	DGCR14	NM_022719	HSPA9B	NM_004134	HSPA9B	NM_004134		Cenpv	chr11:62280245:57.128 (+72517)
	DGKA	AF064770	SH3PXD2B	NM_001017995	AF342767	AF342767		Cep110	chr2:34964595:11.008 (-416), chr2:34965095:13.612 (+84), chr2:34965595:21.752 (+584), chr2:35018485:11.952 (+53474), chr2:35051665:13.496 (+86654)
	DGKD	NM_003648	BTNL9	NM_152547	TRIM7	NM_203293		Cep135	chr5:77086200:11.592 (+65461), chr5:77114390:11.284 (+93651), chr5:77119240:17.004 (+98501), chr5:77171360:18.232 (+150621), chr5:77181750:14.812 (+161011), chr5:77208260:26.82 (+187521), chr5:77213410:15.676 (+192671)
	DGKE	BC022297	TRIM52	NM_032765	TRIM52	NM_032765		Cep164	chr9:45626695:30.6 (+10025), chr9:45501080:13.48 (+135640)
	DGKH	NM_152910	DUSP22	BC022847	DUSP22	BC022847		Cep290	chr10:100734670:16.652 (+783748), chr10:100797880:12.144 (+846958)
	DHCR24	NM_014762	C6orf105	NM_032744	C6orf105	NM_032744		Cep55	chr19:38161990:13.184 (+32476)
	DHRS10	NM_016246	AK126772	AK126772	JARID2	NM_004973		Cep57	chr9:13992460:30.48 (-360924), chr9:13807850:14.332 (-176314)
	DHRS3	NM_004753	HIST1H2BC	BC009612	HIST1H2BC	BC009612		Cep70	chr9:99058970:12.02 (-84916), chr9:99063420:23.028 (-80466), chr9:99082905:71.392 (-60981), chr9:99083655:32.648 (-60231), chr9:99116800:14.46 (-27086), chr9:99141305:19.896 (-2581)
	DHTKD1	NM_018706	GUSBL1	BC067351	HIST1H2BJ	BC014312		Cep72	chr13:74227855:16.724 (-28123)
	DHX15	NM_001358	PRSS16	NM_005865	POM121L2	NM_033482		Cep76	chr18:67752770:23.428 (+48219)
	DHX16	NM_003587	HIST1H2BO	NM_003527	OR2B6	BC110457		Cep78	chr19:16121600:23.54 (-62122), chr19:16112430:11.264 (-52952), chr19:16090320:16.904 (-30842), chr19:16089870:11.924 (-30392)
	DHX29	AY036974	MAS1L	BC095511	UBD	BC012472		Cep97	chr16:55895845:10.776 (+39115), chr16:55895045:9.228 (+39915), chr16:55888245:19.304 (+46715), chr16:55839345:10.452 (+95615)
	DHX38	NM_014003	HLA-B	NM_005514	CR609923	CR609923		Cept1	chr3:106300080:25.66 (+50598), chr3:106299280:9.848 (+51398), chr3:106295780:15.3 (+54898), chr3:106294130:9.668 (+56548), chr3:106290430:10.1 (+60248), chr3:106289280:12.456 (+61398), chr3:106288980:14.528 (+61698), chr3:106288230:17.888 (+62448), chr3:106286780:13.76 (+63898), chr3:106286230:9.096 (+64448), chr3:106285280:10.156 (+65398), chr3:106265030:16.816 (+85648), chr3:106252775:70.996 (+…
	DIABLO	NM_019887	PACSIN1	NM_020804	PACSIN1	BC040228		Cerk	chr15:86033205:33.112 (-16635), chr15:86032505:12.58 (-15935), chr15:86031905:11.348 (-15335), chr15:86022250:24.728 (-5680), chr15:86015800:12.644 (+770), chr15:86012700:11.76 (+3870), chr15:85987230:13.076 (+29340), chr15:85986530:9.104 (+30040)
	DIAPH1	AF051782	SLC29A1	AX775997	HSP90AB1	NM_007355		Cerkl	chr2:79110485:22.404 (+158659), chr2:79097895:11.004 (+171249), chr2:79097345:13.856 (+171799)
	DIDO1	AY481572	CRISP1	NM_001131	DEFB111	NM_001037497		Ces6	chr8:107180890:9.24 (-77017)
	DIP2B	BC075027	RAB23	NM_016277	GUSBL2	NM_206908		Cfc1	chr1:34567590:20.104 (-24902), chr1:34567990:26.536 (-24502)
	DIP2C	NM_014974	SMAP1	NM_021940	SMAP1	NM_021940		Cfl1	chr19:5487975:10.02 (-2479)
	DIPA	NM_006848	C6orf155	NM_024882	RIMS1	AB051866		Cfl2	chr12:55921670:12.968 (+42193)
	DIRAS1	NM_145173	CD109	AK095888	COL12A1	BC050587		Cflar	chr1:58768245:17.944 (-1884), chr1:58769495:19.38 (-634), chr1:58773395:27.368 (+3266), chr1:58777495:11.944 (+7366), chr1:58800320:81.22 (+30191)
	DIRC2	NM_032839	MANEA	NM_024641	FUT9	NM_006581		Cfp	chrX:20509220:6.956 (-571)
	DKFZp434O0527	NM_194302	FHL5	NM_020482	FHL5	NM_020482		Cga	chr4:35078215:13.792 (+237188)
	DKFZp451M2119	NM_182585	C6orf68	NM_138459	SLC35F1	NM_001029858		Cggbp1	chr16:64873870:18.396 (+21960), chr16:64883905:11.344 (+31995)
	DKFZP564J0863	AK097588	SLC35F1	NM_001029858	SLC35F1	NM_001029858		Cgnl1	chr9:71862755:26.304 (-243347), chr9:71861905:13.428 (-242497), chr9:71861555:15.072 (-242147), chr9:71800510:13.788 (-181102), chr9:71799160:33.96 (-179752), chr9:71696420:28.004 (-77012), chr9:71454235:20.164 (+165173)
	DKFZP564O0523	BC044570	PPP1R14C	NM_030949	PPP1R14C	NM_030949		Ch25h	chr19:34596445:12.372 (-46821)
	DKFZP586H2123	NM_001001991	ZBTB2	NM_020861	ZBTB2	NM_020861		Chaf1b	chr16:93918585:13.044 (+34440)
	DKFZP586P0123	NM_015531	SMOC2	NM_022138	THBS2	NM_003247		Chat	chr14:33305700:11.176 (-26606)
	DKFZP686A01247	BC023546	WDR27	NM_182552	WDR27	NM_182552		Chchd3	chr6:32996735:13.976 (+13416)
	DKFZp686I15217	BX640709	CRHR2	AF019381	CRHR2	AF019381		Chd1	chr17:15758230:12.204 (-83700), chr17:15815165:14.072 (-26765)
	DKFZp686L1814	BX537919	DLGAP2	NM_004745	CLN8	NM_018941		Chd3	chr11:69193370:20.644 (-10443), chr11:69185795:11.876 (-2868), chr11:69185295:12.708 (-2368)
	DKFZp761B107	NM_173463	LZTS1	NM_021020	GFRA2	NM_001495		Chd4	chr6:125045490:9.068 (-690)
	DKFZp779O175	BC107132	EGR3	NM_004430	PEBP4	AY037148		Chd5	chr4:151719135:9.912 (+6376), chr4:151719535:13.852 (+6776), chr4:151820555:17.164 (+107796), chr4:151821205:17.628 (+108446), chr4:151821505:18.2 (+108746), chr4:151822255:14.608 (+109496), chr4:151822855:9.404 (+110096)
	DKK1	NM_012242	KIF13B	NM_015254	KIF13B	NM_015254		Chd7	chr4:8521545:13.82 (-96522), chr4:8594345:9.44 (-23722), chr4:8627610:23.756 (+9543), chr4:8702215:9.912 (+84148), chr4:8707740:11.668 (+89673), chr4:8715925:9.22 (+97858), chr4:8748775:14.476 (+130708), chr4:8749775:11.516 (+131708), chr4:8769975:24.52 (+151908), chr4:8815150:9.188 (+197083), chr4:8815550:27.764 (+197483), chr4:8839985:13.624 (+221918), chr4:8840285:12.812 (+222218), chr4:884098…
	DKK3	NM_015881	ANK1	NM_020477	MYST3	NM_006766		Chd9	chr8:93344450:20.78 (-8285), chr8:93400595:17.856 (+47860), chr8:93401045:19.744 (+48310), chr8:93485615:9.32 (+132880)
	DLC1	BC049842	SLC20A2	NM_006749	SLC20A2	NM_006749		Chdh	chr14:30950210:11.684 (+128025), chr14:31271290:9.612 (+449105)
	DLEC1	NM_005106	SNTG1	NM_018967	PXDNL	NM_144651		Chek2	chr5:111265120:11.448 (-3915)
	DLG1	NM_004087	IMPAD1	NM_017813	AL080200	AL080200		Chga	chr12:103744300:19.136 (-48878), chr12:103762755:17.052 (-30423), chr12:103827195:10.816 (+34017), chr12:103855265:10.012 (+62087), chr12:103858115:14.356 (+64937), chr12:103884615:14.304 (+91437), chr12:103885765:10.92 (+92587), chr12:103886565:12.78 (+93387), chr12:103928570:12.684 (+135392), chr12:103941435:10.716 (+148257)
	DLG3	NM_021120	AK125958	AK125958	AK125958	AK125958		Chgb	chr2:132423385:10.156 (-183628), chr2:132423985:15.66 (-183028), chr2:132425035:29.072 (-181978), chr2:132515105:23.788 (-91908), chr2:132521655:13.352 (-85358)
	DLGAP1	NM_004746	XKR9	NM_001011720	EYA1	NM_000503		Chid1	chr7:148726405:17.732 (-650), chr7:148711360:9.02 (+14395)
	DLGAP4	BC108706	GDAP1	NM_018972	PI15	NM_015886		Chit1	chr1:135994720:11.436 (-13098), chr1:135995720:15.788 (-12098), chr1:136001920:15.904 (-5898)
	DLNB14	NM_198489	HNF4G	NM_004133	AK131408	AK131408		Chkb	chr15:89259975:13.204 (+354)
	DLX2	NM_004405	KIAA1429	BC112288	KIAA1429	NM_015496		Chl1	chr6:102485200:9.724 (-975669), chr6:102485800:18.304 (-975069), chr6:102506730:11.948 (-954139), chr6:102514780:10.104 (-946089), chr6:103599120:320.86 (+138251)
	DLX3	NM_005220	PABPC1	NM_002568	YWHAZ	NM_145690		Chm	chrX:110286490:6.288 (+12633)
	DLX4	NM_138281	LRP12	NM_013437	ZFPM2	NM_012082		Chmp2a	chr7:13624495:10.68 (-4370)
	DMPK	NM_004409	FAM84B	NM_174911	M13930	M13930		Chmp2b	chr16:65562510:9.572 (+431)
	DMXL2	NM_015263	MYC	NM_002467	TMEM75	NM_001037234		Chmp4b	chr2:154441550:12.768 (-41211), chr2:154485525:10.312 (+2764), chr2:154493865:13.34 (+11104), chr2:154539260:10.836 (+56499), chr2:154558745:12.352 (+75984)
	DNAH10	AK125796	NDRG1	NM_006096	ST3GAL1	NM_003033		Chmp4c	chr3:10429500:10.316 (+62528)
	DNAH17	AK128065	AK127771	AK127771	AK127771	AK127771		Chmp6	chr11:119532505:17.42 (-242618), chr11:119538565:12.656 (-236558), chr11:119718035:24.316 (-57088), chr11:119737130:13.812 (-37993), chr11:119789710:14.612 (+14587)
	DNAH3	AK056509	C8ORFK32	AB196635	C8ORFK32	AB196635		Chn1	chr2:73637875:12.58 (-24721), chr2:73637175:12.832 (-24021)
	DNAH5	NM_001369	C8ORFK32	BC037288	C8ORFK32	BC037288		Chn2	chr6:54093730:10.652 (+103805)
	DNAI1	NM_012144	RECK	NM_021111	RECK	NM_021111		Chodl	chr16:78532465:9.424 (-398727), chr16:78532915:9.964 (-398277), chr16:78558235:13.02 (-372957), chr16:78563835:9.368 (-367357), chr16:78576560:9.344 (-354632), chr16:78577210:18.544 (-353982), chr16:78577710:9.128 (-353482)
	DNAJA2	NM_005880	TMEM2	AB037833	C9orf77	NM_016014		Chrac1	chr15:72950950:9.172 (+30109), chr15:72957020:10.552 (+36179), chr15:72992430:9.332 (+71589), chr15:72993080:9.724 (+72239), chr15:73007155:9.424 (+86314)
	DNAJB1	NM_006145	HBLD2	NM_030940	ZCCHC6	AL832026		Chrdl1	chrX:139917515:292.548 (-88711)
	DNAJB12	NM_001002762	ROR2	BC033697	ROR2	BC033697		Chrdl2	chr7:107024860:9.776 (-130053), chr7:107111580:18.332 (-43333)
	DNAJB13	AK128589	ZNF484	NM_031486	ZNF484	NM_031486		Chrm1	chr19:8716720:14.216 (-21774), chr19:8737920:13.764 (-574), chr19:8789745:10.8 (+51251)
	DNAJB2	NM_006736	CYLC2	NM_001340	SMC2L1	NM_006444		Chrna1	chr2:73386760:13.728 (+31602)
	DNAJB5	BC012115	ABCA1	NM_005502	SLC44A1	AJ272365		Chrna2	chr14:66810800:10.608 (+51004), chr14:66814200:28.904 (+54404), chr14:66818050:9.432 (+58254), chr14:66818700:35.492 (+58904)
	DNAJC15	NM_013238	MRRF	BC013049	MRRF	BC013049		Chrna9	chr5:66258815:21.524 (-99547), chr5:66259215:15.532 (-99147), chr5:66273165:14.956 (-85197), chr5:66274415:12.288 (-83947), chr5:66289915:14.84 (-68447), chr5:66290715:27.844 (-67647), chr5:66291665:18.724 (-66697), chr5:66292165:28.764 (-66197), chr5:66292465:35.112 (-65897), chr5:66309635:11.272 (-48727), chr5:66310785:16.444 (-47577), chr5:66320500:14.9 (-37862), chr5:66331700:11.924 (-26662),…
	DNAJC16	BC047363	HSPA5	NM_005347	HSPA5	NM_005347		Chrnb1	chr11:69613890:12.116 (-4452)
	DNAJC19	NM_145261	AK001094	AK001094	FAM102A	NM_001035254		Chrnb4	chr9:54973645:24.728 (-77295)
	DNAJC3	BC047936	LOC389791	NM_001013652	LCN2	NM_005564		Chrne	chr11:70394600:12.88 (+38095), chr11:70394250:17.436 (+38445)
	DNAJC5	AK128776	KLF6	NM_001008490	KLF6	NM_001008490		Chst1	chr2:92326005:12.724 (-113858)
	DNAJC6	NM_014787	GATA3	NM_001002295	CUGBP2	NM_001025077		Chst11	chr10:82371120:9.324 (-77121), chr10:82386420:11.216 (-61821), chr10:82429545:9.252 (-18696), chr10:82432745:9.812 (-15496), chr10:82447680:10.568 (-561), chr10:82448730:9.464 (+489), chr10:82466540:11.336 (+18299), chr10:82467040:10.628 (+18799), chr10:82467490:16.804 (+19249), chr10:82467840:33.696 (+19599), chr10:82546990:34.636 (+98749), chr10:82616885:9.12 (+168644), chr10:82647150:24.228 (+…
	DNAJC9	NM_015190	CUGBP2	NM_001025076	CUGBP2	NM_001025076		Chst12	chr5:140985485:11.992 (+3923)
	DNAL4	NM_005740	ARL5B	NM_178815	PLXDC2	NM_032812		Chst14	chr2:118841800:17.904 (+89568)
	DNAPTP6	NM_015535	BC033839	BC033839	LYZL1	NM_032517		Chst2	chr9:95020725:19.868 (+286963), chr9:94847880:14.696 (+459808), chr9:94592250:16.904 (+715438)
	DNER	NM_139072	C10orf104	NM_173473	DDIT4	NM_019058		Chst4	chr8:112579035:30.224 (-15802)
	DNHD3	NM_020877	SORCS1	NM_001013031	XPNPEP1	BC007579		Chst5	chr8:114453750:9.68 (-19652)
	DNM1L	NM_012062	AK125849	AK125849	KNDC1	NM_152643		Chst7	chrX:18734965:8.188 (-901730), chrX:18779870:6.032 (-856825), chrX:19847240:7.496 (+210545), chrX:19867740:7.228 (+231045)
	DNM2	NM_001005361	HCCA2	BX537373	AK124948	AK124948		Chsy1	chr7:73263325:14.772 (+8925), chr7:73265975:12.112 (+11575), chr7:73285195:34.624 (+30795), chr7:73325435:9.628 (+71035), chr7:73341635:10.452 (+87235), chr7:73375475:13.164 (+121075), chr7:73454610:9.092 (+200210)
	DNM3	NM_015569	LSP1	NM_002339	LSP1	NM_001013254		Chtf8	chr8:109416665:9.72 (+827)
	DNMBP	AL833283	SBF2	NM_030962	SBF2	NM_030962		Cib1	chr7:87354215:35.388 (+23286), chr7:87353515:9.24 (+23986), chr7:87342415:20.912 (+35086), chr7:87336515:11.42 (+40986)
	DNMT2	NM_176086	TRIM44	NM_017583	TRIM44	NM_017583		Cib3	chr8:74739950:12.204 (-3215)
	DNMT3B	NM_175850	API5	NM_006595	TTC17	NM_018259		Cic	chr7:26053085:19.488 (+368)
	DOC1	BC027860	RAPSN	NM_005055	CUGBP1	NM_006560		Cidea	chr18:67450230:20.06 (-52987), chr18:67468150:14.268 (-35067)
	DOCK1	NM_001380	DDB1	NM_001923	DAK	NM_015533		Cideb	chr14:56376685:15.008 (+575)
	DOCK2	NM_004946	WDR74	NM_018093	WDR74	NM_018093		Ciita	chr16:10585355:13.5 (+96984), chr16:10639555:10.676 (+151184), chr16:10640055:11.464 (+151684), chr16:10640455:12.172 (+152084), chr16:10665885:10.528 (+177514), chr16:10677065:25.172 (+188694), chr16:10759185:12.044 (+270814), chr16:10764935:9.56 (+276564), chr16:10769185:14.388 (+280814), chr16:10772385:15.176 (+284014)
	DOCK5	BC011877	SLC22A12	NM_144585	SLC22A12	AY358183		Cilp	chr9:65063615:13.004 (-49371), chr9:65065165:16.336 (-47821), chr9:65065715:20.732 (-47271)
	DOCK6	BC008335	ARL2	NM_001667	SNX15	NM_013306		Cinp	chr12:112213055:57.032 (-85732), chr12:112146245:14.56 (-18922), chr12:112090445:15.544 (+36878), chr12:112089745:26.432 (+37578)
	DOCK7	NM_033407	FKSG44	AK074850	BX538238	BX538238		Cir1	chr2:73115290:10.1 (+35358)
	DOK2	NM_003974	RAB1B	NM_030981	RAB1B	NM_030981		Cirbp	chr10:79623960:12.768 (-6625), chr10:79624910:11.736 (-5675), chr10:79625510:11.62 (-5075), chr10:79627860:11.604 (-2725)
	DOK5	BC008992	RCE1	NM_005133	RCE1	NM_005133		Cirh1a	chr8:109416665:9.72 (-874)
	DOK6	NM_152721	TPCN2	NM_139075	MYEOV	NM_138768		Cisd1	chr10:70812145:11.26 (-4549), chr10:70809745:13.932 (-2149), chr10:70769175:20.52 (+38421)
	DOPEY2	NM_005128	TPCN2	NM_139075	MYEOV	NM_138768		Cisd2	chr3:135083720:17.752 (+2676)
	DOT1L	NM_032482	FGF4	NM_002007	FGF3	NM_005247		Cish	chr9:107198690:13.868 (-329), chr9:107199140:35.164 (+121), chr9:107208690:42.144 (+9671), chr9:107209440:14.492 (+10421), chr9:107210040:20.78 (+11021), chr9:107210390:12.496 (+11371), chr9:107215440:20.72 (+16421)
	DPAGT1	NM_001382	RNF121	NM_018320	RNF121	NM_018320		Cit	chr5:116290530:11.228 (-5134), chr5:116294880:11.708 (-784), chr5:116468485:13.588 (+172821)
	DPCR1	AL833738	DLG2	CR933674	DLG2	AK127150		Cited2	chr10:17205440:57.908 (-237593), chr10:17235585:10.724 (-207448), chr10:17242120:14.892 (-200913), chr10:17270825:10.88 (-172208), chr10:17295165:27.756 (-147868), chr10:17295515:17.52 (-147518), chr10:17296015:9.14 (-147018), chr10:17376790:12.98 (-66243), chr10:17377090:10.456 (-65943), chr10:17380790:18.736 (-62243), chr10:17440760:9.98 (-2273), chr10:17442010:15.948 (-1023), chr10:17447210:12…
	DPF3	AK126933	SESN3	NM_144665	FAM76B	NM_144664		Ckap4	chr10:84012850:12.808 (-16218), chr10:83980770:10.224 (+15862), chr10:83979370:44.788 (+17262)
	DPM2	NM_152690	MAML2	NM_032427	AY358248	AY358248		Ckap5	chr2:91357205:10.46 (-29273)
	DPP10	NM_001004360	MAML2	AY040322	FLJ23518	NM_024725		Ckb	chr12:112913515:17.224 (-2967), chr12:112907465:26.256 (+3083), chr12:112906965:19.048 (+3583)
	DPP4	NM_001935	TRPC6	NM_004621	TRPC6	NM_004621		Cklf	chr8:106771180:9.64 (-3622), chr8:106772430:9.964 (-2372)
	DPP6	NM_001936	LOC399947	NM_207645	RDX	NM_002906		Cks2	chr13:51688735:11.296 (-51865), chr13:51740175:9.284 (-425), chr13:51740975:16.072 (+375)
	DPP9	NM_139159	DKFZp547C195	BC064581	DKFZp547C195	BC064581		Clasp1	chr1:120286190:11.136 (+556), chr1:120478000:12.744 (+192366)
	DPYD	U20938	CEP164	BX648682	CEP164	BX648682		Clasp2	chr9:113652575:12.504 (+1985), chr9:113696745:18.868 (+46155)
	DPYSL2	BC067109	BCL9L	AB094091	AK128181	AK128181		Clca3	chr3:144712905:31.532 (-17166)
	DPYSL3	BC077077	BARX2	NM_003658	TMEM45B	NM_138788		Clca5	chr3:144712905:31.532 (+49099)
	DR1	NM_001938	SOX5	AB081588	SOX5	AB081588		Clcn2	chr16:20718495:21.26 (-1446), chr16:20717795:10.376 (-746), chr16:20717245:10.776 (-196)
	DRCTNNB1A	NM_032581	FLJ36004	BC037957	RASSF8	NM_007211		Clcn4-2	chr7:7251505:33.204 (+716)
	DRD2	S69899	BHLHB3	BC025968	SSPN	NM_005086		Clcn5	chrX:6885535:6.232 (-119724)
	DREV1	AK075237	DKFZP779L1558	NM_018318	MLSTD1	AK001324		Cldn10a	chr14:119167130:8.164 (-87041), chr14:119194435:25.968 (-59736), chr14:119194885:16.796 (-59286), chr14:119195635:47.868 (-58536), chr14:119196435:10.62 (-57736), chr14:119196935:16.3 (-57236), chr14:119199385:12.052 (-54786), chr14:119311615:8.932 (+57444), chr14:119312865:21.656 (+58694)
	DSCAM	AF023450	TMTC1	NM_175861	IPO8	NM_006390		Cldn12	chr5:5420280:11.776 (+94695)
	DSCR1	NM_203418	TMTC1	NM_175861	IPO8	NM_006390		Cldn13	chr5:135389940:11.248 (+1455)
	DSCR1L2	NM_013441	C12orf35	NM_018169	C12orf35	NM_018169		Cldn14	chr16:94067270:12.732 (-58189), chr16:93918585:13.044 (+90496)
	DSCR2	NM_003720	C12orf61	NM_175895	BC040177	BC040177		Cldn22	chr8:48937650:13.804 (+27815), chr8:49033165:10.456 (+123330), chr8:49033615:18.996 (+123780)
	DSCR4	NM_005867	TMBIM4	AF151877	TMBIM4	AF151877		Cldn3	chr5:135433430:24.14 (-28653), chr5:135435280:13.088 (-26803), chr5:135450430:40.72 (-11653), chr5:135451880:22.128 (-10203), chr5:135456980:13.764 (-5103)
	DSG2	NM_001943	SYT1	NM_005639	SYT1	NM_005639		Cldn4	chr5:135456980:13.764 (-34177), chr5:135451880:22.128 (-29077), chr5:135450430:40.72 (-27627), chr5:135435280:13.088 (-12477), chr5:135433430:24.14 (-10627), chr5:135412715:34.968 (+10088)
	DST	NM_183380	MYF6	NM_002469	MYF6	NM_002469		Cldn5	chr16:18687675:15.828 (-89264), chr16:18701665:10.948 (-75274), chr16:18706215:9.256 (-70724), chr16:18712995:9.132 (-63944), chr16:18788950:29.252 (+12011)
	DSTN	NM_001011546	USP44	NM_032147	NTN4	AF297711		Cldnd2	chr7:50691960:11.3 (-4225), chr7:50694260:9.356 (-1925)
	DTNBP1	AK054593	USP44	NM_032147	NTN4	AF297711		Clec12a	chr6:129299680:10.328 (-623), chr6:129300230:20.428 (-73)
	DTWD1	BC018028	ANKS1B	NM_152788	ANKS1B	NM_152788		Clec1a	chr6:129421675:11.756 (-19658), chr6:129384510:31.012 (+17507), chr6:129377410:19.308 (+24607), chr6:129374460:12.908 (+27557)
	DTX1	NM_004416	KIAA0701	NM_001006947	KIAA0701	NM_001006947		Clec2d	chr6:129160675:10.12 (+30036), chr6:129182955:15.316 (+52316), chr6:129184005:11.404 (+53366), chr6:129185505:20.28 (+54866), chr6:129186055:48.748 (+55416)
	DTX3L	NM_138287	RIC8B	BC034220	RIC8B	BC034220		Clec2e	chr6:129001420:10.744 (+49513), chr6:129000220:13.496 (+50713), chr6:128998570:12.244 (+52363)
	DUSP1	NM_004417	AF258551	AF258551	SIRT4	BC053934		Clec2g	chr6:128841165:16.344 (-43233), chr6:128946530:12.076 (+62132), chr6:128961165:11.24 (+76767), chr6:128961465:11.476 (+77067), chr6:128980555:58.592 (+96157), chr6:128983655:11.0 (+99257)
	DUSP10	NM_007207	EPIM	NM_001980	RAN	NM_006325		Clec2i	chr6:128787635:12.224 (-49996), chr6:128789585:19.64 (-48046), chr6:128790185:13.164 (-47446), chr6:128793035:10.404 (-44596), chr6:128795585:10.028 (-42046), chr6:128802935:10.648 (-34696), chr6:128806535:11.268 (-31096), chr6:128841165:16.344 (+3534)
	DUSP11	NM_003584	AK123118	AK123118	AK092249	AK092249		Clec2l	chr6:38621330:10.556 (+8262), chr6:38735895:33.892 (+122827), chr6:38771755:9.816 (+158687), chr6:38785405:10.392 (+172337), chr6:38816050:12.968 (+202982)
	DUSP14	CR617844	MGC48915	NM_178540	PARP4	NM_006437		Clec3b	chr9:123083110:14.252 (+23047)
	DUSP4	NM_001394	AF463496	AF463496	LHFP	NM_005780		Clec4d	chr6:123202920:27.284 (-9204), chr6:123212100:9.88 (-24), chr6:123216150:9.028 (+4026), chr6:123217050:13.844 (+4926)
	DUSP5	NM_004419	AK098560	AK098560	PCDH9	NM_203487		Clec4e	chr6:123243200:14.96 (-3312), chr6:123239900:19.38 (-12), chr6:123239100:36.504 (+788), chr6:123217050:13.844 (+22838), chr6:123216150:9.028 (+23738)
	DUSP6	NM_001946	KLF12	NM_007249	LOC400145	NM_001013669		Clec4f	chr6:83566600:10.144 (+39509)
	DUSP7	NM_001947	DCT	NM_001922	TGDS	BC033675		Clec4g	chr8:3701295:9.636 (+19355)
	DUSP8	NM_004420	RAP2A	NM_021033	RANBP5	NM_002271		Clec4n	chr6:123177600:9.688 (-2291), chr6:123202920:27.284 (+23029)
	DVL3	NM_004423	PCCA	BC000140	PCCA	BC000140		Clec5a	chr6:40545190:9.572 (-9387)
	DYM	NM_017653	ING1	NM_005537	ING1	NM_005537		Clec7a	chr6:129421675:11.756 (+1119)
	DYNC1H1	NM_001376	AK093210	AK093210	RNASE4	NM_194430		Clec9a	chr6:129374460:12.908 (+15580), chr6:129377410:19.308 (+18530), chr6:129384510:31.012 (+25630)
	DYNLL1	NM_001037494	RAB2B	NM_032846	C14orf92	NM_014828		Clgn	chr8:85966550:10.924 (+52761)
	DYNLRB1	NM_014183	DAAM1	BC038428	DAAM1	BC038428		Clic1	chr17:35184280:14.32 (-2907), chr17:35184880:29.904 (-2307), chr17:35188930:13.188 (+1743)
	DYNLT1	NM_006519	PSEN1	NM_007319	PSEN1	NM_007318		Clic3	chr2:25316845:16.076 (+4483)
	DYRK2	NM_006482	ASB2	NM_016150	C14orf48	NM_152777		Clic4	chr4:134871020:12.616 (-42346), chr4:134870520:27.648 (-41846), chr4:134870020:24.848 (-41346), chr4:134869370:21.724 (-40696), chr4:134812545:15.932 (+16129), chr4:134798250:12.948 (+30424), chr4:134762185:44.36 (+66489), chr4:134759285:11.98 (+69389), chr4:134738075:13.224 (+90599), chr4:134735475:13.344 (+93199), chr4:134708985:9.812 (+119689), chr4:134684060:12.42 (+144614)
	DYSF	NM_003494	AK093450	AK093450	POTE15	AY465170		Clic5	chr17:44297605:17.196 (-27915), chr17:44393575:13.204 (+68055), chr17:44791640:85.928 (+466120), chr17:44801090:18.544 (+475570), chr17:44809440:54.78 (+483920), chr17:44809890:35.844 (+484370), chr17:44811090:10.552 (+485570), chr17:44839720:10.196 (+514200), chr17:44861740:13.932 (+536220)
	DZIP3	AY227654	POTE15	NM_207355	OR4N4	AK097598		Clic6	chr16:92487815:14.236 (-10576), chr16:92573600:9.832 (+75209), chr16:92614570:10.024 (+116179), chr16:92621120:13.72 (+122729), chr16:92621670:14.74 (+123279), chr16:92715990:76.06 (+217599), chr16:92717040:16.776 (+218649), chr16:92724890:10.3 (+226499), chr16:92765180:9.388 (+266789), chr16:92785780:9.364 (+287389), chr16:92786380:11.368 (+287989), chr16:92787580:16.736 (+289189), chr16:9278928…
	E2F2	BC053676	SNRPN	NM_022807	BX648788	BX648788		Clint1	chr11:45619205:36.872 (-46260), chr11:45661220:18.364 (-4245), chr11:45666670:22.064 (+1205), chr11:45669070:27.12 (+3605)
	E2F3	NM_001949	FLJ43339	AK125329	DISP2	NM_033510		Clip1	chr5:124163935:33.712 (-29636), chr5:124133730:12.716 (+569), chr5:124121130:30.872 (+13169), chr5:124112130:18.164 (+22169), chr5:124110480:13.064 (+23819), chr5:124105180:11.356 (+29119), chr5:124059970:13.444 (+74329), chr5:124036175:15.408 (+98124)
	E2F5	NM_001951	TMEM62	BC009981	TMEM62	BC009981		Clip2	chr5:135008500:26.368 (+19803)
	E2F7	NM_203394	SLTM	NM_001013843	RNF111	BC060862		Clk3	chr9:57679310:12.352 (-65644), chr9:57668460:28.724 (-54794), chr9:57659660:12.38 (-45994), chr9:57648660:14.316 (-34994), chr9:57648210:14.248 (-34544), chr9:57637610:19.292 (-23944), chr9:57633610:13.54 (-19944), chr9:57614130:15.344 (-464), chr9:57613430:13.788 (+236), chr9:57611030:15.468 (+2636), chr9:57605430:13.46 (+8236), chr9:57571150:23.192 (+42516)
	EBF3	NM_001005463	SDFR1	AB209812	SDFR1	AB209812		Clmn	chr12:106229230:41.856 (-125945)
	EBI3	NM_005755	AKAP13	AB055890	AKAP13	AB055890		Cln3	chr7:133728120:14.224 (-1371)
	ECE1	NM_001397	FLJ32310	NM_152336	NTRK3	NM_001012338		Cln5	chr14:103448220:17.016 (-21212), chr14:103450720:10.16 (-18712), chr14:103458435:13.808 (-10997), chr14:103470315:11.932 (+883)
	ECHDC1	NM_018479	C15orf32	NM_153040	LOC400451	NM_207446		Cln6	chr9:62687240:12.904 (+647)
	ECHDC2	BC044574	PRSS33	BC036846	PRSS33	BC036846		Cln8	chr8:14890390:9.62 (+1855)
	ECOP	NM_030796	LOC81691	AL136763	LOC81691	NM_030941		Clptm1l	chr13:73737860:20.424 (-3888)
	EDAR	NM_022336	ITGAM	NM_000632	ITGAX	NM_000887		Clstn1	chr4:148923705:11.232 (-37041), chr4:149024990:9.844 (+64244), chr4:149032290:16.408 (+71544), chr4:149035890:13.76 (+75144)
	EDD1	AB020703	FLJ43980	NM_001004299	FLJ43980	NM_001004299		Clstn3	chr6:124431400:9.044 (-16659), chr6:124428250:10.3 (-13509), chr6:124427350:12.644 (-12609), chr6:124426300:12.372 (-11559), chr6:124414450:12.44 (+291), chr6:124414000:24.78 (+741), chr6:124374265:12.192 (+40476)
	EDG6	NM_003775	NETO2	BC098380	NETO2	BC098380		Clta	chr4:44078550:14.132 (+53036), chr4:44084900:9.12 (+59386)
	EDN1	CR605456	CA7	NM_005182	PDP2	NM_020786		Cltb	chr13:54713010:36.876 (-378)
	EDN2	NM_001956	CYB5B	NM_030579	NFAT5	NM_006599		Cltc	chr11:86571800:14.696 (-807), chr11:86571100:14.68 (-107)
	EEA1	NM_003566	MGC22001	NM_153238	KIAA0182	BC037556		Cluap1	chr16:3895550:13.172 (-13458), chr16:3929355:10.904 (+20347)
	EED	AF080227	ZFPM1	NM_153813	ZFPM1	NM_153813		Clybl	chr14:122544780:8.492 (-36135)
	EEF1A1	NM_001402	DNHD3	NM_020877	TMEM88	NM_203411		Cma1	chr14:56532540:13.148 (+30957)
	EEF1A2	NM_001958	MAP2K3	BC032478	AK094407	AK094407		Cmah	chr13:24467840:13.284 (-39151), chr13:24472710:11.376 (-34281), chr13:24505355:16.58 (-1636), chr13:24593690:19.304 (+86699), chr13:24603865:9.744 (+96874), chr13:24691545:32.392 (+184554), chr13:24697845:11.688 (+190854), chr13:24705745:21.24 (+198754), chr13:24706395:26.668 (+199404), chr13:24708045:13.696 (+201054), chr13:24708545:13.948 (+201554)
	EEF1E1	NM_004280	CCL16	NM_004590	CCL14	NM_032962		Cmas	chr6:142695540:12.64 (-9665), chr6:142707590:10.308 (+2385)
	EEF1G	AF119850	LHX1	NM_005568	LHX1	NM_005568		Cmbl	chr15:31465805:12.236 (-32861), chr15:31471555:10.236 (-27111)
	EEF2	NM_001961	ORMDL3	NM_139280	GSDM1	NM_178171		Cml1	chr6:85866395:10.508 (-725)
	EEF2K	NM_013302	GSDM1	NM_178171	GSDM1	NM_178171		Cmpk1	chr4:114646110:14.28 (+13722), chr4:114643610:10.248 (+16222)
	EEFSEC	NM_021937	NR1D1	NM_021724	CR749360	CR749360		Cmpk2	chr12:27154165:12.924 (+86)
	EFCAB2	AK090927	RAPGEFL1	NM_016339	RAPGEFL1	NM_016339		Cmtm3	chr8:106864385:10.06 (-108), chr8:106864735:9.48 (+242), chr8:106866535:9.696 (+2042), chr8:106867735:11.816 (+3242)
	EFEMP1	U03877	NBR1	BC009808	NBR1	BC009808		Cmtm4	chr8:106946445:14.096 (-26850), chr8:106867735:11.816 (+51860), chr8:106866535:9.696 (+53060)
	EFHC1	AL122084	BC045575	BC045575	CRHR1	NM_004382		Cmtm6	chr9:114679605:26.92 (+39285), chr9:114684655:16.64 (+44335)
	EFNA1	NM_182685	SGCA	NM_000023	SGCA	NM_000023		Cmtm7	chr9:114684655:16.64 (+6291), chr9:114679605:26.92 (+11341)
	EFNA3	NM_004952	YPEL2	NM_001005404	DHX40	NM_024612		Cnbp	chr6:87819120:9.468 (-18021)
	EFNA5	NM_001962	DHX40	NM_024612	CLTC	NM_004859		Cnfn	chr7:26171065:14.404 (-16323)
	EFNB2	NM_004093	TMEM49	NM_030938	TMEM49	NM_030938		Cnga1	chr5:73026445:17.328 (+7545)
	EGFR	NM_201283	THRAP1	NM_005121	THRAP1	NM_005121		Cnga3	chr1:37062275:122.732 (-213830)
	EGLN1	NM_022051	HELZ	BC094881	HELZ	BC094881		Cngb3	chr4:18466130:14.26 (-741866)
	EGLN2	BC001723	PITPNC1	NM_181671	PITPNC1	NM_181671		Cnih3	chr1:183162580:21.172 (-120178), chr1:183176405:11.852 (-106353), chr1:183176855:22.644 (-105903), chr1:183186315:18.748 (-96443), chr1:183187065:17.552 (-95693), chr1:183187665:12.936 (-95093), chr1:183246990:15.712 (-35768), chr1:183302675:20.876 (+19917), chr1:183483135:18.512 (+200377)
	EGR1	NM_001964	SOX9	NM_000346	SLC39A11	AK095227		Cnih4	chr1:183081085:12.856 (+24)
	EHBP1	AY531390	SLC39A11	NM_139177	SLC39A11	AK095227		Cnksr3	chr10:3228135:9.436 (+93832), chr10:3282220:31.512 (+147917), chr10:3283020:13.84 (+148717), chr10:3283370:13.712 (+149067), chr10:3360110:15.572 (+225807)
	EHD1	NM_006795	MGAT5B	NM_144677	BC062354	BC062354		Cnn2	chr10:79448590:12.472 (-2754), chr10:79448940:10.756 (-2404)
	EHD2	NM_014601	TIMP2	NM_003255	TIMP2	AK057217		Cnn3	chr3:121047975:18.94 (-81483)
	EHD4	NM_139265	NPTX1	NM_002522	raptor	NM_020761		Cnnm2	chr19:46783645:11.336 (-52453), chr19:46783945:11.964 (-52153), chr19:46802990:15.096 (-33108), chr19:46815285:13.276 (-20813), chr19:46866130:11.168 (+30032), chr19:46938305:41.072 (+102207), chr19:46938705:25.096 (+102607), chr19:46962520:10.532 (+126422), chr19:46962970:16.012 (+126872), chr19:46973820:12.0 (+137722), chr19:46975970:29.5 (+139872), chr19:46976520:10.688 (+140422)
	EHF	NM_012153	BAIAP2	NM_017451	BAIAP2	NM_017451		Cnnm4	chr1:36513830:11.272 (-14611), chr1:36515030:15.992 (-13411), chr1:36529160:17.064 (+719)
	EHMT1	NM_024757	DLGAP1	NM_004746	BC010538	BC010538		Cno	chr5:37103175:23.58 (+36742)
	EID-3	NM_152361	PTPRM	BC051651	PTPRM	BC051651		Cnot2	chr10:116020060:9.396 (-1494), chr10:115942565:9.984 (+76001)
	EIF1	NM_005801	KIAA0802	BC040542	NDUFV2	NM_021074		Cnot3	chr7:3617060:22.488 (+20106), chr7:3617610:10.956 (+20656)
	EIF2AK3	AF193339	FAM38B	NM_022068	C18orf58	NM_173817		Cnot6	chr11:49553470:16.856 (-27259), chr11:49536810:15.728 (-10599)
	EIF2AK4	NM_001013703	MIB1	NM_020774	GATA6	X95701		Cnot6l	chr5:96593285:14.444 (-2277)
	EIF2B2	NM_014239	KCTD1	NM_198991	KCTD1	NM_198991		Cnot7	chr8:41597760:10.972 (-1103)
	EIF2B5	NM_003907	KCTD1	NM_198991	KCTD1	NM_198991		Cnot8	chr11:57837755:11.212 (-79899)
	EIF2C2	NM_012154	CDH2	NM_001792	DSC3	NM_001941		Cnp	chr11:100409735:11.872 (-26517), chr11:100414885:14.264 (-21367), chr11:100432030:12.368 (-4222)
	EIF2C3	BC066888	DCC	NM_005215	DCC	NM_005215		Cnpy3	chr17:46889320:13.476 (-160)
	EIF2C4	NM_017629	MALT1	NM_173844	MALT1	NM_173844		Cnr1	chr4:33874080:14.028 (-137526)
	EIF3S1	NM_003758	C19orf6	NM_001033026	CNN2	NM_004368		Cnr2	chr4:135451275:26.08 (-43), chr4:135451925:18.008 (+607), chr4:135452325:14.144 (+1007), chr4:135453025:14.312 (+1707), chr4:135454375:39.588 (+3057), chr4:135467540:9.764 (+16222)
	EIF3S10	NM_003750	DAPK3	NM_001348	DAPK3	NM_001348		Cnrip1	chr11:17048365:51.844 (+96429)
	EIF3S2	BC003140	SH3GL1	NM_003025	SH3GL1	NM_003025		Cntln	chr4:84622880:10.064 (+92650), chr4:84623380:18.108 (+93150)
	EIF3S4	NM_003755	ZNRF4	NM_181710	PLAC2	NM_153375		Cntn3	chr6:102514780:10.104 (-100120), chr6:102506730:11.948 (-92070), chr6:102485800:18.304 (-71140), chr6:102485200:9.724 (-70540)
	EIF3S6	BC005944	TNFSF7	NM_001252	TNFSF7	NM_001252		Cntn4	chr6:105486140:15.096 (-141598)
	EIF3S6IP	BC001101	ANKRD47	NM_198471	ANGPTL4	NM_139314		Cntn6	chr6:103599120:320.86 (-843917)
	EIF4A2	NM_001967	ZNF627	BC098416	ZNF627	BC098416		Cntnap1	chr11:101033855:13.74 (-3575), chr11:101051350:13.74 (+13920)
	EIF4B	CR627377	ZNF44	NM_016264	ZNF44	NM_016264		Cntnap2	chr6:45223445:10.992 (+213386)
	EIF4E	NM_001968	ZNF564	NM_144976	ZNF490	NM_020714		Cntnap4	chr8:115304530:19.608 (+210588), chr8:115368400:10.48 (+274458)
	EIF4EBP1	NM_004095	RTBDN	AK093672	RTBDN	AK093672		Cntnap5b	chr1:101868205:11.844 (+198864)
	EIF4G2	BC043149	SFRS14	AL832488	SFRS14	AL832488		Cntnap5c	chr17:58182715:14.72 (+273723)
	EIF4G3	BC072413	ZNF539	NM_203282	BC068609	BC068609		Coasy	chr11:100943560:16.404 (-378)
	EIF5A	NM_001970	PLEKHF1	NM_024310	PLEKHF1	NM_024310		Cog2	chr8:126795190:12.072 (-249476), chr8:126795590:9.5 (-249076), chr8:126818575:9.404 (-226091), chr8:126828285:9.208 (-216381), chr8:126841370:12.264 (-203296), chr8:126841920:12.12 (-202746)
	EIF5B	NM_015904	CCNE1	NM_001238	C19orf2	BC067259		Cog6	chr3:52837665:9.62 (-16521), chr3:52759775:17.972 (+61369), chr3:52733755:14.468 (+87389), chr3:52731355:11.0 (+89789), chr3:52682495:13.544 (+138649), chr3:52664000:9.948 (+157144)
	ELAC1	NM_018696	ZNF537	BX648745	ZNF537	BX648745		Col11a2	chr17:34184700:16.576 (+8319), chr17:34209290:14.696 (+32909)
	ELF1	BC030507	FXYD7	NM_022006	FXYD7	NM_022006		Col15a1	chr4:47306790:13.56 (+85907), chr4:47307340:9.416 (+86457), chr4:47315280:9.788 (+94397), chr4:47315630:16.724 (+94747), chr4:47316330:16.052 (+95447), chr4:47323980:15.824 (+103097), chr4:47328480:43.48 (+107597), chr4:47332780:10.2 (+111897), chr4:47337330:9.768 (+116447)
	ELF2	NM_006874	ADCK4	BC027473	ADCK4	NM_024876		Col18a1	chr10:76688805:22.596 (-112356), chr10:76688255:52.172 (-111806), chr10:76687055:12.38 (-110606), chr10:76684155:14.376 (-107706), chr10:76678805:13.34 (-102356), chr10:76678355:17.332 (-101906), chr10:76673955:11.912 (-97506)
	ELF3	NM_004433	ZNF576	NM_024327	ZNF576	NM_024327		Col23a1	chr11:51269145:27.548 (+165724)
	ELF4	NM_001421	AK128234	AK128234	BCL3	NM_005178		Col25a1	chr3:129778905:9.124 (-104890)
	ELK3	NM_005230	BCAT2	NM_001190	BCAT2	NM_001190		Col4a1	chr8:11116520:15.188 (+196305), chr8:11098260:9.324 (+214565), chr8:11065580:9.572 (+247245)
	ELK4	NM_001973	MGC13170	NM_199249	BC033237	BC033237		Col4a2	chr8:11341340:9.612 (+28512), chr8:11452840:17.172 (+140012), chr8:11464240:9.904 (+151412), chr8:11465240:10.944 (+152412)
	ELL	NM_006532	AK127846	AK127846	ZNF160	NM_198893		Col4a3bp	chr13:97312215:9.0 (-474)
	ELL2	NM_012081	UBOX5	NM_014948	ProSAPiP1	NM_014731		Col4a6	chrX:137711060:21.796 (+197558)
	ELMOD2	NM_153702	SNAP25	NM_003081	MKKS	NM_018848		Col5a1	chr2:27887425:26.456 (+145481), chr2:27887875:14.68 (+145931), chr2:27888175:16.544 (+146231), chr2:27888975:10.988 (+147031)
	ELOF1	NM_032377	CR600291	CR600291	SLC24A3	NM_020689		Col5a2	chr1:45925545:19.656 (-365419), chr1:45852080:14.86 (-291954)
	ELOVL1	NM_022821	DEFB115	NM_001037730	DEFB118	NM_054112		Col5a3	chr9:20608790:22.908 (+10687), chr9:20598840:26.948 (+20637), chr9:20552830:12.712 (+66647)
	ELOVL6	NM_024090	BCL2L1	NM_138578	BCL2L1	NM_138578		Col9a2	chr4:120696715:11.868 (-15455)
	ELSPBP1	NM_022142	CHMP4B	NM_176812	CHMP4B	NM_176812		Colec11	chr12:29274515:19.492 (+33639)
	EMILIN1	BC007530	RALY	NM_016732	AF116649	AF116649		Colq	chr14:32406445:26.136 (-15877), chr14:32382545:15.34 (+8023)
	EMILIN2	NM_032048	Kua-UEV	NM_199203	UBE2V1	NM_001032288		Commd1	chr11:22874455:13.428 (+7828)
	EML2	NM_012155	PTPN1	NM_002827	PTPN1	NM_002827		Commd3	chr2:18507375:22.884 (-86713), chr2:18529955:16.124 (-64133)
	EMP3	NM_001425	CDH4	NM_001794	CDH4	AK091496		Commd6	chr14:102039510:9.624 (+151)
	EMR1	AK131562	SAMSN1	AF218085	NRIP1	NM_003489		Commd7	chr2:153436875:19.172 (+21591), chr2:153434225:20.6 (+24241), chr2:153409415:14.36 (+49051), chr2:153394940:10.252 (+63526), chr2:153393990:13.976 (+64476), chr2:153388255:22.776 (+70211), chr2:153387605:19.412 (+70861), chr2:153386755:11.56 (+71711), chr2:153384355:48.14 (+74111), chr2:153383155:18.448 (+75311), chr2:153370275:10.948 (+88191), chr2:153352225:10.188 (+106241), chr2:153351875:10.4…
	EMR3	NM_032571	USP25	AF170562	CXADR	NM_001338		Comp	chr8:72938500:10.368 (+41054), chr8:72945650:9.204 (+48204), chr8:72946500:9.472 (+49054)
	ENAH	NM_001008493	SLC19A1	NM_194255	AK123852	AK123852		Comt1	chr16:18481130:9.988 (-54322)
	ENC1	NM_003633	COL6A2	NM_058174	COL6A2	NM_058174		Comtd1	chr14:22807130:13.168 (-138999), chr14:22806330:8.784 (-138199), chr14:22672700:8.004 (-4569), chr14:22668110:13.588 (+21)
	ENO1	NM_001428	LOC388882	NM_001006606	IGLL1	NM_020070		Copb1	chr7:121311910:10.356 (+86283)
	ENOSF1	BC001285	AK124820	AK124820	MN1	NM_002430		Copb2	chr9:98392865:14.148 (-71284), chr9:98438780:13.472 (-25369)
	ENPEP	NM_001977	KIAA1904	NM_052906	MFNG	NM_002405		Copg	chr6:87819120:9.468 (-18813), chr6:87833060:11.028 (-4873)
	EP300	NM_001429	AK123383	AK123383	FLJ27365	NM_207477		Cops2	chr2:125617280:13.264 (+67473)
	EPAS1	NM_001430	TBC1D22A	NM_014346	TBC1D22A	NM_014346		Cops4	chr5:100938485:37.468 (-8842), chr5:100996000:17.632 (+48673), chr5:100996800:11.236 (+49473), chr5:100998650:24.38 (+51323), chr5:101001550:11.248 (+54223), chr5:101011600:35.044 (+64273), chr5:101012300:12.292 (+64973), chr5:101014600:13.784 (+67273), chr5:101027055:12.404 (+79728), chr5:101029705:11.82 (+82378), chr5:101051465:17.264 (+104138), chr5:101061995:12.328 (+114668), chr5:101064245:1…
	EPB41	AB209649	LOC388915	NM_001010902	FAM19A5	AK125256		Cops5	chr1:10086555:11.596 (-58577)
	EPB41L1	AK126875	hCAP-H2	BC001937	hCAP-H2	BC001937		Cops7a	chr6:124915375:12.536 (+171)
	EPB41L2	BC034718	GPM6B	NM_001001995	GPM6B	NM_001001994		Cops7b	chr1:88478870:13.62 (-4804), chr1:88479420:13.872 (-4254)
	EPB41L4A	NM_022140	PPP1R2P9	BC056673	MAOA	NM_000240		Cops8	chr1:92118710:11.844 (-381289), chr1:92154250:17.284 (-345749), chr1:92185845:16.296 (-314154)
	EPB41L4B	NM_018424	CXorf36	NM_024689	ZNF673	AK096413		Copz1	chr15:103099650:17.456 (-3698), chr15:103105050:11.536 (+1702)
	EPC1	BC036529	CCNB3	NM_033031	KIAA1202	NM_020717		Copz2	chr11:96723165:14.032 (+11976)
	EPC2	NM_015630	TAF1	NM_004606	INGX	BC101124		Coq2	chr5:101085625:70.072 (+17649), chr5:101073245:15.904 (+30029), chr5:101072495:20.848 (+30779), chr5:101068495:15.308 (+34779), chr5:101068095:13.912 (+35179), chr5:101067645:29.088 (+35629), chr5:101066845:15.004 (+36429), chr5:101064245:14.356 (+39029), chr5:101061995:12.328 (+41279), chr5:101051465:17.264 (+51809), chr5:101029705:11.82 (+73569), chr5:101027055:12.404 (+76219), chr5:101014600:1…
	EPHA10	NM_173641	MAGEE1	NM_020932	ATRX	NM_138271		Coq6	chr12:85678340:17.444 (-24656), chr12:85702565:12.428 (-431)
	EPHA2	NM_004431	ZNF6	NM_021998	POF1B	AF309774		Coq7	chr7:125676785:10.364 (+41)
	EPHA5	NM_004439	LOC203413	NM_001017978	KLHL13	AK001124		Corin	chr5:72614295:15.92 (+281151)
	EPHB2	AB210018	ZIC3	NM_003413	AK055382	AK055382		Coro1a	chr7:133889940:9.9 (-41673), chr7:133851455:11.9 (-3188), chr7:133848205:12.996 (+62), chr7:133847805:16.44 (+462), chr7:133847205:28.044 (+1062), chr7:133846405:12.184 (+1862), chr7:133844955:11.008 (+3312)
	EPHX1	NM_000120	RASA3	NM_007368	RASA3	NM_007368		Coro1c	chr5:114442510:11.696 (-83796), chr5:114439810:13.152 (-81096), chr5:114411985:13.276 (-53271), chr5:114402735:21.532 (-44021), chr5:114402285:25.252 (-43571), chr5:114401835:20.968 (-43121), chr5:114395370:17.236 (-36656), chr5:114374880:15.144 (-16166), chr5:114322300:18.208 (+36414)
	EPN1	AF073727	ACTRT2	NM_080431	AL832943	AL832943		Coro2a	chr4:46627445:23.176 (-12645), chr4:46627095:22.352 (-12295), chr4:46615090:9.892 (-290), chr4:46610640:13.784 (+4160), chr4:46576765:15.108 (+38035), chr4:46567040:12.752 (+47760)
	EPRS	NM_004446	UBE4B	AF043117	UBE4B	AF043117		Coro2b	chr9:62215720:19.296 (+169130), chr9:62201870:67.488 (+182980)
	EPS15	BC054006	E2F2	NM_004091	ID3	NM_002167		Coro7	chr16:4683975:9.852 (-4256), chr16:4674375:19.704 (+5344), chr16:4673975:18.312 (+5744)
	EPS15L1	NM_021235	RCC1	NM_001269	RCC1	NM_001269		Cotl1	chr8:122361920:12.584 (+2558), chr8:122351620:13.524 (+12858), chr8:122351070:20.952 (+13408), chr8:122350520:12.344 (+13958), chr8:122350020:25.864 (+14458), chr8:122337105:50.324 (+27373), chr8:122335855:14.672 (+28623)
	EPS8L1	NM_139204	PTPRU	NM_005704	MATN1	NM_002379		Cox11	chr11:90525335:13.78 (+25838)
	EPS8L2	NM_022772	NRD1	AY360265	NRD1	AY049784		Cox15	chr19:43827950:30.992 (-480)
	ERBB2	NM_004448	PRPF38B	AL833950	PRPF38B	AL833950		Cox17	chr16:38348580:10.064 (+1496)
	ERBB2IP	NM_018695	AY894565	AY894565	HFE2	NM_213653		Cox18	chr5:90326785:12.496 (+326235)
	ERBB3	NM_001982	CLK2	NM_003993	CLK2	NM_003993		Cox19	chr5:139849080:18.408 (-27961), chr5:139842480:25.644 (-21361), chr5:139841380:13.612 (-20261), chr5:139840480:24.372 (-19361), chr5:139827010:13.036 (-5891)
	ERCC3	NM_000122	TTL	BC036819	TTL	BC036819		Cox4i1	chr8:123188620:11.944 (-3569)
	ERCC5	NM_000123	FLJ10006	AK056881	BC035615	BC035615		Cox4i2	chr2:152563490:10.812 (-16418), chr2:152567240:15.036 (-12668), chr2:152567590:24.88 (-12318), chr2:152615365:101.752 (+35457), chr2:152616565:10.24 (+36657), chr2:152640075:12.644 (+60167), chr2:152643475:16.712 (+63567), chr2:152652285:10.764 (+72377)
	ERG	AY204742	NMUR1	NM_006056	MGC35154	NM_152614		Cox4nb	chr8:123188620:11.944 (+3391), chr8:123143825:10.376 (+48186)
	ERGIC1	NM_001031711	EDEM1	NM_014674	GRM7	NM_181874		Cox5a	chr9:57353790:19.408 (-15248), chr9:57358760:26.208 (-10278), chr9:57369505:12.028 (+467), chr9:57370005:14.288 (+967), chr9:57372355:15.58 (+3317)
	ERGIC2	BC064522	IQSEC1	BC010267	NUP210	AB020713		Cox6a2	chr7:135323975:11.352 (+25904)
	ERO1L	NM_014584	ATP6V1A	NM_001690	ATP6V1A	NM_001690		Cox6c	chr15:35687245:12.6 (+180755), chr15:35686895:10.988 (+181105)
	ERRFI1	NM_018948	AADACL1	NM_020792	AK128090	AK128090		Cox7a2l	chr17:83982250:10.196 (-68578), chr17:83980950:11.536 (-67278), chr17:83980350:35.18 (-66678), chr17:83927030:10.324 (-13358), chr17:83797215:25.512 (+116457), chr17:83795015:15.732 (+118657)
	ESPN	NM_031475	SORCS2	NM_020777	SORCS2	NM_020777		Cox7c	chr13:85649415:19.884 (+536984), chr13:85648065:18.136 (+538334), chr13:85647365:27.584 (+539034)
	ESR1	X03635	MIST	NM_052964	MIST	NM_052964		Cox8c	chr12:104131315:10.588 (-6200)
	ESRRG	NM_001438	EPHA5	NM_004439	CENPC1	NM_001812		Cpa6	chr1:10315985:31.32 (+394038)
	ETF1	BC014269	UBE2D3	NM_181886	UBE2D3	NM_181886		Cpb2	chr14:75538410:16.868 (-103683), chr14:75547535:8.088 (-94558), chr14:75548185:18.412 (-93908), chr14:75574220:10.932 (-67873), chr14:75574820:16.716 (-67273), chr14:75575420:19.52 (-66673), chr14:75576420:11.516 (-65673), chr14:75577470:10.624 (-64623), chr14:75578420:8.436 (-63673), chr14:75579020:8.48 (-63073), chr14:75579620:13.832 (-62473), chr14:75580620:49.772 (-61473), chr14:75586220:11.4…
	ETFB	NM_001985	ARHGAP10	NM_024605	ARHGAP10	AK024549		Cpd	chr11:76693420:20.756 (-32911), chr11:76673050:11.276 (-12541), chr11:76659170:17.804 (+1339)
	ETHE1	NM_014297	STOX2	NM_020225	STOX2	NM_020225		Cpeb2	chr5:43625000:35.42 (-197), chr5:43626550:14.908 (+1353), chr5:43746095:30.244 (+120898)
	ETS1	NM_005238	ACSL1	NM_001995	AK128083	AK128083		Cpeb3	chr19:37282800:13.984 (-1018), chr19:37249585:10.004 (+32197), chr19:37007295:12.56 (+274487)
	ETS2	NM_005239	FAT	NM_005245	ZFP42	NM_174900		Cpeb4	chr11:31721310:14.776 (-50900), chr11:31849650:11.36 (+77440)
	ETV7	AF147782	LOC153684	NM_194290	AK075204	AK075204		Cplx2	chr13:54313970:13.264 (-158742), chr13:54419405:9.792 (-53307)
	EVA1	NM_005797	LOC441070	NM_001013715	HCN1	NM_021072		Cplx3	chr9:57465410:30.536 (-11323)
	EVC	BC085608	FOXQ1	NM_033260	FOXF2	NM_001452		Cpm	chr10:116830375:13.08 (-236180), chr10:116846810:14.3 (-219745), chr10:116854985:19.856 (-211570), chr10:117051025:10.82 (-15530), chr10:117114865:9.424 (+48310)
	EVC2	AY185210	HIST1H2AC	NM_003512	HIST1H1E	NM_005321		Cpn2	chr16:30258255:10.096 (+9362), chr16:30227730:14.44 (+39887), chr16:30188295:12.388 (+79322), chr16:30186695:10.94 (+80922), chr16:30178745:11.64 (+88872), chr16:30174245:9.136 (+93372)
	EVI5L	NM_145245	AK127725	AK127725	MDGA1	NM_153487		Cpne3	chr4:19502065:9.056 (-4815)
	EVL	NM_016337	RAB23	NM_016277	GUSBL2	NM_206908		Cpne5	chr17:29330565:17.676 (+44169), chr17:29309280:23.616 (+65454), chr17:29308030:24.472 (+66704), chr17:29307530:16.952 (+67204), chr17:29301580:13.004 (+73154)
	EXOC2	NM_018303	RAB23	NM_016277	GUSBL2	NM_206908		Cpped1	chr16:11650885:14.412 (+258630), chr16:11637440:9.532 (+272075), chr16:11632670:14.844 (+276845), chr16:11565535:9.644 (+343980), chr16:11526745:9.432 (+382770), chr16:11461845:13.78 (+447670), chr16:11461195:11.792 (+448320), chr16:11448880:21.704 (+460635), chr16:11441845:14.408 (+467670)
	EXOC3	NM_007277	C6orf155	NM_024882	RIMS1	AB051866		Cpsf2	chr12:103218620:16.2 (+4437), chr12:103356410:12.764 (+142227)
	EXOC5	NM_006544	C6orf155	NM_024882	RIMS1	AB051866		Cpsf3l	chr4:155243840:12.5 (+165)
	EXOC6	AL832501	CD164	D14043	PPIL6	NM_173672		Cpsf4l	chr11:113610405:11.384 (-39566)
	EXOSC3	NM_001002269	PCMTD1	CR594752	PCMTD1	CR594752		Cpsf6	chr10:117051025:10.82 (-236997), chr10:116854985:19.856 (-40957), chr10:116846810:14.3 (-32782), chr10:116830375:13.08 (-16347), chr10:116738895:13.504 (+75133)
	EXOSC6	NM_058219	RB1CC1	D86958	RB1CC1	D86958		Cpt1a	chr19:3360465:20.484 (+37165)
	EXOSC8	NM_181503	DNAJC5B	NM_033105	TRIM55	NM_033058		Cpt1b	chr15:89259975:13.204 (-3683)
	EXT1	NM_000127	KLF10	NM_005655	AZIN1	NM_015878		Cpt1c	chr7:52225665:11.06 (+4478)
	EXTL2	NM_001439	ADCY8	NM_001115	KIAA0143	NM_015137		Cpt2	chr4:107608065:13.04 (-11872)
	EYA4	NM_172105	ZBTB5	NM_014872	PRAF1	NM_022490		Cr2	chr1:197067855:30.596 (-64947)
	F11R	NM_144503	RGS3	NM_021106	RGS3	NM_021106		Crabp1	chr9:54587800:13.132 (-24814), chr9:54624505:12.128 (+11891), chr9:54691910:12.596 (+79296), chr9:54705110:14.852 (+92496)
	F12	NM_000505	UPF2	NM_080599	UPF2	AK096191		Cradd	chr10:94654620:16.196 (+132110), chr10:94644255:25.128 (+142475), chr10:94643855:16.34 (+142875), chr10:94643155:28.284 (+143575)
	F3	AF487337	NMT2	AK094904	NMT2	AK094904		Crb1	chr1:141159255:14.34 (+114397), chr1:140808970:11.14 (+464682)
	FA2H	BC017049	ITGB1	NM_002211	NRP1	BX648250		Crb3	chr17:57217435:14.016 (+15736), chr17:57217835:10.236 (+16136)
	FABP3	NM_004102	CCDC6	NM_005436	CCDC6	NM_005436		Crbn	chr6:106749675:9.636 (+392), chr6:106744475:10.452 (+5592), chr6:106743775:9.912 (+6292)
	FADS1	AL512760	SH3PXD2A	AB007878	SH3PXD2A	NM_014631		Creb1	chr1:64349520:13.268 (-229857), chr1:64574325:16.396 (-5052)
	FADS3	NM_021727	LHPP	NM_022126	LHPP	BC007324		Creb3	chr4:43571045:11.604 (-4460), chr4:43571745:12.428 (-3760), chr4:43572995:47.724 (-2510), chr4:43573845:16.164 (-1660), chr4:43575495:9.236 (-10)
	FAF1	NM_131917	GTF2H1	NM_005316	LDHA	NM_005566		Creb3l1	chr2:92025805:10.948 (-161479), chr2:92024355:13.584 (-160029), chr2:91933815:57.016 (-69489), chr2:91826235:11.472 (+38091), chr2:91825235:11.268 (+39091), chr2:91824735:11.6 (+39591), chr2:91812330:13.104 (+51996), chr2:91806480:20.94 (+57846), chr2:91805680:20.8 (+58646)
	FALZ	NM_004459	HSD17B12	AK222881	HSD17B12	NM_016142		Crebbp	chr16:4414465:71.348 (-201062), chr16:4210460:9.48 (+2943)
	FAM104A	NM_032837	SPI1	NM_003120	SLC39A13	AK098651		Creg1	chr1:167581190:11.256 (-112720), chr1:167605475:21.528 (-88435), chr1:167620175:14.156 (-73735), chr1:167621725:26.456 (-72185), chr1:167630675:15.924 (-63235), chr1:167631125:21.452 (-62785), chr1:167631425:18.928 (-62485), chr1:167632125:16.492 (-61785), chr1:167636975:14.796 (-56935), chr1:167637625:19.852 (-56285), chr1:167648825:12.624 (-45085), chr1:167666380:20.46 (-27530), chr1:167694315:…
	FAM105B	BC015392	SYT7	NM_004200	SYT7	NM_004200		Creg2	chr1:39671300:17.844 (+36726)
	FAM107B	BC064407	SLC3A2	NM_001012661	SLC3A2	NM_001012661		Creld2	chr15:88645820:11.98 (-4255), chr15:88649620:9.236 (-455)
	FAM111A	NM_022074	FKSG44	AK074850	BX538238	BX538238		Crem	chr18:3337815:9.42 (-229), chr18:3328110:72.884 (+9476), chr18:3270855:26.512 (+66731), chr18:3005765:36.908 (+331821), chr18:3004815:11.872 (+332771)
	FAM113A	AK026029	FKSG44	AK074850	BX538238	BX538238		Crhr1	chr11:103840930:11.204 (-153265), chr11:103862530:15.248 (-131665)
	FAM13A1	NM_014883	FKSG44	AK074850	BX538238	BX538238		Crim1	chr17:78646495:10.028 (+46659), chr17:78698630:11.636 (+98794)
	FAM19A3	NM_001004440	FGF3	NM_005247	FGF3	NM_005247		Crip1	chr12:114394240:18.328 (+4018), chr12:114406555:11.32 (+16333)
	FAM26A	NM_182494	FGF3	NM_005247	FGF3	NM_005247		Crispld2	chr8:122564890:17.7 (+48521)
	FAM33A	NM_182620	MAML2	NM_032427	MAML2	NM_032427		Crlf1	chr8:73012995:13.368 (-4059)
	FAM36A	NM_198076	BCL9L	AB094091	AK128181	AK128181		Crlf2	chr5:109986225:23.18 (+1786)
	FAM43A	NM_153690	C12orf11	NM_018164	C12orf11	NM_018164		Crnkl1	chr2:145925810:13.036 (-165375), chr2:145925410:13.564 (-164975), chr2:145781910:15.244 (-21475)
	FAM44A	NM_148894	LOC440093	NM_001013699	C12orf35	NM_018169		Crocc	chr4:140632860:18.016 (-23285)
	FAM46A	AF350451	ALG10	BC090948	KCR1	NM_001013620		Crot	chr5:9141090:14.876 (-143945), chr5:8917350:14.74 (+79795), chr5:8916550:11.24 (+80595)
	FAM46B	NM_052943	AMIGO2	NM_181847	FAM113B	NM_138371		Crtac1	chr19:42593055:12.392 (-86783)
	FAM49B	BC017297	CCNT1	NM_001240	CCNT1	NM_001240		Crtam	chr9:40958270:55.64 (-145602), chr9:40949120:13.1 (-136452), chr9:40945270:28.676 (-132602), chr9:40943170:22.74 (-130502), chr9:40907265:18.204 (-94597), chr9:40896655:16.592 (-83987), chr9:40896155:15.508 (-83487), chr9:40892355:21.26 (-79687), chr9:40881855:61.632 (-69187), chr9:40881105:42.092 (-68437), chr9:40880305:55.12 (-67637), chr9:40879205:98.2 (-66537)
	FAM53C	NM_016605	KRT7	NM_005556	KRTHB1	BC021241		Crtap	chr9:114304100:13.712 (-4271)
	FAM54B	BC017175	DCTN2	BC000718	DCTN2	BC000718		Crtc1	chr8:72946500:9.472 (+16971), chr8:72945650:9.204 (+17821), chr8:72938500:10.368 (+24971)
	FAM58A	NM_152274	VMD2L3	AK096459	VMD2L3	AK096459		Crtc2	chr3:90070280:9.82 (+12078)
	FAM59A	NM_022751	C12orf28	NM_182530	AF130057	AF130057		Crtc3	chr7:87927385:15.308 (-93623), chr7:87926735:9.968 (-92973), chr7:87924385:13.708 (-90623), chr7:87911085:9.772 (-77323), chr7:87899045:11.492 (-65283), chr7:87898645:10.144 (-64883), chr7:87874820:9.388 (-41058), chr7:87860450:32.076 (-26688), chr7:87812020:9.576 (+21742), chr7:87792430:11.568 (+41332), chr7:87786630:20.128 (+47132), chr7:87786230:15.812 (+47532), chr7:87784980:14.164 (+48782), …
	FAM62A	NM_015292	SART3	BC041638	SART3	NM_014706		Cry1	chr10:84729795:9.844 (-81997), chr10:84729145:17.152 (-81347)
	FAM62B	AK126214	CCDC60	NM_178499	CCDC60	NM_178499		Cry2	chr2:92299385:10.216 (-25160), chr2:92284805:12.14 (-10580)
	FAM63A	AK125959	U1SNRNPBP	NM_022717	U1SNRNPBP	BC111955		Cryba4	chr5:112682345:36.528 (-824), chr5:112671715:45.52 (+9806), chr5:111939515:12.312 (+742006), chr5:111939215:11.684 (+742306), chr5:111938665:17.284 (+742856), chr5:111938315:32.44 (+743206), chr5:111935915:16.296 (+745606)
	FAM63B	NM_019092	UBC	NM_021009	AK123968	AK123968		Crybb1	chr5:112682345:36.528 (-2495)
	FAM65A	AK127792	KIAA1906	NM_052907	SLC15A4	NM_145648		Crygn	chr5:24333190:25.856 (-69530), chr5:24332590:13.28 (-68930), chr5:24245210:11.64 (+18450), chr5:24204130:14.952 (+59530), chr5:24203730:11.4 (+59930), chr5:24193820:22.836 (+69840)
	FAM69B	NM_152421	LOC338797	NM_001025466	SFRS8	NM_004592		Crygs	chr16:22690030:9.144 (+121448)
	FAM70B	NM_182614	USP12	BC026072	RPL21	NM_000982		Cryzl1	chr16:91727865:9.404 (+978), chr16:91695765:10.924 (+33078)
	FAM76A	AK098318	SLITRK5	NM_015567	BC036697	BC036697		Cs	chr10:127810450:19.196 (+35563)
	FAM76B	BX647586	ANKRD10	BC039715	ANKRD10	BC039715		Csda	chr6:131336675:14.468 (+1792)
	FAM83A	NM_207006	PARP16	AK000516	PUNC	NM_004884		Csde1	chr3:102821540:21.192 (-2928), chr3:102825490:14.148 (+1022)
	FAM84B	NM_174911	RPLP1	NM_001003	TLE3	AB046767		Cse1l	chr2:166792610:22.476 (+61015), chr2:166803160:11.536 (+71565)
	FAM96A	NM_032231	TMC7	BC036205	TMC7	BC036205		Csf1	chr3:107634995:9.616 (-71609), chr3:107621895:12.128 (-58509)
	FAM98A	AK074867	SCNN1B	NM_000336	SCNN1B	NM_000336		Csf1r	chr18:61227440:9.716 (-37785), chr18:61265465:22.672 (+240), chr18:61279260:9.528 (+14035), chr18:61287405:15.296 (+22180)
	FANCC	NM_000136	FLJ43855	AK125843	BC029861	BC029861		Csf2	chr11:54014930:14.148 (+48470)
	FANCG	NM_004629	CHD9	BC033770	CHD9	AY647157		Csf2ra	chr19:61275595:15.236 (+28725), chr19:61160380:26.372 (+143940), chr19:61016055:10.608 (+288265), chr19:60966690:15.528 (+337630)
	FANK1	AY358154	MGC22001	NM_153238	KIAA0182	BC037556		Csf2rb	chr15:78151495:25.9 (-4924), chr15:78156395:29.132 (-24), chr15:78156945:14.252 (+526), chr15:78231975:11.204 (+75556)
	FAP	NM_004460	PITPNM3	NM_031220	KIAA0753	NM_014804		Csf2rb2	chr15:78135995:17.0 (+37), chr15:78134895:10.068 (+1137), chr15:78108985:15.456 (+27047), chr15:78101335:14.94 (+34697), chr15:78098485:13.444 (+37547), chr15:78088385:38.288 (+47647), chr15:78079020:14.96 (+57012), chr15:78078270:10.676 (+57762)
	FARS2	NM_006567	ALOXE3	NM_021628	PER1	NM_002616		Csf3	chr11:98570585:17.816 (+7959), chr11:98572035:33.78 (+9409)
	FASLG	NM_000639	NUFIP2	NM_020772	TAOK1	NM_020791		Csf3r	chr4:125701800:10.072 (-102)
	FAT	NM_005245	SSH2	NM_033389	SSH2	NM_033389		Csgalnact1	chr8:70868390:12.812 (+390650)
	FBLN1	NM_006486	RFFL	NM_057178	RFFL	NM_057178		Csgalnact2	chr6:118117380:17.472 (-28223), chr6:118087300:47.768 (+1857), chr6:118077470:11.072 (+11687)
	FBS1	NM_022452	RAMP2	NM_005854	VPS25	NM_032353		Csk	chr9:57503795:14.488 (-10809), chr9:57498945:55.224 (-5959), chr9:57494595:25.436 (-1609), chr9:57493595:13.888 (-609), chr9:57491695:31.004 (+1291), chr9:57488145:24.272 (+4841), chr9:57486645:16.34 (+6341), chr9:57485945:13.416 (+7041)
	FBXL10	NM_032590	MEOX1	NM_004527	SOST	NM_025237		Csl	chr10:98924480:19.516 (+297811), chr10:98923830:12.32 (+298461), chr10:98922780:20.688 (+299511), chr10:98733340:23.224 (+488951), chr10:98731690:12.332 (+490601), chr10:98727990:11.412 (+494301)
	FBXL11	NM_012308	HOXB7	NM_004502	HOXB7	NM_004502		Csmd1	chr8:17290770:27.476 (+244614)
	FBXL16	NM_153350	APPBP2	NM_006380	APPBP2	NM_006380		Csmd3	chr15:48902810:9.084 (-279276)
	FBXL20	NM_032875	C17orf70	BC008883	NPLOC4	NM_017921		Csnk1a1	chr18:61797720:10.976 (+82485)
	FBXL7	NM_012304	FAM38B	NM_022068	C18orf58	NM_173817		Csnk1e	chr15:79263620:12.396 (+8866), chr15:79262870:10.476 (+9616), chr15:79262370:9.476 (+10116), chr15:79245245:15.232 (+27241), chr15:79239725:22.14 (+32761)
	FBXO11	BC043258	KIAA0427	NM_014772	SMAD7	NM_005904		Csnk1g1	chr9:65756780:29.916 (-36), chr9:65757330:13.232 (+514)
	FBXO21	NM_015002	PMAIP1	NM_021127	PMAIP1	NM_021127		Csnk1g2	chr10:80066950:10.552 (-25450), chr10:80073700:10.304 (-18700), chr10:80080835:12.432 (-11565)
	FBXO28	NM_015176	CBLN2	NM_182511	NETO1	NM_153181		Csnk1g3	chr18:54880955:9.824 (+859189), chr18:54982510:10.332 (+960744), chr18:55006680:16.048 (+984914), chr18:55012980:13.684 (+991214)
	FBXO31	BC012748	THEG	NM_016585	AK128825	AK128825		Cspg5	chr9:110183895:73.844 (+35941)
	FBXO32	NM_058229	BRUNOL5	NM_021938	BRUNOL5	NM_021938		Csprs	chr1:85274415:15.304 (+49525)
	FBXO34	NM_017943	SLC25A23	NM_024103	CRB3	NM_174881		Csprs	chr1:87488015:16.848 (+52411), chr1:87488465:14.264 (+52861), chr1:87489215:18.76 (+53611), chr1:87489615:29.46 (+54011)
	FBXO38	NM_030793	DNAJB1	NM_006145	GPSN2	NM_138501		Csrnp1	chr9:119890815:29.096 (+2960), chr9:119886665:13.076 (+7110), chr9:119852575:14.14 (+41200)
	FBXO42	NM_018994	BC068609	BC068609	UQCRFS1	NM_006003		Csrp1	chr1:137516605:17.964 (-109168), chr1:137583575:19.5 (-42198), chr1:137611115:58.568 (-14658), chr1:137626515:11.232 (+742), chr1:137628365:11.808 (+2592)
	FBXO8	NM_012180	CKAP1	NM_001281	CAPNS1	NM_001749		Csrp2	chr10:110225630:9.804 (-131601), chr10:110327815:13.248 (-29416), chr10:110347690:10.288 (-9541), chr10:110348040:16.448 (-9191), chr10:110348640:31.752 (-8591), chr10:110428465:18.088 (+71234), chr10:110443380:9.176 (+86149), chr10:110444680:11.268 (+87449)
	FBXW11	NM_033644	TRPM4	AY297046	TRPM4	AY297046		Csrp2bp	chr2:144163280:16.768 (-31438)
	FBXW7	NM_033632	LOC554235	NM_001024656	AK127489	AK127489		Csrp3	chr7:56120700:13.388 (-21680), chr7:56114800:14.572 (-15780), chr7:56088090:10.48 (+10930)
	FBXW8	NM_012174	ZNF432	NM_014650	AK129938	AK129938		Cst10	chr2:149109125:10.336 (-121859)
	FCER2	NM_002002	FLJ45832	NM_207470	MGC72104	NM_207350		Cst3	chr2:149109125:10.336 (-407922)
	FCHO2	BC014311	NCOA3	NM_006534	NCOA3	NM_006534		Cstad	chr2:30319545:15.928 (-131018)
	FCHSD2	NM_014824	LOC284751	NM_001025463	PTPN1	NM_002827		Cstf1	chr2:172210480:13.488 (+13978)
	FCMD	NM_006731	FLJ33860	NM_173644	LOC284757	NM_001004305		Cstf2t	chr19:31273970:14.168 (+116640), chr19:31274320:10.628 (+116990), chr19:31412610:28.504 (+255280), chr19:31677145:17.716 (+519815), chr19:31830730:13.636 (+673400)
	FCRL6	AK131201	RUNX1	NM_001001890	RUNX1	NM_001001890		Cstf3	chr2:104430345:14.244 (-295), chr2:104527590:15.668 (+96950), chr2:104550900:11.832 (+120260)
	FDFT1	NM_004462	PLA2G6	NM_003560	MAFF	NM_012323		Ctage5	chr12:60231460:12.032 (+728), chr12:60233760:11.332 (+3028), chr12:60320170:12.784 (+89438)
	FDPS	NM_002004	MPPED1	NM_001585	FLJ23588	AL355841		Ctbp1	chr5:33621755:13.828 (-4138), chr5:33617005:11.508 (+612)
	FECH	AK092416	DDX3X	NM_001356	DDX3X	NM_001356		Ctbs	chr3:146069045:12.576 (-44411), chr3:146073245:10.456 (-40211), chr3:146082050:12.552 (-31406)
	FEM1B	NM_015322	ZXDA	NM_007156	LOC139886	NM_001012968		Ctcf	chr8:108132370:10.292 (-28067), chr8:108133420:36.468 (-27017), chr8:108146530:13.596 (-13907)
	FER1L3	NM_133337	C16orf50	AK093035	C16orf50	AK093035		Ctcfl	chr2:172898640:37.032 (+46385), chr2:172887510:17.088 (+57515), chr2:172872360:13.352 (+72665), chr2:172863660:12.176 (+81365), chr2:172862410:22.508 (+82615), chr2:172860860:27.916 (+84165)
	FEZ2	AB076184	AJAP1	AF175409	NPHP4	NM_015102		Ctdp1	chr18:80889015:14.056 (-222610), chr18:80835360:17.14 (-168955), chr18:80808760:17.272 (-142355), chr18:80805310:13.14 (-138905), chr18:80664925:17.024 (+1480), chr18:80569960:12.228 (+96445), chr18:80569660:12.556 (+96745), chr18:80538135:9.724 (+128270), chr18:80536785:38.96 (+129620), chr18:80527235:21.684 (+139170), chr18:80526635:9.112 (+139770), chr18:80509855:9.66 (+156550)
	FGD2	NM_173558	WNT4	NM_030761	ZBTB40	NM_014870		Ctdsp1	chr1:74428485:24.98 (-9697), chr1:74444255:18.008 (+6073)
	FGD4	NM_139241	SDC3	NM_014654	PUM1	NM_001020658		Ctgf	chr10:24354355:17.032 (+39108), chr10:24355405:11.144 (+40158), chr10:24360555:9.876 (+45308)
	FGD6	NM_018351	KPNA6	NM_012316	KPNA6	NM_012316		Cth	chr3:157279990:10.204 (+308036), chr3:157244425:10.768 (+343601), chr3:157241575:16.856 (+346451), chr3:157241225:16.376 (+346801), chr3:157240425:9.044 (+347601), chr3:157238925:41.008 (+349101), chr3:157238625:40.84 (+349401), chr3:157237075:13.272 (+350951), chr3:157235275:17.084 (+352751)
	FGF1	NM_000800	NSUN4	NM_199044	NSUN4	AK128066		Ctla2a	chr13:61038040:53.468 (-55)
	FGF13	NM_033642	KIAA1799	NM_032437	KIAA1799	NM_032437		Ctla2b	chr13:60998985:29.832 (-178)
	FGF2	J04513	GADD45A	NM_001924	GADD45A	NM_001924		Ctla4	chr1:61017605:23.036 (+51737)
	FGF21	NM_019113	PDE4DIP	NM_022359	PDE4DIP	AB007923		Ctnna1	chr18:35186800:9.912 (-91765), chr18:35253335:12.508 (-25230)
	FGF22	AY359084	S100A2	NM_005978	S100A16	NM_080388		Ctnna3	chr10:62878770:10.972 (-14075)
	FGF5	NM_004464	LYCAT	NM_182551	GALNT14	NM_024572		Ctnnb1	chr9:120495865:17.004 (-346727), chr9:120684890:19.228 (-157702), chr9:120685440:26.348 (-157152), chr9:120685840:21.1 (-156752), chr9:120776355:20.748 (-66237)
	FGFBP1	NM_005130	KCNH7	NM_033272	FIGN	NM_018086		Ctnnbip1	chr4:148873260:9.124 (-19089), chr4:148923705:11.232 (+31356)
	FGFR1OP2	BC032143	DNAPTP6	NM_015535	DNAPTP6	NM_015535		Ctps	chr4:120241430:12.424 (+1450)
	FHL1	NM_001449	DNER	NM_139072	DNER	NM_139072		Ctr9	chr7:118096710:10.568 (-75754), chr7:118097010:12.452 (-75454), chr7:118098160:14.192 (-74304), chr7:118100160:20.244 (-72304), chr7:118102110:9.416 (-70354), chr7:118120185:10.104 (-52279), chr7:118120585:14.36 (-51879), chr7:118121385:17.768 (-51079), chr7:118143130:57.36 (-29334), chr7:118147830:30.368 (-24634)
	FHL2	DQ266432	BC072415	BC072415	RASA2	D82880		Ctrb1	chr8:114168365:13.288 (+46544)
	FHOD1	NM_013241	SKIL	NM_005414	SKIL	NM_005414		Ctrl	chr8:108461305:10.9 (-3544), chr8:108460005:15.12 (-2244), chr8:108459155:17.18 (-1394)
	FHOD3	AB084087	CENTB2	NM_012287	CENTB2	NM_012287		Ctsb	chr14:63754505:13.896 (+13204), chr14:63754855:10.864 (+13554)
	FIBCD1	AK027716	FLJ20534	NM_017867	MFAP3L	NM_001009554		Ctsc	chr7:95425810:11.708 (-792), chr7:95426360:13.488 (-242), chr7:95440600:15.484 (+13998), chr7:95505680:12.888 (+79078), chr7:95571680:15.128 (+145078), chr7:95572430:13.82 (+145828)
	FIBP	NM_198897	RAD1	NM_133377	RAD1	NM_133377		Ctsd	chr7:149605975:16.256 (-32201), chr7:149589695:18.612 (-15921), chr7:149585345:57.38 (-11571), chr7:149584545:22.232 (-10771), chr7:149584145:23.092 (-10371), chr7:149582745:9.548 (-8971), chr7:149580395:20.196 (-6621), chr7:149577295:10.496 (-3521), chr7:149576345:9.048 (-2571), chr7:149567195:26.368 (+6579)
	FIGN	BX649105	ISL1	NM_002202	PELO	NM_015946		Ctse	chr1:133535100:17.144 (+210), chr1:133554740:11.064 (+19850)
	FILIP1	BX647178	SOX4	NM_003107	PRL	NM_000948		Ctse	chr1:133535100:17.144 (+210)
	FIS	NM_175616	HIST1H2BD	NM_138720	HIST1H2BE	BC101748		Ctsg	chr14:56721250:10.276 (+160)
	FJX1	NM_014344	BAT4	NM_033177	BAT4	NM_033177		Ctsh	chr9:89970415:13.808 (+21311)
	FKBP3	NM_002013	SYNGAP1	NM_006772	SYNGAP1	NM_006772		Ctsk	chr3:95261600:11.132 (-41607), chr3:95325285:9.32 (+22078)
	FKBP7	NM_181342	RNF8	NM_003958	KIAA0082	NM_015050		Ctsl	chr13:64504620:10.748 (-33007), chr13:64503970:16.816 (-32357), chr13:64503370:9.296 (-31757), chr13:64471990:11.764 (-377)
	FKHL18	NM_004118	EFHC1	NM_018100	EFHC1	NM_018100		Ctss	chr3:95325285:9.32 (-5422)
	FLCN	NM_144606	PNRC1	NM_006813	PNRC1	NM_006813		Ctsz	chr2:174270035:10.064 (-5543), chr2:174265335:22.392 (-843), chr2:174264685:11.592 (-193)
	FLG	NM_002016	C6orf97	NM_025059	ESR1	X03635		Cttn	chr7:151722410:10.908 (-65765), chr7:151678980:34.988 (-22335), chr7:151675080:11.86 (-18435), chr7:151633530:9.788 (+23115), chr7:151633180:27.352 (+23465), chr7:151419565:10.9 (+237080)
	FLG2	NM_001014342	TIAM2	NM_001010927	TIAM2	AF120323		Ctu2	chr8:124998015:9.62 (-2027), chr8:125009020:46.272 (+8978), chr8:125071760:12.576 (+71718), chr8:125075710:9.488 (+75668), chr8:125082010:14.58 (+81968)
	FLJ10006	NM_017969	PTPRN2	NM_130842	PTPRN2	NM_130842		Ctxn3	chr18:57996975:9.084 (+368836)
	FLJ10081	AK023813	FAM84B	NM_174911	M13930	M13930		Cubn	chr2:13461800:15.832 (-48298), chr2:13460550:13.0 (-47048), chr2:13460000:11.892 (-46498), chr2:13335520:13.724 (+77982), chr2:13335220:12.32 (+78282), chr2:13331870:10.544 (+81632)
	FLJ10159	AK090879	C8orf77	BC046439	C8orf33	NM_023080		Cugbp2	chr2:6644790:22.324 (+357557), chr2:6642890:10.964 (+359457), chr2:6639590:12.524 (+362757), chr2:6634740:11.964 (+367607), chr2:6632040:18.664 (+370307), chr2:6628740:24.092 (+373607), chr2:6625940:11.404 (+376407), chr2:6301055:13.924 (+701292)
	FLJ10260	NM_018042	KCNT1	AK127272	KCNT1	AK127272		Cul2	chr18:3481650:42.632 (+98428), chr18:3482150:15.324 (+98928)
	FLJ10324	NM_018059	ACBD5	BC030555	LOC387646	NM_001006604		Cul3	chr1:80753595:52.98 (-416591), chr1:80743330:12.36 (-406326), chr1:80716170:15.82 (-379166), chr1:80715620:17.164 (-378616), chr1:80712720:25.136 (-375716), chr1:80710870:17.988 (-373866), chr1:80710570:15.016 (-373566), chr1:80662425:18.428 (-325421), chr1:80661975:28.956 (-324971), chr1:80658175:12.252 (-321171), chr1:80656275:13.704 (-319271), chr1:80640570:15.88 (-303566), chr1:80624870:11.66…
	FLJ10560	NM_018138	ADAM12	BC060804	ADAM12	BC060804		Cul4a	chr8:13105180:9.692 (-540)
	FLJ10661	NM_152563	ART1	NM_004314	ART1	NM_004314		Cul9	chr17:46647500:11.644 (+35836)
	FLJ10786	NM_018219	FKSG44	AK074850	BX538238	BX538238		Cuta	chr17:27094000:20.596 (-17578), chr17:27093500:11.964 (-17078)
	FLJ10986	AK090568	AF001542	AF001542	BX538238	BX538238		Cutc	chr19:43827950:30.992 (+438)
	FLJ11021	BX640711	FIBP	NM_198897	DIPA	NM_006848		Cux1	chr5:137122750:32.068 (-81053), chr5:137118250:34.452 (-76553), chr5:137108380:18.712 (-66683), chr5:137106630:19.28 (-64933), chr5:137101580:24.788 (-59883), chr5:137096280:11.796 (-54583), chr5:137041250:15.24 (+447), chr5:137033450:39.104 (+8247), chr5:136958400:45.196 (+83297)
	FLJ11200	NM_018359	MYEOV	NM_138768	CCND1	NM_053056		Cux2	chr5:122295975:14.464 (+201858)
	FLJ11259	BC018435	KIAA0999	NM_025164	PAFAH1B2	NM_002572		Cwc22	chr2:78698995:10.716 (-914756), chr2:78685565:15.66 (-901326)
	FLJ11305	BC008975	TNFRSF1A	AK056611	TNFRSF1A	AK056611		Cwh43	chr5:73741840:25.98 (-55476), chr5:73755655:12.196 (-41661), chr5:73882360:14.952 (+85044), chr5:73886810:70.148 (+89494), chr5:74021510:15.62 (+224194)
	FLJ11506	NM_024666	SSPN	NM_005086	C12orf11	NM_018164		Cx3cl1	chr8:97329095:20.908 (+33016)
	FLJ12529	BC018135	PPFIBP1	BC050281	PPFIBP1	BC050281		Cxadr	chr16:78199020:11.9 (-102915), chr16:78201320:18.784 (-100615), chr16:78532465:9.424 (+230530), chr16:78532915:9.964 (+230980), chr16:78558235:13.02 (+256300), chr16:78563835:9.368 (+261900), chr16:78576560:9.344 (+274625), chr16:78577210:18.544 (+275275), chr16:78577710:9.128 (+275775)
	FLJ12716	NM_021942	LOC196394	BC045831	LOC196394	BC045831		Cxcl1	chr5:91313970:16.808 (-6300), chr5:91326570:39.524 (+6300)
	FLJ12886	BC008869	BICD1	NM_001003398	BICD1	NM_001003398		Cxcl10	chr5:92787325:15.896 (-9446), chr5:92782730:11.36 (-4851)
	FLJ13197	NM_024614	NAP1L1	NM_139207	C12orf58	BC013795		Cxcl11	chr5:92824245:17.788 (-31943), chr5:92804050:16.712 (-11748), chr5:92801750:12.412 (-9448), chr5:92787325:15.896 (+4977)
	FLJ13236	NM_024902	LTA4H	BC032528	LTA4H	BC032528		Cxcl12	chr6:117572470:9.872 (+453890), chr6:117706255:13.576 (+587675)
	FLJ13639	NM_024705	GPR81	BC066881	DENR	NM_003677		Cxcl15	chr5:91218900:28.104 (-4659), chr5:91313970:16.808 (+90411)
	FLJ13646	NM_024584	AL137487	AL137487	AL137487	AL137487		Cxcl16	chr11:70282805:11.72 (-9320), chr11:70281605:12.468 (-8120)
	FLJ13984	NM_024770	GPC5	U66033	GPC5	U66033		Cxcl2	chr5:91326570:39.524 (-6354), chr5:91332720:12.092 (-204), chr5:91338180:25.348 (+5256)
	FLJ14213	NM_024841	RASA3	NM_007368	RASA3	NM_007368		Cxcl3	chr5:91203050:12.032 (-12078), chr5:91214900:21.248 (-228)
	FLJ14437	AL832379	SOX8	NM_014587	C1QTNF8	NM_207419		Cxcl5	chr5:91090055:16.588 (-98269), chr5:91090855:14.144 (-97469), chr5:91118960:17.568 (-69364), chr5:91119310:21.176 (-69014), chr5:91123685:14.568 (-64639), chr5:91125235:20.156 (-63089)
	FLJ14466	BC075831	AK093095	AK093095	DLGAP1	BC070175		Cxcr3	chrX:99290020:7.724 (-360535), chrX:99256380:8.58 (-326895), chrX:99249570:6.712 (-320085), chrX:99232320:9.952 (-302835), chrX:99227270:12.676 (-297785), chrX:99203420:33.516 (-273935), chrX:98965850:6.432 (-36365)
	FLJ14503	BC089400	AK093095	AK093095	DLGAP1	BC070175		Cxcr4	chr1:130729865:34.632 (-240990), chr1:130644110:30.896 (-155235), chr1:130609640:15.58 (-120765), chr1:130601900:24.916 (-113025), chr1:130578040:13.256 (-89165), chr1:130523035:22.736 (-34160), chr1:130511935:25.2 (-23060), chr1:130511385:42.436 (-22510), chr1:130510835:15.664 (-21960), chr1:130466945:48.34 (+21930), chr1:130446450:16.82 (+42425), chr1:130446000:18.792 (+42875), chr1:130445350:1…
	FLJ16008	NM_001001665	DSG2	NM_001943	DSG2	NM_001943		Cxcr5	chr9:44387730:12.656 (-53208), chr9:44375930:16.364 (-41408), chr9:44373630:47.664 (-39108), chr9:44370080:12.4 (-35558), chr9:44346320:43.416 (-11798), chr9:44336630:13.332 (-2108), chr9:44320480:14.632 (+14042)
	FLJ16124	NM_001004345	GNG7	NM_052847	GNG7	NM_052847		Cxcr7	chr1:92118710:11.844 (+18133), chr1:92154250:17.284 (+53673), chr1:92185845:16.296 (+85268)
	FLJ16641	NM_001004316	AK129685	AK129685	BC101209	BC101209		Cxxc1	chr18:74375540:10.94 (-325)
	FLJ20032	BX640738	LOC284434	NM_001007525	LOC284434	NM_001007525		Cxxc4	chr3:133246475:10.124 (-656636), chr3:133248075:21.404 (-655036), chr3:133286545:39.516 (-616566), chr3:133287295:16.048 (-615816), chr3:133289645:36.22 (-613466), chr3:133418205:10.584 (-484906), chr3:133421605:12.832 (-481506), chr3:133863105:9.476 (-40006), chr3:134002340:45.0 (+99229), chr3:134028920:15.356 (+125809)
	FLJ20035	NM_017631	ACTN4	D89980	ACTN4	D89980		Cxxc5	chr18:35988115:10.344 (-1356), chr18:35996275:9.352 (+6804), chr18:35996625:11.532 (+7154), chr18:35998375:9.032 (+8904), chr18:36008175:12.616 (+18704), chr18:36008975:18.828 (+19504), chr18:36009525:17.644 (+20054), chr18:36010975:13.7 (+21504), chr18:36102035:20.3 (+112564)
	FLJ20097	NM_017667	FKBP1A	NM_000801	NSFL1C	NM_182483		Cyb5	chr18:85018500:9.012 (-2305), chr18:85097375:9.932 (+76570)
	FLJ20152	NM_001034850	MKKS	BC028973	JAG1	NM_000214		Cyb5b	chr8:109733405:10.812 (+58845), chr8:109778800:9.968 (+104240)
	FLJ20160	NM_017694	PLAGL2	NM_002657	PLAGL2	NM_002657		Cyb5d1	chr11:69209725:11.6 (-878), chr11:69193370:20.644 (+15477)
	FLJ20273	AF262323	BC038088	BC038088	C20orf112	AK097804		Cyba	chr8:124962455:9.276 (-5616), chr8:124962105:10.452 (-5266), chr8:124956210:13.452 (+629)
	FLJ20280	BC101716	AK128705	AK128705	SLC35C2	NM_173073		Cybasc3	chr19:10663765:16.308 (+11553)
	FLJ20294	NM_017749	PTGIS	NM_000961	B4GALT5	NM_004776		Cybrd1	chr2:71041970:16.524 (+85860)
	FLJ20309	NM_017759	APP	NM_201413	APP	NM_201413		Cycs	chr6:50409445:9.168 (+107027)
	FLJ20366	NM_017786	CHAF1B	NM_005441	CLDN14	NM_144492		Cyfip1	chr7:63111235:12.536 (+13795)
	FLJ20487	NM_017841	KLHL22	NM_032775	PCQAP	NM_001003891		Cyfip2	chr11:46128250:20.7 (-2399), chr11:46126150:13.092 (-299), chr11:46125500:13.748 (+351), chr11:46054830:11.608 (+71021)
	FLJ20489	NM_017842	H19	BC053636	C11orf43	NM_001007139		Cyld	chr8:91177455:12.388 (-43471), chr8:91186290:25.816 (-34636), chr8:91192590:9.784 (-28336)
	FLJ20512	NM_017854	PRKCE	NM_005400	PRKCE	NM_005400		Cyp11a1	chr9:57791950:22.188 (-70873), chr9:57804925:19.616 (-57898), chr9:57816425:25.884 (-46398), chr9:57817025:15.396 (-45798), chr9:57826060:22.14 (-36763), chr9:57859170:17.204 (-3653), chr9:57862670:12.964 (-153)
	FLJ20558	NM_017880	SPP2	NM_006944	ARL4C	AJ579850		Cyp17a1	chr19:46771885:12.852 (-24396), chr19:46765155:10.02 (-17666), chr19:46764855:10.336 (-17366), chr19:46764205:18.868 (-16716), chr19:46744450:12.376 (+3039), chr19:46704430:13.752 (+43059), chr19:46693090:34.14 (+54399), chr19:46687940:10.808 (+59549), chr19:46684140:14.184 (+63349), chr19:46677275:10.184 (+70214)
	FLJ20628	NM_017910	C3orf44	NM_152394	C3orf44	NM_152394		Cyp1a2	chr9:57503795:14.488 (+27666), chr9:57498945:55.224 (+32516)
	FLJ20647	NM_017918	NLGN1	NM_014932	NAALADL2	NM_207015		Cyp24a1	chr2:170329830:20.824 (-7193), chr2:170329380:11.216 (-6743)
	FLJ20674	NM_019086	SPP1	NM_000582	SPP1	NM_000582		Cyp26b1	chr6:84833315:11.788 (-289576), chr6:84701635:15.532 (-157896), chr6:84624385:10.38 (-80646), chr6:84611595:15.932 (-67856)
	FLJ20920	NM_025149	RAB23	NM_016277	GUSBL2	NM_206908		Cyp26c1	chr19:37636170:29.804 (-123999)
	FLJ20972	NM_025030	THBS2	NM_003247	THBS2	NM_003247		Cyp2ab1	chr16:20424990:14.852 (-99514)
	FLJ21106	NM_025097	RGS20	AY046538	RGS20	AY046538		Cyp2b10	chr7:26677130:9.472 (-5552), chr7:26687015:9.84 (+4333)
	FLJ21127	AK092775	PFKFB3	AK131307	AK128185	AK128185		Cyp2b13	chr7:26687015:9.84 (-159498), chr7:26948380:11.048 (+101867)
	FLJ21616	NM_024567	HKDC1	NM_025130	HKDC1	NM_025130		Cyp2b9	chr7:26948380:11.048 (-10047)
	FLJ21736	NM_024922	AK125849	AK125849	KNDC1	NM_152643		Cyp2d26	chr15:82641010:9.596 (-16336)
	FLJ21749	BC013883	FLJ14213	NM_024841	FLJ14213	NM_024841		Cyp2r1	chr7:121605385:11.032 (+101100), chr7:121596900:71.896 (+109585), chr7:121596150:11.016 (+110335)
	FLJ21827	NM_020153	LTBP3	AK024477	SSSCA1	NM_006396		Cyp2s1	chr7:26677130:9.472 (-75582), chr7:26598635:9.032 (+2913)
	FLJ21839	NM_021831	SHANK2	NM_012309	SHANK2	NM_012309		Cyp2t4	chr7:27945080:14.2 (+6348)
	FLJ22104	BX648678	SALL1	NM_002968	CHD9	AY647157		Cyp4b1	chr4:115404920:9.144 (-84611)
	FLJ22222	BC009297	ALOXE3	NM_021628	PER1	NM_002616		Cyp4f13	chr17:33084315:10.924 (-10)
	FLJ22313	BC020264	PLXDC1	NM_020405	CACNB1	NM_000723		Cyp4f16	chr17:32673520:11.232 (-53), chr17:32688175:12.128 (+14602)
	FLJ22349	NM_024821	HOXB6	NM_018952	HOXB6	NM_018952		Cyp4f18	chr8:74532510:10.464 (+1014)
	FLJ22531	NM_024650	NPLOC4	NM_017921	NPLOC4	NM_017921		Cyp4x1	chr4:114805760:11.824 (+821), chr4:114769055:18.124 (+37526), chr4:114768455:14.948 (+38126), chr4:114767205:11.54 (+39376)
	FLJ22555	NM_024520	C19orf19	NM_182577	C19orf19	NM_182577		Cyp8b1	chr9:121828200:17.12 (-2778), chr9:121821150:48.116 (+4272), chr9:121818900:32.88 (+6522)
	FLJ22624	BC025367	BRUNOL5	NM_021938	NFIC	NM_205843		Cysltr2	chr14:73524980:8.632 (-76060), chr14:73524280:18.932 (-75360), chr14:73523780:30.764 (-74860), chr14:73523280:13.98 (-74360), chr14:73522580:39.796 (-73660), chr14:73517880:8.74 (-68960), chr14:73517030:10.896 (-68110), chr14:73507580:8.644 (-58660), chr14:73505430:9.568 (-56510), chr14:73464330:11.212 (-15410), chr14:73380740:10.148 (+68180), chr14:73289910:10.412 (+159010), chr14:73287660:22.62…
	FLJ23754	NM_152675	SCDR10	AY313896	SCDR10	AY313896		Cyth1	chr11:118093930:19.776 (-19875), chr11:118072990:14.924 (+1065), chr11:118009700:30.436 (+64355), chr11:117853245:20.152 (+220810)
	FLJ25416	AK058145	VAV1	NM_005428	VAV1	BC013361		Cyth3	chr5:144340660:13.456 (-42655), chr5:144430875:12.748 (+47560), chr5:144459520:46.352 (+76205), chr5:144460070:11.276 (+76755)
	FLJ27255	NM_207501	AK127494	AK127494	INSR	X02160		Cyth4	chr15:78410935:10.656 (-16541), chr15:78425585:12.936 (-1891)
	FLJ27365	NM_207477	SPHK2	NM_020126	SPHK2	NM_020126		Cytip	chr2:58036220:16.96 (-23688), chr2:58007970:10.8 (+4562), chr2:57986185:14.932 (+26347)
	FLJ30277	NM_153008	ZHX3	NM_015035	LPIN3	NM_022896		Cytsa	chr10:74608960:16.904 (-65857), chr10:74690280:10.08 (+15463), chr10:74735985:17.904 (+61168), chr10:74762640:11.16 (+87823), chr10:74764290:12.912 (+89473), chr10:74764840:45.004 (+90023), chr10:74766240:18.04 (+91423), chr10:74766740:13.408 (+91923), chr10:74767440:16.624 (+92623)
	FLJ30655	NM_144643	EEF1A2	NM_001958	EEF1A2	NM_001958		Cytsb	chr11:61818755:18.18 (-71843), chr11:61819655:35.704 (-70943), chr11:61820205:11.124 (-70393), chr11:61841405:11.932 (-49193), chr11:61962250:73.188 (+71652), chr11:61966250:11.288 (+75652), chr11:61998640:38.444 (+108042), chr11:62031410:11.856 (+140812), chr11:62034660:14.48 (+144062), chr11:62035610:13.024 (+145012), chr11:62037110:28.844 (+146512), chr11:62051960:15.672 (+161362), chr11:62054…
	FLJ30934	NM_152760	ZDHHC8	BC053544	AK057137	AK057137		D10627	chr8:71706305:9.784 (-26639), chr8:71720495:12.12 (-12449)
	FLJ31438	BC029502	LOC388882	NM_001006606	IGLL1	NM_020070		D10Ertd610e	chr10:126631595:28.724 (-4521)
	FLJ32028	NM_152680	RAB33A	NM_004794	RAB33A	NM_004794		D10Ertd641e	chr10:59544295:10.928 (-78436), chr10:59543545:18.424 (-77686), chr10:59543045:11.992 (-77186), chr10:59541395:40.98 (-75536), chr10:59540845:14.916 (-74986)
	FLJ32065	NM_153032	PBX3	NM_006195	C9orf28	NM_033446		D10Jhu81e	chr10:77619660:12.356 (+12852), chr10:77597405:18.128 (+35107), chr10:77549900:9.336 (+82612)
	FLJ32206	NM_152497	ARF1	NM_001024227	ARF1	NM_001024227		D10Wsu52e	chr10:85391125:9.692 (+29412), chr10:85390675:10.588 (+29862)
	FLJ32549	BC036246	KLF7	BX537890	CREB1	NM_134442		D14Ertd436e	chr14:48182220:8.476 (+5888), chr14:48079350:8.456 (+108758), chr14:48064785:8.832 (+123323)
	FLJ32658	BC029811	ATP11B	NM_014616	ATP11B	NM_014616		D14Ertd668e	chr14:60016020:9.076 (-31694)
	FLJ32921	NM_207317	CAMK2D	NM_172128	ARSJ	AY875938		D15Wsu169e	chr15:76647860:13.952 (+720), chr15:76635660:9.604 (+12920), chr15:76632710:45.072 (+15870), chr15:76630260:13.288 (+18320), chr15:76589240:9.956 (+59340)
	FLJ32926	AK057357	COL23A1	NM_173465	COL23A1	NM_173465		D17H6S56E-3	chr17:35158420:19.668 (+4897), chr17:35158970:24.948 (+5447), chr17:35160370:13.868 (+6847), chr17:35164870:14.668 (+11347)
	FLJ32955	NM_153041	RC74	NM_018250	FLJ21616	NM_024567		D18Ertd653e	chr18:68091710:12.088 (-1200), chr18:68093610:9.088 (+700), chr18:68291085:9.1 (+198175), chr18:68300400:9.204 (+207490), chr18:68319370:17.928 (+226460), chr18:68319670:13.76 (+226760), chr18:68320670:10.928 (+227760), chr18:68330920:11.392 (+238010), chr18:68349660:10.832 (+256750), chr18:68354560:13.316 (+261650)
	FLJ33718	AK096456	SLURP1	NM_020427	LYPD2	NM_205545		D19Bwg1357e	chr19:28084535:13.82 (-580226), chr19:27981575:11.084 (-477266)
	FLJ33814	NM_173510	FIBCD1	NM_032843	LAMC3	AK075536		D19Wsu162e	chr19:46677275:10.184 (+3635), chr19:46684140:14.184 (+10500), chr19:46687940:10.808 (+14300), chr19:46693090:34.14 (+19450), chr19:46704430:13.752 (+30790), chr19:46744450:12.376 (+70810)
	FLJ34047	NM_173669	OSBPL5	NM_020896	OSBPL5	NM_020896		D230025D16Rik	chr8:107696025:9.312 (-53062)
	FLJ34443	NM_175918	TPCN2	NM_139075	MYEOV	NM_138768		D230037D09Rik	chr12:103981675:11.528 (-294), chr12:103983275:42.304 (+1306)
	FLJ34922	NM_152270	NCOR2	AY965853	NCOR2	AY965853		D2Ertd750e	chr2:118630415:12.112 (-9323)
	FLJ35767	NM_207459	NCOR2	AF125672	NCOR2	NM_006312		D2hgdh	chr1:95721635:11.348 (-181)
	FLJ36090	BC040527	FAM70B	NM_182614	FAM70B	NM_182614		D5Ertd579e	chr5:37103175:23.58 (-15968), chr5:36963465:18.9 (+123742)
	FLJ37549	NM_152605	AFG3L1	NM_001132	AFG3L1	NM_001132		D5Wsu178e	chr5:30563120:12.76 (+3963)
	FLJ37927	NM_152623	KSR1	NM_014238	KSR1	NM_014238		D630042F21Rik	chr6:129464265:14.212 (+1691), chr6:129465315:10.224 (+2741)
	FLJ38663	NM_152269	AK128825	AK128825	C19orf19	NM_182577		D6Wsu116e	chr6:116158395:9.02 (+321), chr6:116177940:26.896 (+19866), chr6:116179190:14.232 (+21116)
	FLJ38973	NM_153689	JUND	AK223630	LSM4	NM_012321		D8Ertd82e	chr8:37193320:10.768 (+35439), chr8:37222130:14.936 (+64249), chr8:37222480:9.088 (+64599), chr8:37301240:9.084 (+143359)
	FLJ39155	AK096474	CDH4	NM_001794	CDH4	NM_001794		D930014E17Rik	chr7:116772555:10.172 (-74695)
	FLJ39370	BC041964	MCM5	NM_006739	RASD2	NM_014310		D930015E06Rik	chr3:83873355:19.424 (-29273), chr3:83844175:9.708 (-93), chr3:83839925:11.692 (+4157), chr3:83751630:20.96 (+92452), chr3:83667155:12.316 (+176927)
	FLJ40142	NM_207435	AY358255	AY358255	FLJ10379	BC032538		Daam1	chr12:72983495:15.564 (+51431), chr12:72994240:16.492 (+62176), chr12:73034265:15.028 (+102201), chr12:73080220:11.072 (+148156)
	FLJ40194	NM_001007529	IRF4	U52682	EXOC2	NM_018303		Daam2	chr17:49578815:10.468 (+124846), chr17:49576215:12.732 (+127446)
	FLJ40629	AK097948	AK127678	AK127678	C6orf105	NM_032744		Dab2	chr15:5425970:9.724 (-910777), chr15:5467680:11.236 (-869067), chr15:5489580:10.504 (-847167), chr15:6009835:9.596 (-326912)
	FLJ41603	NM_001001669	HIST1H2BD	NM_138720	HIST1H2BD	NM_138720		Dab2ip	chr2:35551505:11.404 (+74005), chr2:35687295:46.96 (+209795), chr2:35754495:10.444 (+276995)
	FLJ41993	NM_001001694	NIBP	BC006206	NIBP	BC006206		Dach1	chr14:99272840:23.516 (-704079), chr14:99269290:10.56 (-700529)
	FLJ42102	NM_001001680	RUSC2	NM_014806	RUSC2	NM_014806		Dad1	chr14:54847185:13.46 (+26418)
	FLJ42177	AK124171	VAV2	AK130475	VAV2	S76992		Daf2	chr1:132270650:46.184 (+48925), chr1:132212975:13.116 (+106600), chr1:132197070:17.408 (+122505), chr1:132179195:20.928 (+140380), chr1:131673750:15.348 (+645825), chr1:131512910:28.772 (+806665)
	FLJ43339	AK126485	HCFC1R1	NM_017885	HCFC1R1	NM_017885		Daglb	chr5:144171170:24.676 (-54190), chr5:144226540:15.016 (+1180), chr5:144227090:11.5 (+1730), chr5:144270570:18.068 (+45210)
[truncated: 6,592 more rows]

## Sheet: Table S4-6
Table S4-6: EVI1 target genes as previously identified by ChiP
[truncated: 21 more rows]
