# Supplementary material for: Orthogonal proteogenomic analysis identifies the druggable PA2G4-MYC axis in 3q26 AML
Source: Nat Commun. 2024 Jun 4;15:4739. doi: 10.1038/s41467-024-48953-3 (PMC11150407; doi:10.1038/s41467-024-48953-3)
Supplement: Supplementary file 9 — Source Data [file 41467_2024_48953_MOESM9_ESM.xlsx]

## Sheet: 2A
EVI1 and ∆EVI1 expression in EVI1High AML cell lines.
EVI1
beta-Actin

## Sheet: 2C
EVI1 and ∆EVI1 expression in TF1 cells 6 days after shRNA transduction.
					EVI1
					beta-Actin

## Sheet: 2D
Percentage of EVI1 mRNA relative to the control gene RPL13A (ΔΔCT) in TF1 cells 6 days after shRNA transduction
n	NT	#16	#87
1	1.33955	0.713363	0.289621
2	0.924668	0.719525	0.157808
3	0.80734	0.735475	0.12549
Ordinary one-way ANOVA
Tukey's multiple comparisons test	Mean Diff.	95.00% CI of diff.	Significant?	Summary	Adjusted P Value
NT vs. #16	0.3011	-0.1228 to 0.7249	No	ns	0.1537
NT vs. #87	0.8329	0.4090 to 1.257	Yes	**	0.0023
#16 vs. #87	0.5318	0.1079 to 0.9557	Yes	*	0.0198

## Sheet: 2E
Effect of EVI1 loss in TF1 cells at three or six days after shRNA selection on cell proliferation.
Days	NT				#16				#87
0	1.03229	0.975407	1.02854	0.963766	0.988869	0.949972	1.10303	0.95813	1.03584	1.03089	0.988729	0.944543
3	3.85313	4.11802	3.98516	3.92351	3.52314	3.91125	3.70696	3.80438	3.4373	3.3672	3.32619	3.32658
6	27.6801	28.4918	27.8629	28.9168	23.1854	24.0212	23.2131	22.5564	13.7729	15.7149	13.5153	10.9617
2way ANOVA
Tukey's multiple comparisons test	Mean Diff.	95.00% CI of diff.	Significant?	Summary	Adjusted P Value
0
NT vs. #16	0	-1.246 to 1.246	No	ns	>0.9999
NT vs. #87	-2.5e-07	-1.246 to 1.246	No	ns	>0.9999
#16 vs. #87	-2.5e-07	-1.246 to 1.246	No	ns	>0.9999
3
NT vs. #16	0.2335	-1.012 to 1.479	No	ns	0.8882
NT vs. #87	0.6056	-0.6402 to 1.851	No	ns	0.4603
#16 vs. #87	0.3721	-0.8737 to 1.618	No	ns	0.7418
6
NT vs. #16	4.994	3.748 to 6.240	Yes	****	<0.0001
NT vs. #87	14.75	13.50 to 15.99	Yes	****	<0.0001
#16 vs. #87	9.753	8.507 to 11.00	Yes	****	<0.0001

## Sheet: 2F
Effect of shRNA-directed EVI1 loss in the ability of TF1 to form colonies in methylcellulose compared to NT.
NT	#16	#87
4	3	0
1	3	0
2	2	0
3	1	1
2	3	3
3	3	1
3	2	0
4	5	0
3	3	0
4	0	3

## Sheet: 2G
Effect of AR-42, belinostat, and entinostat on cell viability in EVI1High cell lines following 72 hours (hr) of treatment.
[uM]	UCSD/AML1		MOLM1		HNT34		MUTZ-3		TF1
0.01	0.999552	1.00045	0.982187	1.01781	0.983006	1.01699	1.01505	0.984946	0.996938	1.00306
0.016	1.00944	1.01159	0.983226	0.95594	1.06773	1.03896	1.04046	1.01284	1.03247	1.05254
0.031	1.01415	1.04841	0.970754	0.89927	1.05222	1.01504	1.03868	0.99856	1.11012	1.14722
0.0625	1.01657	1.05297	0.948586	1.00244	1.02993	1.01293	1.02393	0.996611	1.13879	1.16662
0.125	0.9886	1.03103	0.910937	0.960613	0.946277	0.947873	0.993055	1.01217	1.17298	1.18686
0.25	0.902993	0.953791	0.897098	0.914868	0.951	0.896334	1.00364	1.0019	1.10863	1.10759
0.5	0.794286	0.845045	0.909782	0.784733	0.821461	0.748701	0.896805	0.883453	0.912134	0.929362
1	0.642972	0.666622	0.489377	0.519905	0.320149	0.425211	0.65153	0.683514	0.322653	0.351547
2	0.447709	0.468824	0.111538	0.134067	0.0772636	0.0958347	0.337096	0.363211	0.0242417	0.0312882
log(inhibitor) vs. normalized response -- Variable slope
Best-fit values	UCSD/AML1	MOLM1	HNT34	MUTZ-3	TF1
LogIC50	0.2269	-0.00936	-0.09011	0.1605	-0.0627
HillSlope	-1.349	-2.411	-2.49	-2.012	-4.691
IC50	1.686	0.9787	0.8126	1.447	0.8656
Std. Error
LogIC50	0.02373	0.02076	0.0162	0.01073	0.03245
HillSlope	0.1052	0.26	0.2067	0.1043	1.604
95% CI (profile likelihood)
LogIC50	0.1798 to 0.2810	-0.05374 to 0.03435	-0.1245 to -0.05593	0.1379 to 0.1838	-0.1343 to -0.005372
HillSlope	-1.567 to -1.161	-3.162 to -1.883	-3.014 to -2.082	-2.233 to -1.812	??? to -2.822
IC50	1.513 to 1.910	0.8836 to 1.082	0.7507 to 0.8792	1.374 to 1.527	0.7341 to 0.9877
Goodness of Fit
Degrees of Freedom	16	16	16	16	16
R squared	0.9745	0.97	0.9859	0.9906	0.9348
Sum of Squares	169.7	421.4	264.9	80.83	1751
Sy.x	3.257	5.132	4.069	2.248	10.46
Number of points
# of X values	18	18	18	18	18
# Y values analyzed	18	18	18	18	18

## Sheet: 2I
Apoptotic fold increase, expressed as a percentage of annexin V-positive cells relative to vehicle control.
	Dead	Alive
DMSO	14	86
AR 0.4 uM	23	77
AR 0.8 uM	45.6	54.4
AR 1.6 uM	74.6	25.4
BEL 1 uM	13	87
BEL 2 uM	15.4	84.6
BEL 4 uM	25.7	74.3
ENT 1 uM	14.6	85.4
ENT 2 uM	18.1	81.9
ENT 4 uM	23.91	76.09

## Sheet: 2K
Mean number of colonies per field 20 days after plating cells.
UCSD/AML1								MOLM1								TF1
DMSO	0.2 μM AR-42	0.5 μM AR-42	0.25 μM Belinostat	0.5 μM Belinostat	0.25 μM Entinostat	0.5 μM Entinostat		DMSO	AR 0.2 uM	AR 0.5 uM	Belinostat 0.25 uM	Belinostat 0.5 uM	Entinostat 0.25 uM	Entinostat 0.5 uM		DMSO	AR 0.2 uM	AR 0.5 uM	Belinostat 0.25 uM	Belinostat 0.5 uM	Entinostat 0.25 uM	Entinostat 0.5 uM
4	0	0	3	0	1	1		10	0	0	4	1	0	0		2	1	0	0	0	1	1
1	0	0	0	0	1	1		6	0	0	3	1	0	1		1	0	0	0	0	0	0
0	0	0	1	0	0	1		8	0	0	2	0	0	0		2	0	0	1	0	0	0
0	0	0	2	0	0	0		7	0	0	2	1	1	0		1	0	0	0	0	1	0
2	0	0	1	1	1	1		8	0	0	2	0	0	0		1	0	0	1	0	1	0
2	0	0	1	1	3	0		9	0	0	3	0	0	0		2	0	0	1	0	1	0
4	0	0	1	0	2	1		9	0	0	2	0	0	0		2	0	0	1	0	0	0
1	0	0	2	1	1	0		8	0	0	3	2	0	0		1	0	0	0	0	0	0
2	0	0	1	0	0	0		5	0	0	1	0	0	0		1	0	0	0	0	0	0
5	0	0	1	0	1	0		10	0	0	5	1	0	0		1	0	0	0	0	0	0
Ordinary one-way ANOVA								Ordinary one-way ANOVA								Ordinary one-way ANOVA
Tukey's multiple comparisons test	Mean Diff.	95.00% CI of diff.	Significant?	Summary	Adjusted P Value			Tukey's multiple comparisons test	Mean Diff.	95.00% CI of diff.	Significant?	Summary	Adjusted P Value			Tukey's multiple comparisons test	Mean Diff.	95.00% CI of diff.	Significant?	Summary	Adjusted P Value
DMSO vs. 0.2 μM AR-42	2.1	0.9412 to 3.259	Yes	****	<0.0001			DMSO vs. AR 0.2 uM	8	6.884 to 9.116	Yes	****	<0.0001			DMSO vs. AR 0.2 uM	1.3	0.7852 to 1.815	Yes	****	<0.0001
DMSO vs. 0.5 μM AR-42	2.1	0.9412 to 3.259	Yes	****	<0.0001			DMSO vs. AR 0.5 uM	8	6.884 to 9.116	Yes	****	<0.0001			DMSO vs. AR 0.5 uM	1.4	0.8852 to 1.915	Yes	****	<0.0001
DMSO vs. 0.25 μM Belinostat	0.8	-0.3588 to 1.959	No	ns	0.3639			DMSO vs. Belinostat 0.25 uM	5.3	4.184 to 6.416	Yes	****	<0.0001			DMSO vs. Belinostat 0.25 uM	1	0.4852 to 1.515	Yes	****	<0.0001
DMSO vs. 0.5 μM Belinostat	1.8	0.6412 to 2.959	Yes	***	0.0003			DMSO vs. Belinostat 0.5 uM	7.4	6.284 to 8.516	Yes	****	<0.0001			DMSO vs. Belinostat 0.5 uM	1.4	0.8852 to 1.915	Yes	****	<0.0001
DMSO vs. 0.25 μM Entinostat	1.1	-0.05878 to 2.259	No	ns	0.0736			DMSO vs. Entinostat 0.25 uM	7.9	6.784 to 9.016	Yes	****	<0.0001			DMSO vs. Entinostat 0.25 uM	1	0.4852 to 1.515	Yes	****	<0.0001
DMSO vs. 0.5 μM Entinostat	1.6	0.4412 to 2.759	Yes	**	0.0016			DMSO vs. Entinostat 0.5 uM	7.9	6.784 to 9.016	Yes	****	<0.0001			DMSO vs. Entinostat 0.5 uM	1.3	0.7852 to 1.815	Yes	****	<0.0001
0.2 μM AR-42 vs. 0.5 μM AR-42	0	-1.159 to 1.159	No	ns	>0.9999			AR 0.2 uM vs. AR 0.5 uM	0	-1.116 to 1.116	No	ns	>0.9999			AR 0.2 uM vs. AR 0.5 uM	0.1	-0.4148 to 0.6148	No	ns	0.9968
0.2 μM AR-42 vs. 0.25 μM Belinostat	-1.3	-2.459 to -0.1412	Yes	*	0.0182			AR 0.2 uM vs. Belinostat 0.25 uM	-2.7	-3.816 to -1.584	Yes	****	<0.0001			AR 0.2 uM vs. Belinostat 0.25 uM	-0.3	-0.8148 to 0.2148	No	ns	0.5696
0.2 μM AR-42 vs. 0.5 μM Belinostat	-0.3	-1.459 to 0.8588	No	ns	0.9853			AR 0.2 uM vs. Belinostat 0.5 uM	-0.6	-1.716 to 0.5161	No	ns	0.6591			AR 0.2 uM vs. Belinostat 0.5 uM	0.1	-0.4148 to 0.6148	No	ns	0.9968
0.2 μM AR-42 vs. 0.25 μM Entinostat	-1	-2.159 to 0.1588	No	ns	0.135			AR 0.2 uM vs. Entinostat 0.25 uM	-0.1	-1.216 to 1.016	No	ns	>0.9999			AR 0.2 uM vs. Entinostat 0.25 uM	-0.3	-0.8148 to 0.2148	No	ns	0.5696
0.2 μM AR-42 vs. 0.5 μM Entinostat	-0.5	-1.659 to 0.6588	No	ns	0.8428			AR 0.2 uM vs. Entinostat 0.5 uM	-0.1	-1.216 to 1.016	No	ns	>0.9999			AR 0.2 uM vs. Entinostat 0.5 uM	0	-0.5148 to 0.5148	No	ns	>0.9999
0.5 μM AR-42 vs. 0.25 μM Belinostat	-1.3	-2.459 to -0.1412	Yes	*	0.0182			AR 0.5 uM vs. Belinostat 0.25 uM	-2.7	-3.816 to -1.584	Yes	****	<0.0001			AR 0.5 uM vs. Belinostat 0.25 uM	-0.4	-0.9148 to 0.1148	No	ns	0.2301
0.5 μM AR-42 vs. 0.5 μM Belinostat	-0.3	-1.459 to 0.8588	No	ns	0.9853			AR 0.5 uM vs. Belinostat 0.5 uM	-0.6	-1.716 to 0.5161	No	ns	0.6591			AR 0.5 uM vs. Belinostat 0.5 uM	0	-0.5148 to 0.5148	No	ns	>0.9999
0.5 μM AR-42 vs. 0.25 μM Entinostat	-1	-2.159 to 0.1588	No	ns	0.135			AR 0.5 uM vs. Entinostat 0.25 uM	-0.1	-1.216 to 1.016	No	ns	>0.9999			AR 0.5 uM vs. Entinostat 0.25 uM	-0.4	-0.9148 to 0.1148	No	ns	0.2301
0.5 μM AR-42 vs. 0.5 μM Entinostat	-0.5	-1.659 to 0.6588	No	ns	0.8428			AR 0.5 uM vs. Entinostat 0.5 uM	-0.1	-1.216 to 1.016	No	ns	>0.9999			AR 0.5 uM vs. Entinostat 0.5 uM	-0.1	-0.6148 to 0.4148	No	ns	0.9968
0.25 μM Belinostat vs. 0.5 μM Belinostat	1	-0.1588 to 2.159	No	ns	0.135			Belinostat 0.25 uM vs. Belinostat 0.5 uM	2.1	0.9839 to 3.216	Yes	****	<0.0001			Belinostat 0.25 uM vs. Belinostat 0.5 uM	0.4	-0.1148 to 0.9148	No	ns	0.2301
0.25 μM Belinostat vs. 0.25 μM Entinostat	0.3	-0.8588 to 1.459	No	ns	0.9853			Belinostat 0.25 uM vs. Entinostat 0.25 uM	2.6	1.484 to 3.716	Yes	****	<0.0001			Belinostat 0.25 uM vs. Entinostat 0.25 uM	0	-0.5148 to 0.5148	No	ns	>0.9999
0.25 μM Belinostat vs. 0.5 μM Entinostat	0.8	-0.3588 to 1.959	No	ns	0.3639			Belinostat 0.25 uM vs. Entinostat 0.5 uM	2.6	1.484 to 3.716	Yes	****	<0.0001			Belinostat 0.25 uM vs. Entinostat 0.5 uM	0.3	-0.2148 to 0.8148	No	ns	0.5696
0.5 μM Belinostat vs. 0.25 μM Entinostat	-0.7	-1.859 to 0.4588	No	ns	0.527			Belinostat 0.5 uM vs. Entinostat 0.25 uM	0.5	-0.6161 to 1.616	No	ns	0.8182			Belinostat 0.5 uM vs. Entinostat 0.25 uM	-0.4	-0.9148 to 0.1148	No	ns	0.2301
0.5 μM Belinostat vs. 0.5 μM Entinostat	-0.2	-1.359 to 0.9588	No	ns	0.9984			Belinostat 0.5 uM vs. Entinostat 0.5 uM	0.5	-0.6161 to 1.616	No	ns	0.8182			Belinostat 0.5 uM vs. Entinostat 0.5 uM	-0.1	-0.6148 to 0.4148	No	ns	0.9968
0.25 μM Entinostat vs. 0.5 μM Entinostat	0.5	-0.6588 to 1.659	No	ns	0.8428			Entinostat 0.25 uM vs. Entinostat 0.5 uM	0	-1.116 to 1.116	No	ns	>0.9999			Entinostat 0.25 uM vs. Entinostat 0.5 uM	0.3	-0.2148 to 0.8148	No	ns	0.5696

## Sheet: 3A
EVI1, ∆EVI1, and cleaved caspase 3 expression in 3q26 EVI1High cell lines after 24 hr of treatment with DMSO or HDACis.
				HNT34						MOLM1								UCSD/AML1
EVI1
Cleaved Caspase 3
beta-Actin

## Sheet: 3B
Representative IF images of EVI1 (red) in 3q26 EVI1High cell lines and fluorescence intensity of nuclear EVI1 content in 3q26 EVI1High AML cell lines after 24 hr of treatment.
UCSD/AML1								MOLM1								HNT34
DMSO	AR-42 0.5 μM	AR-42 1 μM	Belinostat 1 μM	Belinostat 2 μM	Entinostat 1 μM	Entinostat 2 μM		DMSO	AR-42 0.5 μM	AR-42 1 μM	Belinostat 1 μM	Belinostat 2 μM	Entinostat 1 μM	Entinostat 2 μM		DMSO	AR-42 0.5 μM	AR-42 1 μM	Belinostat 1 μM	Belinostat 2 μM	Entinostat 1 μM	Entinostat 2 μM
23.546	21.773	9.056	17.766	12.392	25.688	17.34		32.327	30.36	26.154	37.945	25.82	24.248	28.845		60.557	52.473	36.042	49.115	62.904	47.253	30.586
24.984	27.285	12.226	14.929	11.714	15.105	15.232		29.48	32.288	24.053	32.999	26.931	25.011	27.322		59.608	50.974	26.377	47.04	32.663	46.572	39.077
17.038	12.021	10.915	16.747	15.215	21.134	17.184		28.804	31.648	26.698	31.621	24.314	24.527	28.179		50.264	48.346	36.823	52.496	52.64	58.807	37.946
15.571	11.168	8.945	14.301	13.536	19.587	20.058		30.91	32.34	27.584	53.603	26.739	24.684	27.821		57.679	47.802	36.965	31.145	47.781	45.543	41.314
29.891	20.235	14.21	13.76	11.695	22.378	12.84		57.038	29.761	27.875	31.938	25.587	37.14	29.248		64.707	41.556	43.05	37.918	60.009	37.64	44.077
25.931	17.711	19.414	20.881	17.426	17.415	17.324		57.489	32.029	27.924	38.466	25	41.345	28.771		68.82	46.024	41.662	32.202	66.395	49.008	50.93
18.867	14.943	11.838	18.747	8.959	16.585	16.173		60.149	51.234	27.096	37.806	26.39	27.39	26.502		72.787	52.472	34.472	51.432	48.535	54.422	42.73
22.734	16.162	7.913	15.668	14.745	15.959	21.802		33.247	32.164	25.26	37.335	24.077	25.777	29.443		68.462	34.807	43.236	39.653	32.156	45.106	59.817
13.679	13.937	12.618	21.494	15.978	17.762	22.764		60.54	32.969	36.745	36.466	23.536	25.424	28.435		59.18	50.837	40.837	54.738	63.389	46.26	41.59
12.59	12.004	10.014	13.517	12.966	16.789	24.272		32.538	33.618	35.234	34.64	26.661	26.454	28.348		51.077	48.938	32.162	66.32	47.535	46.864	40.22
18.174	16.693	10.771	20.782	15.832	17.267	18.404		36.258	33.292	40.293	35.837	37.856	24.913	29.29		71.279	28.115	27.832	47.226	56.243	53.222	46.312
27.877	20.735	11.125	19.45	17.076	17.303	16.549		52.26	32.682	24.912	43.748	25.069	25.036	30.272		53.904	38.553	42.893	50.174	47.502	47.229	42.971
26.06	23.539	13.128	17.824	12.646	18.871	19.451		32.025	32.056	29.325	37.847	22.646	25.339	25.906		51.042	50.47	33.67	53.267	58.412	46.522	45.158
28.154	17.892	12.002	14.39	12.977	22.686	18.065		34.647	29.912	28.583	36.581	26.49	28.039	29.174		60.244	46.911	31.093	59.14	44.913	52.993	49.875
18.824	20.792	13.725	20.22	13.644	23.688	16.905		55.028	31.749	28.953	35.923	24.185	26.986	30.03		58.952	71.641	37.7	62.895	51.75	50.897	43.106
23.097	13.362	10.549	15.162	13.536	17.858	18.469		55.7	34.845	29.246	44.166	27.278	32.729	34.363		51.179	47.572	32.417	49.031	51.524	51.762	49.029
18.841	14.707	15.01	19.437	16.809	18.888	14.964		30.381	32.236	29.496	36.891	25.559	28.325	29.971		39.212	34.454	32.913	64.304	37.284	45.818	44.819
22.396	15.149	12.983	20.787	15.005	20.463	17.613		61.952	29.625	26.055	36.515	27.465	26.074	28.425		43.614	56.153	33.235	57.348	61.232	66.085	36.621
16.127	12.117	8.579	18.401	13.586	20.909	14.84		59.963	33.536	28.019	37.542	28.119	24.77	26.654		60.198	36.226	31.666	67.118	46.155	47.822	42.637
33.293	14.94	11.013	18.877	13.592	19.627	21.587		31.757	32.782	29.378	40.377	24.777	28.434	29.208		48.974	56.066	34.051	57.617	38.365	39.036	54.922
21.939	15.766	11.875	15.677	22.964	19.258	18.839		33.313	32.92	28.304	37.981	23.603	26.293	28.964		63.001	53.425	56.199	47.696	40.903	52.945	41.367
19.655	13.38	11.817	19.26	16.781	19	20.795		36.033	33.753	30.08	34.999	27.876	27.448	29.578		59.785	56.953	34.349	53.608	57.649	40.421	48.178
17.503	16.284	11.575	19.468	13.427	17.14	16.968		31.072	33.774	28.169	36.556	24.636	28.637	27.772		45.628	44.06	36.831	41.913	32.047	45.701	43.782
26.023	13.266	12.503	19.029	13.766	18.231	17.534		54.178	34.012	24.966	38.953	42.942	35.768	26.501		51.893	62.453	33.494	56.486	64.66	52.613	51.122
20.478	9.704	10.833	20.088	13.824	20.931	19.843		35.277	33.033	25.387	38.486	24.981	28.248	28.512		42.261	29.114	27.318	38.803	51.739	36.759	50.693
34.673	16.793	9.919	17.743	13.809	17.423	15.858		36.956	30.748	28.302	36.522	25.352	41.951	26.949		64.028	41.206	30.842	37.12	74.154	53.991	38.635
22.784	17.288	9.95	19.072	12.608	18.186	20		33.981	28.639	29.809	36.133	41.768	25.35	48.425		64.504	44.276	39.959	51.624	42.827	46.145	55.393
30.616	13.23	11.478	21.647	14.072	17.883	11.859		55.762	32.482	29.456	38.37	29.542	28.045	29.409		62.012	47.779	38.704	54.734	39.738	32.727	39.133
26.849	13.47	11.593	17.886	15.873	22.21	19.96		57.563	28.985	27.654	40.303	29.136	28.029	28.637		54.764	39.948	26.084	36.006	27.147	53.117	43.84
24.924	13.735	16.751	14.616	14.17	19.329	15.621		33.352	28.475	29.505	37.817	29.298	39.378	29.548		41.323	42.49	33.472	32.148	45.877	42.541	42.471
17.683	18.32	11.013	20.196	11.614	27.71	14.761		35.122	30.64	28.286	37.311	29.412	25.237	30.511		57.119	36.77	35.367	55.775	42.363	50.442	53.235
23.589	20.513	16.543	17.744	11.173	15.267	14.797		34.51	29.701	28.53	38.55	27.182	29.056	28.999		54.448	43.159	28.819	57.148	52.909	34.504	42.961
20.586	21.382	11.351	20.187	13.357	18.309	17.497		34.442	31.065	28.699	37.18	25.044	25.086	28.019		53.347	49.658	29.042	55.994	47.211	41.838	42.462
14.49	17.799	14	20.927	11.102	20.593	17.486		38.794	31.379	28.871	32.715	29.346	25.388	30.13		59.827	43.723	27.229	71.389	44.781	46.044	42.187
26.323	21.551	10.866	20.964	15.297	22.615	11.088		33.815	31.307	29.727	37.945	29.132	28.458	29.796		61.537	41.73	35.509	30.095	55.339	43.658	37.074
18.992	16.629	12.239	17.374	12.222	18.826	13.416		34.438	31.517	30.221	35.245	29.367	25.506	30.351		55.397	52.122	29.188	49.704	49.716	45.857	39.184
23.383	11.407	14.271	15.99	11.081	23.604	18.067		34.865	31.935	29.39	38.463	27.53	29.026	27.894		51.459	50.642	32.8	53.446	40.758	56.847	40.082
16.342	15.519	14.495	16.543	15.589	18.632	18.804		31.983	32.301	30.217	38.079	36.802	27.407	28.976		65.678	48.158	31.458	70.422	48.827	53.704	41.328
20.697	12.913	18.165	21.095	12.129	20.065	17.758		34.597	32.278	30.541	39.348	30.075	24.693	27.411		43.4	47.647	31.022	49.326	36.678	40.557	40.038
26.013	11.377	16.084	20.541	16.88	20.139	16.016		32.396	33.121	27.831	34.189	29.755	41.158	39.413		54.304	41.369	36.343	61.085	50.685	52.901	52.28
24.68	17.304	15.161	23.804	11.984	23.879	17.318		33.228	33.574	28.934	35.677	30.384	29.457	26.277		49.428	40.92	32.799	51.778	40.538	47.055	46.949
20.205	11.133	12.024	19.443	13.615	14.44	21.359		32.55	33.457	30.091	33.676	29.123	24.438	25.619		40.171	45.746	25.402	62.57	51.561	44.461	38.695
23.171	16.117	12.374	18.316	12.899	17.616	16.406		33.593	30.502	29.55	33.797	28.372	25.615	27.318		68.404	52.299	39.216	54.016	34.912	39.967	46.383
16.019	12.275	12.723	12.264	11.351	16.771	22.479		32.875	32.192	29.906	33.531	29.335	26.108	28.409		61.757	34.634	32.729	54.078	44.285	49.604	54.209
16.411	11.62	14.404	16.876	15.44	15.912	19.035		32.943	33.752	30.564	35.129	25.127	29.054	26.873		40.015	50.445	32.433	45.445	33.291	55.533	43.008
25.204	13.268	10.809	13.897	12.805	15.56	17.923		31.805	34.35	28.351	34.106	25.361	24.968	28.983		56.335	40.082	29.375	61.702	35.048	47.677	42.6
21.951	15.897	9.169	19.839	16.439	17.522	16.439		34.288	32.678	34.689	34.918	25.878	25.565	31.175		64.884	48.734	29.208	45.903	51.028	47.956	53.587
22.646	11.97	15.885	18.362	14.998	17.187	19.541		35.402	32.793	29.084	32.49	27.755	26.489	26.904		47.847	28.227	24.62	54.644	32.975	56.033	52.938
28.185	22.601	14.09	16.783	10.367	22.851	13.239		29.992	30.985	30.15	34.675	25.759	24.126	26.948		51.205	38.352	35.851	37.682	38.806	47.787	44.482
20.226	14.622	14.945	21.903	14.953	22.912	18.961		34.186	32.016	30.327	33.409	28.263	24.493	29.283		56.915	50.376	26.754	38.623	44.99	37.162	60.575
18.422	11.379	26.043	10.665	18.117	18.619	14.79		31.073	30.968	30.309	34.492	26.395	26.585	42.847		72.706	46.739	35.843	55.167	52.126	43.011	40.412
27.168	12.317	17.467	28.029	13.672	19.728	17.796		31.089	31.727	30.632	33.127	28.313	28.216	31.757		72.153	71.294	34.594	61.532	49.866	41.978	45.843
20.842	15.714	13.909	11.138	11.836	20.683	10.097		29.712	34.434	31.743	33.087	28.517	25.801	27.475		73.08	47.212	29.86	43.997	53.496	69.358	42.137
26.636	14.92	15.642	8.841	16.808	18.904	15.526		24.706	30.278	30.099	35.106	27.331	26.323	29.732		44.662	34.338	28.729	67.948	48.402	53.858	44.095
16.732	11.788	17.182	21.949	15.579	19.103	18.881		27.823	31.167	31.194	34.407	28.745	27.268	28.117		31.714	55.624	23.486	48.145	42.65	64.857	46.192
19.054	16.674	11.464	21.622	17.054	20.142	16.647		25.664	31.495	30.876	35.821	26.999	26.224	43.164		53.011	36.121	25.703	60.773	32.938	54.04	44.6
18.636	14.556	14.163	23.819	15.561	16.319	17.538		24.592	35.672	31.163	36.2	29.223	27.247	29.892		71.204	55.881	29.375	54.735	50.555	54.124	39.485
22.117	15.415	15.662	21.727	14.891	14.37	13.485		29.593	33.731	30.822	38.265	27.863	28.933	28.037		72.485	53.166	22.879	45.532	62.908	52.279	52.605
32.141	16.63	14.318	19.106	16.303	17.444	18.89		31.614	33.785	31.771	37.433	29.02	27.356	40.003		77.452	56.782	41.917	65.028	49.809	61.206	41.979
28.641	12.525	14.66	18.174	19.778	13.696	17.032		56.29	33.016	30.535	39.293	26.891	28.257	27.927		87.44	43.701	26.264	68.828	45.755	48.719	41.56
25.628	17.986	13.357	18.572	14.144	15.006	15.595		31.338	32.921	31.319	35.929	29.389	28.288	28.487		82.195	62.017	33.374	63.53	44.762	44.309	43.692
17.509	15.504	13.103	26.084	16.331	14.166	24.891		42.706	29.783	28.274	38.674	29.072	27.016	26.869		67.727	29.132	34.283	35.393	47.868	37.088	32.295
25.236	18.702	16.811	24.49	12.653	23.403	17.081		30.316	31.591	28.51	38.26	27.296	27.323	28.017		78.99	40.935	23.871	62.568	69.647	63.876	45.588
25.086	16.669	12.827	23.793	18.937	19.689	18.99		30.798	31.881	28.723	36.318	28.081	27.903	29.436		85.997	44.061	28.86	60.248	41.616	58.494	37.175
23.716	17.735	15.731	16.697	13.461	18.353	16.097		31.566	32.432	28.855	35.523	26.135	27.462	27.583		43.993	42.964	32.229	50.609	46.294	54.017	45.605
30.353	19.297	16.604	25.425	18.872	23.868	17.131		32.858	32.175	29.706	35.051	25.109	28.049	27.722		81.341	47.563	30.801	54.47	39.157	51.051	41.9
13.671	12.8	14.143	25.192	11.715	21.92	23.478		50.733	34.147	30.176	38.981	25.65	27.518	28.52		88.599	42.33	28.276	57.346	43.731	40.882	35.884
20.188	9.527	14.182	23.112	15.673	15.668	14.779		32.679	34.575	29.382	40.186	25.093	27.386	27.05		67.884	36.66	26.172	61.794	42.864	48.139	37.438
15.855	14.008	15.703	22.089	22.036	25.095	18.417		59.233	31.724	30.177	38.256	26.025	42.72	27.505		71.133	42.968	30.057	48.648	48.782	44.27	36.914
28.352	9.059	14.851	22.384	13.332	16.133	21.473		54.039	51.325	30.537	35.154	26.893	27.668	28.14		51.519	49.45		48.236	34.829	59.49	40.752
24.798	19.355	12.075	24.459	12.881	16.873	13.111		30.416	31.001	27.816	37.994	26.08	26.719	29.095		61.524	43.557		56.61	30.586	52.774	38.851
23.759	19.498	13.347	25.898	14.578	20.32	18.838		31.14	34.493	28.89	38.847	26.364	43.873	27.339		77.685	41.574		39.485	42.464	50.473	44.524
26.417	11.291	13.48	25.431	15.058	18.448	21.382		32.109	35.831	30.072	36.747	27.433	28.742	27.421		71.409			46.32	50.373	54.702	42.891
14.092	18.772	17.14	20.409	17.218	18.841	20.629		31.697	32.521	29.555	36.075	25.987	26.575	27.722		67.574			61.966	75.483	53.278	42.781
18.501	12.206	14.548	19.549	10.207	21.767	15.588		31.852	35.588	29.916	38.307	28.425	27.702	28.336					56.69	57.054	47.595	40.984
17.598	12.045	10.229	18.008	12.376	11.623	12.944		61.379	35.559	29.79	60.343	29.341	43.919	28.213					59.359	47.023	49.071	41.319
19.611	13.089	15.186	19.686	14.752	19.446	20.079		31.275	29.723	30.596	38.831	29.006	27.457	28.337					60.089	60.304	45.713	40.362
31.588	13.572	13.084	17.807	15.958	18.672	17.787		31.651	31.054	28.34	37.232	26.699	28.62	28.016					66.366	49.02	54.522	37.754
23.025	11.358	9.038	18.256	13.844	20.57	21.219		35.486	31.407	34.667	39.829	29.277	28.088	28.096					46.361		53.755	48.547
28.701	12.619	12.202	26.076	15.089	17.831	18.2		32.155	31.327	29.074	36.779	27.979	28.696	28.9					56.069		48.719	41.304
17.326	14.337	10.887	15.544	9.155	16.889	15.109		30.756	31.542	30.146	37.07	27.976	28.001	29.372							54.655	35.326
21.157	16.259	8.938	21.58	11.588	18.47	13.017		33.638	31.936	30.341	40.597	28.644	30.406	28.612							51.352	38.624
25.583	11.852	14.164	19.084	12.313	16.824	16.265		29.458	32.298	30.315	39.286	29.256	27.681	27.858							56.038	43.278
25.336	19.488	19.274	22.66	11.891	30.124	21.864		35.782	32.276	30.653	56.167	29.257	28.325	28.218							65.218	33.248
16.573	13.407	11.797	17.84	16.135	20.861	19.753		31.36	33.134	31.745	37.147	29.763	28.371	29.775							56.047	23.794
18.122	12.151	7.917	24.863	12.148	18.503	16.706		30.456	33.267	32.306	38.436	28.117	27.551	29.416							49.532	34.375
29.972	15.059	12.6	20.569	16.87	13.507	15.787		37.574	33.496	30.086	39.186	38.461	28.311	26.478							61.035	44.372
25.422	13.591	9.978	21.021	13.391	18.216	21.717		33.783	30.516	31.169	32.721	28.908	28.683	32.001								43.919
22.237	11.806	10.734	18.921	13.933	13.448	22.534		30.909	32.222	30.859	35.116	29.233	27.938	36.392								38.995
31.463	12.28	12.774	21.265	13.794	16.29	15.695		56.957	33.732	31.002	30.996	28.381	28.019	29.847								45.444
23.481	13.776	11.122	20.12	15.578	23.956	19.134		57.393	33.832	31.16	29.462	29.811	27.625	28.31								33.237
25.39	11.722	13.121	25.148	13.99	21.426	16.741		59.976	34.318	30.832	49.896	30.568	27.528	28.995								38.795
11.739	16.618	11.964	20.33	16.405	14.648	20.782		33.248	32.696	31.766	33.993	29.838	26.932	27.803								47.014
23.247	8.722	13.706		11.083	19.802	17.105		60.436	32.783	30.536	33.263	29.97	28.264	30.243								45.787
22.864	12.126	9.855		10.673	17.219	17.245		32.515	30.995	31.353	27.802	30.77	27.876	27.45								32.346
30.326	15.998	14.921		15.294	15.538	13.331		36.237	32.004	29.858	30.429	67.09	28.629	31.92								46.503
27.984	13.593	12.964		19.021	16.711	17.098		52.22	31.749	28.33	33.225	30.977	42.901	25.848								45.288
18.662	11.477	11.019		13.776	17.779	15.178		32.023	34.444	29.089	48.564	34.852	27.477	29.547								43.542
25.494	13.184	11.873		19.984	21.849	13.008		34.638	30.299	29.604	31.306	64.681	29.607	28.559								38.691
15.296	14.38	11.772		16.949	20.488	14.731		54.947	31.175	29.81	58.857	31.001	28.658	25.852								59.951
17.025	13.471	10.056		14.817	19.95	11.586		55.643	31.512	28.313	35.476	31.31	28.976	26.607								33.584
18.251	10.462	11.551		19.356	20.856	13.832		30.368	35.712	28.421	32.142	30.931	27.618	26.724								50.907
25.711	13.33	12.131		16.099	17.088	20.376		61.86	33.737	28.791	33.161	30.976	29.29	25.995								40.109
25.591	14.353	10.82		16.342	17.203	17.537		59.844	33.783	28.811	36.749	30.671	39.85	28.425								27.968
20.756	13.907	9.904		15.028	14.883	13.127		31.73	33.029	29.111	34.595	31.686	27.92	30.171								45.548
18.958	11.615	13.28		12.217	14.939			33.308	32.927	30.519	33.149	32.216	27.148	27.296								61.292
27.696	14.527	9.919		12.08	16.532			36.021	29.779	29.004	30.857	30.522	28.057	29.333								46.39
21.82	13.227	11.468		15.773	15.662			31.054	31.621	29.536	32.075	31.233	29.14	28.364								37.212
21.931	12.594	11.559		13.426	16.978			54.112	31.897	30.662	33.039	31.894	45.174	29.481								48.552
26.73	12.976	16.699		14.364	15.888			35.25	32.448	29.001	31.895	31.727	29.731	26.389								42.665
18.889	16.31	10.989		13.27	23.989			36.857	32.174	30.197	33.35	30.902	27.696	26.426								43.487
22.867	12.926	16.509		10.712	16.077			33.953	34.165	30.669	31.972	30.134	28.644	29.992
27.292	14.29	11.326		14.729	25.216			55.684	34.609	28.704	33.194	29.355	29.007	29.407
31.805	13.187	13.984		12.397	19.847			57.438	31.727	30.979	30.358	31.354	27.242	38.329
30.971	11.485	10.823		15.478	19.353			33.334	31.002	31.404	28.901	32.028	27.248	29.024
29.355	13.064	12.215		9.738	14.7			35.104	34.517	33.672	50.056	31.264	24.834	29.432
26.458	12.869	14.249		16.687	18.682			34.719	36.113	31.33	32.765	31.639	23.152	29.896
16.186	13.575	14.477		12.245	20.424			34.498	32.539	30.224	34.962	32.157	23.923	29.085
26.989	18.13	18.14		11.228	18.489			34.421	35.581	32.898	28.25	29.068	25.583	29.554
22.121	13.073	16.058		15.076	20.775			38.777	35.638	29.096	30.773	26.507	24.262	26.936
	12.794	15.083		13.295	18.391			33.811	35.559	31.203	34.218	29.108	25.023	28.944
	13.268	11.996		12.675	20.524			34.855	29.765	44.457	30.864	28.984	24.534	27.756
	11.102	12.313		13.703	15.069			34.432	31.062	26.77	51.426	29.102	24.674	30.73
	13.569	12.682			17.362			31.986	31.438	32.501	52.893	30.186	37.238	28.842
	11.67	14.335						34.593	31.429	26.151	31.447	32.916	41.38	27.422
	10.458	10.764						32.395	31.563	27.374	35.103	29.383	27.379	40.537
	14.582	9.144						33.204	31.945	31.834	28.244	30.48	25.615	28.742
	11.653	10.438						32.551	32.354	31.383	29.624	30.962	25.428	37.483
	15.084							33.582	32.293	31.558	30.451	30.721	26.445	27.006
	13.443							32.876	33.131	30.929	29.148	48.907	25.039	30.124
	12.234							32.942	33.217	31.413	29.201	31.28	25.341	31.096
	13.406							31.788	30.533	31.806	30.778	42.948	28.035	27.937
	13.117							34.309	33.514	31.216	30.042	31.385	26.99	27.774
	11.625							35.403	32.292	29.263	37.111	32.701	32.727	28.886
	15.328							29.995	33.794		29.504	33.938	28.325	26.455
								34.176	34.303		31.367	32.946	26.086	25.956
								31.069	32.71		30.832	33.329	24.778	27.749
								31.084	32.788		32.389	32.531	28.442	28.288
									31.025		31.073	32.649	26.299
									32.012			31.873	27.447
									34.423			31.807	28.639
									31.187			47.212	35.815
									31.486			30.044	28.252
									31.539			28.83	42.004
									35.859			31.574	25.355
									33.768			31.486	28.034
									33.806			32.346	39.428
									33.086			31.519	25.234
									32.972			29.598	29.06
									29.809			30.841	25.083
									31.623				25.386
									32.212				28.47
									32.62				25.51
									31.534				29.027
									32.214				27.42
									32.156				24.689
									34.239				41.307
									34.715				29.473
									31.703				24.433
									31.016				25.622
													26.128
													29.07
													24.971
													25.57
													24.138
													24.501
													26.598
													28.224
													25.803
Ordinary one-way ANOVA								Ordinary one-way ANOVA								Ordinary one-way ANOVA
Tukey's multiple comparisons test	Mean Diff.	95.00% CI of diff.	Significant?	Summary	Adjusted P Value			Tukey's multiple comparisons test	Mean Diff.	95.00% CI of diff.	Significant?	Summary	Adjusted P Value			Tukey's multiple comparisons test	Mean Diff.	95.00% CI of diff.	Significant?	Summary	Adjusted P Value
DMSO vs. AR-42 0.5 μM	8.18	6.931 to 9.430	Yes	****	<0.0001			DMSO vs. AR-42 0.5 μM	5.268	3.376 to 7.159	Yes	****	<0.0001			DMSO vs. AR-42 0.5 μM	14.12	9.806 to 18.44	Yes	****	<0.0001
DMSO vs. AR-42 1 μM	9.794	8.528 to 11.06	Yes	****	<0.0001			DMSO vs. AR-42 1 μM	8.036	6.061 to 10.01	Yes	****	<0.0001			DMSO vs. AR-42 1 μM	27.38	23.02 to 31.74	Yes	****	<0.0001
DMSO vs. Belinostat 1 μM	3.3	1.924 to 4.676	Yes	****	<0.0001			DMSO vs. Belinostat 1 μM	1.672	-0.2846 to 3.628	No	ns	0.1516			DMSO vs. Belinostat 1 μM	7.544	3.340 to 11.75	Yes	****	<0.0001
DMSO vs. Belinostat 2 μM	8.439	7.161 to 9.717	Yes	****	<0.0001			DMSO vs. Belinostat 2 μM	7.987	6.067 to 9.908	Yes	****	<0.0001			DMSO vs. Belinostat 2 μM	12.4	8.169 to 16.63	Yes	****	<0.0001
DMSO vs. Entinostat 1 μM	3.919	2.643 to 5.194	Yes	****	<0.0001			DMSO vs. Entinostat 1 μM	9.481	7.613 to 11.35	Yes	****	<0.0001			DMSO vs. Entinostat 1 μM	10.39	6.272 to 14.52	Yes	****	<0.0001
DMSO vs. Entinostat 2 μM	5.322	3.991 to 6.653	Yes	****	<0.0001			DMSO vs. Entinostat 2 μM	8.667	6.707 to 10.63	Yes	****	<0.0001			DMSO vs. Entinostat 2 μM	16.88	12.97 to 20.79	Yes	****	<0.0001
AR-42 0.5 μM vs. AR-42 1 μM	1.613	0.3846 to 2.842	Yes	**	0.0022			AR-42 0.5 μM vs. AR-42 1 μM	2.768	0.8617 to 4.674	Yes	***	0.0004			AR-42 0.5 μM vs. AR-42 1 μM	13.26	8.868 to 17.65	Yes	****	<0.0001
AR-42 0.5 μM vs. Belinostat 1 μM	-4.88	-6.223 to -3.538	Yes	****	<0.0001			AR-42 0.5 μM vs. Belinostat 1 μM	-3.596	-5.483 to -1.708	Yes	****	<0.0001			AR-42 0.5 μM vs. Belinostat 1 μM	-6.577	-10.81 to -2.342	Yes	***	0.0001
AR-42 0.5 μM vs. Belinostat 2 μM	0.2582	-0.9835 to 1.500	No	ns	0.9964			AR-42 0.5 μM vs. Belinostat 2 μM	2.72	0.8696 to 4.570	Yes	***	0.0003			AR-42 0.5 μM vs. Belinostat 2 μM	-1.722	-5.983 to 2.538	No	ns	0.8956
AR-42 0.5 μM vs. Entinostat 1 μM	-4.262	-5.501 to -3.022	Yes	****	<0.0001			AR-42 0.5 μM vs. Entinostat 1 μM	4.213	2.418 to 6.009	Yes	****	<0.0001			AR-42 0.5 μM vs. Entinostat 1 μM	-3.726	-7.880 to 0.4270	No	ns	0.112
AR-42 0.5 μM vs. Entinostat 2 μM	-2.859	-4.155 to -1.563	Yes	****	<0.0001			AR-42 0.5 μM vs. Entinostat 2 μM	3.4	1.508 to 5.291	Yes	****	<0.0001			AR-42 0.5 μM vs. Entinostat 2 μM	2.757	-1.187 to 6.702	No	ns	0.3731
AR-42 1 μM vs. Belinostat 1 μM	-6.494	-7.851 to -5.136	Yes	****	<0.0001			AR-42 1 μM vs. Belinostat 1 μM	-6.364	-8.335 to -4.393	Yes	****	<0.0001			AR-42 1 μM vs. Belinostat 1 μM	-19.84	-24.12 to -15.55	Yes	****	<0.0001
AR-42 1 μM vs. Belinostat 2 μM	-1.355	-2.613 to -0.09752	Yes	*	0.0252			AR-42 1 μM vs. Belinostat 2 μM	-0.04828	-1.983 to 1.887	No	ns	>0.9999			AR-42 1 μM vs. Belinostat 2 μM	-14.98	-19.29 to -10.67	Yes	****	<0.0001
AR-42 1 μM vs. Entinostat 1 μM	-5.875	-7.130 to -4.620	Yes	****	<0.0001			AR-42 1 μM vs. Entinostat 1 μM	1.445	-0.4377 to 3.328	No	ns	0.2609			AR-42 1 μM vs. Entinostat 1 μM	-16.99	-21.19 to -12.78	Yes	****	<0.0001
AR-42 1 μM vs. Entinostat 2 μM	-4.472	-5.784 to -3.161	Yes	****	<0.0001			AR-42 1 μM vs. Entinostat 2 μM	0.6316	-1.343 to 2.606	No	ns	0.9651			AR-42 1 μM vs. Entinostat 2 μM	-10.5	-14.50 to -6.506	Yes	****	<0.0001
Belinostat 1 μM vs. Belinostat 2 μM	5.138	3.770 to 6.507	Yes	****	<0.0001			Belinostat 1 μM vs. Belinostat 2 μM	6.316	4.399 to 8.232	Yes	****	<0.0001			Belinostat 1 μM vs. Belinostat 2 μM	4.855	0.7065 to 9.003	Yes	*	0.0103
Belinostat 1 μM vs. Entinostat 1 μM	0.6187	-0.7477 to 1.985	No	ns	0.8337			Belinostat 1 μM vs. Entinostat 1 μM	7.809	5.945 to 9.673	Yes	****	<0.0001			Belinostat 1 μM vs. Entinostat 1 μM	2.85	-1.188 to 6.889	No	ns	0.3608
Belinostat 1 μM vs. Entinostat 2 μM	2.022	0.6031 to 3.440	Yes	***	0.0006			Belinostat 1 μM vs. Entinostat 2 μM	6.996	5.039 to 8.952	Yes	****	<0.0001			Belinostat 1 μM vs. Entinostat 2 μM	9.334	5.511 to 13.16	Yes	****	<0.0001
Belinostat 2 μM vs. Entinostat 1 μM	-4.52	-5.787 to -3.252	Yes	****	<0.0001			Belinostat 2 μM vs. Entinostat 1 μM	1.494	-0.3326 to 3.320	No	ns	0.1927			Belinostat 2 μM vs. Entinostat 1 μM	-2.004	-6.069 to 2.061	No	ns	0.769
Belinostat 2 μM vs. Entinostat 2 μM	-3.117	-4.440 to -1.793	Yes	****	<0.0001			Belinostat 2 μM vs. Entinostat 2 μM	0.6799	-1.240 to 2.600	No	ns	0.9431			Belinostat 2 μM vs. Entinostat 2 μM	4.479	0.6278 to 8.331	Yes	*	0.0111
Entinostat 1 μM vs. Entinostat 2 μM	1.403	0.08173 to 2.724	Yes	*	0.0291			Entinostat 1 μM vs. Entinostat 2 μM	-0.8137	-2.681 to 1.054	No	ns	0.858			Entinostat 1 μM vs. Entinostat 2 μM	6.484	2.751 to 10.22	Yes	****	<0.0001

[truncated: 65 more sheets: 3D, 3F, 3H, 3I, 3J, 4B, 4C, 4D, 4F, 4G, 4H, 5E, 5F, 5G, 5L, 6D, 6E, 6F, 6G, 6H …]
